# Supplementary material for: Integrative phosphoproteomics defines two biologically distinct groups of KMT2A rearranged acute myeloid leukaemia with different drug response phenotypes
Source: Signal Transduct Target Ther. 2023 Feb 27;8:80. doi: 10.1038/s41392-022-01288-1 (PMC9968719; doi:10.1038/s41392-022-01288-1)
Supplement: Supplementary file 2 — Supplementary Dataset 1 [file 41392_2022_1288_MOESM2_ESM.xlsx]

## Sheet: Info
Attribution CC-BY-NC-ND: Anyone can share this material, provided it remains unaltered in any way, this is not done for commercial purposes, and the original authors are credited and cited.
Sheet	Description
Sample_Details	Details of the vials used as samples and clinical data of patients. Additional clinical data are available for some patients and can be obtained upon request.
PRIDE	Link between samples and the files submitted to PIDE repository
Phosphoproteomics	Dataset of phosphorylated peptide abundancy across primary
KSEA_pSite	Dataset of KSEA estimated kinase activities across primary samples
Proteomics	Dataset of protein abundancy across primary samples
PTMs	Dataset of acetylated or methylated peptide abundancy across primary samples
Drug Response	Dataset of drug sensitivity scores (DSS) across primary samples
RNA Seq	Dataset of transcript abundancy across primary samples
DNA Seq	Dataset of mutated genes across primary samples
Note 1: Sample T1553 presents a rearrangement involving MECOM. However, neither the fusion of the genes ETV6-MECOM not the overexpression of MECOM was detected in this sample

## Sheet: Sample_Details
Attribution CC-BY-NC-ND: Anyone can share this material, provided it remains unaltered in any way, this is not done for commercial purposes, and the original authors are credited and cited.
Sample_Name	Type	Proteomics/Phosphoproteomics	Ex Vivo Drug Treatment	RNA seq	DNA seq	QC	Reason for 0 in QC	% of Viable cells	% of RBC	% of CD3+ T cells	% of CD19+ 34-	Proliferation	Disease	Gender	Stage	Karyotype Group	Karyotype	FAB Description	Blast PB (%)	Blast BM (%)
MYELOID01	PB					1	N/A						Healthy	Male	N/A	Normal	46,XY	N/A						Color code for samples used across omics
MYELOID02	PB					1	N/A						Healthy	Male	N/A	Normal	46,XY	N/A							Analized Vial
MYELOID03	PB					1	N/A						Healthy	Male	N/A	Normal	46,XY	N/A							BM vial from the same patient used for the indicated omic
MYELOID04	PB					1	N/A						Healthy	Male	N/A	Normal	46,XY	N/A							Vials used to compare PB vs BM in phosphoproteomics platform
R9150	PB		Yes	1		1	N/A	81.1526	0.0303	5.0069	1.1244	62.5	AML	Male	Diagnosis	MECOM	46XY,t(2;3)(p16;q26)[10]/46,idem,-der(2)t(2;3),-3,-12,?del(16)(q2),+3mar	AML M1 - Acute myeloblastic with minimal maturation	86						Vials from patients excluded from the analysis
SF04_	BM		Yes			1	N/A					194	AML	Female	Diagnosis	MECOM	46,XX,t(3;3)(q21;q26)_20	Acute myeloid leuk. with multilineage dysplasia	22	27					Analysis not performed
T1553	PB			1		1	N/A	58.8524	0.0755	2.1827	0.4944		AML		Diagnosis	MECOM	+8, der(12)t(3;12) evi(3q26)	Not Reported	35					N/A	N/A
T8725	PB			1		1	N/A	79.5421	0.3804	1.8348	0.3487		AML	Male	Diagnosis	MECOM	45,XY,ins(3;3)(q26;q21q26),-7[10]FISH:EVI1 [HUGO gene name MECOM] (3q26) - RearrangedRUNX1-RUNX1T1 [t(8;21)] - Negative	Not Reported
C0912	PB					1	N/A	84.8292	0.0008	4.0553	1.3996		AML	Male	Diagnosis	del5	46,XY,del(5)(q22q33)[10]	AML M5 - Acute monocytic leukemia
F9141	PB		Yes	1		1	N/A	80.6769	0.3224	4.7184	1.4985	53.8	AML	Female	Diagnosis	del5	46XX,del(5)(q13q33) [8]	Not Reported	54					QC Legend
SF08_	BM		Yes			1	N/A						AML	Female	Diagnosis	del5	46,XX,del(5q)_5/18/45,XX,del(5q),-7_4/18/18/46,XX_9/18	Not Reported	8	30				1	Included
R3730R	PB		R3693	1		1	N/A	80.8477	0	6.4245	1.1885	106.9	AML	Male	Diagnosis	del7	DEL(7) (Q32Q36), T(8;21) (Q22Q22 )	AML M2 - Acute myeloblastic with maturation	64					0	Excluded
R9090	PB			1		1	N/A	78.9069	0.2808	3.8659	1.5814		AML	Female	Diagnosis	del7	46XX,del(7)(q22q36)[10]	Not Reported	90
R9103	PB			R9089	R9089	1	N/A	89.794	0.0031	3.4007	0.8661		AML	Female	Diagnosis	del7	45XX,-7[2]/46,XX[18].ish del(7)(q31q31)(CEP7+,D7S486-)[5]	Not Reported	91	90				Reason for 0 in QC
SF01_	BM		Yes			1	N/A					99.5	AML	Male	Diagnosis	del7	46,XY,-7,+mar_11/47,XY,+8_6/46,XY_3	Not Reported	43	25				High TC	T-Cells ≥ 30%
SF07_	BM		Yes			1	N/A					191.6	AML	Female	Relapse	del7	45,XX,-7,inc	Acute myeloid leuk. with multilineage dysplasia		20				High RB	Red blood cells ≥ 15%
SF15_	BM		Yes			1	N/A					137.4	AML	Male	Relapse	del7	46,XY, del7q31,+mar_15/20	Not Reported						Low Via.	Viability or proliferation ≤ 50%
SF17_FHRB40127	BM		Yes			1	N/A					47.2	AML	Female	Diagnosis	del7	45,XX,-7_1/47,XX,+mar_2/18/46,XX,inc_18/20	Not Reported		41
T6810	PB			1		1	N/A	71.9969	0.0025	7.7774	1.6527		AML	Female	Diagnosis	del7	45,X,del(X)(q22q27) or i(X)(p10),-7,add(8)(q24)[cp16]/46,XX[1].nuc ish(MECOM)x2[100]	Not Reported	81
T7714	PB			1		1	N/A	80.7081	0	1.9175	3.7845		AML	Male	Diagnosis	del7	46,XY,del(7)(q22q36)[10]	Not Reported	95	87
T8769	PB			1		1	N/A	75.8009	0.1754	4.211	0.605		AML	Female	Diagnosis	del7	47,XX,+inv dup(11)(qter->q13::q13->qter)[3]/46,XX,der(7)t(7;11)(q21;q12)[3]/46,XX,del(7)(q21q32)[2]/46,XX[8].nucish(D7Z1x2,D7S486x1)[20/100],(MLLx3)[10/100]/(MLLx4)[23/100]	Not Reported	20	76
C0982	BM			1		1	N/A	72.7055	0.0145	2.3624	0.4368		AML	Female	Diagnosis	Complex	44~46,XX,-5,-6,del(7)(q21q22),idic(8)(p21),+idic(8 )(p21)x2,der(16)t(16;17)(q24;q21),-17,-20,+1~3ma[ cp12]	Not Reported
C1099	PB		Yes	1		1	N/A	86.4987	0.0041	3.8241	0.0255	109.9	AML	Male	Diagnosis	Complex	45~46,XY,-5,+6,+7,-8,add(11)(q23),add (12)(p13),der(13;15)(q10;q10),-16,add(17)(p12),1~2r,+3~5mar[cp10]	AML M1 - Acute myeloblastic with minimal maturation
C1520	BM		Yes	1		1	N/A	87.0335	0.086	0.477	0.2583	59	AML		Diagnosis	Complex	Complex	Not Reported
F8903	PB		Yes	1		1	N/A	82.3211	0	0.7495	0.3783	108.1	AML	Female	Diagnosis	Complex	46XX,dic(7;22)(q11.2;q10),+8 [10]	AML M1 - Acute myeloblastic with minimal maturation	98
F9056	PB		Yes	1		1	N/A	83.5027	0.0037	1.7467	0.3803	193	AML	Male	Diagnosis	Complex	44,XX,DIC(5;13) (Q11.2;Q12), -7,DER(8) T(7:8), -12, +DER(?) T(12;?) 44, IDEM, -3, DER(9) T(9;15), +MAR 42, IDEM, ADD(10), -15, ADD(17), -22	Not Reported	36
R5278R	Unknown		Yes	1		1	N/A	86.0018	0	3.2437	0.2042	65	AML	Male	Diagnosis	Complex	Complex	AML M2 - Acute myeloblastic with maturation	64
R6345	PB			R6357	R6357	1	N/A	82.3957	0.0007	5.008	0.1366		AML	Male	Diagnosis	Complex	44+I:LX,-Y,del(1)(p3p3),-5,-6,der(7;17)(p10;q10),-9,-16,	AML M1 - Acute myeloblastic with minimal maturation	72
R6490	Unknown		Yes	1		1	N/A	78.844	0.0029	9.0239	0.5563	87.5	AML		Diagnosis	Complex	11P-, + CLONAL T(2;3), nuc ish 5p15(D5S721/D5S23x2),5q31(EGR1x2),7cen(CEP7x2),7q31(D7S486x2),16	Not Reported	93
R6679	BM		Yes	1		1	N/A	72.0598	0.4544	14.026	1.7165	188.6	AML	Male	Diagnosis	Complex	46~49,XY,-4,-5,add(12)(p1),-14,-16,-17,?18,-20,der(21)t(4;21)(q12;q22),-23	AML M2 - Acute myeloblastic with maturation	47
R7773	BM		Yes	1		1	N/A	72.885	0.0809	8.5414	1.1718	57.9	AML	Male	Diagnosis	Complex	43XY,-3,-5,del(7)(q22q36),-10,add(12)(p11.2),add(13)(p13),-16,-20,+2mar	AML M6 - Acute erythroid leukemia	66
SF03_	BM		Yes			1	N/A					69.3	AML	Female	Relapse	Complex	44-45,XX,der(3),-13,-17,+mar_3/23	Acute myeloid leuk. with multilineage dysplasia	10	50
SF05_	BM		Yes			1	N/A					82	AML	Female	Diagnosis	Complex	46,XX,-7,-13,-16,-16,+3xmar_14/46,XX_6	Not Reported		50
SF06_	PB		Yes			1	N/A					55.9	AML	Female	Diagnosis	Complex	44-46,t(8;21),-X,-X,-8,-8,-10,-16,-21,+4-6mar_19/46,XX_2	AML M2 - Acute myeloblastic with maturation	64	60
SF12_	BM		Yes			1	N/A						AML	Female	Refractory	Complex	44-49,XX,-2,-2,-4,-5,abn(6),-7,-11,-12,+13,-17,-17,-18,+21,+21,-22,+8x12mar_20	AML M1-Acute myeloid leukemia without maturation	31	79
SF14_	BM		Yes			1	N/A					102.3	AML	Male	Relapse	Complex	48-49,XY,+4,+10,+21_15/21/46,XY_6/21	AML M1-Acute myeloid leukemia without maturation	68	90
T5062	PB		Yes	1		1	N/A	86.9629	0.0056	0.1031	0	334.3	AML	Male	Diagnosis	Complex	46,XY,der(4)t(4;11)(q35;q11),del(7)(q22q36)[cp6]/47,XY,+8[2]/46,XY[6].nuc ish(MYC,D8Z2)x3[6/100]	AML M4 - Acute myelomonocytic leukemia	11
T6083	BM		Yes	1		1	N/A	66.8501	0.0226	2.8458	1.3626	90.9	AML	Male	Diagnosis	Complex	40~42,XY,add(6)(p21),t(10;11)(p12;q14),del(12)(p11.2),-13,-14,-16,-16,-17,-19,-21,-22,+2mar,inc[cp10].isht(10;11)(wcp10+,wcp11+,MLL+;wcp11+,wcp10+,MLL-).nuc ish(MLLx2)[100]	AML M0 - Acute myeloblastic undifferentiated	85
T6732	PB		T6733	T6733	T6733	1	N/A	85.4636	0.0161	3.1112	0.7143		AML	Female	Diagnosis	Complex	48~50,XX,t(3;16)(q21;q2),-5,+8,+11,+i(11)(q10),idic(15)(q12),+idic(15)(q12),dic(17;21)(p1;q22),-18,+21,+22,+22[cp10].nucish(ABL1x2,BCRx3)[81/100]/(ABL1x2,BCRx4)[13/100], (MLLx3)[94/100]/(MLLx4)[2/100]	AML M0 - Acute myeloblastic undifferentiated	96	87
F9681	PB		Yes	1		1	N/A	84.8714	0.0021	2.3508	0.7563	118.6	AML	Male	Diagnosis	t(6;9)	46XY,t(6;9)(p23;q34) [11]	AML M1 - Acute myeloblastic with minimal maturation	82
R3054	PB		Yes	1		1	N/A	84.9524	0.019	6.4401	2.2532	214.6	AML		Diagnosis	t(6;9)	t(6;9)	AML M2 - Acute myeloblastic with maturation	14
T1663	PB		Yes	1		1	N/A	86.0868	0	1.929	1.5845	118.5	AML	Male	Diagnosis	t(6;9)	46,XY,t(6;9)(p23;q34)[10]	AML M2 - Acute myeloblastic with maturation	16	25
T1809	PB		Yes	1		1	N/A	86.8305	0	6.8767	1.5735	230.7	AML	Female	Diagnosis	t(6;9)	46,XX,t(6;9)(p23;q34)[10]	AML M4 - Acute myelomonocytic leukemia	27	28
R5150	PB		Yes	1		1	N/A	55.1234	0.0658	6.2082	1.8228	66	AML	Female	Diagnosis	MLL	46XX,inv(1)(p32q32),t(11;17)(q23;q25)[3(+2)]	AML M4 - Acute myelomonocytic leukemia	34
SF02_	BM		Yes			1	N/A					195.4	AML	Male	Diagnosis	MLL	46,XY,abn(11q)_20/20	Not Reported		23
SF16_FHRB40115	BM		Yes			1	N/A					128.5	AML	Male	Diagnosis	MLL	49,XY,+mult mar(inc)_2/20/46,XY_18/20 (has also t(9;11) although frequency not indicated)	Not Reported	22	20
T0990	BM		Yes	1		1	N/A	82.3011	0.0128	1.9283	0.7122	168.6	AML	Female	Diagnosis	MLL	46 XX,T(11;19)(Q23;P13.1)[10] NUC ISH(MLLX2)(5'MLL SEP 3'MLLX1)[94/100]	AML M5 - Acute monocytic leukemia	14
T2353	PB		Yes	1		1	N/A	74.7191	0.005	8.195	4.6306	303.5	AML	Male	Diagnosis	MLL	46,XY,t(11;17)(q23;q21)[10].nuc ish(MLLx2)(5'MLL sep 3'MLLx1)[80/100]	AML M5 - Acute monocytic leukemia	1	65
C0210	BM		Yes	1		1	N/A	83.5131	0.0011	3.9222	1.4291	226.8	AML		Diagnosis	MLL	t(6;11)	AML M5A
F8757	PB		Yes	1		1	N/A	82.6967	0	1.1779	1.6288	243.5	AML	Female	Diagnosis	MLL	46XY,t(6;11)(q27;q23) [10]	AML M5 - Acute monocytic leukemia	72
R6171	Unknown		Yes	1		1	N/A	80.6951	0.0013	0.589	0.4758	412.1	AML	Male	Diagnosis	MLL	46XY,ins(10;11)(p12;q23q21)[10]	AML M5A	0	92
R7026	BM			1		1	N/A	72.575	1.8109	9.7136	0.2274		AML	Male	Diagnosis	MLL	46XY,t(10;11)(q22;q23)[10]	AML M4 - Acute myelomonocytic leukemia	16
SF10_	BM		Yes			1	N/A						AML	Female	Diagnosis	MLL	46,XX,t(9;11)(p22;q23)_5/20/46,XX_15/20	Not Reported	4	93
SF13_	BM		Yes			1	N/A						AML	Male	Diagnosis	MLL	46,XY,+4,-6,+8,+9,+10,del(11q),+18,+19,+mar,mar/ 53,XY,+4,+6,+8,+9,+10,+18,+19,t(6;11)(q27;q23); MLLT4-MLL	AML M5 - Acute monocytic leukemia		60
T5876R	BM		Yes	1		1	N/A	76.0236	0.014	7.0205	1.3421	153.3	AML	Male	Diagnosis	MLL	46,XY,ins(10;11)(p12;q13q23)[5]/46,idem,add(9) (q34[2]/46,XY[2].nuc ish(MLLx2)(5'MLL sep 3'MLLx1)[91/100],(ABL1,BCR)x2[100]	AML M1 - Acute myeloblastic with minimal maturation
T5896	BM		Yes	1		1	N/A	70.9594	0.0042	0.7114	0.8604	368	AML	Female	Diagnosis	MLL	45,X,der(X)t(X;11)(q28;q23),add(6)(p23),ins(10;11)(p12;q23q13),der(11)t(11;18)(q13;q?),dic(17;18)(?;?)[10].ishder(X)t(X;11)(wcpX+,wcp11+,3'MLL+),ins(10;11)(wcp10+,wcp11+,5'MLL+),der(11)t(11;18)(wcp11+, wcp18+),dic(17;18)(wcp17+,TP53+,D17Z1+,wcp18+)nuc ish(MLLx2)(5'MLL sep 3'MLLx1)[93/100].	AML M5 - Acute monocytic leukemia	79
T7880	PB		Yes	1		1	N/A	77.8675	0.0065	1.5716	0.6208	80.7	AML	Female	Diagnosis	MLL	46,XX,t(6;11)(q27;q23),del(11)(p13p15)[10].nucish(MLLx2)(5'MLL sep 3'MLLx1)[92/100]	AML M4 - Acute myelomonocytic leukemia	89	94
T8546	BM		Yes	1		1	N/A	86.8154	0	0.3223	0.1548	453.2	AML	Male	Diagnosis	MLL	46,XY,t(6;11)(q27;q23)[10].nuc ish(MLLx2)(5'MLL sep 3'MLL)[100]	AML M5A	98
X7892	Unknown		Yes	1		1	N/A	79.1918	0.0026	1.1022	0.5231	413.5	AML	Male	Diagnosis	MLL	46,XY,dir ins(6;11)(q27;q13q23)	AML M4 - Acute myelomonocytic leukemia	85
R6357R	BM		N/A	N/A	N/A	1	N/A	74.9377	0.0022	1.2509	0.2213	19.5	AML	Male	Diagnosis	Complex	44+I:LX,-Y,del(1)(p3p3),-5,-6,der(7;17)(p10;q10),-9,-16,	AML M1 - Acute myeloblastic with minimal maturation	72
R9089R	BM		N/A	N/A	N/A	1	N/A	85.2444	0.0619	4.2379	1.8578	103	AML	Female	Diagnosis	del7	45XX,-7[2]/46,XX[18].ish del(7)(q31q31)(CEP7+,D7S486-)[5]	AML M1 - Acute myeloblastic with minimal maturation	91	90
T6733	BM		N/A	N/A	N/A	1	N/A	81.8596	0.0021	3.9668	1.0409	130.4	AML	Female	Diagnosis	Complex	48~50,XX,t(3;16)(q21;q2),-5,+8,+11,+i(11)(q10),idic(15)(q12),+idic(15)(q12),dic(17;21)(p1;q22),-18,+21,+22,+22[cp10].nucish(ABL1x2,BCRx3)[81/100]/(ABL1x2,BCRx4)[13/100], (MLLx3)[94/100]/(MLLx4)[2/100]	AML M0 - Acute myeloblastic undifferentiated	96	87
T7879	BM		N/A	N/A	N/A	1	N/A	81.7658	0.011	4.7585	1.1191	106.4	AML	Female	Diagnosis	MLL	46,XX,t(6;11)(q27;q23),del(11)(p13p15)[10].nucish(MLLx2)(5'MLL sep 3'MLLx1)[92/100]	AML M4 - Acute myelomonocytic leukemia	89	94
C1706	Unknown		N/A	N/A	N/A	0	High TC	77.9559	0.0005	41.1872	4.2455		AML		Diagnosis	MECOM		Not Reported	0
R8712	PB		N/A	N/A	N/A	0	High TC	63.216	0.0039	32.0819	12.9683		AML	Female	Diagnosis	del5	XX,DEL(5)(Q12~3Q33)[2]/45,IDEM,?DIC(16;17)(Q10;P13)[11] - FLT3 MUTANT	Not Reported	65
R6275	Unknown		N/A	N/A	N/A	0	High TC	84.5799	0	68.3615	6.3387	179.3	AML	Male	Diagnosis	del7	46XY,del(7)(q22q32)[5]	AML M2 - Acute myeloblastic with maturation	0	37
T1929	PB		N/A	N/A	N/A	0	High TC	64.2894	0.9527	37.1088	2.6573		AML	Female	Diagnosis	del17	46XX,i(17)(q10)[4]/46,XX[6] (TP53 (17P13) - DELETION)	Not Reported	56
R9605R	BM		N/A	N/A	N/A	0	High TC	80.4734	0.0216	27.184	2.9027	118.2	AML		Diagnosis	del7	DEL7(Q31Q36) +13	AML M1 - Acute myeloblastic with minimal maturation	36
T1225R	PB		N/A	N/A	N/A	0	High TC	39.0052	0	23.5626	1.9757		AML	Female	Diagnosis	del7	46XX,del(7)(q22)[10]	AML M1 - Acute myeloblastic with minimal maturation	50
T2410	Leuko		N/A	N/A	N/A	0	High TC	60.3352	0.0328	34.5958	3.8549		AML	Female	Diagnosis	del7	46,XX,DER(7)T(7;8)(P2;Q13)[10]	AML M5 - Acute monocytic leukemia	35
T6391	PB		N/A	N/A	N/A	0	High TC	75.8107	0.0046	35.9271	3.3502		AML	Male	Diagnosis	del7	del(7q)	AML M1 - Acute myeloblastic with minimal maturation	60	70
T8169	PB		N/A	N/A	N/A	0	High TC	88.8182	0.0663	19.8947	1.2131		AML	Male	Diagnosis	del7	46,XY,del(7)(q22q36)[7]/46,XY[3].nucish(D7Z1x2,D7S486x1)[89/100]		42	70
R3455	PB		N/A	N/A	N/A	0	High TC	58.9093	0.1613	41.8666	8.1326		AML	Male	Diagnosis	Complex	44XY,add(5)(q11.2),-6,add(7)(q11.2),-12,-13,-14,-16,-18,+mar1,+mar2,+2r [10]	AML M6 - Acute erythroid leukemia	5
R9527	Unknown		N/A	N/A	N/A	0	High TC	78.4767	0.0184	32.5826	3.9926		AML	Male	Diagnosis	Complex	41-43,XY,-1,-5,-7,-9,-10,-21,+3MAR[CP4]/46,XY[6]	Not Reported	10
T8401	PB		N/A	N/A	N/A	0	High TC	78.2039	0.0011	30.1266	6.6105	54.1	AML	Male	Diagnosis	Complex	46,XY[28].nuc ish(D5S23/D5S721,EGR1)x4[37/100],(D7Z1x2,D7S486x3)[46/100]/(D7Z1x4,D7S486x6)[22/100],(CDKN2A,D9Z1)x4[45/100]	blastic plasmacytoid dendritic cell neoplasm	33	33
T5306	PB		N/A	N/A	N/A	0	High RBC	65.9468	17.4699	2.0007	0.4707		AML	Male	Diagnosis	Complex	43~45,XY,-7,der(11)t(11;13)(p1;q1),-13,-16,-17,+2mar,inc[cp8]	AML M6 - Acute erythroid leukemia	49
F9788			N/A	N/A	N/A	0	Low Via.	4.8938	0.0457	0.2548	0.0039		AML	Male	Diagnosis	del7	46XY,-7,+mar.ish ider(7)add(7)(wcp7+,CEP7+,D7S486-) [9(+50)]	Not Reported
C1568	PB		N/A	N/A	N/A	0	Low Via.	0.8458	0.0021	0.0299	0.0078		AML	Female	Diagnosis	Complex	45,XX,t(4;7;16;17)(q22~q25;p1;q12~13;p13),der(6)t(6;11)(p25;q12),del(9)(q13q22),der(15) t(1;15)(p22;p13),i(16)(p10),-18[10].nuc ish(KMT2Ax3)[93/100]
T5656R	BM		N/A	N/A	N/A	0	Low Via.	67.7977	0.0277	1.9219	0.4867	13.8	AML	Male	Diagnosis	Complex	47,XY,+1,del(1)(p13p3),+4,?del(4)(q3),-?8 or10,inc[cp4]/46,XY[16].nucish(CDKN2Cx2,CKS1Bx3)[22/100],(D4Z1x3)[74/100],(ABL1,MLL,D12Z1,BCR)x2[100]	AML M0 - Acute myeloblastic undifferentiated	91	98
SF09_	BM		N/A	N/A	N/A	0	Low Via.					20.4	AML	Female	Diagnosis	t(8;16)	46,XX,t(8;16)(p11;p13)_8	AML M5 - Acute monocytic leukemia	0	95
SF18_	BM		N/A	N/A	N/A	0	No AML					62.3	Lymphoma	Male	Relapse	Complex	43(inc)_8/20/46,XY_12/20	Precursor cell lymphoblastic lymphoma, NOS	22	91
SF11_	BM		N/A	N/A	N/A	0	No AML					95	MDS	Female	Diagnosis	del5	46,XX,del(5q)_5/46,XX_15	AML-M2 - Acute myeloblastic with maturation	4	23

## Sheet: Phosphoproteomics
Attribution CC-BY-NC-ND: Anyone can share this material, provided it remains unaltered in any way, this is not done for commercial purposes, and the original authors are credited and cited.
sites	MYELOID01	MYELOID02	MYELOID03	MYELOID04	R9150	SF04	T1553	T8725	C0912	F9141	SF08	R3730R	R9090	R9103	SF01	SF07	SF15	SF17	T6810	T7714	T8769	C0982	C1099	C1520	F8903	F9056	R5278R	R6345	R6490	R6679	R7773	SF03	SF05	SF06	SF12	SF14	T5062	T6083	T6732	F9681	R3054	T1663	T1809	R5150	SF02	SF16	T2353	T0990	C0210
AAAS(S495);	82.4	80.9	89	80.3	80	152	91.1	83.9	81	218	108	67.8	174	104	59.2	64.7	121	95.2	102	139	14.2	85	247	138	151	99.1	54.8	83	106	158	131	154	170	99.1	119	107	37.5	120	76.5	423	63.3	53.3	92.6	77.6	99.2	95.7	81.2	79	188
AAAS(S525);AAAS(S541);	0.00124	0.00146	0.00137	0.00191	0.0015	39.3	0.00248	0.000698	0.000679	0.00358	0.0011	0.00211	0.00186	0.00237	0.0019	0.000454	0.0025	0.00152	0.00158	0.0018	0.0017	0.00228	0.00177	0.00346	0.00229	0.00341	0.00161	0.00255	0.00106	0.00193	0.00153	0.00116	0.00258	0.00232	0.000576	0.00284	0.00367	0.0015	0.00235	0.00118	0.00218	0.0023	0.000826	0.00252	0.00166	0.00284	0.00222	0.00187	0.00202
AAGAB(S310);AAGAB(S311);	20.3025	24.9515	30.0914	4.02382	108.7	4.397	140.602	31.29	73.74	37.46	22.6211	71.2921	10.7219	70.65	56.12	94.61	36.98	8.00152	59.944	25.81	112.502	41.4623	7.51	62.59	56.31	50.087	64.636	73.39	40.69	69.83	63.1015	45.97	6.50958	16.4723	137.36	47.21	67.4037	12.018	32.51	6.88236	62.5	44.54	29.2708	56.0325	47.8217	64.68	4.84222	55.2019	44.002
AAGAB(S310);AAGAB(S311);AAGAB(M297);	0.00124	5.35	6.19	0.00191	11.9	3.26	18.6	8.63	11.3	4.44	7.22	4.99	2.96	15.7	7.29	17.6	3.45	2.2	7.01	4.24	21.3	3.96	1.17	6.81	6.29	5.6	7.55	12.4	10.3	14.4	18.1	4.14	0.867	3.47	8.89	5.17	11.3	4.15	3.72	0.00118	7.9	12.3	4.37	7.63	8.32	12.2	1.15	12.5	10.3
AAK1(S14);	18.4	10.1	2.16	10.1	9.36	10.8	17	7.56	8.23	10.7	17.1	9.62	8.37	1.37	9.23	11.6	9.06	9.35	10.5	0.778	24.6	8.98	8.58	10.1	7.45	10.5	3.36	7.54	7.41	21.1	8.38	7.06	10.2	7.94	2.25	12.1	20.1	12.4	9.61	4.26	9.26	20.6	15.9	22.6	7.55	3.56	8.73	12.5	4.76
AAK1(S28);	11.2	10.44	9.61	8.026	5.85	3.47	11.54	13.34	8.01	6.14	15.64	6.76211	10.19	6.144	18.822	23.11	5.449	17.6	13.71	8.244	27.71	13.04	7.13	20.71	3.74229	16.1034	2.42161	7.31	5.142	22.22	6.304	6.69116	14.35	5.97	4.92058	12.89	8.78	21	5.498	4.47118	20.88	14.83	15.18	36.03	15.77	19.26	8.08	17.71	23.23
AAK1(S623);	59.9012	67.2015	68.3014	68.7019	6.3915	24.7016	66.403	12.7007	13.269	25.5036	29.1011	6.70211	19.8019	7.508	0.0038	21.1005	0.005	50.62	7.36158	6.0618	20.8017	0.00456	0.00354	13.7035	0.00458	17.03	32.28	2.64255	7.07106	16.3019	6.05	9.44116	23.8026	17.5023	0.001152	9.58284	53.3	9.7115	0.28935	19.1012	20.6022	38.117	43.4008	42.2025	40.426	67.886	42.66	88.5	0.00404
AAK1(S637);	0.00124	0.378	0.00137	0.00191	0.0015	1	0.00248	0.461	0.000679	0.00358	0.0011	0.00211	0.00186	0.00237	0.0019	0.000454	0.0025	0.00152	0.00158	0.0018	0.0017	0.453	0.00177	0.00346	0.00229	2.89	5.13	0.00255	0.00106	2.12	0.00153	0.00116	0.00258	0.241	0.000576	0.00284	7.28	0.0015	0.00235	0.00118	4.01	0.0023	0.000826	1.61	0.00166	0.00284	0.00222	15.2	0.00202
AAK1(S642);	334	290	225.5	374	67.6	48.31	200.7	63.9	87.4	126.8	77	42.2	44	45.2	39.9	80	24.2	275	82.8	56.5	41.3	16.84	126.9	62.4	143.1	52.7	32.5	181.6	45.6	118.6	57	96.7	114.8	66.5	27.5	25.9	98.3	63.1	54.9	104.7	134.1	104.9	185.6	439	189.7	114.9	254	277	219
AAK1(S652);	18.85	19.38	14.04	14.54	2.918	5.33	12.61	3.88	3.789	9.82	15.06	0.61411	6	3.644	3.404	5.4	3.19	9.9	4.6	3.062	4.023	1.31228	7.71	12.8	7.59	6.05	4.3732	6.74	3.402	8.04	1.57153	4.73	8.23	3.699	0.653576	1.797	6.13	3.86	2.629	12.67	7.09	11.01	9.1	8.39	10.72	20.2	12.67	2.407	18.37
AAK1(S670);	36.5	42.7	28.2	36.7	8.29	24.4	22.3	10.2	11.9	20.9	22.3	1.82	8.27	3.74	2.01	13.5	17.5	17.9	13.5	12.5	10.5	4.4	8.62	3.48	7.35	10.9	0.00161	13	3.87	25.9	10.5	12.5	29.3	5.13	0.000576	14	34	10.5	11	14.2	12.2	65.4	36.5	37.5	33.3	30	87.2	13.7	24.1
AAK1(S7);	2.31	3.53	1.33	1.83	0.0015	0.653	0.188	0.000698	0.000679	0.00358	0.0011	0.00211	0.00186	0.00237	0.687	0.314	0.0025	1.18	0.00158	0.0018	0.16	0.00228	0.00177	0.00346	0.00229	0.00341	0.00161	0.00255	0.00106	0.283	0.00153	0.00116	0.00258	0.00232	0.000576	0.00284	0.00367	0.0015	0.00235	0.00118	0.00218	0.0023	1.84	2.31	2.12	0.00284	0.00222	0.00187	0.00202
AAK1(S741);	9.5	26.8	5.04	4.54	9.16	8.71	27.8	11.9	7.34	8.76	4.44	1.52	1.44	6.96	3.61	8.57	6.09	24.3	2.38	4.09	4.04	3.38	2.95	3.52	4	2.81	55.4	7.31	2.74	9.79	0.984	8.01	5.29	1.54	0.212	4.99	62.4	16.5	4.01	5.86	4.64	4.28	8.46	11.8	8.98	6.56	2.62	3.39	11.6
AAK1(T389);	11.7	8.21	8.68	12.1	0.0015	9.98	0.89	0.729	0.433	0.674	3.8	0.00211	7.96	0.552	0.178	0.966	0.778	4.37	0.258	0.764	0.228	1.52	0.745	4.56	0.112	3.26	1.45	17.5	0.423	1.85	18.8	2.34	4.98	0.22	0.632	4.08	4.47	0.92	0.516	2.67	1.26	3.15	2.73	5.69	4.66	0.43	1.91	3.74	3.28
AAK1(T605);	55.74	82.8	75.1	71.72	66.92	38.28	126.4	148.1	54.61	62.53	124.09	53.05	65.54	75.13	45.094	94.54	64.48	43.25	40.54	51.62	99.29	57.39	66.65	167.2	32.95	36.97	24.13	34.31	28.83	114.77	29.08	40.16	81	67.96	12.348	85.76	55.45	107.8	43.02	14.403	51.22	106.928	112.2	71.12	101.7	142.9	100.25	105.3	232.2
AAK1(T620);	0.00248	0.00292	0.00274	0.00382	0.003	0.53059	0.20548	0.001396	5.579	0.67658	4.5011	0.00422	0.00372	0.56037	2.1919	3.10045	1.0825	4.17	0.00316	0.0036	0.0034	1.61228	1.91177	0.00692	1.33229	21.9	110.4	3.35255	2.90106	1.22193	27.9	0.97016	0.00516	0.00464	0.793576	0.98184	109.4	0.003	2.127	1.09118	0.91318	0.9193	1.25083	2.40252	2.336	3.066	8.86	221.4	0.00404
AAK1(T620);AAK1(S624);	0.00124	0.00146	0.00137	0.00191	0.0015	0.529	0.00248	0.000698	4.81	0.673	4.5	0.00211	0.00186	0.00237	2.19	3.1	1.08	3.65	0.00158	0.0018	0.0017	1.61	1.91	0.00346	1.33	11.8	82	3.35	2.9	1.22	26.2	0.969	0.00258	0.00232	0.793	0.979	85.3	0.0015	1.84	1.09	0.911	0.0023	1.25	2.4	1.71	2.58	7.1	171	0.00202
AAK1(T673);AAK1(T674);	8.29	6.53	7.58	4.33	0.104	5.78	12.5	0.0502	0.000679	0.00358	0.527	0.00211	0.00186	0.00237	0.0019	0.000454	1.59	0.87	0.00158	0.0018	0.0017	0.00228	4.3	0.00346	0.489	0.00341	0.00161	0.00255	0.00106	0.00193	0.00153	0.00116	1.51	0.487	0.000576	0.00284	0.00367	0.0015	0.00235	0.00118	0.0597	0.0023	0.000826	0.00252	0.00166	0.00284	0.723	0.00187	3.43
AAK1(T681);	6.28	6.22	7.4	0.286	0.0015	5.09	11	2.88	4.16	5.28	6.95	4.95	1.52	1.95	3.6	5.43	0.0025	5.79	2.11	0.793	2.92	0.00228	1.11	11.9	0.00229	1.81	2.18	3.84	1.34	4.82	2.14	1.88	0.00258	2.23	0.000576	0.00284	3.03	1.55	0.328	2.31	4.82	14.7	6.21	14.3	6.39	11.8	3.94	3.87	14.9
AAK1(Y34);	12.9	10.1	12.5	10.1	8.36	10.8	14.4	7.56	8.23	10.7	17.1	9.62	8.37	1.43	9.23	11.6	7.16	8.52	10.5	5.21	24.6	8.98	6.33	27.5	5.02	10.5	3.36	6	7.24	21.1	8.38	7.06	10.2	7.25	2.25	9.94	20.1	9.97	8.23	2.92	8.76	20.6	15.7	22.6	8.93	4.72	8.73	12.5	4.3
AAK1(Y687);	6.28	6.22	7.4	0.286	0.0015	5.09	11	2.88	4.16	5.28	6.95	4.95	1.52	1.95	3.6	5.43	0.0025	5.79	2.11	0.793	2.92	0.00228	1.11	11.9	0.00229	1.81	2.18	3.84	1.34	4.82	2.14	1.88	0.00258	2.23	0.000576	0.00284	3.03	1.55	0.328	2.31	4.82	14.7	6.21	14.3	6.39	11.8	3.94	3.87	14.9
AARS(S399);	3.65	3.28	3.46	1.33	5.87	1.26	1.83	9.58	2.82	1.67	0.825	6.51	1.54	0.00237	3.34	0.69	0.0025	0.952	0.00158	2.64	0.0017	4.3	1.44	3.19	0.00229	11.7	0.00161	2.22	12.9	7.32	4.57	8.7	8.67	32.8	2.53	0.00284	9.55	4.81	0.00235	17.3	11.4	11.3	31.9	8.51	10.1	19.8	15	0.00187	5.8
AARS2(S19);	21	23.9	14.2	21.3	20.4	15.1	21.1	16.7	20.8	33.8	23.7	15.5	21.6	7.78	31.7	35.1	2.51	17.5	36.3	7.4	38	38.2	14.8	25.2	8.16	32	33.2	2.49	5.34	27.9	28.9	15.3	9.78	16.6	17.1	18.3	57.2	20.6	8.9	1.06	23	12.8	35.3	21.9	46	39.4	17.8	38.2	0.239
AASDH(S660);	3.91	0.00146	2.1	1.15	2.62	1.65	1.03	5.87	0.867	5.86	4.76	2.99	4.21	0.00237	6.78	6.23	0.201	2.33	0.892	1.41	6.25	5.73	0.824	2.38	0.00229	10.2	3.92	0.00255	0.00106	2.12	0.00153	1.23	0.199	4.77	2.04	0.00284	0.00367	3.93	1.58	0.00118	5.82	5.26	6.33	5.15	3.42	3.05	0.992	3.69	0.00202
AATF(M210);AATF(S203);	0.00372	0.00438	0.00411	0.36082	115.79	1.46318	59.5925	8.3357	99.29	92.53	2.0422	0.00633	45.16	33.434	0.0057	13.277	135.13	26.66	20.0316	29.826	0.3024	12.8046	135	0.81892	240.6	48.54	60.82	160.5	44.556	26.669	13.4375	51.307	14.057	1.19464	151.1	121.36	6.65734	68.16	194.7	234.4	23.793	0.0069	3.45165	7.93552	0.98532	0.65068	16.82	9.72374	0.38404
AATF(S203);	0.00372	0.00438	0.00411	0.36082	115.79	1.46318	59.5925	8.3357	99.29	92.53	2.0422	0.00633	45.16	33.434	0.0057	13.277	135.13	26.66	20.0316	29.826	0.3024	12.8046	135	0.81892	240.6	48.54	60.82	160.5	44.556	26.669	13.4375	51.307	14.057	1.19464	151.1	121.36	6.65734	68.16	194.7	234.4	23.793	0.0069	3.45165	7.93552	0.98532	0.65068	16.82	9.72374	0.38404
AATF(S316);	85.3025	63.9029	39.3027	31.4038	61.56	121.003	57.3	105.13	43.36	53.1036	118.201	160.44	62.6419	81.6	104.382	57.9305	69.2025	165.162	61.2	188.82	182.222	133.46	94.66	102.59	66.37	55.6034	73.1016	335.88	48.26	58.0219	35.5615	77.3012	98.7052	71.5023	51.68	99.7028	62.0137	37.1815	85.98	32.368	96.3022	173.052	153.491	91.6325	148.49	106.95	29.5622	36.8819	89.902
AATF(S320);AATF(S321);	85.3062	63.9073	39.3068	31.4095	115.9	122.096	90.05	128.72	77.18	83.8372	133.802	170.89	77.7637	105.42	113.364	67.3709	108.435	178.015	73.2116	220.13	181.445	156.34	157.4	155.25	116.13	80.4068	87.7532	396.29	89.8	72.5239	40.7246	96.5023	98.7129	82.0983	96.23	153.843	66.331	52.223	142.78	73.436	119.022	177.575	166.057	104.985	157.182	114.836	32.9344	38.3656	105.864
AATF(T310);	170.602	127.803	78.6027	62.8038	88.44	242.003	55.26	176.901	50.32	71.8336	215.401	299.35	110.882	135.23	193.483	99.7105	84.0325	323.842	101.832	338.31	357.003	243.08	126.04	145.18	76.26	101.203	130.852	599.01	56.84	105.882	55.7031	126.101	197.405	138.782	91.65	147.64	115.407	59.4615	102.9	82.642	172.42	347.472	296.191	168.923	284.632	188.206	57.8122	60.6037	160.362
AATF(T476);	0.00124	2.07	1.87	0.00191	0.0015	1.7	0.00248	0.000698	1.1	0.00358	6.11	0.00211	0.713	0.00237	0.0019	0.000454	0.0025	0.00152	0.00158	0.0018	0.0017	0.00228	5.43	0.00346	0.338	0.00341	0.00161	0.812	1.33	0.00193	0.00153	0.00116	0.00258	12.2	0.000576	0.00284	0.00367	0.0015	0.00235	4.16	1.11	1.88	2.79	2.94	0.844	2.16	2.13	2.24	0.815
AATF(Y305);	85.305	63.9058	39.3055	31.4076	88.8	121.006	70.16	110.631	56.68	62.1372	121.602	166.79	67.9237	92.33	105.065	59.9409	78.235	171.003	62.1316	201.13	182.225	142.54	117.9	120.97	86.03	69.5068	77.7532	356.89	66.7	65.8039	35.5646	80.6023	98.7103	76.8846	80.53	120.143	62.021	43.043	105.28	66.21	105.922	176.525	157.682	98.355	152.122	106.956	31.3744	36.8856	94.064
AATK(S111);CCDC154(S522);	0.00124	0.00146	0.00137	0.00191	3.81	0.9	2.8	3.92	16.1	18.6	34.8	2.71	13.8	1.63	11.5	14.8	1.7	13	33.8	3.08	16.8	2.35	7.98	4.4	1.47	4.85	0.00161	6.61	2.84	14	11.4	9.46	11.6	20.2	0.745	0.925	8.13	1.01	2.01	24.7	15.8	61.4	26.7	49.2	41.6	31.2	83.5	43.7	16.5
AATK(T493);	8.53	8.28	8.06	7.54	2.28	3.86	0.729	1.79	6.51	0.00358	9.34	1.34	3	4.56	10.8	14.1	0.0025	2.45	0.00158	2.61	6.48	5.72	8.68	0.00346	0.692	5.21	2.94	1.37	1.08	0.00193	0.553	0.00116	7.71	8.25	0.993	3.09	0.823	3.69	2.11	0.00118	0.00218	9.02	8.67	14.3	9.8	14.7	16.5	14	0.00202
ABCA13(S2483);	0.00124	0.00146	0.00137	0.00191	0.0015	0.00159	0.00248	0.000698	0.000679	0.00358	0.0011	0.00211	0.00186	0.00237	0.0019	0.000454	0.0025	0.00152	0.00158	0.0018	0.0017	0.00228	0.00177	0.00346	0.00229	0.00341	0.00161	0.00255	0.00106	0.00193	0.00153	0.00116	0.00258	0.00232	0.000576	0.00284	0.00367	0.0015	0.00235	0.00118	0.00218	0.0023	0.000826	0.00252	0.00166	0.00284	0.00222	0.00187	0.00202
ABCA2(S1410);	0.00124	0.00146	0.00137	0.00191	0.0015	0.00159	0.00248	0.000698	0.576	0.00358	0.0011	0.00211	0.00186	0.00237	0.0019	0.000454	0.0025	0.00152	0.00158	0.0018	0.0017	1.54	0.00177	0.00346	0.00229	0.00341	0.00161	0.00255	0.00106	0.00193	0.00153	0.00116	0.00258	0.00232	2.52	0.00284	0.00367	0.0015	0.00235	0.00118	1.03	0.0023	1.56	0.00252	0.00166	0.00284	0.00222	0.00187	0.00202
ABCA2(T48);	5.26	4.65	4.17	19	46.6	41.8	15.6	55.3	23.3	32.1	24.5	35.3	57.2	8.75	33.9	16.3	26.9	18.6	26.5	5.31	8.45	25.2	19.8	32.3	29.3	6.05	33.9	14.5	25.8	15.8	0.00153	36	4.96	29.1	20.6	0.00284	12.9	81.4	15.9	19.2	25.8	52.9	18.1	5.51	8.56	28.1	17.5	5.96	2.34
ABCA2(Y1389);	0.00124	0.00146	0.00137	0.00191	0.0015	0.00159	0.00248	0.000698	0.576	0.00358	0.0011	0.00211	0.00186	0.00237	0.0019	0.000454	0.0025	0.00152	0.00158	0.0018	0.0017	1.54	0.00177	0.00346	0.00229	0.00341	0.00161	0.00255	0.00106	0.00193	0.00153	0.00116	0.00258	0.00232	2.52	0.00284	0.00367	0.0015	0.00235	0.00118	1.03	0.0023	1.56	0.00252	0.00166	0.00284	0.00222	0.00187	0.00202
ABCA3(S746);ABCA10(S609);C9orf62(S145);INTS1(S1453);ABCA9(S699);ATP7A(S1403);FMO4(S533);ABCA1(S1114);ABCA8(S658);	0.00124	0.00146	0.00137	0.00191	12.9	0.00159	12.8	31.2	12.7	19.3	54.3	17.2	30.9	3.13	14.1	15.6	5.82	30.1	9.86	12.7	24.7	29.7	12.4	7.68	9.06	3.97	1.01	0.00255	0.00106	12.1	6.55	5.55	60.3	26.7	0.000576	11.1	3.65	16	5.35	8.96	8.38	37.5	30.3	28.8	63.5	52.5	14.5	31.9	40.6
ABCA6(T1418);	6.52	8.86	6.9	9.65	0.0015	0.971	0.00248	0.000698	0.000679	0.00358	0.0011	0.00211	0.00186	0.00237	1.32	0.416	0.336	4.74	0.00158	0.305	0.0017	0.00228	0.00177	0.00346	0.00229	0.107	0.00161	0.0975	0.00106	0.00193	0.00153	0.00116	3.01	0.00232	0.000576	0.574	0.209	0.0015	0.00235	1.69	0.00218	0.0023	0.000826	0.219	0.00166	0.904	0.213	0.00187	0.00202
ABCA7(S2133);	0.00124	0.00146	0.00137	2.54	0.0015	2.02	0.00248	0.000698	0.000679	0.00358	2.06	0.00211	0.00186	0.00237	0.831	0.432	0.0025	0.00152	0.00158	0.0018	9.18	0.261	0.00177	0.00346	0.00229	0.00341	0.242	0.00255	0.00106	0.00193	0.00153	0.00116	1.18	0.00232	0.000576	0.00284	2.25	0.0015	0.00235	0.00118	1.7	1.4	3.31	3.58	3.89	2.01	1.44	1.67	10.1
ABCA8(S1013);KBTBD11(S403);	1.27	0.0527	1.49	0.0811	0.0015	0.309	21.6	0.179	0.000679	0.104	0.467	0.00211	2.59	9.01	0.0019	0.000454	0.0025	0.00152	0.00158	21	0.0017	12.2	15	7.87	6.41	0.00341	0.00161	37.5	14.7	0.00193	0.00153	0.00116	0.00258	3.41	0.302	0.00284	2.91	0.0015	14.9	0.00118	3.24	0.0023	5.28	0.084	21.5	1.73	0.0432	0.00187	6.16
ABCC1(R912);ABCC1(S915);	15.8	10.6	9.89	14.5	0.0015	7.86	0.00248	0.000698	3.27	8.28	9.1	1.97	3.66	0.356	4.07	2.84	2.93	4.99	4.36	2.02	6.05	2.03	5.31	1.26	2.22	4	0.00161	0.518	1.05	4.23	1.62	0.95	13.6	5.78	0.000576	0.373	3.33	1.16	1.25	6.21	3.57	11.3	5.24	5.02	7.43	9.18	21.6	7.04	6.42
ABCC1(S919);	2.45	2.01	1.62	1.43	0.0015	0.00159	0.00248	3.83	0.000679	4.27	7	2.8	5.92	2.3	2.96	3.2	2.14	2.09	4.37	2.05	3.37	8.2	4.6	3.99	3.96	2.9	0.00161	0.00255	0.00106	7.05	0.00153	0.823	11.9	6.05	2.15	0.00284	0.00367	1.49	0.00235	3.04	5.97	4.93	4.82	0.482	0.00166	6.25	0.00222	0.00187	2.24
ABCC12(S1189);MTBP(S225);DENND1A(S592);PPFIBP2(S387);	24.1	17.1	17.7	22.6	3.14	13.4	10.9	4.53	7.2	6.59	7.19	6.64	7.28	5.25	8.38	3.8	4.22	9.61	6.53	13.5	8.31	5.31	5.79	5.97	5.55	1.08	0.934	3.7	3.6	5.79	11.6	7.39	11.8	3.83	2.31	5.62	16.2	5.74	2.85	3.59	5.62	7.78	9.97	11.7	21.3	15.9	23.1	8.65	20
ABCC4(S638);	0.00124	1.63	4.92	4.2	0.0015	0.00159	3.65	5.86	0.000679	0.00358	15.7	3.66	0.00186	0.00237	10.3	2.83	0.0025	1.46	8.97	0.0018	3.61	2.79	0.00177	0.00346	0.937	0.00341	0.00161	2.77	0.00106	6.17	2.69	0.00116	8.02	8.19	8.32	2.02	0.00367	0.0015	0.00235	0.00118	6.05	8.33	4.29	3.65	1.64	0.00284	3.1	1.41	4.74
ABCC4(S664);	0.00124	0.00146	0.00137	0.00191	0.0015	0.00159	0.00248	0.705	0.000679	0.356	6.91	5.49	1.26	1.34	11	1.42	0.0025	0.00152	11.3	0.0018	0.0017	2.24	0.00177	0.00346	0.00229	0.00341	0.00161	0.00255	0.00106	4.16	0.693	0.00116	2.35	7.2	2.67	0.00284	0.00367	0.0015	0.00235	0.00118	0.953	2.91	0.818	0.00252	0.00166	0.796	0.00222	0.00187	3.34
ABCC4(T648);	0.00124	0.00146	1.58	0.00191	0.0015	2.9	1.48	9.72	0.421	1.3	19.7	9.48	2.59	1.23	12	3.51	0.0025	3.05	7.82	0.968	7.75	3.33	1.05	0.523	0.912	1.62	5.5	3.56	0.595	7.61	3.15	2.72	10.6	15.5	11.9	0.873	0.00367	3.17	1.19	0.00118	8.04	16.5	8.51	1.67	6	6.72	2.99	0.688	0.00202
ABCD4(T441);	14.9	19.5	17.1	15.3	10.5	12.2	7.01	21.4	9.09	14.8	21.8	12.5	32	4.79	11.9	22.4	3.37	9.7	5.32	5.57	0.0017	8.96	6.16	7.11	3.5	15.2	3.45	1.43	3.1	9.64	1.04	3.26	11	1.12	4.64	2.34	6.48	11.8	2.02	11.7	16.4	15	24.3	29.1	17.9	14.6	16.7	14.5	3.18
ABCF1(S105);	792.045	851.497	1196.37	419.041	1648.41	847.266	3154.2	972.283	1367.98	874.169	848.522	624.058	937.957	2334.56	489.318	899.172	936.15	1149.68	670.097	1343.99	911.816	2447.68	1012.52	1276.25	774.852	1716.08	2368.27	676.063	1851.79	2094.4	1702	1289.74	768.285	341.439	1761.6	1518.9	1164.87	1736.2	885.928	322.287	1184.32	339.753	628.383	1103.66	930.937	627.191	672.713	929.682	1138.57
ABCF1(S109);	100.432	57.0044	87.1627	2.08573	85.903	24.9632	199.025	64.3814	104.261	74.2422	76.3802	120.954	94.7437	87.1747	93.4538	117.841	54.605	28.474	59.3042	75.5836	105.913	154.21	28.6285	185.528	59.4676	238.32	608.93	78.5251	111.559	149.304	97.5	133.382	8.07774	50.2446	188.281	73.2857	167.05	136.693	40.8567	1.26354	96.6144	32.6786	93.5317	187.155	162.833	76.6857	18.5067	124.95	38.817
ABCF1(S140);	0.00248	0.00292	7.33137	2.27191	0.7815	0.62259	79.619	0.001396	1.29068	0.00716	0.0022	0.00422	0.00372	0.95837	0.0038	0.000908	0.8845	0.00304	0.00316	0.8998	0.0034	0.00456	0.44177	0.00692	0.26929	0.00682	61.4016	0.16655	1.37106	8.08193	2.30153	0.15116	0.00516	0.00464	47.604	0.94484	6.49367	0.8585	0.722	0.00236	0.00436	0.0046	0.001652	0.33852	0.00332	0.00568	1.11222	0.00374	0.44902
ABCF1(S20);	0.00124	0.622	0.00137	0.341	5.26	0.00159	12.4	4.49	7.46	4.11	1.44	22.7	4.28	7.54	24.5	7.34	2.83	6.57	13	1.86	7.58	50.5	1.78	5.06	6.32	24.1	22.7	3.49	11.3	29.2	14.2	16.6	14.5	7.64	17.2	0.00284	19.2	6.57	6.8	0.00118	18.8	3.6	0.455	7.23	1.4	4.53	0.595	45.4	0.672
ABCF1(S228);	43.6312	37.4435	32.1627	43.7559	71.7415	55.2716	124.722	53.7007	62.5207	66.5536	79.2911	108.112	66.0519	101.292	60.7219	48.0605	39.5125	70.7015	76.4116	103.352	83.7417	163.97	68.1418	103.593	47.2023	100.31	74.49	49.2426	90.1311	54.4019	216.61	94.8612	107.993	65.1423	95.4606	82.0528	96.46	91.1915	35.5224	18.4124	70.7722	68.7623	67.0008	111.923	155.202	98.2528	94.3522	65.19	91.862
ABCF1(S24);	2.5	4.61	5.14	2.332	23.42	9.83	6.66	15.41	15.18	13.78	8.04	0.97011	6.65	5.37	1.6719	11.04	4.66	15.03	2.273	10.34	0.5347	25.45	12.86	3.2	2.15229	8.26	0.00322	5.61	12.42	12.62	23.03	10.08	14.47	1.93232	41.7	8.43	0.78267	28.3	3.703	0.00236	3.23	0.0046	4.311	14.87	12.45	0.42284	40.4	19.45	10.05
ABCF1(T108);	267.145	237.197	352.065	62.2415	722.106	324.966	1245.3	417.383	712.784	338.669	290.822	420.258	371.057	842.757	304.658	401.372	218.45	240.077	265.497	384.287	471.116	1067.68	196.522	504.349	341.352	829.283	1269.07	271.563	663.99	712.399	661.903	412.645	168.085	187.069	737.602	358.901	685.374	579.996	297.728	31.5871	380.519	162.693	329.783	487.06	450.337	320.391	185.613	409.482	426.271
ABHD15(S434);	5.86	5.78	5.44	5.4	2.83	0.115	1.25	1.64	1.43	3.85	0.0011	3.88	1.47	0.00237	3.54	1.41	0.0025	7.54	2.39	0.733	4.14	0.00228	5.14	0.00346	0.7	0.00341	0.00161	0.00255	0.00106	3.12	0.00153	0.00116	3.45	6.1	0.000576	0.00284	1.89	0.862	0.00235	0.00118	1.2	6.79	5.99	3.74	7.04	7.72	2.41	2.63	9.18
ABHD4(S49);	0.00124	1.37	1.53	2.72	0.0015	0.237	0.00248	1.29	0.000679	0.527	0.0011	0.347	0.908	0.00237	0.0019	0.77	0.0025	1.21	1.45	1.32	0.0017	1.13	0.326	3.03	0.304	0.00341	0.251	0.00255	0.00106	2.09	0.00153	6.21	0.996	1.23	0.303	0.985	0.931	0.276	0.374	0.00118	0.911	0.0023	0.484	0.00252	0.00166	0.878	0.00222	0.00187	0.00202
ABHEB_HUMAN_Phospho (ST);	9.13	6.63	8.15	6.41	34.3	7.68	4.07	11.2	23.2	27.1	24.9	23.4	20	0.00237	33	38.3	12.1	22.8	35	0.0018	20.7	14.4	12.6	52.1	11.6	24.6	23	0.00255	0.00106	30.8	47.6	60.1	18.1	16.9	34.4	30.3	23.8	22	14.4	0.00118	43.1	43	24.8	46.1	15.3	16	19.9	16	0.0634
ABI1(M186);ABI1(S183);	985.001	1173	1126	1488	538.001	479.502	405.102	1186	912.001	713.004	905.001	836.002	1606	1198	517.702	1207	679.003	834.002	1844	1004	923.98	610.49	963.002	690.003	1157	525.4	807.4	1045	1066	1215	728.8	669.601	1518.13	1256	522.401	988.003	601.6	976.001	753.002	524.001	686.002	762.002	823.001	430.103	410.002	1086	1351.57	737.9	1426
ABI1(S183);	985.001	1173	1126	1488	538.001	479.502	405.102	1186	912.001	713.004	905.001	836.002	1606	1198	517.702	1207	679.003	834.002	1844	1004	923.98	610.49	963.002	690.003	1157	525.4	807.4	1045	1066	1215	728.8	669.601	1518.13	1256	522.401	988.003	601.6	976.001	753.002	524.001	686.002	762.002	823.001	430.103	410.002	1086	1351.57	737.9	1426
ABI1(S183);ABI1(S187);	0.00124	0.00146	0.00137	0.00191	0.0015	0.00159	0.00248	0.000698	0.000679	0.00358	0.0011	0.00211	0.00186	0.00237	0.0019	0.000454	0.0025	0.00152	0.00158	0.0018	7.98	6.49	0.00177	0.00346	0.00229	37.4	17.4	0.00255	0.00106	0.00193	21.8	0.00116	2.13	0.00232	0.000576	0.00284	36.6	0.0015	0.00235	0.00118	0.00218	0.0023	0.000826	0.00252	0.00166	0.00284	0.566	50.9	0.00202
ABI1(S216);	47.6	30.9	33.7	25.8	9.21	19.5	29	40.2	7.08	6.67	34.7	11	29.2	3.78	2.92	4.29	3.12	32.6	3.64	11.2	52.8	28.8	8.13	5.76	9.61	4.35	2.99	18.5	3.25	15.7	24	17.1	21.6	2.97	17.8	11.3	3.34	27	4.22	3.59	8.49	4.76	69.5	9.44	11.1	15.5	9.93	11.6	0.00202
ABI1(S222);	30.1	3390	2350	2120	284	669	196	163	600	351	820	119	332	118	370	39.5	130	597	801	67.2	861	125	254	103	174	91.5	95.2	199	219	545	446	269	538	389	30.7	106	288	128	60.6	226	560	1580	869	588	381	613	1720	2230	195
ABI1(S231);	268	3.76	4.72	840	125	1.02	135	146	223	188	303	77.8	142	138	327	425	67.8	206	841	40.4	271	95.9	184	99.2	91.3	239	104	115	247	323	266	158	410	241	144	92.2	114	238	111	174	199	749	209	138	118	206	547	392	159
ABI1(S323);	344.211	260.191	429.003	164.712	429.003	138.003	35.1074	217.501	535.001	254.007	166.802	221.004	261.904	278.005	222.104	287.001	311.005	256.003	325.003	35.0936	226.003	100.791	203.004	70.1269	358.005	19.61	267.53	12.1076	323.002	145.104	144.944	86.7023	160.605	293.005	46.5012	199.206	231.3	186.003	259.605	10.4124	131.004	173.405	196.902	247.005	141.003	204.906	257.004	282.51	111.87
ABI1(S323);ABI1(S319);	3.61124	3.19146	0.00274	2.91191	0.003	0.00318	0.00496	0.001396	0.001358	0.00716	0.0022	0.00422	0.00372	0.00474	0.0038	0.000908	0.005	0.00304	0.00316	1.5918	0.0034	0.791	0.00354	0.00692	0.00458	9.45	25.53	0.0051	0.00212	0.00386	2.444	0.00232	0.00516	0.00464	0.001152	0.00568	7.1	0.003	0.0047	0.00236	0.00436	0.0046	0.001652	0.00504	0.00332	0.00568	0.00444	9.81	0.87002
ABI1(S323);ABI1(S319);ABI1(R316);	3.61	3.19	0.00137	2.91	0.0015	0.00159	0.00248	0.000698	0.000679	0.00358	0.0011	0.00211	0.00186	0.00237	0.0019	0.000454	0.0025	0.00152	0.00158	1.59	0.0017	0.455	0.00177	0.00346	0.00229	1.03	8.93	0.00255	0.00106	0.00193	0.684	0.00116	0.00258	0.00232	0.000576	0.00284	2.8	0.0015	0.00235	0.00118	0.00218	0.0023	0.000826	0.00252	0.00166	0.00284	0.00222	3.34	0.868
ABI1(T174);	45.9	52.3	50.4	77.5	29.3	23.4	23.2	66.8	55.6	34.2	55	37.5	89.4	85.1	36.2	102	33.4	38.4	118	50.5	69.6	44.6	55.8	39.6	60.1	20.2	65.9	72.9	63.2	69.8	22.2	44.7	48	77.9	30	54.8	31.9	46.7	47.4	12.4	64.9	44.7	51.2	18	23.4	72.1	62.2	32.5	98.4
ABI1(T196);ABI1(T215);	7.85124	6.08146	0.00274	0.00382	1.4815	8.63	20.03	0.484698	4.71068	1.06358	0.5471	0.00422	2.19186	6.89	1.8419	2.029	11.5	1.54152	14.44	16.91	1.6717	0.00456	2.388	8.92	12.36	0.00682	8.6	18.16	26.7	14.41	8.16	4.44	4.9	0.00464	0.001152	3.45	8.76	2.9115	15.12	1.17118	0.94018	0.9843	0.001652	0.00504	1.75166	1.66284	4.81	4.51	25.802
ABI1(T215);	7.85124	6.08146	0.00274	0.00382	1.4815	8.63	20.03	0.484698	4.71068	1.06358	0.5471	0.00422	2.19186	6.89	1.8419	2.029	11.5	1.54152	14.44	16.91	1.6717	0.00456	2.388	8.92	12.36	0.00682	8.6	18.16	26.7	14.41	8.16	4.44	4.9	0.00464	0.001152	3.45	8.76	2.9115	15.12	1.17118	0.94018	0.9843	0.001652	0.00504	1.75166	1.66284	4.81	4.51	25.802
ABI1(T215);ABI1(T200);	0.00124	0.00146	0.00137	0.00191	0.0015	2.27	11.9	0.484	4.71	1.06	0.546	0.00211	2.19	2.75	0.0019	0.699	5.49	1.54	7.43	9.8	0.0017	0.00228	0.818	4.42	6.31	0.00341	4.13	5.76	14.3	7.41	5.61	1.56	3.16	0.00232	0.000576	1.19	2.46	0.0015	8.97	0.00118	0.00218	0.982	0.000826	0.00252	0.00166	1.66	1.74	2.46	0.00202
ABI1(Y213);	16.8	28.2	31.2	25	8.47	7.24	29.6	14.3	18.9	15.1	15.8	67.5	31.1	3.78	55.6	30.6	10.3	32.6	0.00158	11.4	52.8	34.2	8.13	6.08	9.78	4.35	0.00161	1.22	0.00106	21.5	5.68	17.1	16	27.8	17.8	11.6	31.1	15	6.63	0.00118	25.9	24.5	25.4	24.3	15.2	15.5	26.6	21.4	0.00202
ABI2(M221);ABI2(S224);	31.97	24.81	171.6	24.19	66.72	62.69	7.36	13.54	128.1	89.3	192.76	92.4	16.64	12.1	190.5	281.4	48	103.5	64.8	16.41	238.1	22.2	68.52	90.4	6.65	91.6	285	5.75	30.2	263	18.56	77.8	136.75	213.8	65.2	79.1	148	152	29.9	47.8	140.4	116.2	6.2	74.1	2.488	16.53	89.8	75.6	5.813
ABI2(S183);	12.5	19.1	0.545	30.2	51.7	25.9	5.82	135	28.8	110	64.4	69.9	197	130	28.2	115	155	42.9	365	76	26.6	82.1	3.66	20.5	163	70	45.4	22.1	124	31	57	42.6	176	206	113	53.3	49.1	185	159	42.2	27.5	44.8	31.2	12.3	3.46	44.1	20.2	7.86	57.6
ABI2(S224);	31.97	24.81	171.6	24.19	66.72	62.69	7.36	13.54	128.1	89.3	192.76	92.4	16.64	12.1	190.5	281.4	48	103.5	64.8	16.41	238.1	22.2	68.52	90.4	6.65	91.6	285	5.75	30.2	263	18.56	77.8	136.75	213.8	65.2	79.1	148	152	29.9	47.8	140.4	116.2	6.2	74.1	2.488	16.53	89.8	75.6	5.813
ABI2(S244);	3.16	4.49	5.07	3.73	12.9	1.17	0.515	32.8	6.85	34.8	6.13	11.2	16	10.9	0.0019	1.81	10.9	2.18	4.7	2.95	0.53	3.91	0.00177	0.00346	33.4	0.00341	0.00161	2.44	13.2	0.00193	0.854	0.00116	31.7	11.3	0.0908	8.88	0.00367	3.22	24.7	0.00118	2.43	1.66	8.81	3.2	2.33	11	1.91	0.00187	18.4
ABI2(S246);	4.64	6.92	6.83	3.77	0.209	0.0465	0.732	49.4	0.793	40.3	8.13	16.7	26.5	14.4	0.0019	2.11	12.1	1.64	3.44	5.84	1.56	5.02	0.464	0.00346	31	0.00341	0.158	3.08	19.9	0.172	1.58	0.00116	54.8	19.2	0.000576	8.9	0.00367	9.64	1.33	0.282	2.44	2.28	13.7	6.51	6.15	16.1	2.33	0.00187	18.3
ABI2(S368);	1.47124	3.067	2.86	2.54	41	29.3	8.2	54.3	13.17	72.7	9.4	28.1	62.6	95	9.35	33.7	199.9	6.07152	280	91.9	9.17	20.39	2.06177	0.00692	79.4	80.8	46.9	18.54	108.4	15.99	58.2	23.8	54.6	54.4	59.8	49.5	1.34367	110.1	236	8.65	4.03218	27.6	18.26	6.56252	1.48166	9.513	3.92222	3.89187	42.2
ABI2(Y241);	7.8	11.41	11.9	7.5	13.122	1.2165	1.247	82.2	7.643	75.1	14.26	27.9	42.5	25.3	0.0038	3.92	23	3.82	8.14	8.79	0.657	8.93	0.46577	0.00692	64.4	0.00682	0.15961	5.52	33.1	0.17393	2.434	0.00232	86.5	30.5	0.104576	17.78	0.00734	12.86	48.4	0.28318	4.87	3.94	22.51	9.71	8.48	27.1	4.24	0.00374	36.7
ABI3(S342);	67.3	56.2	71.3	53.4	8.67	104	5.03	33.6	8.78	14.9	13.1	13.3	17.5	5.82	23.4	56.4	10	50.1	12.7	7.95	21.9	4.59	1.69	3.01	0.00229	48.5	47.2	8.55	2.83	15.5	1.6	39.5	3.11	12.8	6.39	6.23	1.29	4.21	13.1	0.00118	14.5	0.6	7.12	13.6	8.23	55.6	12.5	13.5	9.92
ABI3(Y341);	67.3	56.2	73.2	53.4	7.98	104	1.8	33.6	5.78	3.15	3.29	12.1	4.43	0.376	1.03	0.331	10	0.328	10.7	0.736	1.18	0.491	0.00177	0.312	0.00229	29.2	0.00161	0.00255	0.726	1.32	1.6	0.00116	3.11	0.584	6.11	0.764	0.00367	1.42	0.826	0.00118	0.229	0.591	0.572	6.59	0.00166	6.72	11	13.6	0.00202
ABL1(S569);	52	34.3	34	27.7	66.2	47.7	50.9	49.8	85.8	90.1	57.4	66.6	55.6	40.2	68.8	58.4	25.9	14.3	40.8	0.0018	59.2	65.7	72.4	44.3	37.8	105	50.2	12.3	38	92	35.6	63.3	52	65.8	88.3	64	42.1	64.5	20.1	0.00118	43.1	123	64.9	152	53.9	69.6	67.1	124	72.1
ABL1(S683);	0.00124	0.00146	0.00137	0.00191	2.61	0.192	1.63	0.566	1.1	3.21	0.0011	5.07	0.624	0.00237	5.55	8.1	1.79	0.00152	6.9	0.0018	0.0017	2.64	0.887	1.11	1.03	5.32	1.07	0.00255	0.887	9.19	3.12	4.88	0.00258	0.00232	5.46	2.19	0.73	1.02	0.864	0.00118	1.8	0.0023	0.566	1.19	0.00166	0.00284	0.00222	0.211	0.00202
ABL1(S720);	23.6	34	48	26.1	29.2	40.7	41.5	40.5	27	46.4	34.7	36.8	31.9	29.5	64.7	59.3	17.26	38.2	107.8	24.5	32.6	36.6	12.82	3.37	28.4	61.4	29.6	3.66	32.4	36.7	73.3	19.64	62.5	43.8	51.3	7.93	20.43	68.8	5.14	9.97	24.3	76.5	26.1	30.6	19.8	33	48.9	39.6	60.3
ABL1(S915);	1.5	5.49	2.02	2.73	6.06	0.00159	13.4	10.7	4.93	16.1	26.5	3.41	6.89	12.4	10.9	12.6	3.77	4.99	0.902	8.61	49.3	13.4	27	26.3	4.44	28.6	6.8	2.31	5.72	10.3	9.65	4.41	2.96	11.6	8.86	2.1	2.52	26.1	3.01	6.02	6.32	15.4	7.58	9.37	1.02	20.9	15.2	8.61	0.00202
ABL1(T735);	27	47.6	36	22.7	12.1	18.1	12.3	34.3	20.4	16.9	11.7	36	19.3	20.1	28.5	27.3	8.3	36	9.14	13.1	31	5.44	26.4	7.44	13.9	13.3	7.84	3.56	13	7.7	7.69	7.13	13.6	48	14.1	3.68	10.3	20.8	10.5	4.49	9.25	45.9	20.3	16.8	30.3	54.2	44.3	22.1	29.3
ABL2(M787);ABL2(T784);	0.00124	0.00146	0.00137	0.00191	0.0015	0.00159	0.00248	0.161	0.000679	0.00358	0.0011	0.00211	0.00186	0.477	0.0019	0.000454	0.0025	0.00152	0.00158	0.0018	0.0017	0.00228	0.00177	0.00346	0.00229	0.00341	0.00161	0.00255	0.631	0.00193	0.00153	0.00116	0.00258	0.00232	0.000576	0.00284	0.00367	0.62	0.00235	0.00118	0.00218	0.0023	0.000826	0.00252	0.00166	0.00284	0.00222	0.00187	0.00202
ABL2(S617);	3.84	8.15	15.7	9.89	28	14.9	10.8	50.2	6.76	20.4	39.2	29.1	22.3	41	38.8	44.1	12.8	23.7	55.3	9.17	19.7	39.9	49.3	36.5	0.00229	29.6	37.1	1.38	48.1	17	15.3	17.4	32.9	43.6	61.7	30.6	21.4	27.3	8.61	0.00118	26.4	35	31.1	8.06	29.5	21.6	7.14	8.02	47.9
ABL2(S631);	6.46	6.23	8.24	6.64	8.86	9.2	4.04	21.6	3.98	10.7	19.4	23.6	14.8	9.65	25.7	19.1	6.53	14.1	18.3	3.29	10	16.4	11.2	7.69	11.6	9.42	15.8	2.62	7.55	18	6.63	6.44	33.9	35.8	20.1	9.97	5.29	17.3	6.3	0.00118	9.51	34.2	11.9	8.92	2.55	18.4	2.78	12	9.82
ABL2(S634);	2.54	1.68	3.21	1.6	3.78	2.79	1.98	5.25	1.15	2.12	2.15	5.89	3.77	5.58	3.16	4.84	2.51	3.65	4.9	2.31	1.02	4.2	4.35	3.78	4.61	1.65	1.67	1.45	4.04	4.19	0.00153	2.27	3.89	4.18	6.77	4.63	1.43	7.38	0.699	0.254	2.85	3.05	3.17	1.17	2.6	3.7	0.664	2.01	4.94
ABL2(S654);	0.00124	0.00146	0.00137	18.6	1.95	7.12	0.942	1.41	0.68	5.1	0.857	1.59	1.73	1.18	3.24	4.89	0.791	3.81	7.29	0.734	0.433	1.08	1.53	0.746	1.34	0.435	0.401	0.453	2.57	3.47	3.61	0.914	7.56	6.38	2.03	1.53	3.81	5.24	0.658	1.57	1.98	0.939	4.68	2.18	4.17	1.83	2.11	2.08	0.326
ABL2(S786);	1.84	2.86	3.48	2.33	4.29	2.09	2.06	4.24	1.35	3.1	1.67	3.58	2.86	5.64	2.75	3.26	1.72	2.44	2.85	2.16	2.33	3.77	2.43	0.816	2.9	3.24	2.39	3.53	5.05	4.86	1.69	0.00116	2.48	4.64	2.29	2.16	0.87	5.94	1.7	0.323	2.68	3.58	3.11	1.01	2.32	4.19	2.02	0.00187	3.38
ABL2(T313);ABL1(T267);	3.49	6.31	3.72	6.16	17.8	2.42	186	114	85.9	157	38	19.9	164	111	20.3	129	195	63.3	66.3	91.9	11.5	53.7	108	0.179	77.2	53.7	48.3	97.1	0.151	120	44.5	14.7	143	27.7	57.9	1.08	18.3	2.83	65.4	13.7	3.87	9.59	42.6	7.07	2.13	14.2	44.2	6.16	53.5
ABL2(T815);ABL2(S819);	0.00124	0.00146	0.00137	0.00191	0.0015	0.00159	0.00248	0.000698	0.000679	0.519	0.0011	0.00211	0.00186	0.252	0.0019	0.000454	0.0025	0.00152	0.00158	0.0018	0.0017	0.627	0.00177	2.26	0.00229	0.00341	0.00161	0.00255	0.00106	0.00193	0.00153	0.00116	0.00258	0.00232	0.000576	0.00284	0.00367	0.0015	0.00235	0.00118	0.00218	0.0023	0.000826	0.00252	0.00166	0.00284	0.00222	0.00187	0.388
ABL2(T938);	0.00124	0.00146	0.00137	0.00191	2.11	0.00159	0.148	1.09	1.17	2.39	0.0011	0.00211	2.66	0.00237	0.259	0.75	3.88	0.00152	2.32	0.0018	0.0017	0.834	1.42	4.56	6.23	1.24	0.303	0.75	2.22	0.00193	2.94	2.68	0.241	0.00232	2.37	4.91	0.121	3.49	1.64	0.00118	0.12	0.0023	0.849	0.00252	0.69	0.00284	4.47	2.74	0.976
ABLIM1(M707);ABLIM1(S706);	76.6	0.80146	89.7	94.4	42.41	100.9	81.73	105.4	15.7007	99.4	127.8	61.9	110	42	154.3	223.6	144.002	155	351.002	40.74	77.4	94.5	41.4	95.5	68.3	39.19	25.3	184.8	70.6	109.6	143	155.6	179.8	36.85	4.541	80.8	61.37	100.3	234	45	41.187	73	78.9	72.32	96.2017	72.38	110.7	156.002	131.002
ABLIM1(R420);ABLIM1(S422);ABLIM1(S431);	23.17	24.6	29.1	16.91	98.61	36.34	79.68	75.3	56.52	14.9	28.79	79.3	34.32	33.68	30.7	40.4	83.5	16.91	38.7	19.36	24.71	28.23	8.02177	25.14	27.92	8.15341	4.53	22.32	55.18	18	14.567	12.94	12.72	21.28	84.6	60.4	30.93	25.8	67.73	0.58418	49.04	67.5	51.62	38.6	36.94	33.3	6.12222	17.5019	17.302
ABLIM1(S214);	0.00124	0.00146	0.00137	0.00191	3.3	1.59	0.00248	3.21	0.000679	3.02	3.34	0.00211	1.28	0.00237	4.03	7.99	0.0025	0.00152	17.5	0.0018	0.0017	0.00228	0.00177	3.98	0.00229	0.00341	0.00161	11.9	0.922	0.00193	0.00153	1.99	2.09	0.00232	0.000576	1.42	0.00367	8.07	7.51	0.435	3.35	1.14	0.000826	0.00252	0.00166	0.00284	0.00222	0.00187	0.00202
ABLIM1(S355);	0.00248	0.00292	0.00274	0.00382	23.26	4.57	0.56348	4.76	4.57	2.80358	0.0022	1.957	11.11	0.92737	3.461	13.5	21.73	0.00304	53.3	0.0036	0.0034	6.96	0.00354	4.835	7.98	18.2	0.00322	41.8	2.047	7.00193	0.93553	5.47	3.47258	0.00464	0.271576	5.01	0.00734	10.53	86.5	0.00236	6.46	0.0046	0.370826	0.36852	0.00332	0.00568	0.00444	0.00374	0.00404
ABLIM1(S363);ABLIM1(S367);	0.00248	1.572	0.412	0.00382	13.64	5.9	5.92	4.1	0.001358	5.26	0.0022	0.00422	8.66	40.2	3.08	8.94	17.58	1.388	22	24	0.0034	6.38	0.00354	0.00692	8.16	4.12	0.00322	19.1	0.902	7.52	0.00306	4.26	4.14	0.00464	1.948	5.22	0.00734	11.6	56	0.00236	2.56	0.0046	0.001652	2.06	1.978	0.00568	0.00444	0.00374	2.68
ABLIM1(S367);	0.00248	1.572	0.412	0.00382	13.64	5.9	5.92	4.1	0.001358	5.26	0.0022	0.00422	8.66	40.2	3.08	8.94	17.58	1.388	22	24	0.0034	6.38	0.00354	0.00692	8.16	4.12	0.00322	19.1	0.902	7.52	0.00306	4.26	4.14	0.00464	1.948	5.22	0.00734	11.6	56	0.00236	2.56	0.0046	0.001652	2.06	1.978	0.00568	0.00444	0.00374	2.68
ABLIM1(S431);	23.17	24.6	29.1	16.91	98.61	36.34	79.68	75.3	56.52	14.9	28.79	79.3	34.32	33.68	30.7	40.4	83.5	16.91	38.7	19.36	24.71	28.23	8.02177	25.14	27.92	8.15341	4.53	22.32	55.18	18	14.567	12.94	12.72	21.28	84.6	60.4	30.93	25.8	67.73	0.58418	49.04	67.5	51.62	38.6	36.94	33.3	6.12222	17.5019	17.302
ABLIM1(S435);	37.2	45.2	38.7	35.7	90.8	77.3	13.2	118	31.2	32	39.7	21.9	72.4	17.2	53.3	93.6	75	39.8	142	14.2	17.4	51.2	11.6	31.7	12.6	98.2	35.8	114	23.5	75.1	28.3	60.4	101	18.8	5.62	44.8	0.732	148	95.2	10.2	54.7	52.4	29.5	28.3	6.65	16.4	55	12.1	11.5
ABLIM1(S450);	39.4012	52.0015	40.5014	44.0019	109.05	55.3016	9.86248	129.61	21.1607	85.19	57.8011	10.1801	99.63	31.88	36.89	129.42	99.099	33.13	198.09	11.99	33.64	86.15	17.5938	28.81	21.057	114.4	22.5916	40.97	38.69	85.89	87.71	37.254	103.1	12.2323	9.29058	29.5328	41.2037	161.5	260.89	23.9232	60.83	16.7723	32.9108	8.28504	21.93	35.2028	72.29	42.4	9.55202
ABLIM1(S450);ABLIM1(S455);	0.00124	0.00146	0.00137	0.00191	17.4	0.00159	0.00248	11.8	4.96	6.56	0.0011	0.00211	12.1	4.26	1.22	7.03	14.6	1.07	16	1.52	4.64	3.95	0.00177	0.52	0.988	10	0.00161	16	3.17	2.66	4.25	0.677	4.58	0.00232	0.000576	3.73	0.00367	11.9	32.2	0.922	2.65	0.0023	0.000826	0.00252	4.99	0.00284	25.5	12.2	2.49
ABLIM1(S669);	30.4	35.7	23.2014	19.9019	36.0015	60.7	41.0025	33.1007	16.4007	14.6036	52.6011	30.57	29.8019	38.0024	20.0019	35.8005	49.7025	27.3015	54.4016	28.7018	41.7017	44.7023	45.9018	29.5035	1.43229	14.5034	19.7016	10.4025	45.2011	30.8019	24.2015	36.0012	82.0026	35.3023	41.2006	35.7028	8.92367	5.8115	8.43235	67.7012	37.1022	54.0023	33.7008	48.5025	49.2017	38.2028	2.59222	61.8019	43.078
ABLIM1(S677);	4.8	9.2	0.00274	0.00382	0.003	29.4	0.00496	0.001396	0.001358	0.00716	0.0022	8.74	0.00372	0.00474	0.0038	0.000908	0.005	0.00304	0.00316	0.0036	0.0034	0.00456	0.00354	0.00692	0.00458	0.00682	0.00322	0.0051	0.00212	0.00386	0.00306	0.00232	0.00516	0.00464	0.001152	0.00568	0.00734	0.003	0.0047	0.00236	0.00436	0.0046	0.001652	0.00504	0.00332	0.00568	0.00444	0.00374	1.956
ABLIM1(S677);ABLIM1(Y675);	2.4	4.6	0.00137	0.00191	0.0015	14.7	0.00248	0.000698	0.000679	0.00358	0.0011	4.37	0.00186	0.00237	0.0019	0.000454	0.0025	0.00152	0.00158	0.0018	0.0017	0.00228	0.00177	0.00346	0.00229	0.00341	0.00161	0.00255	0.00106	0.00193	0.00153	0.00116	0.00258	0.00232	0.000576	0.00284	0.00367	0.0015	0.00235	0.00118	0.00218	0.0023	0.000826	0.00252	0.00166	0.00284	0.00222	0.00187	0.978
ABLIM1(S706);	76.6	0.80146	89.7	94.4	42.41	100.9	81.73	105.4	15.7007	99.4	127.8	61.9	110	42	154.3	223.6	144.002	155	351.002	40.74	77.4	94.5	41.4	95.5	68.3	39.19	25.3	184.8	70.6	109.6	143	155.6	179.8	36.85	4.541	80.8	61.37	100.3	234	45	41.187	73	78.9	72.32	96.2017	72.38	110.7	156.002	131.002
ABLIM1(T429);	18.98	16.21	17.24	10.11	97.52	34.82	71.1025	66.75	47.3007	9.507	20.22	64.05	28.7	28.794	16.9	32.67	74.5	14.18	29.91	14.7018	21.093	27.07	8.346	21.42	19.885	14.12	2.754	22.65	51.051	14.81	15	9.79	17.47	16.501	71.2006	50.71	29.8037	24.7	63.88	0.23218	44.92	53.42	48.82	39.93	31.96	25.02	6.796	20.17	0.41702
ABLIM1(T433);	0.00124	4.75	0.00137	3.21	1.34	0.00159	4.14	0.000698	2.44	1.73	0.0011	0.314	3.48	0.456	0.0019	1.44	0.656	3.82	1.43	0.0018	6.78	0.00228	0.00177	0.456	1.25	20.6	20.5	0.00255	0.00106	0.964	2.81	1.32	0.00258	4.17	2.16	0.00284	0.00367	2.14	0.00235	0.00118	1.23	2.27	4.08	6.83	1.91	0.00284	0.00222	0.00187	3.07
ABLIM1(T653);	15.9	18.2	17	17	32.9	31.1	6.22	73.7	11.5	48.8	41.9	14.2	43.7	14.5	79.2	86.1	88.8	27.3	221	7.52	6.03	60.6	13.1	29.1	29.9	25.4	15.7	216	51.5	58.6	50	39.6	79.5	10.5	6.17	37	1.73	75.3	170	18.9	47.3	20.4	13.7	4.9	1.74	7.65	7.99	0.938	1.05
ABLIM1(T690);	0.00124	0.00146	0.00137	0.00191	0.343	0.00159	0.00248	0.204	0.000679	0.334	0.0011	0.00211	0.00186	0.00237	2.9	0.722	1.72	0.00152	5.09	0.0018	0.0017	0.00228	0.00177	0.00346	0.00229	0.00341	0.00161	1.53	0.267	0.00193	0.342	0.41	0.00258	0.00232	0.000576	0.3	0.00367	1.06	4.69	0.00118	0.00218	0.0023	0.000826	0.00252	0.00166	0.00284	0.00222	0.00187	0.00202
ABLIM1(Y357);	0.00248	0.78746	0.20737	0.00382	21.02	4.73	2.96248	4.57	2.39068	2.63358	0.0022	1.16211	8.76	20.1024	4.26	12.15	18.42	0.69552	43	12.0018	0.0034	5.66	0.00354	4.28346	7.3	8.06	0.00322	34.55	1.158	3.76193	0.00306	5.14	2.07258	0.00464	0.974576	5.51	0.00734	11.11	62.6	0.00236	5.82	0.0046	0.001652	1.396	0.99066	0.00568	0.00444	0.00374	1.34202
ABLIM1(Y688);	0.00124	0.00146	0.00137	0.00191	0.343	0.00159	0.00248	0.204	0.000679	0.334	0.0011	0.00211	0.00186	0.00237	2.9	0.722	1.72	0.00152	5.09	0.0018	0.0017	0.00228	0.00177	0.00346	0.00229	0.00341	0.00161	1.53	0.267	0.00193	0.342	0.41	0.00258	0.00232	0.000576	0.3	0.00367	1.06	4.69	0.00118	0.00218	0.0023	0.000826	0.00252	0.00166	0.00284	0.00222	0.00187	0.00202
ABLIM3(R384);ABLIM3(M387);ABLIM3(S388);	0.00248	1.63146	0.00274	0.50791	0.003	0.00318	0.00496	0.776698	0.001358	0.00716	0.2101	0.00422	0.00372	0.00474	0.0038	2.18045	0.3035	0.00304	40.05	0.0036	0.0034	0.00456	0.11177	0.00692	0.00458	0.00682	0.00322	0.0051	0.00212	0.00386	1.86153	0.92116	0.00516	0.20332	0.001152	0.00568	0.00734	0.7135	0.0047	0.00236	1.79218	0.0046	0.001652	0.00504	0.00332	0.86784	0.00444	0.00374	0.00404
ABLIM3(R384);ABLIM3(T390);	0.00124	0.00146	0.00137	0.00191	0.0015	0.00159	0.00248	0.000698	0.000679	0.00358	0.0011	0.00211	0.00186	0.00237	0.0019	1.16	0.0025	0.00152	34.4	0.0018	0.0017	0.00228	0.00177	0.00346	0.00229	0.00341	0.00161	0.00255	0.00106	0.00193	0.00153	0.734	0.00258	0.653	0.000576	0.00284	0.00367	0.0015	0.00235	0.00118	1.06	0.0023	0.000826	0.00252	0.00166	0.107	0.00222	0.00187	1.38
ABLIM3(S282);	22.1	11.4	7.09	7.55	3.78	24.4	20.4	7.97	1.71	8.19	1.99	21.5	10.8	3.42	1.2	8.24	3.51	4.98	149	22.1	8.96	3.96	5.16	9.81	6.94	5.13	4.82	0.00255	23.6	1.37	2.2	14.7	1.27	11.9	5.79	0.386	0.472	2.88	8.33	17.9	8.76	5.05	3.51	3.72	8.67	9.93	3.12	6.31	203
ABLIM3(S372);	2.55124	8.96	4.818	2.686	3.9515	3.68159	3.61248	7.9207	16.469	6.80358	5.9211	3.67211	2.86186	4.78237	5.47	21.864	1.9325	2.13152	97	2.9118	4.3417	6.53228	6.85177	6.96346	5.23229	9.75341	2.69161	1.99255	6.21106	4.48	3.69153	8.435	2.81258	1.69232	11.333	1.89284	12.48	5.9215	1.89235	0.79818	14.691	7.8523	19.714	47.3025	22.5017	2.193	34.6022	30.1019	7.27202
ABLIM3(S388);	0.00248	1.63146	0.00274	0.50791	0.003	0.00318	0.00496	0.776698	0.001358	0.00716	0.2101	0.00422	0.00372	0.00474	0.0038	2.18045	0.3035	0.00304	40.05	0.0036	0.0034	0.00456	0.11177	0.00692	0.00458	0.00682	0.00322	0.0051	0.00212	0.00386	1.86153	0.92116	0.00516	0.20332	0.001152	0.00568	0.00734	0.7135	0.0047	0.00236	1.79218	0.0046	0.001652	0.00504	0.00332	0.86784	0.00444	0.00374	0.00404
ABLIM3(S585);	0.614	3.26	1.44	0.781	8.29	7.79	14.5	8.27	5.89	15.4	7.03	0.00211	9	12	9.3	10.4	4.1	0.304	45.4	12.4	1.78	5.38	10.3	9.43	11.8	6.01	2.78	5.01	8.74	8.19	4.66	1.11	9.53	3.96	12.4	7.25	4.61	10.1	4.42	11.5	5.76	0.665	5.67	5.22	11	4.1	7.94	10	0.00202
ABLIM3(T276);	0.00124	1.86	0.624	0.00191	0.0015	0.00159	0.00248	0.000698	0.000679	0.00358	0.0011	0.00211	0.00186	0.00237	0.0019	0.461	0.0025	0.00152	44.2	0.0018	0.0017	0.00228	0.00177	0.00346	0.00229	0.00341	0.00161	0.00255	0.00106	0.00193	0.00153	0.00116	0.00258	0.00232	0.000576	0.00284	0.00367	0.0015	0.00235	0.00118	0.00218	0.0023	0.000826	0.00252	0.00166	0.00284	0.00222	0.00187	0.00202
ABLIM3(Y376);	0.00124	1.53	0.898	0.376	0.0015	0.00159	0.00248	0.000698	0.369	0.00358	0.0011	0.00211	0.00186	0.00237	1.86	0.464	0.0025	0.00152	22	0.0018	0.0017	0.00228	0.00177	0.00346	0.00229	0.00341	0.00161	0.00255	0.00106	1.28	0.00153	0.655	0.00258	0.00232	0.233	0.00284	1.68	0.0015	0.00235	0.00118	0.491	0.0023	0.114	0.00252	0.00166	0.243	0.00222	0.00187	0.00202
ABR(S53);ABR(S61);	8.77	10.72	9.8	9.19	16.9	16.47	6.114	30.42	25.22	19.51	3.765	2.18211	16.39	11	5.949	16.16	9.98	15.51	13.44	4.768	8.53	4.383	14.33	4.116	4.81	6.58	16.64	4.127	2.198	7.84	0.19953	8.372	12.48	1.34	0.356576	38.3	20.1	14.24	11.12	0.80618	4.95218	6.41	9.11	10.622	17.31	18.51	5.809	8.39	8.35
ABR(S57);ABR(Y49);	8.77	10.72	9.8	9.59	16.9	16.47	6.384	30.42	25.82	19.51	4.105	2.18211	16.39	11.29	5.949	16.46	9.98	15.51	13.44	4.768	8.77	4.383	14.33	4.116	5.22	6.58	16.84	4.127	2.338	8.17	0.19953	8.372	12.58	1.34	0.356576	38.3	20.1	14.84	11.12	0.80618	6.73	6.41	9.88	10.622	17.31	18.51	5.809	8.88	7.83
ABR(S61);	8.77	10.72	9.8	9.19	16.9	16.47	6.114	30.42	25.22	19.51	3.765	2.18211	16.39	11	5.949	16.16	9.98	15.51	13.44	4.768	8.53	4.383	14.33	4.116	4.81	6.58	16.64	4.127	2.198	7.84	0.19953	8.372	12.48	1.34	0.356576	38.3	20.1	14.24	11.12	0.80618	4.95218	6.41	9.11	10.622	17.31	18.51	5.809	8.39	8.35
ABR(S64);	37.69	31.3015	5.05137	18.3	19.25	33.53	9.58248	57.2	26.2	25.93	3.2311	2.33211	26.7	26.5	4.2619	21.3	7.3025	21.72	7.20158	11.7018	9.81	1.83228	29.1	0.67846	5.26229	25.48	16.5	0.98755	1.97106	6.85193	1.62153	4.24116	27.63	0.00464	4.44058	28.63	15.49	12.9015	12.29	0.00236	1.04218	0.8173	8.5	10.73	12.53	28.53	19.12	13.979	54.3
ABR(Y49);	8.77	10.72	9.8	9.59	16.9	16.47	6.384	30.42	25.82	19.51	4.105	2.18211	16.39	11.29	5.949	16.46	9.98	15.51	13.44	4.768	8.77	4.383	14.33	4.116	5.22	6.58	16.84	4.127	2.338	8.17	0.19953	8.372	12.58	1.34	0.356576	38.3	20.1	14.84	11.12	0.80618	6.73	6.41	9.88	10.622	17.31	18.51	5.809	8.88	7.83
ABRA(S77);ABRA(S81);	23.2	2.55	2.77	39.5	28.4	46.6	28.7	15.8	19.8	24.5	51	26	43.1	31.7	32.3	6.49	49.4	22.5	27.9	43.5	14.6	18.5	18.6	28.3	18.9	15.9	0.00161	5.5	33.9	35.9	15	42.2	4.82	39.2	19.4	34.2	8.22	52.7	11.6	69.8	24.3	6.57	32.2	24.5	38.4	39.5	47.6	10.9	29.6
ACAA1(S195);	0.00124	0.00146	0.00137	0.00191	0.0015	0.00159	3.52	0.000698	0.000679	0.00358	0.705	0.00211	0.00186	0.00237	0.0019	0.000454	0.0025	0.26	0.00158	0.0018	0.0017	0.00228	0.103	0.00346	0.00229	0.272	0.00161	0.00255	0.00106	1.27	0.00153	0.00116	0.502	3.2	0.329	0.00284	0.00367	1.27	0.00235	0.00118	0.00218	0.0023	0.000826	0.00252	0.00166	0.00284	0.291	0.00187	0.00202
ACACA(M79);ACACA(S80);	1.16	5.74	3.9	9.31	2.63	5.1	7.13	8.24	2.03	8.26	18.6	4.17	14	12.7	0.0019	4.86	2.58	5.85	7.29	8.38	5.06	0.397	20.8	7.22	4.34	6.3	0.00161	3.67	0.00106	11.4	9.7	1.67	13.3	17.2	7.76	5.77	0.00367	12.2	5.92	0.00118	3.05	2.77	8.4	4.69	5.69	4.73	8.99	0.00187	0.533
ACACA(S1257);	19.9612	13.8115	6.20137	13.5519	36.4715	28.914	26.5725	16.705	10.6317	3.78716	7.7971	53.36	3.17372	7.01474	36.4919	41.9905	0.0075	6.08304	2.68316	2.2636	35.08	0.00684	4.01354	6.55692	7.74629	16.1534	7.92322	2.8051	4.46212	32.92	0.00459	5.78232	0.00774	25.784	61.42	13.4057	1.18734	4.253	4.5447	0.00354	19.8044	16.3223	28.43	15.0895	17.0033	32.1928	0.00666	17.1319	0.00606
ACACA(S1257);ACACA(M1253);ACACA(T1265);	1.76124	5.92146	3.53137	1.85191	11.3015	10.504	7.55248	3.495	0.001358	0.00716	1.307	37.73	0.00372	4.90237	8.3619	14.1005	0.005	6.72152	0.00316	1.6518	20.8	0.00456	1.53177	13.2035	2.38229	2.204	4.15161	0.0051	2.82106	18.28	0.00306	0.00232	0.00516	7.091	13.83	20.8028	0.00734	0.003	5.73235	0.00236	12.2022	1.8223	11.17	2.79252	4.44166	12.69	0.00444	3.43	0.00404
ACACA(S1257);ACACA(S1273);	18.2012	7.89146	2.67137	11.7019	36.47	28.61	26.57	15.72	10.631	3.78358	7.2711	52.03	3.17186	7.01237	36.49	41.99	0.005	6.08152	2.68158	2.2618	32.58	0.00456	4.01177	6.55346	7.744	14.6034	7.92161	2.80255	4.46106	31.74	0.00306	5.78116	0.00516	24.893	57.99	13.4028	1.18367	4.2515	4.54235	0.00236	19.8022	14.5023	26.42	15.087	17.0017	30.4028	0.00444	15.2019	0.00404
ACACA(S23);ACACA(S29);	80.7012	39.43	29.07	22.676	16.26	16.17	22.435	11.3007	8.654	7.98358	14.7011	7.28211	7.98186	26.4024	6.6419	18.1005	3.7525	13.8015	5.99158	8.0918	5.4217	1.71228	13.6018	9.98346	13.4023	7.60341	5.32161	5.00255	11.784	2.56193	6.54153	3.66116	10.9026	4.70232	28.41	18.95	0.00734	8.3715	8.15	2.02118	8.51218	3.6723	7.72083	5.67252	17.0017	7.39284	3.81222	9.21187	19.202
ACACA(S29);	80.7012	39.43	29.07	22.676	16.26	16.17	22.435	11.3007	8.654	7.98358	14.7011	7.28211	7.98186	26.4024	6.6419	18.1005	3.7525	13.8015	5.99158	8.0918	5.4217	1.71228	13.6018	9.98346	13.4023	7.60341	5.32161	5.00255	11.784	2.56193	6.54153	3.66116	10.9026	4.70232	28.41	18.95	0.00734	8.3715	8.15	2.02118	8.51218	3.6723	7.72083	5.67252	17.0017	7.39284	3.81222	9.21187	19.202
ACACA(S34);	0.00124	0.00146	0.00137	5.75	15.2	7.49	11.2	9.59	4.71	4.22	7.55	9.85	6.1	12	2.11	11	2.71	5.18	3.64	3.49	4.95	1.55	10.6	9.99	6.48	9.59	5.15	3.63	5.15	11.3	3.86	2.3	11.3	4.63	26.3	7.84	1.98	6.29	2.7	3.25	5.74	2.5	5.28	6.68	4.56	4.75	1.68	13.8	10.2
ACACA(S77);	26.2	5.75	5.19	10.3	26	5.16	33.7	28.2	18	46.2	42.3	0.00211	52.7	23.5	23.1	60.6	16.5	12	50.7	21.6	12.3	4.42	40.1	27.1	21.5	47.9	11.2	0.00255	20.2	55.9	42.5	14.6	27.2	75.2	59.7	38.2	13.2	50.5	13	8.12	28.3	24.5	29.1	17.1	23.9	37.4	17.1	42.8	69.7
ACACA(T1265);	1.76124	5.92146	3.53137	1.85191	11.3015	10.504	7.55248	3.495	0.001358	0.00716	1.307	37.73	0.00372	4.90237	8.3619	14.1005	0.005	6.72152	0.00316	1.6518	20.8	0.00456	1.53177	13.2035	2.38229	2.204	4.15161	0.0051	2.82106	18.28	0.00306	0.00232	0.00516	7.091	13.83	20.8028	0.00734	0.003	5.73235	0.00236	12.2022	1.8223	11.17	2.79252	4.44166	12.69	0.00444	3.43	0.00404
ACACB(M930);ACACB(T933);	5.53	9.61	7.58	6.02	0.0015	0.00159	0.00248	0.000698	0.000679	0.00358	0.306	0.00211	0.00186	0.00237	0.267	0.000454	0.0025	0.00152	0.00158	0.0018	0.0017	0.00228	0.00177	0.00346	0.00229	0.00341	0.00161	0.00255	0.00106	0.00193	0.00153	0.00116	0.00258	0.142	0.000576	0.00284	0.00367	0.0015	0.00235	0.00118	0.00218	0.0023	0.000826	0.00252	0.00166	0.00284	0.00222	0.00187	0.00202
ACAD10(S929);	0.00124	0.357	0.00137	0.00191	1.01	3.64	0.588	1.5	0.000679	1.03	1.32	1.31	1.14	1.21	1.22	0.807	0.902	1.44	0.938	0.83	0.193	1.04	2.71	0.00346	1.15	1.39	0.00161	1.03	1.06	0.00193	0.00153	0.00116	2.78	3.47	0.000576	0.00284	0.167	0.802	0.613	3.79	0.00218	0.0023	1.15	0.552	0.00166	2.9	0.1	0.538	0.00202
ACAD9(S474);	17.5	11.2	11	9.58	4.19	20.1	0.827	7.03	1.56	6.52	24.7	14.7	7.14	2.02	11.1	6.43	3.19	4.58	6.42	4.17	9.14	11.8	27.5	2.51	0.979	0.00341	2.24	7.06	3.64	12.1	7.26	3.55	6.32	47.4	2.47	9.03	2.13	1.33	8.36	14.7	14	15.2	9.84	5.23	2.26	12.5	2.7	3.92	0.00202
ACAP1(S386);	0.00124	0.00146	0.00137	0.00191	0.454	6.99	0.00248	3.26	1.02	0.00358	7.84	3.79	4.14	1.78	21.3	7.07	2.21	4.28	16.1	0.952	5.91	3.03	1.29	10.4	6.15	2.3	0.00161	0.495	3.82	3.12	11.2	5.66	19.7	4.28	0.000576	7.7	4.5	9.09	0.00235	1.04	5.16	9.92	9.2	2.29	7.1	3.91	2.82	1.52	10.2
ACAP1(T739);	7.69	9.19	10.4	6.65	2.54	8.38	1.31	11.6	5.94	3.34	13.3	12.8	15.8	14.1	33	15.8	6.65	10	24.6	8.69	8.8	4.62	3.68	19.3	16.5	22.8	23.9	7.2	37.4	6.1	26	15.7	9.49	11.7	6.18	15.9	14.3	12.4	3.38	6.58	22.5	13.6	21.8	210	8.67	7	8.59	5	0.00202
ACAP2(S378);	3.58	4.38	2.41	11.57	2.164	10.85	1.81	5.25	7.65	8.69	11.08	1.833	7.12	1.393	3.15	6.29	0.7575	6.82	7.81	2.476	10.12	0.85628	4.38	3.86	3.89	3.96	0.00322	4.733	0.14606	2.73	7.06	5.49	9.96	3.52	0.217576	2.628	10.58	1.735	0.28035	0.84218	4.52	7.25	10.87	8.85	12.18	9.72	16.1	6.53	14.03
ACAP2(S384);	9.91	11.1	2.83	10.3	1.43	33.5	3.1	3.68	4.31	8.2	4.91	1.98	8.63	0.00237	2.96	4.06	1.6	5.9	9.91	2.22	6.91	2.53	2.64	4.7	3.04	6.63	0.00161	1.47	0.00106	3.64	11.6	6.59	12.8	2.82	0.772	1.4	4.81	3.7	0.708	1.61	1.72	5.07	4.97	4.29	6.73	5.94	19.2	7.24	4.69
ACAP2(S542);	0.00124	0.00146	0.00137	0.00191	0.0015	0.00159	0.00248	0.000698	0.000679	0.00358	0.0011	0.00211	0.00186	0.00237	7.25	0.000454	0.0025	0.00152	0.00158	0.0018	0.0017	0.00228	0.00177	0.00346	0.00229	0.00341	3.34	0.00255	0.00106	0.00193	0.00153	0.00116	0.00258	0.00232	0.000576	0.00284	0.00367	0.0015	1.82	0.00118	0.00218	0.0023	0.000826	13.8	0.00166	0.00284	0.00222	40	0.00202
ACAP2(S775);	31.8	39	33.5	41	0.0015	12.9	0.925	0.000698	3.9	3.19	4.12	0.00211	1.16	0.00237	7.39	8.83	0.512	15.8	0.00158	0.0018	1.97	0.00228	1.8	0.00346	0.00229	5.21	0.00161	0.00255	0.00106	0.822	0.284	0.927	3.71	3.7	0.000576	0.411	2.28	0.0015	0.00235	0.811	1.41	6.76	5.24	3.89	5.59	17.9	13.4	9.57	7.24
ACAT1(S16);	43.3	36.29	36.65	72.9	24.47	22	41.7	57.7	26.23	33.4036	70.4	62.6	53	36.9	46.8	36.4	20.26	46.3	62.7	32.1	60.9	76.4	99.3	40.3	65	17.621	62.8	33.88	24.61	29.5	32.36	21.6012	60.6	91.4	26.2	34.9	33.18	21.8	48.6	0.00236	29.63	33.2	59.1	28.6	67.6	78.3	21.46	29.44	59.7
ACBD3(S47);	0.00124	0.00146	0.00137	0.00191	5.69	7.78	11.5	3.51	6.52	2.36	2.38	17.4	0.00186	5.96	13.1	11.2	0.0025	4.87	0.00158	0.315	5.31	2.5	1.15	1.98	3.58	0.00341	1.94	10.7	10.8	7.22	0.00153	5.52	0.00258	5.47	30.9	8.68	0.00367	0.0015	14.4	0.00118	8.33	3.67	6.49	5.23	5.2	7.19	0.00222	0.00187	0.00202
ACBD3(T340);	0.00124	0.803	0.00137	0.00191	0.0015	7.5	0.297	7	1.08	0.00358	1.64	3.74	10.4	11.7	0.0019	0.000454	7.02	0.00152	0.00158	10.3	0.0017	2.29	0.00177	6.53	4.48	0.00341	3.12	0.00255	1.05	5.13	0.00153	1.99	22	0.00232	1.55	2.29	0.00367	0.569	14	6.7	0.484	0.594	2.5	1.7	3.84	9.38	0.00222	0.00187	3.92
ACBD4(S166);	4.29	4.66	5.29	3.85	4.66	0.00159	7.87	8.72	2.41	3.26	10	7.84	10	8.88	9.43	8.34	1.43	4.35	4.8	3.7	5.99	5.72	2.66	9.15	4.33	1.77	3.9	1.79	12.8	1.3	2.08	2.22	6.53	9.12	5.09	3.47	0.894	9.2	0.824	3.19	6.78	11.1	15.7	8.07	11.3	12.6	4.7	4.93	5.96
ACBD5(M414);ACBD5(S418);	0.97524	5.20146	7.57137	4.00191	2.4715	4.74	2.664	4.1	2.02068	4.501	1.838	6.647	0.00372	0.576	1.4619	11.27	0.4175	0.40252	0.92758	0.2179	16.372	11.875	0.40077	0.90746	3.78229	0.00682	7.96161	0.25355	0.00212	1.59193	3.5	0.65216	2.65258	9.43	3.692	3.12	0.00734	0.2725	0.48335	0.00236	2.543	0.0046	5.08	0.00504	3.2	6.685	0.00444	10.168	1.70202
ACBD5(S418);	0.97524	5.20146	7.57137	4.00191	2.4715	4.74	2.664	4.1	2.02068	4.501	1.838	6.647	0.00372	0.576	1.4619	11.27	0.4175	0.40252	0.92758	0.2179	16.372	11.875	0.40077	0.90746	3.78229	0.00682	7.96161	0.25355	0.00212	1.59193	3.5	0.65216	2.65258	9.43	3.692	3.12	0.00734	0.2725	0.48335	0.00236	2.543	0.0046	5.08	0.00504	3.2	6.685	0.00444	10.168	1.70202
ACD(S106);	22.5	18.5	23.5	19	7.63	18.8	14.3	13.7	28.8	16.4	24.1	12.3	15	16.8	11.4	10.6	10.4	27.4	11.1	15.3	20.3	22.1	17.9	10.5	13.7	15.9	6.69	28.1	17	9.63	9.39	7.48	27.9	17.3	14.8	10.7	13.1	20.4	22.7	16.5	9.32	19.7	15.3	14.5	28.4	27.7	18	25.8	15
ACD(S397);	0.836	1.7	0.00137	1.06	1.53	4.46	6.38	0.000698	7.25	7.44	1.59	0.00211	3.93	2.97	2.35	0.000454	8.78	2.81	9.23	2.41	7.68	6.27	6.05	5.36	10.9	0.00341	6.71	0.00255	2.37	8.21	0.00153	7.6	1.3	0.00232	16.4	6.96	3.97	13.4	7.82	4.44	4.57	13.1	4.76	6.6	5.85	1.69	1.86	4.7	0.726
ACD(S429);	21	19.2	16.6	17.9	10.4	18	17.9	12.8	26.2	6.71	15.7	27.5	18.2	19.4	14.1	8.16	6.54	11.2	3.61	25.8	6.29	16.8	7.05	14	37.8	21	4.05	14.6	9.17	5.33	2.14	3.67	26.3	3.04	13.2	9.43	3.63	10.2	28.5	29.2	3.7	6.09	14.1	9.63	45.1	23.3	17.6	17	22.4
ACD(T422);ACD(S435);	8.52	0.00146	12.7	0.00191	3.94	0.00159	4.88	4.57	13.6	4.28	6.3	8.78	4.05	2.24	11.6	4.64	4.09	9.32	4.4	3.96	8.78	9.91	5.28	0.00346	3.97	18.4	12.7	4.61	11.9	3.32	3.46	0.00116	9.71	4.54	3.74	1.85	6.47	7.7	6.32	2.35	2.25	10.2	3.73	3.91	14.5	19.7	4.27	8.06	7.15
ACD(T431);	5.83	4.05	3.94	4.68	32.2	41.6	35.6	35.2	39.5	42.2	37.7	26.1	50.1	20.4	15.8	39.5	26.3	28.1	25.6	39	22	15.5	26.6	26.8	50.5	5.82	10.1	24.2	16.1	25.6	14.4	25	49.5	9.54	40.3	30.1	22.6	33.8	35.9	19.4	20.9	14.4	47.4	47	47.9	11.8	53.3	62.9	5.51
ACIN1(S1004);	1369.47	1850	2010	1890	1600	1510.8	2056.09	3222.56	1497.76	2291.6	2830.7	2230	2620	2346.5	2120.95	2120	2550.01	2100	1641.49	2039.78	1887.1	2605	2824.49	1848.4	2312.1	2140	2623	2383.7	3312.2	1722.5	1603	1230.88	2335.7	2862.1	3320	1661.98	1419	2426.38	1663.53	5527.88	2091.47	2070.9	1910	987.105	1049.7	3098.34	1396.63	1185	2520
ACIN1(S1232);	0.00124	0.00146	0.00137	1.35	0.222	0.00159	0.298	0.000698	1.74	0.00358	0.0011	0.00211	0.00186	0.00237	0.426	0.000454	0.0025	0.00152	0.00158	0.0987	0.0017	0.00228	0.216	0.00346	0.416	0.0934	0.00161	0.12	0.264	0.00193	0.286	0.00116	0.00258	0.00232	0.214	0.00284	0.00367	0.0015	0.345	0.00118	0.00218	0.0023	0.157	0.27	0.00166	0.349	5.5	2.39	0.00202
ACIN1(S125);	40.616	5.51146	1.74137	0.00382	31.8	1.75159	4.24248	0.001396	13.96	7.27	0.0022	25.1	0.84586	0.00474	8.33	22.28	23.5	0.00304	18.1	0.0036	25.0017	14.02	0.00354	62.39	2.898	19.31	27.4	4.75255	0.94306	36.7	4.58153	12.9	0.00516	0.73632	16.086	28.7	21.95	0.003	2.673	0.00236	34.7	5.23	0.001652	1.05252	12.8017	1.40284	0.00444	2.19187	0.00404
ACIN1(S166);	0.00496	0.00584	0.00548	0.00764	168.311	0.00636	119.472	1.80209	255.701	0.01432	0.0044	0.26633	0.00744	179.769	0.5397	7.98691	12.585	12.8115	0.00632	66.9036	0.0068	23.3046	10.9235	62.8635	114.622	22.2568	70.936	185.236	132.291	18.4769	0.00612	85.8312	0.01032	0.00928	147.171	157.913	2.84101	3.8845	185.602	0.59754	48.4022	4.1046	0.003304	14.025	0.00664	4.26852	0.00888	1.67561	0.00808
ACIN1(S166);ACIN1(M173);	0.00248	0.00292	0.00274	0.00382	19.0015	0.00318	17.1025	0.001396	41.8007	0.00716	0.0022	0.00422	0.00372	34.899	0.0038	0.000908	1.8825	1.67152	0.00316	13.6018	0.0034	0.00456	2.36177	4.19346	29.1023	7.45341	3.376	18.936	28.7011	0.27493	0.00306	8.14116	0.00516	0.00464	13.9006	14.1028	0.00734	0.003	23.5023	0.59518	2.73218	1.0123	0.001652	0.00504	0.00332	0.00568	0.00444	0.00374	0.00404
ACIN1(S166);ACIN1(S169);	0.00248	0.00292	0.00274	0.00382	165	0.00318	114	1.8007	244.8	0.00716	0.0022	0.26211	0.00372	172.5	0.0038	7.65045	12.58	11.08	0.00316	66.9	0.0034	21.3023	10.92	59.19	113.5	22.25	61.27	170.4	130.7	18.473	0.00306	78.64	0.00516	0.00464	140.9	148.1	2.83367	3.8815	175.5	0.59518	40.63	4.1	0.001652	9.95252	0.00332	4.26284	0.00444	1.67187	0.00404
ACIN1(S206);	7.53248	1.20438	2.70411	0.00764	11.1595	3.90477	7.837	1.4254	14.48	7.49058	1.5033	12.8142	3.16086	2.93637	18.756	8.11245	11.3305	0.58456	6.14316	1.6754	17.566	14.638	2.58654	13.062	2.70858	22.7234	3.95322	7.24255	6.83606	3.85386	8.96306	9.21232	0.01032	3.31696	9.552	5.95984	16.3637	2.029	6.76635	0.00472	15.895	8.0446	6.19683	72.28	12.666	6.40484	3.18944	21.527	2.45704
ACIN1(S206);ACIN1(S216);ACIN1(S207);	0.00124	0.00146	0.00137	0.00191	0.0015	0.00159	0.516	0.000698	2.09	0.00358	0.0011	0.00211	0.00186	0.00237	1.99	0.982	0.0025	0.00152	0.00158	0.0018	0.773	1.95	0.00177	2.5	0.00229	2.43	0.00161	0.00255	0.00106	0.00193	0.00153	0.00116	0.00258	0.00232	1.34	0.00284	3.26	0.0015	0.00235	0.00118	2.04	0.0023	0.000826	16.3	0.671	0.00284	0.00222	1.02	0.00202
ACIN1(S216);	194.594	164.702	211.766	156.271	254.47	171.895	213.517	97.8084	254.59	240.151	123.619	206.244	134.251	148.519	432.606	189.372	399.531	119.215	568.813	178.829	303.766	284.528	149.874	323.902	198.499	210.853	325.773	242.215	245.586	202.994	469.863	529.612	77.7455	128.289	281.382	280.68	423.814	210.969	226.316	127.738	222.325	283.035	133.677	382.97	212.902	131.188	146.834	251.787	2.46916
ACIN1(S216);ACIN1(S210);	4.54	0.336	0.592	0.00191	11.8	0.969	5.92	0.841	19.1	7.51	0.548	12.4	1.62	2.44	35.3	12.8	13.1	0.00152	8.97	0.0018	19.5	21.5	0.676	19.1	3	24.9	9.3	3.89	5.19	6.9	11	12.4	0.00258	1.3	8.27	7.93	26.8	1.13	12.5	0.00118	23	7.81	3.36	48.9	6.67	2.66	0.00222	21.3	0.00202
ACIN1(S240);	59.3025	31.1215	30.6614	60.7319	7.514	46.5416	28.335	13.9614	23.95	39.52	38.5211	6.79722	39.3319	4.15948	10.1076	9.72445	3.5885	13.5315	3.39774	21.6436	24.8217	21.6323	30.5935	28.9735	15.6846	26.2468	3.32483	12.1176	28.873	9.31386	12.2331	6.09348	10.8106	44.5683	45.1806	11.553	20.4537	11.9615	4.9947	41.2512	33.9822	17.1213	48.34	83.9	62.1	39.7528	85.46	56.4719	65.232
ACIN1(S243);	25.5012	22.7015	14.9014	21.5019	4.7115	18.9016	11.3025	9.0307	15.98	14.6	19.65	4.03211	20.58	0.00474	10.1019	6.66045	2.8025	6.82152	3.15158	0.0036	11.0017	9.86228	9.02177	14.8035	11.9023	14.3034	1.99161	0.0051	5.133	6.16193	6.24153	5.08116	5.67258	13.5023	32.5006	7.43	10.9037	5.8215	2.15235	7.93118	14.4022	10.9023	23.31	53.22	39.72	11.7028	61.4	43.6019	19.702
ACIN1(S295);	0.00124	0.00146	0.00137	0.00191	0.0015	0.00159	0.00248	0.000698	0.000679	0.00358	0.421	0.00211	0.00186	0.00237	0.0019	0.000454	0.0025	0.00152	0.00158	0.0018	0.0017	0.00228	1.63	0.00346	1.53	0.00341	0.00161	0.876	0.668	0.00193	0.00153	0.00116	0.00258	0.281	0.000576	0.00284	0.00367	0.0015	0.957	0.00118	0.00218	0.0023	0.000826	0.00252	0.00166	0.00284	0.00222	0.00187	0.00202
ACIN1(S328);	58.7	35.4	36	56.2	5.27	29.9	18.6	6.14	13.5	1.3	26.2	7.09	20.5	5.18	5.42	7.07	5.34	8.63	0.264	21.5	11.7	11.8	29.2	6.6	2.8	1.49	0.00161	8.4	15.1	0.851	2.01	4.51	4.92	47.2	0.432	3.24	12	0.788	5.35	52.9	21.1	15.4	31	51.8	31.4	45.4	75.2	31.4	35.7
ACIN1(S384);	278.64	72.641	116.841	5.06573	43.963	108.97	183.57	25.279	59.8147	106.206	155.13	104.542	61.86	270.1	52.6564	33.5579	95.6	26.6805	63.0047	423.8	256.949	426.24	57.25	299.65	269.21	188.01	360.018	254.3	251.42	105.006	174.034	50.8046	28.6892	199.07	84.0612	129.3	332.28	39.522	305.8	15.0035	224.756	51.0316	63.494	58.4	169.1	94.4128	67.9722	138.006	98.782
ACIN1(S386);	8.04124	3.461	4.54137	0.90982	2.303	6.27159	27.18	5.2137	4.314	9.496	9.93	23.84	16.2419	37.35	0.0564	4.03745	8.57	0.14204	5.06316	39.1	30.649	60.14	16.99	38.65	26.26	23.5068	97.718	57.19	44.71	9.09386	5.52203	3.3734	0.38916	17.66	5.56115	18.01	34.18	0.022	50.2	0.00354	27.3564	4.0093	15.614	2.61252	25.05	10.48	4.38222	9.10374	6.98202
ACIN1(S388);	387.861	168.938	245.301	117.97	80.579	106.823	241.51	121.63	126.438	291.476	306.35	228.642	202.412	312.05	87.2057	70.0809	214.54	93.943	80.0632	524.5	279.211	524.8	145.36	375.85	345.96	211.51	474.668	304.19	376.49	125.194	234.993	124.418	81.3077	476.54	89.639	190.21	404.64	127.904	355.8	40.1035	333.426	86.3093	200.124	131.583	234.75	104.173	194.012	190.204	123.602
ACIN1(S400);	7.47	8.13	6.47	5.45	3.88	3.39	1.499	2.107	3.636	1.611	29.7	1.49211	3.93	0.70537	6.162	2.136	1.419	4.36	0.00316	2.497	3.49	5.394	4.79	4.73	1.837	3.023	1.975	0.91955	1.98	1.947	4.34	2.062	1.28258	13.62	2.928	0.83584	2.414	1.987	1.549	7.69	4.67	18.63	10.44	15.08	4.27	13	3.58	6.48	5.06
ACIN1(S410);	39.3012	15.478	14.2014	14.9019	8.1615	44.4	5.03	18.19	37.9	22.25	63	13.66	22.41	14.83	23.57	20.85	20.1	47.06	12.77	14.37	16.94	24.62	30.7	62.3	19.24	27.31	13.5016	21.7	29.2	14.04	6.65	27.2	30.3	35.9	46.1	17.59	15.36	40.03	18.5	39.6	49.57	27.43	30.26	36.21	29.49	30.54	32.31	12.11	12.96
ACIN1(S467);	53.9	94.9	74.1	60	148	75.5	0.00248	210	154	113	72.9	62.6	57.9	107	76.1	109	186	238	128	205	72.8	65	141	56.4	0.00229	30	92.3	157	79.2	159	10.1	192	85.9	45.2	180	88.3	50.8	203	89.4	37.5	0.00218	0.0023	126	0.00252	0.00166	29.6	106	24.4	110
ACIN1(S482);ACIN1(S484);	22.1025	72.9005	62.8027	22.7038	180.3	45.3516	0.00744	143.501	228.7	101.704	50.6011	44.9021	34.3719	103.5	38.3019	81.65	208.65	95.9015	74.7716	134.34	53.6	39.74	49.1318	56.0035	0.00687	33.1234	91.14	95.8025	88.21	87.7019	35.6031	61.6312	32.4052	21.5423	236.85	83.5028	46.8037	74.503	75.19	78.5024	0.00654	0.0069	79.9008	6.89504	0.00498	12.3528	131.172	36.3019	51.817
ACIN1(S482);ACIN1(S484);ACIN1(T486);ACIN1(S481);	0.00124	0.799	0.00137	0.00191	20.1	0.00159	0.00248	0.000698	10.2	0.00358	0.0011	0.00211	0.00186	4.6	0.0019	1.05	6.05	0.00152	0.00158	2.04	6.6	5.94	0.00177	0.00346	0.00229	0.00341	9.14	0.00255	7.11	0.00193	0.00153	0.00116	0.00258	0.00232	4.35	0.00284	0.00367	0.0015	5.89	0.00118	0.00218	0.0023	0.000826	0.00252	0.00166	0.00284	0.00222	0.00187	0.00202
ACIN1(S490);	292.002	398.401	352.003	278.004	460	288.712	212.402	829.18	531.6	294.63	489.98	518.73	473.502	601.5	508.01	413.7	684.07	682.102	399.16	488.55	369.6	254.7	429.4	97.41	367.502	255.02	263.8	779.06	524.19	320.8	134.262	398.5	222.533	393.002	288.8	507.8	263.22	383.04	488.79	303.901	282.602	400.502	448.79	302.003	327.802	336.803	315.902	227.97	505.802
ACIN1(S499);	0.00372	0.00438	0.00411	0.00573	14.6315	0.00477	0.44396	9.2307	13.7397	7.16358	6.7211	11.0521	5.63186	24.49	6.6519	12.6005	6.1725	6.13304	3.54158	12.7018	25.1317	13.6243	5.86177	4.69646	0.73558	9.53341	58.119	25.75	5.13106	15.9539	0.00459	13.6012	2.16516	3.20464	29.2606	4.10284	15.9073	4.3115	8.78235	2.02236	0.64636	0.8276	8.53083	9.65252	6.98166	1.80568	0.89044	5.07187	0.00606
ACIN1(S551);	17.49	22.2	15.38	7.8	2.9815	13.55	6.54	5.25	23.26	9.87	18.33	3.98211	8.51	2.94	4.5919	13.22	1.7725	4.86152	1.47158	0.8218	12.4017	6.67228	14.63	0.00692	2.59229	13.02	1.27161	4.48255	3.819	5.58	7.61	0.83016	4.234	13.57	5.66058	2.22284	5.21367	6.51	2.21235	8.46118	8.60218	10.5023	18.93	52.1	11.99	9.924	30.77	40.55	7.617
ACIN1(S561);	57.6012	6.5033	7.93137	44.6019	49.4	22.477	36.5	37.2007	92.7	102.7	41.9011	63.9	68.1019	13.4024	124	251	26.472	17.8015	69.3	5.5218	41.1	39.657	13.1018	81.5	43.7	194.8	38.4016	11.9025	11.0011	76.9	25.46	61.5	0.17458	72.2023	21.4006	11.526	123.2	40.77	35.108	5.18118	95.8	62.48	37.8008	41.7025	20.9017	46.1028	12.9022	35	0.00404
ACIN1(S605);SEMA4D(S195);MCTP2(S869);	57.9	0.00146	0.00137	4.63	0.0015	0.0255	55.4	0.108	0.000679	0.00358	0.0011	0.00211	0.841	71.5	0.0019	0.00454	0.0025	0.0423	0.00158	140	0.0017	39.7	46.7	41.2	38.9	0.00341	0.00161	68.4	97.5	0.00193	0.0185	0.00116	0.00258	31.5	0.000576	0.00284	0.00367	0.0015	34.3	0.00118	0.00218	0.0023	0.000826	0.00252	14.4	0.00284	0.0222	0.00187	36.9
ACIN1(S655);	155	108.37	153.94	88.28	82.9	124.93	103.41	133.3	76.06	84.56	95.6	91.23	134.5	129.44	111.3	85.9	66.422	121.1	114.8	221.4	47.76	121.3	171	120.9	109.4	32.083	58.9	279.3	170.2	81.44	118	123.9	87.73	157.3	102.04	122.6	99.23	98.92	126.7	320.59	77.1022	60.98	164.6	38.45	163.1	170.5	168.8	67.43	255.8
ACIN1(S657);	86.07	35.67	65.03	10.04	43.92	67.6316	53.55	72.8007	39.32	20.77	82.1	62.97	73.08	94.135	76.25	46.56	17.372	62.96	77.56	141.64	25.36	99.1	98.67	84.73	73.09	28.583	56.6	194.36	103	41.85	85.9	82.2012	60.93	75.34	49.3406	89.854	80.93	64.75	84.52	36.99	26.9022	19.35	91.72	21.65	110.71	93.15	89.7	52.73	96.541
ACIN1(S664);	9.88248	11.3029	20.5027	10.2038	16.48	5.61318	8.33496	8.09	11.1014	0.01074	10.788	33.16	9.27372	14.2047	7.2838	4.86091	7.165	3.02304	6.89	7.2736	12.1034	4.35456	8.01354	2.87692	14.5046	7.81682	4.55322	10.01	7.49212	4.78386	4.60153	6.46	8.86516	14.28	22.72	7.45568	1.28734	23.98	14.69	6.64236	7.81436	25.3	11.81	10.205	4.10332	14.11	4.29444	9.17374	0.00606
ACIN1(S675);	42.7	24.7	48.9	0.00191	15	25.8	7.63	34.9	32.6	14.9	33.3	37.7	27.2	33.5	20.6	24.1	2.44	42.2	17.3	17.8	16.9	18.8	14.3	12.8	36	28.8	0.00161	28	24.4	11.2	12.9	23.3	12.4	19.2	19	45.5	18.3	23	26.8	52.9	15.5	28.9	28.2	36.7	32.2	31.4	19.7	16.1	32.6
ACIN1(S710);	125.4	176	125.9	250.2	129.7	375.5	108.21	148.4	151.4	280.2	206.2	168.4	228.6	154.2	268.4	183.8	280.7	154.7	304.5	249.2	104.9	184.2	97.6	194.7	204.4	362.1	274.6	137.2	126.2	98.2	287.8	188.1	205	192.5	94	102	167.8	510.4	120.93	426	173.3	203.8	197.1	183.4	179.9	146.1	312.1	179.6	212.2
ACIN1(S714);	0.00248	31.63	44.98	34.14	94.1	24.865	87.8025	61.8007	44.14	69.95	56.5	20.155	84.7019	44.8024	29.15	73.56	35.419	27.98	48.76	22.9018	11.4017	60.01	68.6018	45.86	54.59	376.6	531	0.0051	72.71	58.2019	121.8	43.91	41.3026	82.75	106.89	46.96	219.1	88.36	36.589	47.94	33.75	7.2523	40.4008	37.5025	0.37766	0.00568	53.1022	207.5	0.00404
ACIN1(S729);	255	0.311	349	278	103	214	132	154	201	267	394	175	172	130	83.3	102	330	182	194	298	274	294	169	322	407	101	253	102	150	127	597	137	731	155	99.5	185	330	261	240	262	355	188	185	136	203	341	381	345	181
ACIN1(S814);	0.00124	7.99	0.00137	0.00191	0.0015	0.00159	0.00248	0.000698	0.000679	0.00358	7.1	0.00211	1.76	0.00237	0.0019	0.000454	0.0025	0.00152	0.00158	0.0018	0.0017	0.68	0.00177	0.958	0.00229	3.59	0.00161	0.00255	1.58	0.00193	0.00153	0.00116	0.00258	0.00232	0.000576	0.356	0.00367	0.0015	0.255	8.12	0.00218	0.0023	0.000826	0.00252	4.38	5.86	3.28	0.00187	8.01
ACIN1(S825);	54.34	141.19	58.16	72.757	36.122	62.92	27.458	32.5007	91.65	135.004	112.24	0.20211	83.14	30.3024	0.0038	57.5005	18.5025	44.806	32.6016	27.3018	0.5157	64.611	96.9	140.8	39.165	122.227	68.42	27.6026	74.4011	76.0019	24.1015	38.335	41.8026	18.29	39.158	16.6028	20.9037	434.391	42.8023	161.06	81.75	1.3523	56.07	102.46	34.76	15.4028	182.37	100.92	49.65
ACIN1(S825);ACIN1(S828);	4.14	3.19	2.16	0.757	0.522	2.42	0.158	0.000698	1.45	0.00358	2.24	0.2	1.14	0.00237	0.0019	0.000454	0.0025	0.506	0.00158	0.0018	0.514	0.211	1.1	0.8	0.665	0.227	2.12	0.00255	0.00106	0.00193	0.00153	0.435	0.00258	4.39	0.558	0.00284	0.00367	0.391	0.00235	1.06	1.05	1.35	2.57	3.06	1.86	0.00284	3.37	3.42	3.65
ACIN1(S838);	7.29	8.99	6.84	4.8	4.96	15.2	6.98	7.29	5.89	7.61	13.3	12.4	11.4	10	17.3	10.4	23.4	7.17	13.2	14.9	12	12.8	10.9	12.1	13.9	0.693	38.6	9.34	12.5	7.92	19.6	8.38	19.7	36.5	24.6	8.18	0.235	10.4	6.65	14.5	8.52	27	9.54	7.32	6.56	12.5	11.1	11.8	5.41
ACIN1(S863);	58.1	1.89	4.18	3.26	41.4	100	20.4	0.000698	47.6	64.6	163	0.00211	60.4	1.93	53	62.6	0.71	74.3	23.5	1.93	39.5	58.2	61.4	131	14.4	106	18.3	9.41	33.2	44.7	0.00153	33.6	0.00258	116	52.5	0.00284	16.4	76.5	18.1	31.6	76.6	87.9	97.5	162	89.8	98.7	61	127	0.733
ACIN1(S865);	8.82	30.7	6.58	14	15.2	47.2	3.37	3.89	13	18	38.6	4.11	13.1	0.00237	6.86	19.1	2.64	18.2	0.00158	0.0018	8.01	12	26.3	48.1	4.62	31.8	4.11	0.00255	9.29	4.67	0.575	5.68	8.25	25.2	17.6	1.45	1.27	31.1	5.82	21.6	19.7	26.1	31.9	51.4	22.1	27.5	22.5	41	0.00202
ACIN1(S898);	29.0012	17.4015	14.5014	19.6019	19.22	59.4	83.31	12.3007	38.66	8.73358	13.5011	17.78	11.0019	30.8	16.66	26.05	16.5025	28.61	12.0016	23.5018	5.1317	36.2	8.99177	14.6	26.41	21.9	74.2	51.9	43.5	13.09	20.2015	54.4	2.84258	11.8023	137.79	71.2	10.58	9.7315	29.09	22.7012	36.25	11.7023	25.7008	32.57	15.8017	16.0028	19.1022	9.91	15.802
ACIN1(S990);	8.21	14.2	7	20.1	4.86	13.1	4.11	3.59	4.54	6.42	4.27	3.8	4.53	1.21	3.74	6.78	0.83	5.99	3.58	1.87	7.6	6.66	4.3	0.00346	2.28	6.13	8.07	0.00255	0.502	7.44	1.41	0.00116	5.58	2.5	2.91	4.24	0.00367	62.4	2.86	2.45	4.21	15.5	7.58	4.98	3.25	0.00284	11.7	8.8	2.38
ACIN1(T363);	27.1	14	12.7	33	9.04	21.6	9.36	14.1	8.68	14.3	15.5	14.2	16.8	24.1	5.41	6.55	13.2	16.4	12	34	12.8	14	18.3	14.6	20.7	3.94	4.33	39.8	24.7	3.43	9.08	13.9	12.6	15.4	8.78	12.2	6.65	11.4	22.6	14.3	13.6	5.55	15.7	19.6	25.2	17	28.9	7.42	22.2
ACIN1(T408);	57.5012	133.8	131.2	2.89191	100.16	66.6	48.78	91.1	90.7	83.95	113	39.08	74.61	65.26	58.37	51.85	193.5	64.36	85.32	69.18	37.09	36.32	93.2	71.8	88.62	100.81	40.6016	73.4	126.8	53.45	139.01	56.3	149.2	51.9	118.7	109.9	104.15	50.53	68.22	235.3	65.47	58.33	48.76	76.41	34.69	45.64	174.7	89.4	40.94
ACIN1(T414);	197.09	230.72	223.87	83.59	148.48	163.22	83.217	171.867	175.16	131.45	216.1	113.702	124.41	126.602	131.61	121.48	238.399	191.92	111.102	156.507	105.11	109.29	157.39	153.04	152.27	175.04	104.39	210.803	186.91	111.17	194.48	102.38	191.303	155.3	222.978	210.303	189.99	109.73	158.727	411.09	170.48	157.2	176.32	237.4	141.02	147.1	218.12	204.92	147.12
ACIN1(T420);	17.2	22.7	26.3	19.6	6.08	11.6	16.6	15.8	16.3	8.62	29.9	11.2	11.8	17.4	12.2	14.9	12	18.2	6.4	19.6	15.6	14.3	23.3	11.2	11.1	9.77	8.87	29.7	17.4	9.39	18.8	10.4	13.3	17.9	14.9	13.2	11.7	8.72	10.3	32.9	20.2	11.3	17	15.8	16.3	17.7	25.5	9.41	21.9
ACIN1(T470);	0.00248	0.00292	0.00274	1.64191	7.56	2.52159	0.00496	8.83	4.58	1.67358	0.8441	1.63211	1.32186	4.3	1.3319	3.602	6.21	9.763	3.068	6.85	0.0034	0.61228	5.06177	2.577	0.00458	1.13341	1.22161	5.33255	2.8	3.663	0.00306	3.37116	0.00516	0.73332	11.82	1.19284	0.00734	8.888	1.938	0.21118	0.00436	0.0046	3.076	0.00504	0.00332	0.23184	1.90222	0.79587	0.00404
ACIN1(T470);ACIN1(S478);	0.00124	0.00146	0.00137	0.00191	1.31	0.00159	0.00248	2	2.35	0.00358	0.0011	0.00211	0.00186	1.83	0.0019	0.842	2.19	0.483	0.628	1.33	0.0017	0.00228	0.00177	0.487	0.00229	0.00341	0.00161	0.00255	1.1	0.413	0.00153	0.00116	0.00258	0.00232	4.49	0.00284	0.00367	0.588	0.458	0.00118	0.00218	0.0023	0.726	0.00252	0.00166	0.00284	0.00222	0.00187	0.00202
ACIN1(T486);	0.00372	0.80192	0.00411	0.00573	71.59	9.55318	0.00744	20.2007	87.66	12.7072	10.7022	15.1042	2.97372	26.33	4.6038	15.32	20.343	13.1915	1.77316	30.38	33.0017	20.3423	7.38177	13.1069	0.00687	8.62682	52.02	20.4626	23.279	17.5319	0.00459	10.5802	0.00774	1.34464	53.64	17.3057	15.2073	2.013	27.4923	0.00354	0.00654	0.0069	12.5698	0.00756	0.00498	1.35568	6.17444	10.7037	0.61904
ACIN1(T563);	0.713	5.67	6.97	4.79	13.9	7.35	7.55	12.7	22.9	14	12.4	16.9	17.6	2.77	8.01	31.7	29.7	17.9	31.8	23.8	22.1	12.1	7.97	18.4	13.4	12.8	8.93	13.5	11.6	5.13	6.46	11.9	17.3	21.5	5.68	13.7	5.29	59.1	10.7	0.00118	19	9.09	9.2	4.29	15.5	7.51	5.42	7.78	11.6
ACIN1(T682);	13.4812	13.7029	12.9214	10.1038	5.3815	12.7716	14.305	31.47	13.3907	5.94358	15.469	19.28	21.0919	31.3724	13.4719	14.3105	21.0725	20.7415	12.62	12.5538	3.2534	14.8823	11.6035	4.86692	30.4923	7.90341	5.93322	13.37	13.9611	6.15386	2.30306	11.58	14.5052	20.06	17.45	21.3328	2.60734	26.27	22.688	19.9512	12.1044	30.11	13.13	24.0425	5.11332	9.21	1.36444	8.63374	8.24202
ACIN1(T840);	22	13.5	13	19.3	11.5	17.1	19.3	24	13.8	18.6	39.2	19.9	42.2	35.6	19.7	18.6	40.8	19.4	19.8	56.2	8.82	37.1	38.5	43.4	38.4	13.5	34.8	34.1	42.3	9.4	19	17.3	25	38.6	32.1	22.8	14.5	16.8	29.6	27.2	22.4	12.4	24.4	11.9	18.6	29.2	24.5	8.64	12.6
ACIN1(T855);	11.3	17.9	0.00137	26.3	2.72	0.00159	2.76	1.77	0.000679	1.15	17.1	0.00211	3.86	1.71	0.0019	0.000454	0.0025	3.66	1.25	1.33	0.0017	2.54	6.12	2.74	0.00229	0.495	0.00161	0.00255	2.85	0.00193	1.56	0.00116	2.86	6.32	4.56	0.00284	1.97	2.1	0.973	11.5	1.39	4.42	11.2	2.89	4.7	7.34	18.1	0.00187	1.14
ACIN1(T976);	21.83	15.13	9.963	17.34	6.068	20.47	2.063	1.796	8.8	7.3	8.768	1.89211	5.516	0.40337	11.74	3.129	0.6335	7.83	0.00316	3.993	1.798	3.215	14.55	1.66346	0.68929	8.4	0.00322	12.55	8.006	7.99	10.86	5.87	5.36	52.3	4.178	6.744	5.53	1.1915	4.68	32	9.92218	6.4823	11.07	15.68	8.76	17.92	17.61	16.26	0.00404
ACIN1(T978);	0.768	0.28	0.00137	1.28	1.69	2.93	0.00248	0.000698	3.01	3.39	1.44	0.731	1.58	0.00237	1.87	1.9	0.0025	2.62	0.00158	1.84	0.0017	0.00228	6.64	0.00346	0.00229	1.46	0.00161	4.54	2.01	3	0.00153	2.85	0.00258	24.4	1.7	1.9	1.09	0.227	2.57	6.75	0.00218	0.986	3.42	4.98	2.63	2.45	7.13	3.97	0.00202
ACIN1(T999);	0.00124	0.00146	0.00137	0.00191	0.0015	0.00159	0.00248	0.000698	0.000679	0.00358	0.0011	0.00211	0.00186	0.00237	0.0019	0.000454	0.0025	0.00152	0.00158	0.0018	0.0017	0.00228	0.276	0.00346	0.00229	62.8	140	0.00255	0.00106	0.00193	1.86	0.00116	0.00258	0.00232	0.000576	0.00284	13.3	0.0015	0.00235	0.00118	0.00218	0.0023	0.000826	0.00252	0.00166	0.00284	0.00222	25.2	4.04
ACIN1(Y668);	0.00248	0.00292	0.00274	0.00382	10.37	1.46159	5.78248	10.88	9.69068	0.00716	8.449	11.02	5.61186	7.95237	4.9419	2.48045	8.6025	7.49152	4.14	4.5318	2.6117	2.18228	4.44177	4.10346	8.50229	0.00682	1.35161	13.18	6.35106	3.22193	4.96	7.02	0.00516	2.48	10.65	12.6028	1.87367	13.27	12.75	2.92118	2.68218	10.73	5.09	8.29252	3.75166	9.73	0.68922	0.00374	0.00404
ACIN1(Y668);ACIN1(T666);	0.00124	0.00146	0.00137	0.00191	6.6	1.46	5.78	8.04	9.69	0.00358	7.51	6.44	5.61	7.95	4.94	2.48	8.6	7.49	2.55	4.53	2.61	2.18	4.44	4.1	8.5	0.00341	1.35	10	6.35	3.22	2.66	5.14	0.00258	1.59	6.54	12.6	1.87	9.13	9.53	2.92	2.68	6.68	3.79	8.29	3.75	5.69	0.687	0.00187	0.00202
ACLY(S455);	150.281	121.003	113.86	159.527	67.145	156.852	41.69	64.8377	45.962	97.3072	146.02	111.25	119.004	32.857	95.4019	94.903	23.0595	90.262	73.6416	36.7036	87.3	84.76	69.466	78.773	36.1023	130.28	161.89	12.2051	34.0011	51.236	147.3	57.5362	84.67	133.893	46.3256	66.447	183.9	103.3	21.4824	96.6024	109.97	166.702	180.758	138.366	188.325	149.276	240.994	289.8	144.521
ACLY(S457);	0.00124	0.744	0.855	0.00191	0.0015	1.03	0.00248	1.83	0.000679	0.409	4.28	0.645	0.00186	0.00237	4.51	0.000454	0.0025	1.07	0.00158	0.0018	10.6	2.06	0.00177	0.00346	1.22	2.4	4.72	0.00255	0.162	0.00193	0.00153	0.00116	3.49	1.23	0.000576	0.00284	3.86	0.0015	0.00235	0.00118	0.574	4.71	1.12	0.00252	0.00166	8.45	0.00222	9	0.00202
ACLY(S478);	371.361	414.191	414.321	527.948	723.62	580.072	103.811	640.591	288.79	599.204	987.801	1259.63	1130.8	703.886	770.87	720.41	542.719	631.299	702.422	640.782	468.32	960.97	1479.82	1826.96	602.802	450.973	892.182	414.065	656.971	778.13	383.984	554.418	1170.82	1956.83	515.041	966.46	462.12	818.533	225.331	785.331	1122.1	1084.41	1051.2	454.703	524.192	1101.8	428.012	755.4	1145.3
ACLY(S478);ACLY(M474);	39.42	41.7	56.6	39.03	62.7	47.47	8.417	101.9	33.14	70.6	152.4	114.5	144	95.2	44.01	62.3	48.9	135.8	66.4	116.4	74.3	57.2	252.6	112.6	63	71.8	45.78	28.06	119.4	70	55.39	35.35	321.2	264.2	40	73.5	31.47	146.8	22.58	124.8	71.4	117.5	173.9	63.4	48.18	73.4	81.1	110.2	96.5
ACLY(S478);ACLY(S481);	6.24	5.59	4.12	0.516	4.96	11.6	0.974	1.69	6.46	8.6	16.4	5.43	12.8	0.684	2.43	4.11	0.149	0.497	0.00158	3.38	4.02	6.27	19.3	1.46	0.00229	8.27	0.00161	0.00255	2.57	3.23	0.894	0.728	0.615	27.3	0.000576	3.02	1.35	0.703	0.101	3.53	12.3	14.4	14.3	20.4	7.01	15.4	2.51	11.9	10.8
ACLY(S667);	4.29	5.3	5.25	0.745	0.236	8.34	0.00248	0.000698	0.299	0.00358	0.0011	5.36	3.46	1.56	0.0019	0.000454	0.0025	0.00152	0.00158	2.16	0.0017	3	0.00177	2.38	0.00229	0.00341	0.00161	0.00255	0.191	0.00193	0.00153	0.00116	0.00258	0.00232	0.000576	2.96	0.00367	0.0015	0.00235	0.00118	2.29	0.314	0.776	0.00252	1.13	1.13	1.41	0.00187	1.32
ACOT9(S223);	0.24	0.418	1.76	0.26	0.0015	0.00159	0.00248	0.138	0.438	0.00358	0.111	0.00211	0.00186	0.00237	0.571	0.244	0.0712	1.92	0.00158	0.0018	0.0017	0.00228	0.00177	0.00346	0.00229	0.00341	0.00161	0.416	0.00106	0.00193	0.00153	0.00116	0.00258	0.00232	0.0992	0.151	0.00367	1.11	0.181	0.00118	0.197	0.0023	0.736	0.966	0.108	0.76	0.386	3.52	0.00202
ACP1(T141);	1.54	0.00146	0.00137	0.00191	3.94	4.97	2.68	0.423	3.55	0.00358	0.0011	0.00211	1.09	1.3	0.182	0.000454	1.07	0.00152	0.00158	3.61	0.0017	1.32	1.5	0.697	0.00229	0.834	0.579	0.00255	1.48	0.604	0.00153	0.00116	0.00258	0.00232	2.54	2	0.18	0.67	3.76	0.00118	0.49	0.0023	0.000826	3.08	0.00166	0.00284	0.00222	1.67	0.398
ACP1(Y132);	1.54	0.00146	0.00137	0.00191	3.94	4.97	2.68	0.423	3.55	0.00358	0.0011	0.00211	1.09	1.3	0.182	0.000454	1.07	0.00152	0.00158	3.61	0.0017	1.32	1.5	0.697	0.00229	0.834	0.579	0.00255	1.48	0.604	0.00153	0.00116	0.00258	0.00232	2.54	2	0.18	0.67	3.76	0.00118	0.49	0.0023	0.000826	3.08	0.00166	0.00284	0.00222	1.67	0.398
ACPP(S96);	15.2	5.3	6.47	8.56	1.78	11.6	4.8	8.87	4.54	19.1	9.3	0.00211	13.1	6.86	1.89	7.13	0.998	5	8.58	0.198	3.01	10.9	24.1	4.06	4.34	6.22	2.92	3.66	7.11	10.4	2.82	1.15	6.84	6.79	0.000576	2.6	2.1	1.92	4.87	8.6	6.08	4.94	9.39	4.1	3.81	16.7	8.87	0.00187	4.39
ACSL1(S410);	0.00124	0.00146	0.00137	0.00191	1.82	0.202	0.664	0.572	0.000679	1.02	0.254	2.89	1.19	1.44	0.384	0.282	0.0025	0.00152	0.00158	2.07	0.0017	0.00228	1.08	0.00346	2.83	0.00341	0.00161	2.19	1.64	0.00193	0.00153	0.00116	0.133	1.79	0.0965	0.00284	0.00367	0.0015	1.95	0.00118	0.124	6.41	2.43	0.332	0.78	2.26	0.00222	2.13	1.48
ACSL3(T691);	2.37124	0.00292	0.00274	0.98591	0.5965	2.54159	0.33948	0.438698	5.601	0.45558	0.7411	0.90911	0.12286	1.684	0.2569	1.527	1.2825	4.69	0.639	1.1318	0.0034	2.88	0.51177	1.38346	0.00458	0.55341	8.7	2.65255	0.12906	2.287	0.00306	1.17116	0.00516	0.00464	5.16	0.36684	1.183	0.1985	5.141	0.00236	1.93218	0.8253	0.521826	1.88252	1.59166	0.00568	0.00444	1.44187	0.64502
ACSL3(T691);ACSL4(T682);	2.37	0.00146	0.00137	0.984	0.0015	2.54	0.00248	0.000698	4.72	0.00358	0.74	0.00211	0.00186	1.25	0.0019	0.337	1.28	1.82	0.456	0.0018	0.0017	1.11	0.51	0.00346	0.00229	0.00341	5.8	2.65	0.00106	0.717	0.00153	0.00116	0.00258	0.00232	2.6	0.00284	0.227	0.197	4.28	0.00118	0.00218	0.823	0.000826	0.00252	0.00166	0.00284	0.00222	0.00187	0.00202
ACSL4(T679);	2.91	0.00146	0.769	0.00191	1.31	0.00159	0.537	0.000698	0.292	0.302	0.0011	0.00211	0.00186	0.459	2.94	0.639	0.299	1.05	2.5	0.927	0.0017	8.09	0.00177	1.14	0.65	0.665	0.531	0.00255	0.00106	2.87	0.00153	1.25	0.00258	0.00232	3.28	0.606	0.709	0.48	0.746	0.00118	1.63	0.0023	0.000826	0.00252	0.623	0.00284	0.00222	0.00187	0.00202
ACSM3(Y57);	0.00124	0.472	0.181	0.225	2.39	0.181	1.27	3.71	2.09	4.11	8.74	9.08	1.95	1.65	43.8	2.44	4.16	2.29	1.54	2.99	2.02	15.9	3.1	3.97	4.75	2.56	2.14	5.85	2.05	4.87	22.3	4.68	2.26	11.6	2.99	1.95	0.329	3	2.31	12.9	7.37	6.02	3.51	0.772	1.07	3.78	0.624	0.836	3.61
ACSM5(T308);PCDP1(T273);	8.17	8.94	7.72	8.5	0.0015	3.61	0.00248	0.000698	0.000679	0.00358	0.401	0.00211	0.00186	0.00237	0.0019	0.000454	0.0025	0.00152	0.00158	0.0018	0.0017	0.00228	0.442	0.00346	0.00229	0.0819	0.00161	0.00255	0.00106	0.00193	1.1	0.00116	0.00258	0.00232	0.000576	0.00284	0.00367	0.0545	0.00235	0.00118	0.00218	0.0023	0.000826	0.905	1.71	0.00284	7.05	0.00187	0.00202
ACSS2(M260);ACSS2(S263);	125.4	44.448	146.5	177	93.75	126.01	56.54	208.1	102.4	126.24	84.94	110.11	91.68	43.28	74.456	183.9	69.69	122.3	87.75	73.08	144.2	37.04	64.46	39.61	52.74	86.67	24.6032	40.48	17.8	27.1319	90.24	53.84	185.2	88.05	124.4	64.28	92.9737	66.39	43.06	16.3024	97.55	155.2	144.6	145.74	145.6	193.1	138.4	201.32	256.1
ACSS2(M663);ACSS2(S659);	0.00124	4.86	1.78	5.32	28.5	0.224	0.872	0.000698	14.8	47.5	0.0011	13.4	19.4	22	0.0019	0.000454	18.4	2.72	148	14.8	0.0017	0.772	2	2.44	45.6	0.00341	5.43	22.2	25.1	11.1	44.8	14.4	5.89	32.4	9.77	20.1	7.58	86.4	160	44.4	0.00218	0.0023	1.04	0.00252	0.00166	0.00284	45.1	61.9	0.00202
ACSS2(S263);	125.4	44.448	146.5	177	93.75	126.01	56.54	208.1	102.4	126.24	84.94	110.11	91.68	43.28	74.456	183.9	69.69	122.3	87.75	73.08	144.2	37.04	64.46	39.61	52.74	86.67	24.6032	40.48	17.8	27.1319	90.24	53.84	185.2	88.05	124.4	64.28	92.9737	66.39	43.06	16.3024	97.55	155.2	144.6	145.74	145.6	193.1	138.4	201.32	256.1
ACSS2(S28);	735.39	830.34	788.07	780.98	366.67	662.18	224.002	595.734	650.001	397.004	389.001	503.46	415.002	427.002	345.002	542.355	654.224	544.65	807.414	504.002	479.002	143.002	318.403	406.15	511.002	437.003	161.002	417.003	246.065	134.002	557.002	301.001	758.43	235.115	362.001	381.307	925.243	317.348	212.002	197.479	409.002	530.291	475.252	632.31	816.68	812.8	620.002	607.61	1111.14
ACTA1(M229);ACTC1(M229);ACTG2(M228);ACTA2(M229);ACTA1(S234);ACTC1(S234);ACTG2(S233);ACTA2(S234);	0.00124	0.00146	0.00137	0.00191	4.36	23	8.93	4.82	20.2	5.1	4.61	2.85	2.32	1.28	10.4	10.5	1.5	8.94	2.09	3.13	11.4	2.73	2.91	3.08	1.85	2.96	0.148	0.00255	0.00106	5.22	0.00153	3.62	1.5	3.72	5.41	2.63	1.31	2.8	2.84	0.00118	8.9	4.83	12	7.93	9.63	7.25	12.5	8.27	6.01
ACTA1(M229);ACTC1(M229);ACTG2(M228);ACTA2(M229);ACTA1(T231);ACTC1(T231);ACTG2(T230);ACTA2(T231);	0.00124	0.00146	0.00137	135	68.3	161	54.5	24.4	112	30.9	21.4	31.4	14.6	17.5	49.7	59.8	14.1	52.9	24.6	22.6	81.7	9.2	20.7	12	13.2	27.5	18.2	16.2	16.1	33.8	0.88	23.9	12.4	29	58.7	21.4	17.8	14.2	22.9	1.15	36.8	36.6	9.58	84.7	59	54.3	56.7	92.8	35.4
ACTA1(S54);ACTC1(S54);ACTG2(S53);ACTG1(S52);ACTA2(S54);ACTB(S52);	36.9312	27.8315	28.1414	10.8129	8.719	9.79118	8.01248	0.530094	34.05	15.7136	5.9292	0.87933	6.81586	0.56948	1.9727	6.52191	0.199	2.18756	0.0079	0.009	22.48	1.73956	9.07277	0.0173	0.01145	2.12623	2.19683	0.01275	2.28718	7.59193	0.00765	0.0058	0.0129	14.6523	4.23373	0.0142	21.8937	0.0075	0.3244	0.0059	8.47318	19.0023	27.5508	36.949	5.06498	13.1785	18.3444	71.99	0.0101
ACTA1(S62);ACTC1(S62);ACTG2(S61);ACTG1(S60);ACTA2(S62);ACTB(S60);	6.909	8.762	9.14137	4.72191	31.7015	26.36	1.13248	8.2707	34.351	26.222	7.335	37.533	7.457	4.56237	54.5019	26.3005	3.7625	6.503	8.29158	0.2388	28.39	13.3023	10.122	12.7035	0.67529	61.57	58.5016	11.4025	1.715	64.0019	2.46153	6.98116	17.9026	8.13232	10.8006	9.69284	99.8037	10.8015	6.13235	14.9012	38.466	28.725	2.206	36.534	3.99	0.64784	6.37	23.319	0.00404
ACTA1(T326);ACTC1(T326);ACTG2(T325);ACTG1(T324);ACTA2(T326);ACTB(T324);	56.8	65	90.1	68.7	9.04	106	19.9	13.4	20.5	19.6	28.3	16.2	18	13	22.9	18.2	15.7	37.1	32.8	17.8	26.8	12.1	19.7	15.3	7.51	11.4	14.4	12.6	12.5	22.7	13.2	24	28.5	16.5	8.97	15.3	59.5	18.2	15.1	8.58	16.2	14.9	16.1	19	31.9	21.6	24.3	26.1	18.7
ACTA1(Y55);ACTC1(Y55);ACTG2(Y54);ACTG1(Y53);ACTA2(Y55);ACTB(Y53);	38.3812	33.2715	31.8914	13.3629	52.781	35.8896	21.3125	8.7994	64.24	39.3736	12.9781	38.1313	13.4419	5.12711	56.4708	32.8215	3.9565	8.37604	8.29632	0.2442	48.25	14.7666	17.6218	12.7138	0.68216	62.4228	55.3952	11.4102	3.77612	71.59	2.46612	6.98464	1.03032	21.0823	15.0332	9.70136	121.69	10.806	6.45205	14.9047	45.6532	44.3923	25.8708	67.499	7.94332	13.1785	22.7722	92.46	0.0101
ACTG1(S300);ACTB(S300);	4.1	3.58	4.14	11.2	4.35	19.1	14.7	4.29	13	12.1	5.76	18.6	8.59	4.42	19.3	11.8	6.55	24.8	14.2	9.09	12.2	7.56	8.61	4.04	10.3	10.6	20.6	8.84	4.85	17.9	5.26	9.46	10.5	20.2	8.44	6.6	20.3	6.44	11.4	0.00118	17.2	5.53	8.98	12.2	15.7	7.22	7.96	13.4	2.93
ACTG1(T202);ACTB(T202);	9.64	10.9	12.4	10.6	0.0015	10.6	0.00248	0.000698	9.22	7.4	0.0011	9.36	0.00186	0.00237	12	8.08	2.87	0.00152	13.8	4.46	17.7	1.98	0.00177	4.11	0.00229	2.04	1.25	6.98	0.00106	5.97	7.02	8.73	0.00258	8.92	3.66	4.23	5.32	7.8	0.00235	0.00118	8.07	0.0023	0.000826	7.31	17.4	17.8	0.00222	3.9	0.00202
ACTG1(T304);ACTB(T304);	12.5	8.05	9.28	7.97	0.726	4.75	2.93	1.13	2.85	1.35	1.37	2.25	1.47	1.25	3.53	2.25	1.26	3.65	2	2.28	3.11	1.65	1.56	0.997	1.45	0.834	3.42	1.76	0.799	2.7	0.897	1.9	1.51	2.72	1.93	1.15	3.05	2.32	1.25	0.00118	2.15	1.89	1.64	2.82	2.87	3.44	2.44	3.5	12.9
ACTG1(Y294);ACTB(Y294);	16.6	12.38	13.85	19.17	5.076	23.85	17.63	5.42	15.85	14.75	7.13	20.85	10.06	5.67	22.83	14.05	7.81	28.75	16.2	11.37	15.31	9.63	10.17	6.337	11.75	11.434	24.02	10.6	5.449	20.6	6.157	11.36	12.01	22.92	11.86	7.75	23.35	9.69	12.65	0.00236	19.35	7.42	10.62	15.02	18.57	10.86	10.19	16.9	15.83
ACTL6A(S233);	27.7512	31.3615	34.2514	40.6509	40.756	53.0496	74.7825	88.636	32.9647	79.784	90.0451	83.76	110.194	76.7324	94.06	70.014	94.168	48.2195	80.2016	88.8036	77.23	101	68.598	88.98	86.5623	67.6	155.96	83.8395	115.002	65.65	48.392	51.888	65.508	117.24	69.106	57.0128	24.6187	98.4515	73.004	103.211	65.982	92.04	66.246	28.3225	40.7717	93.18	34.4556	21.417	67.292
ACTN4(S367);	7.94	5.36	5.78	1.48	0.463	1.72	3.59	5.9	0.000679	0.00358	0.0011	4	4.77	9.67	0.0019	3.02	0.0025	6.56	0.833	0.0018	0.0017	7.03	0.00177	0.00346	1.76	52.4	0.00161	0.00255	0.00106	0.361	0.00153	2.81	0.00258	4.06	0.000576	0.00284	0.00367	0.0015	4.7	1.23	2.46	0.0023	7.08	0.00252	0.00166	0.00284	0.00222	0.00187	0.00202
ACTR10(S414);	53.4	83.5	133.2	82.1	316.8	65.46	18.3	30.71	252.6	552.1	184.5	459.5	42.3	20.05	502.002	588.6	398.5	76.1	342.461	26.44	229.2	33.3	17.93	256.4	251	347.003	323.1	8.11	79.515	770.577	628.096	310.5	73.8	142.3	514.5	410.1	187.96	155.18	343.3	47.9	274	248.3	46.1	251.274	47.9	34.93	103.3	180.3	52.74
ACTR2(T117);	60.16	58.19	46.8	58.44	13.0815	34.55	4.76248	29.9007	16.0707	27.4436	49.0011	37.89	28.4019	6.12237	44.7019	36.7005	9.3625	54.5015	46.0016	10.9418	38.17	5.48228	12.8018	27.2935	4.01329	7.16341	4.00161	9.30255	6.42106	49.63	13.4015	21.5812	53.28	65.14	21.8506	17.619	22.363	6.7215	11.3323	7.79118	21.3922	42.77	39.6008	43	64.18	65.8028	29.02	19.2819	34.45
ACTR3B(S418);ACTR3(S418);	4.2	4	0.00137	0.00191	0.0015	2.83	0.00248	0.862	0.000679	2.86	2.25	0.00211	3.61	0.603	1.88	2.85	1.6	1.98	4.94	0.0018	1.1	0.844	0.984	0.00346	1.73	1.77	0.816	2.81	0.404	3.04	0.00153	1.41	0.00258	1.57	1.15	1.16	2.83	0.0015	1.32	0.00118	0.992	1.99	1.07	2.39	2.81	5.37	3.01	6.25	0.688
ACTR8(S132);	8.11	7.04	4.959	6.84	7.2	16.34	17.53	15.3	3.243	20.94	14.02	4.07	12.42	9.22	0.5269	10.12	2.211	11.48	6.66	13.61	1.943	18.13	17.97	19.72	4.64	7.28	4.568	4.971	4.97	10.1	7.8	7.89	10.49	6.63	17.31	11.53	7.44	11.25	2.39235	12.06	9.98	1.7723	12.35	6.05	7.58	7.38	5.75	5.25	0.00404
ACTR8(S412);	0.00124	0.00146	0.00137	0.00191	0.0015	0.00159	10.5	0.000698	1.29	3.35	0.0011	0.00211	0.00186	0.547	9.36	0.000454	0.0025	0.00152	0.00158	0.0018	16	11	0.00177	2.22	0.00229	5.62	0.00161	0.00255	0.00106	5.75	0.00153	0.00116	0.00258	0.00232	8.09	0.00284	8.07	0.0015	0.00235	0.00118	0.00218	0.0023	0.000826	0.00252	0.00166	0.00284	0.00222	11.8	0.00202
ACTR8(S475);	0.00248	0.00292	0.94137	0.84991	1.706	0.00318	2.92248	1.2107	1.15068	0.28058	0.0022	3.489	0.00372	0.00474	1.7019	0.987	0.005	0.33852	0.00316	0.6218	3.048	0.70428	0.09647	0.00692	0.16029	0.22641	0.00322	0.0051	0.00212	0.00386	0.00306	0.00232	0.00516	1.946	0.001152	0.00568	0.23867	0.003	0.0047	0.00236	1.807	1.3723	3.177	9.69	2.70166	1.709	3.09222	0.00374	0.00404
ADA(Y348);	0.00124	0.00146	0.00137	0.00191	0.0015	0.00159	0.00248	0.000698	0.000679	0.00358	0.0011	0.00211	0.131	0.00237	0.0019	0.000454	0.0025	0.00152	0.00158	0.0018	0.0017	0.00228	0.00177	0.00346	0.353	0.00341	0.00161	0.00255	0.0997	0.00193	0.00153	0.00116	0.00258	0.00232	0.000576	0.00284	0.00367	0.0015	0.00235	0.00118	0.00218	0.0023	0.000826	0.00252	0.00166	0.155	0.00222	0.00187	0.00202
ADAD2(S522);DNM1(S619);DNM2(S619);RPL5(S286);	258	301	201	194	22.3	143	34.3	12.4	68.7	121	103	21.1	32.1	5.85	85.3	55.6	4.77	20.8	9.27	0.314	78.6	14.7	49.1	11.4	1.06	29.7	13.6	3.6	11.9	74.3	23.7	11.6	17	182	14.2	0.00284	70.6	19.8	1.77	269	97	185	146	220	144	187	326	232	61.5
ADAM10(S740);	9.3	14.45	10.62	12.55	0.1735	2.259	1.019	0.001396	0.001358	3.37	0.0022	1.82	1.12	0.00474	10.27	11.07	0.005	1.618	18.86	0.0036	8.85	0.00456	0.00354	0.00692	0.00458	0.00682	0.00322	0.0051	0.00212	1.516	0.00306	2.29	0.00516	0.00464	0.124576	0.00568	5.46	0.003	0.0047	0.00236	4.67	5.1	4.18	1.884	9.26	13.71	1.54	7.19	0.00404
ADAM10(T719);	2.66	5.27	11.7	42.3	3.26	39.1	6.66	0.602	5.83	7.55	3.55	0.00211	1.93	0.00237	20.1	12	3.9	36.6	62.2	0.0018	10.3	0.00228	0.715	0.00346	0.254	0.00341	1.71	0.00255	0.00106	7.89	11.2	26	17.8	6.46	0.000576	1.67	0.00367	0.0015	0.00235	0.00118	6.12	12.1	11.7	4.48	15.6	16.9	10.4	9.61	0.00202
ADAM12(S782);	40.6	31	43	49.5	14.3	12.6	32.7	36	23.3	206	46.5	23.1	49	32.4	26.9	32.7	20.8	16.1	17.9	28.4	18.9	48.7	31.4	25.4	28.4	24.7	18.3	15.5	64.7	37.8	22.4	16.7	36.2	107	18.1	9.67	15.5	28.1	15.5	341	30	35.9	28.6	18	14.1	92	32.7	17	36.1
ADAM17(S791);	13.1	7.48	10.9	5.82	11.2	11.1	7.4	14.5	12.9	24.7	7.71	14.7	18.6	16.2	17.3	11.3	11.6	17.1	27.5	14.4	46.2	10.3	11.6	0.997	11.3	10.5	2.78	3.6	5.58	41.7	13.6	8.84	10.1	14.1	1.75	16.5	19.1	5.91	17.6	2.16	7.21	20.5	14.6	6.3	15.1	21.5	4.45	5.38	5.44
ADAM17(S808);	0.00124	0.00146	0.00137	0.00191	0.0015	0.00159	0.453	0.000698	0.193	0.00358	0.239	0.00211	0.00186	0.00237	0.0019	0.000454	0.0025	0.00152	0.00158	0.0018	0.0017	0.00228	0.00177	0.00346	0.0547	0.00341	0.741	0.00255	0.00106	0.00193	0.00153	0.00116	0.00258	0.00232	0.000576	0.00284	1.87	0.0015	0.00235	0.00118	0.00218	0.0023	0.000826	0.00252	0.809	0.00284	0.00222	2.94	0.00202
ADAM17(T796);	10.7	10.5	15.7	7.52	10.9	15	4.94	13.3	11.3	30.2	6.08	12.8	16.7	13.4	17.1	11.5	12.1	20.8	25.9	10.7	36.5	9.07	12.9	0.8	10.4	16.1	2.87	16.4	5.31	39.8	20.6	14.8	22.2	14.1	4.07	16.8	20	6.99	12.8	7.17	7.55	24.8	15.2	7.65	32.3	13.5	3.38	6.81	7.48
ADAMTS18(S89);	5.5	6.27	7.71	11.7	0.665	4.38	2.75	10	0.695	3.87	1.56	2.82	1.13	5.88	4.7	4.04	13.9	6.12	8.2	9.14	1.84	2.93	4.26	5.2	0.867	4.5	3.31	4.76	8.75	2.08	3.21	5.34	2.36	6.06	1.06	6.79	3.68	2.92	4.75	27.4	2.57	3.08	7.62	0.776	6.03	5.09	4.81	0.875	1.68
ADAR(S1110);	0.00124	0.00146	0.00137	0.00191	0.0015	0.00159	0.00248	0.000698	0.000679	0.246	0.0011	0.00211	0.00186	0.00237	0.0019	0.000454	0.0025	0.797	0.00158	0.0018	0.0017	0.00228	0.00177	0.00346	0.00229	0.00341	0.00161	0.00255	0.00106	0.609	0.00153	0.00116	0.00258	0.78	0.000576	0.00284	0.00367	0.0015	0.00235	0.319	0.00218	1.61	1.18	2.83	1.03	1.1	2.77	4.65	0.00202
ADAR(S584);	4.51	0.00146	0.00137	0.00191	0.0015	0.00159	0.00248	0.000698	0.000679	0.00358	0.0011	10.5	0.00186	0.00237	7.61	0.000454	0.0025	0.00152	0.00158	0.0018	10.5	1.45	0.00177	0.00346	0.00229	1.25	0.00161	0.00255	0.00106	0.00193	0.00153	0.00116	0.00258	2.06	13.2	0.00284	0.00367	0.0015	0.00235	0.00118	0.00218	5.78	3.72	0.00252	0.00166	11.5	0.00222	0.00187	0.00202
ADAR(S599);	0.00248	2.33146	0.00274	0.00382	0.3185	4.15159	0.74948	0.001396	1.39068	0.79358	1.699	0.29211	3.72	0.41437	0.0038	0.983	2.931	0.778	0.24158	0.5538	0.6707	0.00456	1.49177	0.00692	0.00458	2.42341	0.00322	0.0051	1.01106	0.30593	0.00306	0.00232	0.00516	1.06232	0.001152	0.774	0.14767	1.445	0.0047	4.67118	0.31818	0.2543	1.52083	17.3025	3.33166	0.65984	20.96	8.41187	3.054
ADAR(S599);ADAR(T601);	0.00124	2.33	0.00137	0.00191	0.0015	4.15	0.00248	0.000698	0.000679	0.00358	0.419	0.00211	1.63	0.412	0.0019	0.376	2.3	0.304	0.24	0.552	0.669	0.00228	0.00177	0.00346	0.00229	0.00341	0.00161	0.00255	1.01	0.00193	0.00153	0.00116	0.00258	0.00232	0.000576	0.599	0.00367	0.982	0.00235	0.00118	0.00218	0.0023	0.000826	0.00252	0.00166	0.00284	15.8	0.00187	2.12
ADAR(S605);	23.1	23.7	17.3	19.8	17.5	22.1	4.62	15.5	11.4	16.1	9.18	2.68	30	8.71	4.48	14.2	16.7	23.3	13.9	13.5	0.0017	7.14	12.6	11.3	11	16.7	1.98	12.4	11.5	8.96	5.92	12.1	13.4	9.51	32.1	10.2	5.98	27.6	5.66	31.6	12	0.0023	13.5	40.6	16.8	7.73	28.2	19.4	24.9
ADAR(S611);	32.6	35.3	25.3	33.2	25.3	35.2	13.4	31.1	33.5	37	15.4	6.45	65.5	21.5	22.7	40.9	30.4	45.8	32.4	22.8	0.0017	24.5	30.3	20.7	24	38.2	4.94	14.5	31.6	25.7	14.5	27.8	16.5	13.4	57	25.8	20.5	50.1	13.5	17.4	27	13.4	28.1	65	40.7	7.76	73.5	26	16.9
ADAR(S629);	5.31	3.35	3.49	3.25	1.54	0.00159	0.499	0.376	1.07	1.24	1.28	2.02	3.11	0.00237	1.76	1	0.52	2.39	0.00158	1.27	0.0017	2.05	3.59	0.00346	0.266	3.45	0.00161	0.786	0.439	1.8	0.00153	0.417	0.82	3.61	0.000576	2.09	0.00367	1.59	0.187	7.05	1.46	1.85	2.52	2.34	1.38	3.44	2.92	2.61	0.00202
ADAR(S699);	0.00124	0.00146	0.00137	0.00191	1.6	3.16	2.53	0.000698	0.525	1.08	0.0011	31.1	0.00186	0.00237	18.4	7.51	0.0025	0.00152	0.00158	0.0018	5.81	2.04	0.00177	0.00346	0.00229	5.41	0.00161	0.00255	0.00106	1.28	0.00153	0.00116	0.00258	23.6	0.000576	0.00284	0.00367	0.0015	0.00235	0.00118	3.75	17	0.000826	8.44	0.00166	12.7	0.00222	0.00187	0.00202
ADAR(S814);	0.00124	0.00146	0.00137	0.00191	0.0015	0.501	0.00248	0.000698	0.4	0.807	0.0011	0.00211	0.323	0.00237	0.0019	0.000454	0.0025	0.00152	0.00158	0.0018	0.0017	0.126	0.538	0.00346	0.00229	0.645	0.00161	0.00255	0.00106	0.00193	0.00153	2.5	0.00258	0.00232	3.08	2.59	0.00367	0.187	0.00235	1.93	0.00218	0.0023	0.000826	0.356	0.00166	0.00284	3.15	0.753	0.00202
ADAR(S823);	0.00248	0.00292	0.00274	0.00382	0.003	0.00318	0.79148	0.001396	0.189679	0.00716	0.0022	0.29411	0.00372	0.61537	0.0038	0.346454	0.005	0.00304	0.00316	0.0036	0.0034	6.369	0.00354	0.00692	0.99829	50.44	33.98	0.0051	0.53206	0.00386	9.71153	0.00232	0.00516	0.00464	0.001152	0.00568	10.57	0.003	0.53135	0.00236	0.00436	0.0046	0.001652	0.00504	0.00332	0.00568	0.41322	23.87	0.00404
ADAR(T596);	0.00248	0.00292	0.00274	0.00382	1.637	0.00318	2.457	0.939698	2.77	1.83	1.2811	1.68	2.09186	2.28237	0.7049	2.317	1.066	2.854	0.00316	1.2218	0.6647	1.60228	2.262	0.00692	0.64329	4.55	0.55361	0.0051	1.30106	1.044	0.00306	2.39116	0.00516	1.06232	2.65058	1.375	0.432	0.4645	1.71235	4.67118	2.636	0.2543	2.365	25.21	3.33166	0.65984	5.16222	11.15	7.784
ADAR(T617);	2.04	0.664	0.00137	4.81	2.27	5.51	0.914	2.04	5.08	10.9	0.0011	2.94	10.4	2.37	0.0019	3.01	7.5	0.00152	2.38	2.86	0.0017	0.714	3.86	0.00346	2.5	4.98	0.573	2.3	0.607	2.41	0.00153	0.985	0.00258	11.8	3.92	1.78	0.453	2.53	1.51	2.65	1.07	0.0023	1.63	11.6	1.15	0.00284	13.1	13.1	0.00202
ADAR(T618);	0.00124	0.00146	0.00137	0.00191	0.0015	0.00159	4.87	7.28	21.2	12	0.0011	5.76	17.9	5.94	0.0019	9.78	10.4	0.00152	3.84	6.31	0.0017	6.67	4.99	0.00346	5.14	12.2	0.00161	3.15	2.68	10.3	4.77	0.918	0.00258	24.4	12.3	0.00284	0.00367	8.28	7.75	0.00118	5.96	5.41	7.44	24.4	0.00166	0.00284	17.8	19.5	0.00202
ADAR(T685);	0.00124	8.46	5.53	3.2	0.0015	11.2	7.64	1.55	3.81	4.72	9.51	26.4	3.26	0.419	5.85	3.23	0.0025	0.612	0.00158	2.11	7.26	7.1	5.56	0.524	0.00229	12.9	0.749	0.00255	4.33	3.75	0.00153	0.00116	0.00258	16	0.589	1.29	0.00367	0.0015	0.00235	0.00118	7.98	7.68	13.8	11.1	7.03	19.4	0.00222	0.426	0.00202
ADAR(T805);	0.00124	3.32	3.11	2.11	3.07	3.99	1.18	0.000698	10.1	4.26	0.0011	0.218	2.9	0.32	0.0019	0.911	1.66	0.00152	0.00158	1.67	0.0017	0.794	6.66	1.27	2.23	2.26	0.00161	1.02	2.28	1.7	0.322	1.31	0.00258	0.00232	0.000576	1.12	1.66	0.0015	1.01	36.8	1.17	0.0023	0.000826	7.94	1.31	0.00284	46.3	8.98	2.29
ADAR(Y587);	4.51	0.00146	0.00137	0.00191	0.0015	0.00159	0.00248	0.000698	0.000679	0.00358	0.0011	10.5	0.00186	0.00237	7.61	0.000454	0.0025	0.00152	0.00158	0.0018	10.5	1.45	0.00177	0.00346	0.00229	1.25	0.00161	0.00255	0.00106	0.00193	0.00153	0.00116	0.00258	2.06	13.2	0.00284	0.00367	0.0015	0.00235	0.00118	0.00218	5.78	3.72	0.00252	0.00166	11.5	0.00222	0.00187	0.00202
ADARB1(T358);ADARB1(T359);	5.91	7.4	5.45	4.58	1.95	3.38	1.38	0.486	5.21	2.41	1.65	0.00211	0.00186	0.00237	1.03	1.29	0.875	0.467	0.00158	0.242	5.32	0.00228	1.58	0.00346	0.00229	0.00341	1.5	0.00255	0.416	0.607	0.00153	1.44	0.00258	2.51	0.000576	0.00284	0.209	0.115	0.33	0.00118	0.188	3.6	4.12	6	4.7	2.43	8.24	7.05	0.394
ADCY6(S45);	0.00124	1.22	0.733	0.00191	0.0015	0.00159	0.00248	0.000698	0.000679	0.00358	0.0011	0.00211	0.00186	0.00237	0.0019	0.581	0.0025	0.00152	5.23	0.0018	0.0017	0.00228	0.00177	0.00346	0.00229	0.00341	0.00161	0.00255	0.00106	0.00193	0.00153	0.00116	0.00258	0.00232	0.000576	0.00284	0.00367	0.0015	0.00235	0.00118	0.00218	0.0023	0.000826	0.00252	0.00166	0.00284	0.00222	0.00187	0.00202
ADCY6(S576);	5.38	13.5	7.26	5.8	3.87	10.8	1.1	9.8	0.104	3.17	10.3	3.71	11	0.00237	5.13	15.4	0.0025	8.45	74.9	0.194	1.05	7.68	4.19	1.82	1.72	1.61	0.00161	0.00255	0.00106	1.76	5.87	6.69	4.39	5.82	6.22	6.06	0.185	6.72	0.25	1.78	8.75	12.9	12.2	2.07	0.618	6.62	0.00222	0.00187	5.45
ADCY6(T56);	12.3	12	8.43	11.7	6.3	3.04	0.697	13.5	0.496	3.32	17.1	2.1	6.69	0.51	4.13	11.3	0.822	8.37	61.7	0.887	28.9	5.51	4.66	1.92	2.94	1.25	0.00161	3.77	2.88	2.63	10.1	3.4	2.91	28	6.52	2.06	5.62	7.28	1.63	0.00118	1.59	12.3	19.6	3.43	12.8	49.6	0.00222	16.5	0.499
ADD1(M657);ADD1(S650);	8.83	14.3	18.3	12.6	5.93	5.54	0.00248	2.6	0.000679	0.00358	0.0011	1.53	0.00186	0.00237	0.0019	0.000454	0.0025	6.33	0.00158	0.0018	0.0017	0.00228	0.00177	0.00346	0.00229	4.42	0.00161	0.00255	0.00106	0.00193	0.00153	0.869	0.00258	0.00232	0.000576	2.17	0.00367	0.0015	0.00235	0.00118	0.00218	0.0023	0.976	3.36	0.00166	0.00284	0.00222	0.00187	0.00202
ADD1(S353);	50.05	65.58	93.357	66.2019	88.3015	65.66	75.6	78.32	40.2007	54.9036	101.7	76.93	49.1019	54.628	77.3	57.1005	23.86	71.82	69.12	55.26	327.73	101.102	25.2818	4.79046	78.8023	106.91	20.06	15.0725	35.6	73.9019	379.102	60.54	314.82	75.9	21.9306	18.3328	73.49	61.9015	39.4423	25.3712	92.42	91.7	83.8	75.4025	60.41	112.1	51.9022	73.6019	43.894
ADD1(S355);	4.70124	4.55146	3.84837	4.04382	2.0295	8.00159	1.972	11.1207	0.002037	0.01074	17.6211	10.5921	1.29372	2.27037	15.0719	0.001362	0.4315	4.502	6.82158	3.9218	15.739	2.74328	0.61254	0.01038	1.34458	14.633	12.5516	1.0551	2.4765	2.14593	0.00459	1.04232	8.77258	13.9123	0.281152	0.20668	5.52867	0.0045	0.7097	0.54036	8.67	17.8323	17.6808	1.08452	7.67166	21.7628	0.78344	4.91787	2.89602
ADD1(S358);	546	723	785	773	478	319	297	638	191	494	375	333	454	308	527	532	239	507	415	368	488	303	171	22.2	462	243	44	144	336	311	1230	522	535	472	87.7	167	318	610	223	314	351	411	626	479	422	503	356	270	458
ADD1(S366);	19.3412	12.8015	14.5214	15.3619	28.8615	4.52318	37.6025	13.1207	11.8807	11.6436	5.8611	11.6821	4.90186	11.2624	17.4419	16.23	7.9425	16.3915	6.159	9.3818	141.62	79.43	7.74177	5.23692	18.8623	119.7	37.1016	9.61255	5.07106	22.6019	4.89653	19.99	3.58516	4.31232	7.10058	8.59284	51.44	7.0815	11.88	2.28236	19.4322	8.7523	7.90083	25.9625	13.4417	9.94284	9.53822	67.82	7.80202
ADD1(S427);	43.4112	17.6815	30.8014	14.1638	84	38.8316	46.56	18.6607	41.479	39.0436	38.76	17.4042	35.05	58.24	22.3038	32.613	30.07	30.27	39.987	42.25	39.96	29.8123	39.62	17.3969	109.736	31.81	10.6216	42.347	43.011	33.05	113.6	46.79	17.89	23.1123	30.6706	29.71	46.68	16.053	75.21	9.63636	45.98	20.3446	32.013	71.71	68.72	37.4057	12.73	52.5	73.667
ADD1(S436);	0.00124	0.00146	0.00137	0.00191	0.0015	0.00159	0.00248	0.000698	0.000679	0.00358	0.0011	0.00211	0.00186	0.00237	0.0019	0.000454	0.0025	0.00152	0.00158	0.0018	0.0017	0.00228	0.00177	0.00346	11.3	4.79	0.00161	0.00255	0.00106	0.00193	0.00153	0.00116	0.00258	0.00232	0.000576	0.00284	0.00367	0.0015	10.1	0.00118	0.00218	0.0023	0.000826	0.00252	0.00166	0.00284	0.00222	0.00187	0.00202
ADD1(S464);	0.99048	0.00438	2.15274	0.00573	17.7615	3.36318	74.161	12.332	19.2907	6.68058	16.6022	43.354	9.41372	54.406	28.5519	8.88091	12.1425	20.7815	9.03316	140.602	261.57	40.2963	2.73354	3.73692	6.91458	49.8434	21.9032	27.3026	18.7421	0.46386	79.07	35.0012	19.5126	15.139	5.81115	11.7057	153.75	21.6515	90.162	3.02118	37.91	5.4423	22.7708	26.1025	12.4117	4.97684	12.2922	23.7119	21.952
ADD1(S483);	16.3	0.00146	0.00137	1.62	12.2	0.00159	14	10.3	8.89	9.25	19.5	10.3	9.41	5.25	12.5	13.8	3.67	21.1	7.56	3.63	10.8	8.36	10.1	8.17	10.9	8.4	6.31	5.14	4.54	15.1	53.2	12.7	16.4	10.4	9.91	4.44	9.92	6.65	7.97	9.51	10.9	10.2	15.1	11.3	20	13.8	13.4	7.45	11.3
ADD1(S586);	21.8025	25.1419	27.3327	4.45764	21.539	35.6596	13.9725	10.882	8.18468	25.6472	9.1511	9.193	16.311	15.781	20.585	5.55845	30.22	10.5615	44.58	32.873	44.233	19.3523	16.4975	1.11384	13.381	10.2302	9.80183	9.72655	14.6441	0.68272	430	62.98	54.82	12.1843	0.813928	4.44468	32.3237	13.813	35.73	38.2353	12.408	2.7269	18.1808	88.9	38.3	9.68784	24.09	13.2437	12.1171
ADD1(S586);ADD1(K582);	5.23	1.32	3.03	4.45	10.8	10.7	8.08	6.49	4.18	1.27	4.1	4.67	11.8	7.53	6.41	3.74	15.4	7.17	16.8	19.4	23.9	8.54	15.2	1.1	8.74	1.32	0.00161	4.67	6.64	0.00193	123	31.3	33.1	2.51	0.766	3.51	16.7	9.11	19.2	3.15	6.67	1.13	11.2	37.4	21.1	5.98	13.2	5.09	11.2
ADD1(S600);	0.00124	1.74	1.74	0.00191	18.3	3.78	11.7	20.8	0.924	9.55	3.27	0.398	5.94	8.77	4.99	15.4	3.22	12.4	6.84	2.09	9.41	6.18	1.68	0.00346	5.03	2.41	0.364	1.3	3.88	15.5	136	33.2	4.07	5.58	0.000576	7.4	5.75	11.1	5.53	0.00118	3.63	2.57	5.35	20.2	7.74	0.00284	4.06	18.1	0.00202
ADD1(S669);ADD1(S716);	0.00124	0.00146	0.00137	0.00191	8.04	0.00159	0.00248	0.000698	0.000679	0.00358	0.0011	0.00211	0.00186	0.00237	0.0019	0.000454	2.01	0.00152	2.5	0.0018	0.0017	0.00228	0.00177	0.00346	0.00229	0.00341	0.00161	0.00255	0.00106	0.00193	0.00153	2.61	0.00258	0.00232	0.000576	0.00284	0.00367	0.0015	0.00235	0.00118	0.00218	0.0023	0.000826	0.00252	0.00166	0.00284	0.00222	0.00187	0.00202
ADD1(S678);ADD1(S695);	35.9	39.7	37.9	26.7	146.6	17.22	20.77	31.6	41.4	12	14.09	10.65	21.13	19.63	5.3219	13.57	21.95	33.5	19.47	25.88	2.5117	11.89	12.44	1.68346	20.05	23.42	0.00322	30.1	47.3	11.81	45.91	47.8	3.43258	0.00464	0.001152	77.3	31.42	31.7	15.6	4.69118	17.66	4.2723	16.8	41.7	37.1	5.11284	19.59	12.85	9.97202
ADD1(S695);	35.9	39.7	37.9	26.7	146.6	17.22	20.77	31.6	41.4	12	14.09	10.65	21.13	19.63	5.3219	13.57	21.95	33.5	19.47	25.88	2.5117	11.89	12.44	1.68346	20.05	23.42	0.00322	30.1	47.3	11.81	45.91	47.8	3.43258	0.00464	0.001152	77.3	31.42	31.7	15.6	4.69118	17.66	4.2723	16.8	41.7	37.1	5.11284	19.59	12.85	9.97202
ADD1(T11);	849.304	975.504	947.204	1276.11	995.623	920.521	586.985	1457	379.511	606.341	820.322	504.706	1256.11	525.815	849.296	1245	479.478	1705.6	755.635	658.424	1018.58	535.332	492.594	89.0004	933.482	953.493	409.237	321.388	474.582	648.284	3475.43	1379.29	1625.41	597.027	262.132	544.266	609.014	1028	456.337	340.304	876.664	735.527	1273	1146.21	755.105	921.409	997.664	991.69	1366.31
ADD1(T364);	12.4012	3.92146	1.62137	6.29191	23.3015	0.00318	26.09	14.9	5.35068	8.88358	2.4711	8.7	1.68186	10.22	10.5019	11.3005	3.6725	11.84	3.05158	3.2818	45	12.39	10.83	0.00692	10.5023	22.6	0.00322	3.57255	3.44106	10.75	11.62	12.3012	11.7026	2.80232	4.53058	3.02284	7.12	2.2915	5.23235	0.00236	5.53218	4.6223	6.29083	43	11.0017	8.396	3.006	23.72	28.81
ADD1(T364);ADD1(M381);	0.00124	0.00146	0.00137	0.00191	0.0015	0.00159	1.39	5.77	0.000679	0.00358	0.0011	2.18	0.00186	2.36	0.0019	0.000454	0.0025	6.35	0.00158	0.0018	10.5	3.96	9.3	0.00346	0.00229	16.3	0.00161	0.00255	0.00106	2.05	7.1	0.00116	11.7	0.00232	0.000576	0.00284	1.48	0.0015	0.00235	0.00118	0.00218	0.0023	0.000826	26.4	0.00166	0.886	2.03	17.8	25.1
ADD1(T429);	9.68124	3.26146	8.94137	4.55191	44.74	11.4616	26.56	23.39	26.079	13.4736	13.45	13.0042	15.63	41.64	12.0038	16.203	30.8	41.52	19.897	27.97	19.04	11.7123	13.83	7.21346	32.336	25.31	11.7916	21.047	21.111	26.95	139.6	37.52	30.75	9.11232	13.7012	36.93	30.21	28.543	37.81	21.1152	26.58	8.6446	10.623	43.21	27.02	10.2057	10.45	24.69	13.705
ADD1(T480);	0.00248	0.00292	0.00274	0.00382	3.66	0.00318	0.949	0.5162	0.8493	1.947	0.3961	0.00422	0.22686	0.08157	2.418	3.093	0.005	1.40152	0.65658	0.0525	2.847	0.71828	0.54677	0.00692	0.5215	0.61241	0.20261	0.0051	0.00212	2.942	27.6	2.711	1.05258	0.25032	0.001152	0.00568	2.757	0.647	0.66835	0.57718	1.50218	3.55	1.496	14.53	1.39166	0.77084	1.80222	13.12	0.00404
ADD1(T627);	0.00124	0.00146	0.00137	0.00191	2.19	0.00159	0.00248	1.78	0.000679	0.00358	0.0011	0.00211	0.00186	0.00237	0.0019	0.000454	0.0025	5.87	0.00158	0.0018	0.0017	0.00228	0.00177	0.00346	0.00229	0.00341	0.00161	0.00255	0.00106	0.00193	0.00153	0.00116	0.00258	0.00232	0.000576	0.00284	0.00367	0.753	0.00235	0.00118	0.00218	0.0023	0.000826	0.00252	0.00166	0.00284	0.00222	0.00187	0.00202
ADD1(Y419);	12.2012	17.8015	16.3014	14.9019	24.04	24.6016	23.842	25.3007	14.89	17.1036	31.5011	33.1021	26.049	33.39	14.5019	1.56045	4.39	3.64	1.986	25.035	13.2017	8.32228	36.2018	22.6035	49.138	3.208	1.03161	25.2025	27.798	2.30193	17.97	6.07	1.25258	19.0023	15.7006	5.18284	5.756	2.71	24.518	9.72118	2.58218	16.4023	12.0008	5.381	26.1017	35.7028	7.281	5.14187	65.302
ADD2(M453);ADD2(S455);	3.29124	1.0854	1.56137	2.92191	28.0015	7.13159	18.66	33	4.86068	16.2036	14.35	9.384	21.43	14.25	0.0038	0.987454	16.1025	22.69	0.00316	30.5018	49.263	6.59	11.7018	11.2035	21.27	0.42341	2.81161	14.09	4.30106	0.00386	103.404	14.639	54.51	11.287	0.133576	6.35	23.91	4.9	16.48	0.00236	16.49	0.0046	14.61	28.47	26.3	7.28284	20.33	12.5019	15.002
ADD2(M56);ADD2(S60);	0.00248	0.00292	2.434	0.00382	3.901	6.62159	3.16248	3.7807	0.001358	1.24358	2.661	0.00422	2.503	0.00474	3.6219	2.43045	0.005	8.632	1.56158	1.0118	4.159	2.629	4.04	0.00692	7.28229	0.00682	0.23961	0.0051	0.00212	8.384	46.8	20.9012	9.99	0.66832	0.001152	2.825	0.00734	1.1315	2.99	0.00236	6.44218	7.0623	2.60083	9.32252	5.48166	5.577	2.936	3.21187	2.364
ADD2(S455);	3.29124	1.0854	1.56137	2.92191	28.0015	7.13159	18.66	33	4.86068	16.2036	14.35	9.384	21.43	14.25	0.0038	0.987454	16.1025	22.69	0.00316	30.5018	49.263	6.59	11.7018	11.2035	21.27	0.42341	2.81161	14.09	4.30106	0.00386	103.404	14.639	54.51	11.287	0.133576	6.35	23.91	4.9	16.48	0.00236	16.49	0.0046	14.61	28.47	26.3	7.28284	20.33	12.5019	15.002
ADD2(S528);	17.4	16.2	21.5	17.1	13.7	0.00159	0.891	1.58	7.84	0.00358	0.0011	0.00211	5.33	2.24	0.0019	0.000454	0.0025	8.4	0.00158	1.8	0.886	2.38	2.34	67.3	0.00229	0.00341	0.00161	0.00255	2.29	3.95	7.68	0.00116	0.00258	0.00232	0.399	11.2	0.00367	0.0015	12.3	0.00118	9.11	0.0023	19.8	0.632	12.3	5.38	29.9	0.286	13.9
ADD2(S535);	0.00372	0.00438	1.09274	1.74382	29.7	2.63159	17.801	23.94	0.002037	0.01074	7.2022	0.30722	3.96372	11.36	13.7719	10.0345	0.0075	13.52	3.00958	2.1738	29.23	5.33228	1.13354	0.01038	12.1	0.01023	0.00483	2.17655	3.513	16.394	120.7	25.79	25.24	0.00696	4.63	0.00852	2.85367	9.4415	1.0847	0.16736	7.65218	0.0069	0.002478	27.02	10.16	0.00852	2.95222	8.00187	4.97502
ADD2(S592);	0.00372	0.00438	0.36074	0.00573	11.4	1.93318	4.13248	7.646	3.62136	0.01074	2.4222	0.50122	1.83372	5.87237	1.1738	3.27045	2.064	5.341	1.83316	1.1236	7.02	6.018	2.95354	0.01038	11.5423	32.5068	0.00483	0.00765	0.57312	1.36386	134.05	31.283	13.1626	1.03464	0.839152	0.69268	1.19734	0.889	0.00705	0.00354	4.72218	0.0069	2.02165	15.2525	7.35166	3.46884	2.04522	0.00561	0.97204
ADD2(S596);	0.00372	0.50392	0.00411	1.71382	11.1615	2.52318	2.26496	35.44	3.62136	0.01074	2.9031	0.00633	0.00558	11.1724	1.9938	1.33091	1.8365	27.2315	0.00474	0.0054	2.0634	2.39456	0.00531	0.01038	60.75	0.01023	0.00483	0.00765	0.57312	0.00579	217.9	53.2012	120.583	0.66064	0.001728	0.69268	0.01101	14.703	0.00705	0.00354	3.62436	1.9346	0.002478	16.5825	13.9417	2.33568	1.56922	0.00561	0.73204
ADD2(S596);ADD2(S600);	0.00248	0.00292	0.00274	0.00382	11.16	0.00318	2.26248	14.14	3.62068	0.00716	2.2711	0.00422	0.00372	3.06237	0.0038	1.33045	1.6025	2.63152	0.00316	0.0036	2.0617	2.39228	0.00354	0.00692	21.95	0.00682	0.00322	0.0051	0.57206	0.00386	114.9	20.0012	7.58258	0.00464	0.001152	0.68984	0.00734	0.003	0.0047	0.00236	3.62218	0.0046	0.001652	16.58	3.34166	0.00568	1.45222	0.00374	0.00404
ADD2(S60);	0.00248	0.00292	2.434	0.00382	3.901	6.62159	3.16248	3.7807	0.001358	1.24358	2.661	0.00422	2.503	0.00474	3.6219	2.43045	0.005	8.632	1.56158	1.0118	4.159	2.629	4.04	0.00692	7.28229	0.00682	0.23961	0.0051	0.00212	8.384	46.8	20.9012	9.99	0.66832	0.001152	2.825	0.00734	1.1315	2.99	0.00236	6.44218	7.0623	2.60083	9.32252	5.48166	5.577	2.936	3.21187	2.364
ADD2(S613);	1.64	1.24	0.575	1.45	0.484	0.537	1.75	0.000698	0.702	1.62	1.21	0.796	1.26	1.66	1.39	0.465	0.365	0.211	1.64	1.8	1.36	0.00228	0.488	0.547	0.593	1.3	0.00161	0.428	0.00106	1.26	2.51	0.801	2.05	0.00232	0.734	0.208	1.26	0.779	1.31	1.13	1.24	1.52	1.97	0.411	1.11	0.223	1.67	1.37	0.7
ADD2(S619);	0.00124	0.00146	0.00137	0.00191	1.94	0.00159	0.682	0.77	0.000679	0.00358	0.0011	0.00211	0.00186	0.275	0.0019	0.000454	0.0025	0.532	0.00158	0.0018	5.62	0.00228	0.00177	0.00346	1.77	0.00341	93	0.00255	0.00106	0.00193	14	1.13	4.13	0.00232	0.000576	0.00284	0.00367	0.0015	0.00235	0.00118	0.00218	0.0023	0.000826	0.00252	0.00166	0.00284	0.00222	0.00187	0.00202
ADD2(S621);	0.00248	0.00292	0.00274	0.00382	9.87	0.479	7.65	7.19	0.001358	0.00716	1.4011	0.24411	0.24586	6.19	0.9049	3.475	0.2695	3.9	0.00316	0.0036	26	5.07	0.00354	0.00692	9.74	0.00682	2.02161	0.0051	0.00212	5.61	94.8	12.26	27.04	0.00464	0.001152	0.00568	0.821	0.909	0.0047	0.00236	3.98	0.0046	0.001652	8.69	2.62166	1.98284	0.00444	7.85	0.00404
ADD2(S672);	0.00124	0.00146	0.00137	0.00191	1.74	0.00159	0.00248	0.000698	0.000679	0.00358	0.0011	0.00211	0.00186	0.00237	0.0019	0.000454	0.0025	0.00152	0.00158	0.327	0.0017	0.00228	0.00177	0.00346	0.00229	0.00341	0.00161	0.00255	0.00106	0.752	7.76	1.42	0.00258	0.00232	0.000576	0.00284	0.00367	0.0015	0.00235	0.00118	0.00218	0.0023	0.000826	1.69	0.00166	0.00284	0.00222	0.00187	0.00202
ADD2(S693);	0.00124	0.00146	0.00137	0.00191	8.9	0.00159	3.39	0.000698	0.000679	0.00358	0.0011	0.00211	0.00186	4.97	0.0019	0.000454	0.0025	0.00152	0.00158	0.0018	0.0017	0.396	0.299	0.00346	13.5	0.00341	0.00161	0.00255	1.09	0.00193	28.8	7.56	0.00258	0.00232	0.000576	0.00284	0.00367	0.0015	0.00235	0.00118	0.00218	0.0023	0.000826	1.31	0.00166	0.00284	0.00222	0.00187	0.00202
ADD2(S697);	0.00124	0.00146	0.00137	0.00191	22.8	0.00159	9.51	2.08	0.000679	0.00358	0.0011	0.00211	0.653	11.5	0.0019	0.208	1.09	0.681	0.00158	0.0018	0.0017	3.76	0.00177	0.00346	16.5	0.00341	0.00161	0.00255	3.04	0.00193	67.9	21.7	0.00258	0.00232	0.000576	0.00284	0.00367	0.795	0.00235	0.00118	1.9	0.0023	0.000826	2.48	0.00166	0.00284	0.00222	0.00187	2.22
ADD2(S701);	0.00124	0.00146	0.00137	0.00191	16.6	0.00159	6.56	1.71	0.000679	0.00358	1.18	0.00211	1.31	10.1	0.464	0.000454	1.02	1.73	0.83	0.0018	0.0017	1.91	0.298	0.00346	18.3	0.00341	0.00161	0.72	2.29	1.77	47.7	15.7	0.597	0.00232	1.4	0.00284	0.598	5.36	0.155	0.00118	0.389	0.956	2.02	4.07	0.00166	0.00284	2.13	0.00187	0.00202
ADD2(T545);	0.00124	0.00146	0.00137	0.00191	13.5	0.00159	0.00248	1.68	0.000679	0.00358	1.65	2.14	0.652	2.42	0.0019	0.000454	0.0025	0.00152	0.00158	0.0018	5.46	1.04	0.697	0.00346	10.7	0.00341	0.648	0.00255	1.05	2.36	3.97	0.00116	0.00258	0.612	2.86	0.478	0.00367	0.0015	1.25	0.00118	1.56	0.891	0.000826	3.49	3.76	0.00284	0.00222	0.00187	0.00202
ADD2(T585);	0.00248	15.4015	0.00274	0.00382	48.49	15.4016	32.6025	25.726	0.001358	0.00716	16.6011	0.49911	8.45186	33.5024	0.0038	14.3005	0.2125	13.981	0.00316	0.0036	34.85	35.128	0.00354	0.00692	75.1023	0.00682	0.00322	0.0051	6.34106	0.00386	165.55	93.083	41.5026	0.00464	0.001152	0.00568	12.7037	13.5015	0.0047	0.00236	20.4022	0.0046	1.82083	36.8025	0.00332	2.70284	9.40222	0.00374	0.00404
ADD2(T611);	0.00124	0.00146	0.00137	0.00191	4.04	0.00159	0.00248	1.13	0.000679	0.00358	0.0011	0.00211	0.00186	0.00237	1.6	1.71	0.0025	2.11	0.00158	0.0018	5.58	0.00228	0.00177	0.00346	3.81	2.64	0.00161	0.00255	0.00106	1.68	14	2.67	5.72	0.00232	0.255	0.00284	0.00367	0.558	0.00235	0.00118	0.00218	0.0023	0.000826	1.28	0.00166	0.00284	0.00222	0.00187	0.00202
ADD2(T675);	0.00124	0.00146	0.00137	0.00191	0.0015	0.00159	0.00248	0.000698	0.000679	0.00358	0.0011	0.00211	0.00186	0.00237	0.0019	0.000454	0.0025	0.00152	0.00158	0.0018	0.0017	0.00228	0.00177	0.00346	0.00229	0.00341	0.00161	0.00255	0.00106	0.00193	0.00153	0.00116	0.00258	0.00232	0.000576	0.00284	0.00367	0.0015	0.00235	0.00118	0.00218	0.0023	0.000826	0.00252	0.00166	0.00284	0.00222	0.00187	0.00202
ADD3(M41);ADD3(S42);	15.8612	29.5515	19.8614	21.6038	35.6415	33.4416	8.77496	24.6207	31.8507	25.8596	21.5011	32.8921	34.9719	16.5047	9.1538	19.4105	24.9325	56.9015	0.00474	18.5036	8.2634	18.0923	32.2318	1.64692	17.5046	25.92	8.41161	9.3151	9.62212	28.7119	22.286	2.44232	42.3926	47.3223	1.93115	39.8628	14.46	27.3715	33.3304	20.6712	28.3044	14.2123	43.2008	20.6825	23.3033	20.3057	70.6022	112.13	41.072
ADD3(S42);	15.8612	29.5515	19.8614	21.6038	35.6415	33.4416	8.77496	24.6207	31.8507	25.8596	21.5011	32.8921	34.9719	16.5047	9.1538	19.4105	24.9325	56.9015	0.00474	18.5036	8.2634	18.0923	32.2318	1.64692	17.5046	25.92	8.41161	9.3151	9.62212	28.7119	22.286	2.44232	42.3926	47.3223	1.93115	39.8628	14.46	27.3715	33.3304	20.6712	28.3044	14.2123	43.2008	20.6825	23.3033	20.3057	70.6022	112.13	41.072
ADD3(S585);	1.03124	0.00292	2.66137	0.00382	10.95	2.60159	25.7025	0.601698	13.1	0.00716	0.0022	7.50211	0.00372	11.53	0.0038	4.25	8.8525	6.06	0.00316	0.0036	6.4117	2.199	0.00354	6.22346	9.321	3.41341	5.79161	5.21255	2.60106	0.00386	0.00306	1.50116	0.00516	0.00464	0.001152	7.02	4.497	4.141	9.54235	0.00236	6.44218	1.1723	6.41	4.794	0.81466	2.14284	0.00444	0.00374	0.00404
ADD3(S585);ADD3(K572);	0.00124	0.00146	0.00137	0.00191	4.94	2.6	0.00248	0.601	1.6	0.00358	0.0011	7.5	0.00186	1.79	0.0019	1.03	0.0025	2.96	0.00158	0.0018	6.41	0.389	0.00177	0.00346	0.781	0.00341	0.00161	0.00255	0.00106	0.00193	0.00153	0.00116	0.00258	0.00232	0.000576	2.52	0.447	0.371	0.00235	0.00118	0.00218	1.17	2.35	0.934	0.00166	2.14	0.00222	0.00187	0.00202
ADD3(S592);	0.00124	0.00146	0.00137	0.00191	6.78	0.00159	0.00248	0.000698	2.17	0.00358	0.0011	2.23	0.00186	1.13	0.0019	0.000454	0.0025	0.00152	0.00158	0.0018	1.24	0.00228	0.00177	0.00346	1.09	2.92	0.00161	0.00255	0.00106	0.00193	0.00153	0.00116	0.00258	0.00232	0.000576	2.75	0.00367	0.0015	0.00235	0.00118	1.98	0.0023	1.4	0.00252	0.00166	0.00284	0.00222	0.00187	0.00202
ADD3(S64);	13.2	5.3	0.00137	0.00191	0.0015	4.42	0.00248	2.21	0.000679	0.00358	2.63	0.00211	4	0.458	1.83	0.000454	0.0025	4.95	0.00158	0.868	0.0017	0.00228	0.77	0.00346	0.00229	4.77	0.00161	0.00255	0.00106	0.00193	0.00153	0.00116	0.873	0.00232	0.000576	0.00284	1.58	0.0015	0.108	0.00118	0.00218	0.0023	7.7	13.1	8.58	2.94	14.9	21.3	7.66
ADD3(S673);	0.00124	16.5	19.7	5.35	138	27.2	134	25	97.1	65.2	8	4.36	42.7	137	0.0019	50.6	85.4	38.2	82.5	74	3.19	44.6	44.8	4.77	129	8.45	37.5	27.5	76	80.8	80.4	66	39.8	5.42	20.1	71.1	86.6	78.5	105	9.16	66.2	0.0023	12	28.9	0.00166	0.00284	17.8	43.2	0.00202
ADD3(S677);	61.4242	148.57	207.34	148.902	670.3	95.71	402.4	333.61	334.6	404.47	64.7911	17.747	404.11	735.3	3.4538	433.19	419.67	454.95	497.402	425.77	4.7234	105.83	239.21	0.44238	416.7	120.303	70.48	176.603	444.87	265.45	222.24	424.12	128.63	19.8123	78.57	479.22	244.49	445.25	281.25	171.701	260.93	0.0092	115.944	166.1	113.862	8.73784	260.202	115.78	345.202
ADD3(S681);	0.00124	0.00146	0.00137	0.00191	10.7	0.00159	16	4.98	3.84	3.94	0.0011	0.00211	5.82	37.5	0.0019	7.92	4.3	3.11	5.79	17.7	0.0017	4.71	3.9	0.00346	13	1.73	0.00161	9.82	20.3	2.61	0.00153	4.16	0.00258	0.00232	0.839	4.34	3.79	4.54	20.1	0.00118	2.84	0.0023	1.77	8.99	5.12	0.00284	1.48	0.00187	0.00202
ADD3(S683);	0.00124	5.77	15.7	12.5	61.6	7.47	28.1	26.2	22.6	26.5	3.89	1.21	29	43.7	0.0019	29.6	33.8	31.3	33.5	23.2	0.0017	5.7	17.1	0.00346	28	11	3.38	12.2	28	17.3	11.9	25.3	11.7	1.59	7.4	29.4	12.2	35.8	10.5	10.1	13.5	0.0023	8.08	12.5	7.47	0.494	17.7	12.9	0.00202
ADD3(S693);ADD2(S713);ADD1(S726);	1406	1486	1536.2	1621.53	878.101	1195.6	1048.9	832.901	683.23	1106.59	860.002	723.86	1267	976.205	1029.8	1293.88	639.27	1327.08	1944.8	552.404	1351.49	584.78	590.404	66.3935	1535.75	803.38	241.12	507.005	658.701	929.81	2345.41	1068.5	1616.01	982.252	243.595	673.07	1468.1	764.33	720.602	585.062	852.34	1250.28	1051.4	1077.97	1099.1	1090.12	908.024	1169.1	743.006
ADD3(S693);ADD2(S713);ADD1(S726);HR(S6);	525	520	521	499	251	579	239	262	167	285	264	177	404	235	276	305	230	524	520	194	196	118	193	21.5	281	206	38.1	155	178	240	730	292	443	257	57.6	213	346	250	174	231	178	404	310	372	363	403	300	295	277
ADD3(T691);ADD2(T711);ADD1(T724);HR(T4);	82.3	89.1	90	2.13	63.9	78	82.2	57.7	64	52.2	47	39.5	60.1	53	58	76.9	31.7	108	92.7	29	46	53.9	42	0.00346	67	49.9	18.5	27.8	38.9	60.4	80.5	53.6	58.6	51.1	16.4	34.9	55.1	48.7	44.5	22.9	52.5	61.4	66.5	86.8	68.1	64.2	48.7	69.5	55.8
ADGB(T1333);	962	654	700	452	248	655	98.8	262	489	494	507	157	374	139	499	373	95.5	627	279	124	322	260	206	546	140	635	72	14.3	112	68.6	258	537	478	236	110	114	127	395	167	419	414	740	708	410	401	247	627	224	489
ADGB(T1514);	0.451	3.76	4.72	840	125	1.02	135	146	223	188	303	77.8	142	138	327	425	67.8	206	841	40.4	271	95.9	184	99.2	91.3	239	104	115	247	323	266	158	410	241	144	92.2	114	238	111	174	199	749	209	138	118	206	547	392	159
ADNP(M1088);ADNP(S1067);	0.00124	0.00146	0.00137	0.00191	2.33	0.00159	5.44	1.9	2.01	0.00358	2.27	0.00211	0.355	9.22	0.842	0.000454	2.52	2.41	0.281	0.97	0.0017	0.99	0.00177	3.31	1.14	3.68	1.06	0.973	4.61	0.00193	0.00153	0.00116	0.00258	0.00232	4.18	1.72	0.00367	3.22	2.92	0.00118	0.401	2.12	1.22	2.62	0.00166	0.00284	0.00222	0.00187	2.05
ADNP(S1051);	0.00124	0.00146	0.00137	0.00191	1.75	0.00159	5.41	1.67	4.35	0.00358	0.42	8.08	2.1	1.94	10.1	14.4	0.188	1.86	9.01	0.0018	9.73	30.2	6.83	16.2	3.11	2.43	9.74	4.49	1.31	5.56	0.00153	0.00116	0.00258	6.22	13.4	14	3.98	0.0015	1.68	0.00118	4.88	4.13	0.584	3.82	2.06	0.309	0.00222	0.765	0.00202
ADNP(S1058);	0.00248	0.00292	0.00274	0.00382	16.6015	0.53959	4.22248	2.115	0.001358	0.00716	1.1711	0.00422	0.80486	4.86	0.0038	0.862454	0.9775	1.31152	0.00316	4.9718	0.0034	1.99228	0.919	2.49346	0.00458	2.40341	6.20161	0.0051	2.91	1.23193	0.00306	0.00232	0.00516	0.00464	8.83058	5.88284	0.00734	3.248	2.34235	0.00236	1.69218	0.0046	0.001652	0.00504	0.00332	0.00568	0.00444	0.00374	2.09202
ADNP(S289);	1.53	0.00146	2.32	0.00191	0.0015	2.22	0.789	0.000698	0.000679	0.00358	3.28	0.00211	0.66	0.302	0.886	0.000454	0.0025	0.00152	0.00158	0.0018	0.957	0.00228	0.00177	0.00346	0.00229	0.00341	1.89	0.00255	0.303	0.00193	0.00153	0.00116	0.00258	0.00232	1.93	0.00284	0.237	1.67	0.00235	1.74	0.288	0.0023	3.02	5.49	0.00166	0.00284	0.00222	2.3	0.00202
ADNP(S409);	1.7	1.05	2.34	0.00191	0.476	0.00159	1.26	1.4	0.000679	1.31	4.44	0.67	1.77	0.00237	1.67	1.58	0.401	1.14	0.00158	0.0018	0.0017	0.486	1.04	0.00346	0.338	0.00341	0.00161	3.13	0.00106	0.193	0.749	0.00116	0.00258	7.06	2.08	0.00284	0.00367	1.39	0.169	0.00118	2	2.27	2.68	2.11	5.77	13.8	1.72	0.785	0.117
ADNP(S711);	5.68124	13.3015	4.73137	8.58191	5.952	19.95	17.42	11.76	5.17068	17.1	7.29	1.40911	26.62	25.8	3.5938	7.518	13.55	5.679	19.34	23.09	0.6764	14.35	25.27	31.44	17.43	24.16	21.2	10.79	13.7	12.75	29.58	10.49	15.047	4.21532	19.72	14.67	5.63367	26.88	17.02	20.546	5.96	0.8216	5.36083	3.64052	10.059	1.72084	26.72	26.93	12.832
ADNP(S736);	0.00124	0.00146	0.00137	0.00191	7.78	0.00159	5.59	0.000698	5.77	0.00358	0.0011	0.00211	0.00186	5.37	0.372	0.000454	4.65	0.00152	0.00158	5.1	0.0017	2.36	0.00177	5.7	2.41	7.13	3.98	0.00255	3.9	0.00193	0.00153	0.00116	1.96	0.00232	8.28	6.7	0.352	4.03	3.33	0.00118	0.00218	0.0023	0.000826	0.00252	0.00166	0.00284	0.00222	3.28	0.00202
ADNP(S740);	0.575	0.00146	0.00137	0.551	2.6	0.917	1.39	0.000698	6.9	3.39	0.959	0.00211	1.63	1.64	0.0019	0.000454	2.98	0.00152	0.00158	1	0.0017	0.624	2.25	7.22	0.56	2.23	7.8	0.00255	0.949	0.00193	0.284	1.11	0.00258	1.05	3.09	8.36	0.00367	0.665	2.61	0.475	0.00218	0.0023	0.000826	2.33	0.00166	1.75	2.79	2.44	1.61
ADNP(S769);	2.26	2.02	2.21	0.00191	0.0015	1.28	0.00248	0.000698	0.619	2.86	4.18	0.335	0.295	0.00237	1.22	2.36	0.265	0.102	1.28	0.0018	1.42	0.00228	0.00177	0.238	0.00229	0.00341	0.00161	0.00255	0.00106	0.00193	5.75	1.61	2.71	6.18	0.339	0.00284	1.49	1.74	0.341	0.948	0.00218	0.809	3.22	1.73	2.97	1.85	1.75	2.91	0.00202
ADNP(S889);	0.00124	0.00146	0.00137	0.00191	0.0015	0.00159	0.00248	0.000698	0.000679	2.15	0.354	0.00211	0.533	0.00237	0.0019	0.000454	0.0025	0.00152	0.00158	0.273	0.0017	0.00228	0.773	0.00346	0.00229	1.51	0.00161	0.00255	0.293	0.00193	0.00153	0.00116	0.00258	1.62	0.000576	0.00284	0.00367	0.0015	0.00235	0.00118	0.00218	0.0023	0.407	0.00252	0.00166	0.00284	0.00222	0.00187	0.687
ADNP(S953);ADNP(S955);	63.5312	57.1015	71.6814	28.0187	407.85	99.8516	293.24	221.501	202.47	136.634	143.281	215.197	210.802	248.01	163.132	109.04	339.72	133.372	185.842	216.6	114.53	180.402	188.312	295.583	228.902	249.72	314.102	136.523	253.601	148.252	61.7231	170.501	32.2277	101.832	320.12	356.723	72.0137	283.6	253.75	84.6835	226.822	106.492	166.011	98.542	127.592	242.113	18.6967	94.3419	111.996
ADNP(S955);	63.5312	57.1015	71.6814	28.0187	407.85	99.8516	293.24	221.501	202.47	136.634	143.281	215.197	210.802	248.01	163.132	109.04	339.72	133.372	185.842	216.6	114.53	180.402	188.312	295.583	228.902	249.72	314.102	136.523	253.601	148.252	61.7231	170.501	32.2277	101.832	320.12	356.723	72.0137	283.6	253.75	84.6835	226.822	106.492	166.011	98.542	127.592	242.113	18.6967	94.3419	111.996
ADNP(S955);ADNP(M949);	7.53124	10.3515	9.61137	1.23382	66.25	13.2816	47.14	42.5007	22.27	21.6136	32.7011	25.487	36.5019	79.31	10.6619	10.9605	60.52	45.2015	16.9416	70.8	45.6	21.7423	52.7018	54.2435	24.3023	43.9	39.5016	23.7025	78.7011	18.6419	14.8215	10.7112	11.5926	13.1123	59.22	60.823	8.12367	85.92	42.05	29.4812	24.9222	9.8423	27.6008	13.222	18.1217	8.30284	7.74222	13.9119	12.804
ADNP(T1081);	2.03248	2.44292	3.44274	3.67382	60.18	16.548	63.12	34.29	26.2007	19.5236	18.49	18.1721	12.643	23.29	15.0819	18.792	24.505	26.97	6.12658	35.18	14.1317	34.28	24.463	53.39	21.5423	42.24	68.9	23.6926	42.26	22.4	0.00459	18.5312	1.36516	6.92464	67.63	57.18	3.80167	37.68	39.23	7.37236	40.5	1.9546	19.3708	8.63504	17.6817	6.08568	3.70444	7.04374	19.26
ADORA1(T120);	14.8	19.5	17.9	26	26.1	7.96	6.9	14.6	10.5	0.00358	0.0011	40.1	11.3	6.1	0.0019	15.7	0.0025	0.00152	0.00158	0.192	14.3	0.00228	19.5	6.14	0.00229	4.75	1.87	6.44	0.00106	9.42	0.00153	20.5	0.00258	13.8	0.000576	0.00284	23.8	0.0015	5.61	0.00118	9.51	24.6	13.3	0.00252	0.00166	0.182	0.00222	0.00187	2.64
ADPRHL2(T64);	3.97	4.4	3.24	2.55	5.23	5.07	5.09	0.722	0.924	2.04	5.43	6.61	3.15	2.74	2.6	1.5	4.92	7.5	3.01	9.51	2.7	3.24	3.19	0.605	4.51	0.629	1.29	10.1	4.1	1.1	7.72	0.237	0.823	29.1	1.19	5.63	1.37	4.17	2.79	0.277	5.17	6.7	9	8.63	13.6	5.83	5.71	7.65	0.00202
ADRA2A(S331);	0.398	1.79	0.00137	0.408	0.0015	0.555	1.17	3.56	1.94	1.4	12.1	0.00211	1.23	3.11	10	3.36	0.0025	0.00152	23.3	0.0018	0.0017	2.83	6.87	8.23	0.00229	2.65	0.00161	0.00255	2.93	5.5	2.87	2.42	3.77	4.59	8.38	3.37	0.00367	4.75	0.00235	0.663	1.62	0.645	0.857	0.00252	1.52	1.26	2.4	1.25	1.11
ADRBK1(S38);	76.5	60.8	68.4	73.8	21.4	50.5	45.5	59.5	1.43	8.58	194	175	27.1	9.86	254	27.9	2.21	82.6	107	6.1	215	92.3	52.3	7.54	0.00229	138	144	0.00255	0.755	34.2	67.1	50.4	110	142	20.6	39.3	61.4	29.2	0.00235	0.00118	64.7	243	90.9	26	56	222	3.93	55.6	22.5
ADRBK1(S670);	91.2037	143.103	106.966	126.404	104.603	100.203	59.0925	65.6514	104.911	118.507	20.0033	29.6342	110.992	84.6914	9.9938	71.3009	61.5525	85.533	65.6386	96.1236	0.1821	48.2023	104.169	64.9035	52.3723	49.7068	44.87	45.2351	37.3111	131.892	92.89	75.0023	65.8026	26.707	76.8106	72.3057	116.6	56.203	72.6924	36.7035	57.6602	4.6446	84.0417	80.8365	105.005	17.3085	135.512	234.2	172.006
ADRBK2(S487);ADRBK1(S487);	4.43	3.74	2.56	3.48	0.0015	2.13	0.00248	0.000698	2.76	1.7	1.89	0.304	0.497	0.00237	1.94	0.548	0.0025	1.52	0.00158	0.0018	2.12	0.665	1.35	0.00346	0.00229	1.52	0.00161	0.00255	0.00106	1.69	0.00153	0.00116	0.00258	0.411	0.000576	0.00284	0.00367	0.0015	0.00235	0.00118	1.27	0.392	1.22	2.6	2.27	1.02	2.13	1.4	2.51
ADRM1(T225);	2.81	1.62	4.26	0.886	2.16	1.29	3.71	4.95	1.93	2.5	5.87	4.49	3.28	5.67	4.66	4.58	2.78	3.45	3.06	2.66	4.63	2.09	2.86	1.93	2.36	1.41	2.68	4.01	4.62	4.11	1.79	2.54	5.11	6.66	3.3	2.02	2.14	1.9	2.34	0.00118	2.88	2.68	3.69	2.13	2.25	2.9	2.42	0.934	1.58
AEBP2(S206);	0.757	1.32	2.33	2.88	3.65	2.02	8.2	5.42	4	6.99	1.95	5.43	1.62	7.35	13.1	9.53	2.79	3.29	4.25	2.44	5.83	4.45	1.5	3.18	3.82	3.12	7.46	3.19	5.34	4.76	0.00153	4.22	0.963	9.74	3	2.32	3.76	0.45	3.94	0.352	5.77	12.7	4.13	1.25	3.2	4.27	2.08	1.06	2.27
AEBP2(S211);	4.81	4.74	6.3	4.07	12.2	6.12	20.7	16.8	10.2	14.2	7.77	13.4	5.85	15.7	10.2	14.9	8.03	7.27	8.77	7.87	12.7	11.9	5.01	11	8.59	2.95	7.93	9.84	12.5	8.66	2.33	10.6	5.53	8.52	9.76	5.01	7.78	3.88	8.97	7.71	11.1	15.6	9.17	3.35	7.83	13.1	1.89	6.43	16.4
AES(S196);	1.07	0.00146	0.00137	0.00191	0.0015	0.527	6.39	0.305	0.000679	0.00358	0.0011	0.00211	3.3	6.28	0.0019	0.000454	0.0025	0.00152	0.00158	3.01	0.0017	7.18	3.09	9.41	1.53	0.00341	0.00161	8.8	12.6	0.00193	0.00153	0.00116	0.00258	1.72	0.000576	1.69	0.1	0.0015	16.2	0.00118	3.24	0.0023	3.02	0.00252	2.17	2.06	0.00222	0.00187	0.583
AFAP1(S661);	9.43	5.33	33.7	12.4	0.0015	10.5	17.9	7.51	28	11.8	0.0011	0.00211	0.00186	1.76	2.59	35.3	4.02	11.6	6.72	1.2	1.34	4.93	4.73	0.207	0.00229	4.84	0.465	0.54	0.00106	7.76	4.31	2.56	9.51	8.44	0.000576	0.00284	18.4	0.484	3.8	3.21	6.22	4.49	4.67	4.27	0.00166	9.82	11.5	37.9	4.93
AFAP1(S682);	1.45	0.00146	0.00137	0.00191	0.0015	0.00159	7.65	0.000698	11.7	0.00358	0.613	0.00211	0.947	4.9	0.0019	0.000454	11	2.08	1.12	1.85	0.0017	0.00228	2.02	6.65	11.2	0.00341	4.28	3.92	0.00106	0.00193	0.00153	2.48	0.00258	0.00232	0.000576	6.04	7.97	1.64	7.74	0.00118	3.72	0.0023	4.02	0.00252	1.71	0.00284	3.98	0.00187	0.00202
AFAP1L2(S414);	0.00124	0.00146	0.00137	0.00191	0.0015	0.00159	0.00248	0.000698	0.000679	0.00358	0.0011	0.00211	0.00186	0.00237	0.0019	0.000454	0.0025	0.00152	0.00158	0.0018	0.0017	0.00228	0.00177	0.00346	0.00229	0.481	0.00161	2.16	0.00106	0.00193	0.00153	0.00116	0.81	2.48	0.000576	0.00284	0.00367	0.0015	0.00235	2.33	0.00218	0.682	0.000826	0.00252	0.00166	0.00284	0.00222	0.00187	0.00202
AFAP1L2(S484);	1.00124	0.66646	1.26137	0.44091	36.26	17.04	36.4	32.87	78.7	0.79258	18.92	41.34	56.129	52.7	10.03	16.72	41.52	40.08	2.331	60.5	24.11	40.6	19.47	51.6	60.2	21.53	0.96861	92	80.5	27.17	10.656	12.52	80.6	18.08	41.46	31.78	0.00734	8.76	53.9	126.7	19.15	41.63	3.454	36.8	44.7	14.84	22.03	8.294	66.9
AFAP1L2(S576);	0.00124	0.00146	0.00137	0.00191	13.6	0.00159	0.361	19.6	0.000679	0.00358	0.0011	0.00211	0.00186	0.00237	0.0019	8.71	4.64	0.00152	0.00158	0.0018	0.0017	0.00228	0.00177	0.00346	0.00229	0.00341	0.00161	15.3	0.00106	0.00193	0.00153	0.00116	0.00258	0.00232	0.000576	0.00284	0.00367	0.0015	0.00235	0.00118	0.00218	0.0023	0.000826	0.00252	0.00166	0.00284	0.00222	0.00187	0.00202
AFAP1L2(Y489);	0.00124	0.00146	0.00137	0.00191	32.5	14.7	11.3	24.9	24.6	0.00358	16.8	35.7	0.529	16	2.65	12.4	1.92	38.2	0.541	17.4	22.2	11.1	17.9	20	20.1	20.5	0.00161	66.8	24.5	1.87	0.456	9.62	33.2	11.7	40.4	30	0.00367	4.33	19.9	55.4	17.6	33.7	0.624	18.7	15.9	1.74	6.63	7.87	19.5
AFF1(S199);AFF1(S212);	0.00372	0.00438	0.00411	47.8019	34.47	23.8416	19.9	16.145	15.354	10.6136	29.1611	10.53	7.72186	44.12	12.042	16.13	48.72	24.58	22.534	25.14	7.7717	38.15	72.9	0.01038	32.67	12.939	13.2016	27.83	35.54	27.62	28.4615	38.46	47.76	16.73	34.35	22.2	8.67367	29.37	27.2	26.7412	42.59	7.3483	21.5008	19.29	18.34	7.33184	15.13	12	19.102
AFF1(S212);	0.00372	0.00438	0.00411	47.8019	34.47	23.8416	19.9	16.145	15.354	10.6136	29.1611	10.53	7.72186	44.12	12.042	16.13	48.72	24.58	22.534	25.14	7.7717	38.15	72.9	0.01038	32.67	12.939	13.2016	27.83	35.54	27.62	28.4615	38.46	47.76	16.73	34.35	22.2	8.67367	29.37	27.2	26.7412	42.59	7.3483	21.5008	19.29	18.34	7.33184	15.13	12	19.102
AFF1(S212);AFF1(S203);	0.00124	0.00146	0.00137	18.1	24.6	19.1	14.3	12.7	12.4	9.55	26	6.39	6.67	32.5	9.31	11.9	39.9	17.1	19.3	18.3	6.26	27.4	50.3	0.00346	25	10	11.5	20.9	28	21.6	24.8	24.2	35.6	12	24.2	16.4	7.97	21.1	19.3	22.2	28.8	6.65	17.5	12.6	12.8	6.64	12.7	8.43	16.4
AFF1(S245);	8.1	12	12.8	7.1	35.8	11.3	14.4	20.4	22.6	13	53.6	23.8	12.8	32	31.5	23.1	41.1	26.5	54.6	18.5	35.4	36.7	29.1	2.47	33	34.4	17.2	12.9	32.4	44.1	49.8	36.2	73.3	19.3	28.1	29.3	18.6	40.8	20.1	21.4	32.5	53.6	21.4	12.2	10.8	19.4	0.00222	11.9	20.3
AFF1(S588);	4.84	0.00146	2.97	3.18	3.15	3.3	3.23	4.16	4.9	0.00358	10.4	4.13	4.15	10.4	3.24	0.000454	4.42	6.58	4.88	8.93	2.51	5.38	14.9	0.00346	3	1.4	0.00161	7.59	5.1	4.07	0.00153	4.2	10.8	3.54	0.215	7.38	1.28	5.37	7	14.3	5.42	3.87	7.29	0.00252	4.47	6.47	5.44	2.22	2.17
AFF1(T372);AFF1(T376);	0.00124	0.00146	0.00137	0.00191	13.8	8.85	9.9	3.37	14.6	4.98	13.9	20	0.37	0.414	18.9	12.4	4.33	2.86	6.82	0.0018	13	20.9	1.75	0.00346	2.68	3.45	1.1	0.629	0.922	11.6	0.00153	9.4	0.00258	13.2	20.8	9.98	11.1	6.48	3.28	0.00118	17.2	27	8.77	20.6	20.6	10.7	2.42	11.1	0.00202
AFF2(S931);	0.00124	0.00146	0.00137	0.00191	0.0015	0.00159	0.00248	0.000698	0.000679	0.00358	2.79	4.2	0.00186	0.00237	0.0019	0.000454	0.0025	0.00152	0.00158	1.25	0.0017	6.5	1.31	1.48	0.00229	3.3	0.00161	2.14	1.97	3.65	0.00153	0.00116	0.00258	5.31	25.9	0.00284	0.00367	1.23	1.47	0.00118	0.00218	0.0023	0.000826	0.853	1.6	0.00284	0.00222	0.00187	0.00202
AFF3(K546);AFF3(S559);	0.00248	0.00292	0.00274	0.00382	0.003	0.00318	0.59848	0.001396	0.001358	0.00716	0.0022	0.00422	0.00372	0.00474	0.0038	0.000908	1.3225	0.00304	0.00316	0.0036	0.0034	0.00456	0.00354	0.00692	0.00458	0.00682	0.00322	0.0051	0.00212	0.00386	0.00306	0.00232	0.00516	0.00464	0.001152	0.00568	0.00734	0.003	0.0047	0.00236	0.00436	0.0046	0.001652	0.00504	0.00332	0.00568	0.00444	0.00374	0.00404
AFF3(S1105);	0.00124	0.00146	4.2	0.00191	1.42	0.00159	1.39	9.62	0.195	0.00358	4.93	16.5	8.68	0.00237	12.5	2.86	1.45	8.32	3.17	0.0018	23.4	2.54	2.18	2.94	0.00229	0.00341	9.03	0.00255	0.00106	2.39	0.00153	0.00116	8.02	37.8	2.77	4.11	0.00367	4.15	2.04	0.00118	1.44	20.3	4.06	2.15	0.512	5.39	0.909	1.24	0.114
AFF3(S559);	0.00248	0.00292	0.00274	0.00382	0.003	0.00318	0.59848	0.001396	0.001358	0.00716	0.0022	0.00422	0.00372	0.00474	0.0038	0.000908	1.3225	0.00304	0.00316	0.0036	0.0034	0.00456	0.00354	0.00692	0.00458	0.00682	0.00322	0.0051	0.00212	0.00386	0.00306	0.00232	0.00516	0.00464	0.001152	0.00568	0.00734	0.003	0.0047	0.00236	0.00436	0.0046	0.001652	0.00504	0.00332	0.00568	0.00444	0.00374	0.00404
AFF3(S755);	8.94	0.00146	7.26	5.3	0.0015	0.00159	0.00248	0.000698	0.000679	0.00358	0.0011	0.00211	0.00186	0.00237	0.0019	0.000454	0.0025	0.00152	0.00158	1.21	0.0017	0.00228	0.00177	0.00346	0.00229	0.00341	5.88	0.00255	0.00106	0.00193	0.00153	0.00116	0.00258	0.00232	0.000576	0.00284	0.00367	0.0015	0.00235	0.00118	0.00218	0.0023	0.000826	0.00252	0.00166	0.00284	0.00222	0.00187	0.00202
AFF3(S878);AFF3(S881);	0.523	1.65	0.613	0.998	1.02	0.00159	1.7	0.6	0.000679	0.768	0.0011	1.59	1.33	0.00237	0.0019	0.0907	0.761	0.81	0.269	0.691	0.0017	0.00228	0.00177	0.00346	0.47	0.545	2.78	0.491	0.14	0.00193	0.00153	0.00116	0.582	2.26	0.000576	0.499	0.241	0.965	1.08	0.00118	0.00218	0.0023	0.378	0.00252	0.00166	0.00284	0.261	0.00187	0.00202
AFF3(S884);	1.5	0.00146	4.02	0.00191	0.0015	1.2	7.27	0.000698	0.000679	3.69	0.0011	0.00211	9.73	3.66	0.0019	2.29	5.13	6.47	4.41	4.6	0.0017	0.00228	0.00177	0.00346	0.00229	1.91	8.59	0.00255	2.75	0.355	0.00153	2.43	0.792	5.06	0.000576	5.72	3.19	7.59	5.13	0.00118	0.00218	0.0023	0.000826	0.00252	0.00166	1.26	0.239	0.00187	0.887
AFF4(M692);AFF4(S694);	10.988	9.80146	10.2014	8.32	13.361	16.057	4.749	16.15	6.80068	5.47	8.883	36.56	13.06	15.98	15.885	13.59	6.357	17.33	10.487	12.61	12.65	5.41228	5.401	13.729	11.156	5.87341	9.796	2.14255	9.48	7.392	1.42153	7.86116	13.36	15.006	15.69	24.97	9.849	12.86	2.87235	5.645	12.716	16.8023	19.51	7.804	12.551	15.386	6.608	5.262	9.61202
AFF4(R546);AFF4(S549);	5.6	6.19	8.85	0.00191	8.79	7.48	2.39	6.91	4.07	5.83	5.06	6.93	5.7	5.68	0.365	7.3	3.66	4.16	2.33	5.07	0.869	0.00228	4.85	3.2	5.05	0.00341	2.11	1.66	6.65	2.54	0.00153	2.94	14.4	3.73	3.37	8.09	4.25	11.2	0.00235	12.4	2.76	12.5	4.68	5.44	7.4	7.86	14.5	1.1	8.5
AFF4(S1043);	14.77	11.81	12.75	13.24	16.24	10.11	0.851	40.5	3.60068	9.9	24.27	48.5	29.57	21.6	21.4	28.58	3.559	24.97	13.9	12.27	22.66	12.43	14.18	25.6	12.8	12.75	1.48161	4.888	11.76	12.7	3.49	5.80116	31.65	42.22	37.31	18.36	16.77	21.02	1.884	59.8	29.34	34.23	32.48	12.71	19.02	30.11	14.82	19.55	28.24
AFF4(S1055);	0.00124	44.2	35.6	40	31.7	54.3	13.2	54.4	6.37	19.5	38.2	61.3	50.2	20.2	36.8	40.8	12.6	7.77	12	23.3	3.8	21	26.6	44.5	28.4	15.9	21.1	0.00255	20.8	4.22	0.704	1.88	7.63	3.59	42.6	38.6	13.9	37.2	0.00235	38.6	6.16	0.0023	14.9	51.7	38.9	82.1	25.4	37.1	49.4
AFF4(S1077);	14.8	14.4	18.8	12.6	28.2	20.9	16.8	46.3	11.4	22.1	24.4	25.5	55.5	0.00237	17.4	32.1	37	32.3	27.3	0.0018	10.6	9.69	22.5	38.4	0.00229	4.13	18.7	2.97	0.00106	30	1.27	12.8	26.8	22.7	41.2	32.3	13	37.1	0.00235	80.5	20.3	22.9	28.9	24.1	34	0.00284	18.8	16	38.6
AFF4(S178);	0.00124	0.00146	0.00137	0.00191	0.0015	0.00159	1.28	0.000698	8.97	0.00358	0.0011	0.00211	0.00186	8.33	0.0019	0.000454	13.7	0.00152	0.00158	5	0.0017	0.00228	0.00177	6.66	23.1	3.18	0.00161	10.4	29.6	0.00193	0.00153	0.112	0.00258	0.00232	0.000576	4.71	0.00367	3.05	5.75	4.1	0.00218	0.0023	0.000826	0.00252	0.00166	0.00284	4.07	0.00187	0.00202
AFF4(S494);	0.522	0.402	0.633	4.01	6.65	3.34	3.01	5.61	2.98	3.92	1.53	12.7	7.1	0.18	3.71	6.71	2.82	0.678	5.17	0.0018	3.75	2.83	2.73	3.98	11.2	2.45	2.31	0.00255	0.702	4.37	0.00153	3.18	5.32	6.65	12	5.03	3.08	7.62	1.47	2.03	4.87	23.8	1.31	2.42	8.98	3.58	8.03	0.92	1.73
AFF4(S694);	10.988	9.80146	10.2014	8.32	13.361	16.057	4.749	16.15	6.80068	5.47	8.883	36.56	13.06	15.98	15.885	13.59	6.357	17.33	10.487	12.61	12.65	5.41228	5.401	13.729	11.156	5.87341	9.796	2.14255	9.48	7.392	1.42153	7.86116	13.36	15.006	15.69	24.97	9.849	12.86	2.87235	5.645	12.716	16.8023	19.51	7.804	12.551	15.386	6.608	5.262	9.61202
AFF4(S703);AFF4(S706);	8.574	7.365	44.68	3.062	48.19	29.89	14.25	46.9	31.56	18.92	25.58	62.1	20.79	53.3	26.07	40.19	27.26	53.8	20.96	44.9	29.35	19.5	15.42	49.8	31.17	17.99	32	8.14	42.6	15.487	9.29153	21.39	19.63	15.73	98	62.3	34.06	30.06	14.94	49.06	48.9	17.94	53.1	34	22.2	16.63	22.4	13.29	12.402
AFF4(S706);	8.574	7.365	44.68	3.062	48.19	29.89	14.25	46.9	31.56	18.92	25.58	62.1	20.79	53.3	26.07	40.19	27.26	53.8	20.96	44.9	29.35	19.5	15.42	49.8	31.17	17.99	32	8.14	42.6	15.487	9.29153	21.39	19.63	15.73	98	62.3	34.06	30.06	14.94	49.06	48.9	17.94	53.1	34	22.2	16.63	22.4	13.29	12.402
AFF4(S836);	14.4	29.5	14.8	10.1	7.63	7.67	3.49	8.32	20.1	5.5	39	5.04	12.2	3.69	13.5	6.81	1.23	2.62	3.76	5.58	17.3	1.56	1.01	3.76	3.57	3.03	0.683	0.799	3.15	2.87	4.05	2.01	7.18	7.84	9.26	3.77	6.91	18.7	0.00235	11.2	7.61	7.4	24.7	15.1	14.4	7.82	26.6	8.78	24.4
AFF4(T674);	41.9	42	39.2	15.7	40.3	48.4	8.22	31.9	6.79	24	15.9	12.3	18.5	8.52	67.4	9.49	2.13	33.6	16.8	20.5	21.7	3.6	26	18.6	1.96	15.2	7.75	8.3	16.1	8.17	7.23	17.3	7.51	23.7	9.18	43.5	6.04	12.4	1.36	11.3	23.7	51.7	46.2	30.1	22.1	25.8	22.5	27.5	0.00202
AFF4(Y1036);	12	9.33	10.1	10.3	12.5	8.04	0.183	33.7	3.6	8.55	21.8	36.8	24.8	17.5	19	23.7	3.2	20.3	12.6	10.3	19	10.5	12.3	20.4	10.6	8.44	0.00161	4.4	10.7	11.2	3.16	5.8	23.9	35.3	29.7	15.7	15.1	17.1	1.69	46.7	25.9	27.6	27.6	10.2	15.7	22.2	13.5	15.2	22.9
AFF4(Y1069);	20.4	20.7	22.9	21.3	20.6	32.8	19.7	31.9	5.91	10.8	18.9	24.5	41.4	21.9	8.5	16.3	0.0025	38.5	18.3	24	17.7	10.1	29.6	36.2	15.6	18.9	4.97	7.17	13.5	14.8	5.6	9.78	34.4	14.8	24.2	13	18.4	23.9	4.35	78.7	17.1	24.7	23.8	24.9	27	35.5	38.5	15.7	39
AFG3L2(T763);	0.00124	0.00146	0.00137	0.00191	1.47	0.00159	0.00248	0.756	0.000679	0.00358	0.0011	1.88	0.00186	0.00237	0.0019	0.000454	0.0025	0.00152	0.00158	0.0018	0.0017	0.00228	1.45	0.00346	0.00229	0.00341	0.00161	0.00255	0.00106	0.00193	0.00153	0.00116	0.00258	8.58	0.000576	2.11	0.00367	0.0015	0.00235	0.00118	0.00218	1.05	1.75	0.00252	0.00166	0.00284	0.00222	0.00187	0.00202
AFG3L2(Y756);	0.00124	0.00146	0.00137	0.00191	1.47	0.00159	0.00248	0.756	0.000679	0.00358	0.0011	1.88	0.00186	0.00237	0.0019	0.000454	0.0025	0.00152	0.00158	0.0018	0.0017	0.00228	1.45	0.00346	0.00229	0.00341	0.00161	0.00255	0.00106	0.00193	0.00153	0.00116	0.00258	8.58	0.000576	2.11	0.00367	0.0015	0.00235	0.00118	0.00218	1.05	1.75	0.00252	0.00166	0.00284	0.00222	0.00187	0.00202
AFTPH(S223);	0.00124	0.00146	0.00137	0.00191	2.31	1.44	0.00248	0.000698	2.38	0.00358	0.0011	6.7	0.00186	0.00237	0.0019	0.971	0.0025	0.00152	0.00158	0.0018	0.0017	0.298	0.00177	0.00346	1.05	0.00341	0.00161	0.00255	0.00106	0.00193	0.00153	0.00116	0.00258	0.00232	0.000576	2.78	0.00367	0.0015	4.17	0.00118	1.79	0.0023	0.000826	0.00252	0.00166	0.00284	0.00222	1.94	0.166
AFTPH(S284);	0.00124	1.92	0.989	0.00191	0.0015	3.7	0.00248	0.000698	11.8	2.14	0.0011	0.00211	0.00186	0.00237	0.0019	0.000454	1.95	0.00152	1.94	4.23	0.0017	0.00228	0.00177	0.00346	3.09	0.00341	0.00161	2.6	0.00106	2.16	5.88	0.00116	0.00258	0.00232	0.000576	0.00284	2.47	5.17	0.00235	0.00118	0.00218	0.0023	0.000826	7.89	0.00166	0.00284	0.00222	3.48	3.55
AFTPH(S382);	1.53524	0.80392	1.31274	2.29691	60.8015	3.78159	4.88248	3.0117	21.3307	54.6436	3.7911	65.23	5.90186	5.77237	76.6219	77.1705	85.7525	6.85652	11.2216	11.5518	34.7	25.6003	6.72577	41.98	32.4023	0.17382	8.09322	8.31255	6.39106	38.743	37.4031	60.3612	18.7326	29.8573	22.1406	50.334	15.037	42.6115	37.11	44.1212	38.7022	58.9023	4.00483	8.10252	9.23166	4.21284	6.17222	10.8037	5.64202
AFTPH(S40);	0.00248	0.00292	0.00274	0.00382	3.7215	0.00318	0.00496	0.619698	4.56	0.00716	0.0022	5.63211	0.00372	3.42	0.0038	1.06045	0.005	0.27152	0.00316	1.455	2.4117	1.773	0.00354	1.77346	0.00458	0.00682	1.15161	2.62255	1.869	0.00386	0.00306	0.00232	0.00516	0.00464	4.74058	3.67284	0.00734	0.003	3.62235	0.00236	3.15218	0.0046	0.001652	0.38652	0.00332	0.00568	0.00444	0.00374	0.00404
AFTPH(S409);	12.77	9.25	12.31	11.34	5.8815	15.82	18.91	13.93	17.92	12.77	7.5	29.16	2.295	16.66	20.93	21.25	9.49	22.17	18.03	13.92	39.92	23.6	10.88	12.8	2.464	11.73	5.47	11.23	22.61	17.76	4.58	7.72	15.98	8.79	18.2	11.15	20.79	18.19	8.14	1.03118	14.57	37.77	12.45	23.48	18.91	25.2	7.06	6.92	25.21
AFTPH(T375);AFTPH(S382);	1.53524	0.80392	1.31274	2.29691	60.8015	3.78159	4.88248	3.0117	21.3307	54.6436	3.7911	65.23	5.90186	5.77237	76.6219	77.1705	85.7525	6.85652	11.2216	11.5518	34.7	25.6003	6.72577	41.98	32.4023	0.17382	8.09322	8.31255	6.39106	38.743	37.4031	60.3612	18.7326	29.8573	22.1406	50.334	15.037	42.6115	37.11	44.1212	38.7022	58.9023	4.00483	8.10252	9.23166	4.21284	6.17222	10.8037	5.64202
AFTPH(T520);	9.19	5.3	5.59	4.55	0.0015	18.8	2.48	4.48	1.55	14	17.5	0.413	14.7	4.94	0.0019	0.000454	1.71	1.41	0.00158	7.06	0.0017	6.33	5.57	5.07	7.78	0.00341	0.00161	3.24	6.37	0.00193	0.00153	0.00116	3.75	3.93	0.000576	0.735	4.3	1.06	7.43	0.00118	4.72	0.0023	8.35	2.45	5.89	4.65	2.81	0.00187	3.87
AFTPH(Y219);	0.00124	0.00146	0.00137	0.00191	2.29	1.44	0.00248	0.000698	2.38	0.00358	0.0011	6.7	0.00186	0.00237	0.0019	0.971	0.0025	0.00152	0.00158	0.0018	0.0017	0.283	0.00177	0.00346	1.05	0.00341	0.00161	0.00255	0.00106	0.00193	0.00153	0.00116	0.00258	0.00232	0.000576	2.78	0.00367	0.0015	2.87	0.00118	1.79	0.0023	0.000826	0.00252	0.00166	0.00284	0.00222	1.94	0.113
AFTPH(Y9);	0.00248	0.00292	0.00274	0.00382	3.7215	0.00318	0.00496	0.619698	4.56	0.00716	0.0022	5.63211	0.00372	3.42	0.0038	1.06045	0.005	0.27152	0.00316	1.455	2.4117	1.773	0.00354	1.77346	0.00458	0.00682	1.15161	2.62255	1.869	0.00386	0.00306	0.00232	0.00516	0.00464	4.74058	3.67284	0.00734	0.003	3.62235	0.00236	3.15218	0.0046	0.001652	0.38652	0.00332	0.00568	0.00444	0.00374	0.00404
AGAP1(S315);	5.12	5.69	2.75	3.09	0.911	1.4	2.17	0.000698	1.04	0.996	0.0011	0.00211	0.00186	0.00237	0.413	0.494	0.0025	0.399	0.659	0.0018	0.0017	0.00228	2.67	0.00346	0.00229	0.00341	0.00161	0.00255	0.189	1.17	0.359	0.00116	0.41	1	2.13	0.43	0.485	0.0015	0.281	0.627	0.108	0.0023	1.77	0.532	0.00166	0.00284	9.69	2.12	0.00202
AGAP1(S521);	0.00124	0.00146	0.00137	0.00191	0.0015	0.00159	0.00248	13.5	0.000679	1.12	0.0011	0.00211	0.00186	14.3	1.76	0.43	0.0025	14.7	0.544	23.1	0.43	7.87	22.8	0.00346	0.00229	1.5	6.5	0.39	0.00106	1.16	12.8	0.49	0.00258	0.00232	57.3	0.00284	1.5	0.0015	0.00235	0.00118	0.00218	0.0023	0.000826	0.00252	0.00166	0.922	0.00222	1.04	0.00202
AGAP1(S840);	0.00124	0.00146	0.00137	0.00191	0.0015	0.00159	0.00248	4.47	0.000679	3.74	2	1.55	2.48	2.96	1.97	0.855	5.05	11.4	2.13	4.99	1.63	1.95	2.48	0.18	5.81	1.22	0.00161	0.00255	0.00106	2.83	7.95	0.00116	5.56	9.29	21.3	1.52	0.00367	0.0015	3.46	3.14	0.00218	0.0023	0.000826	0.00252	0.344	0.00284	0.00222	0.00187	0.00202
AGAP1(T303);SELV(T33);	65.5	70.3	71.9	66.7	41.1	56	16.5	39.7	55.4	31.4	71.3	52.4	44.2	77.9	54.9	33.1	29.8	59	60	58.6	36.4	24.9	78.2	41.8	21.7	7.31	18.2	45.6	81.3	65.1	74.7	92.8	50.4	140	39	58.9	44.1	66.9	40	31.2	56.3	60.2	93.5	29.7	64.1	77.8	68.2	17.6	35.7
AGAP2(S1136);AGAP2(S1154);	0.00124	0.00146	0.00137	0.00191	1.94	0.00159	0.00248	0.000698	0.000679	0.00358	0.0011	0.00211	0.00186	0.00237	0.0019	0.000454	0.0025	0.00152	0.00158	0.0018	0.0017	0.00228	0.00177	0.00346	0.00229	0.00341	0.00161	0.00255	0.00106	0.00193	0.00153	0.00116	0.00258	1.59	0.000576	0.00284	0.00367	2.75	0.00235	0.00118	0.00218	0.0023	1.04	2.12	0.00166	0.00284	0.00222	0.00187	0.00202
AGAP2(S1177);AGAP2(S1178);	1.56124	0.90946	1.17137	0.99091	0.0165	7.05	3.491	1.747	0.441679	5.99	3.7111	0.70411	2.082	16.437	3.1019	0.724454	1.032	0.0624	10.9016	5.0018	0.0034	33	10.168	27.4	14.62	0.00682	1.15161	9.22	9.75	7.05193	8.969	2.32116	0.00516	1.741	2.48058	0.36784	13.0993	1.6615	42.03	0.00236	16.93	0.6633	7.884	1.14252	1.674	2.612	0.00444	0.00374	0.00404
AGAP2(S1178);	1.56124	0.90946	1.17137	0.99091	0.0165	7.05	3.491	1.747	0.441679	5.99	3.7111	0.70411	2.082	16.437	3.1019	0.724454	1.032	0.0624	10.9016	5.0018	0.0034	33	10.168	27.4	14.62	0.00682	1.15161	9.22	9.75	7.05193	8.969	2.32116	0.00516	1.741	2.48058	0.36784	13.0993	1.6615	42.03	0.00236	16.93	0.6633	7.884	1.14252	1.674	2.612	0.00444	0.00374	0.00404
AGAP2(S634);	3.45124	4.19146	3.49137	3.93191	9.4615	5.70159	28.2	1.6307	29.64	1.09358	3.0011	0.00422	4.05186	49	0.0038	4.45045	30.67	4.19152	6.821	28.61	0.0034	5.063	41.35	70.7	42.69	9.50341	1.85161	36.85	47.47	13.22	9.84153	6.31	3.41258	0.00464	4.61	20.46	2.45367	45.3	73	72.6	4.93218	0.0046	4.09083	9.20252	5.808	0.00568	32.64	14.8019	5.15202
AGAP2(S808);	54.2025	71.1029	66.8027	55.6038	62.1175	64.4032	26.5105	79.3014	26.1014	65.8816	41.8022	28.1042	60.3037	48.7047	48.7229	122.13	17.905	153.003	136.326	45.4036	33.1034	69.677	64.5035	18.8069	28.4046	89.029	14.2616	6.42055	4.84212	130.004	37.4855	14.4023	121.005	14.4046	29.2012	134.006	11.0937	48.803	36.3047	15.2024	62.8942	56.5323	66.2017	51.8635	70.1357	18.8057	35.8122	55.041	144.004
AGAP2(S814);	7.24124	11.9015	8.40137	5.34191	14.316	9.60159	1.30248	8.9607	1.93068	6.418	2.4211	4.82211	6.35186	3.81237	3.631	13.73	1.2225	20.6015	11.124	2.3118	2.9117	6.137	7.12177	2.26346	1.37229	10.019	0.49461	0.71055	0.00212	12.1019	3.354	0.35016	20.5026	1.35232	4.82058	12.9028	0.00734	8.9615	2.96235	2.37118	6.682	6.91	7.05083	10.361	7.184	1.12284	3.28	11.721	12.602
AGAP2(S929);	0.00124	5.62	3.13	4.5	0.0015	9.59	0.00248	4.18	7.81	4.7	8.5	0.00211	6.64	0.205	1.21	0.000454	1.74	1.66	0.00158	3.28	0.0017	3.26	2.51	3.06	3.2	9.62	0.00161	0.00255	0.00106	0.00193	0.00153	0.381	0.00258	0.00232	2.26	3.75	0.00367	10.7	0.00235	0.00118	0.00218	0.0023	3.96	16.7	9.18	1.28	15.9	19.4	10.7
AGAP2(T647);	2.51124	4.98	5.88	4.539	38.1	10.194	2.332	10.38	18.1	55.84	8.92	17.1	28.17	7.374	1.9219	5.36045	21.45	9.06	170.3	21.05	0.0034	3.927	7.039	6.71	54.08	19.38	6.037	25.66	30.8	18.98	51.68	20.25	9.43	38.95	14.21	24.9	9.62	111.3	183.9	60.8	6.361	5.51	8.04	2.72252	0.00332	3.458	52.17	75	0.00404
AGAP2(T925);	2.33	0.982	0.531	0.497	0.0015	16.9	0.00248	0.000698	20.6	6.59	0.0011	0.00211	0.00186	0.00237	0.0019	13.2	0.0025	0.00152	0.00158	3.73	0.0017	0.00228	0.00177	12.6	3.76	11.6	0.00161	0.00255	3.09	7.47	0.00153	0.00116	0.00258	0.00232	17.7	5.35	0.00367	10	4.21	0.831	5.54	0.0023	0.000826	29.7	0.00166	0.00284	22.9	77.4	0.00202
AGAP3(S538);	11.7	12.2	14.1	16.3	20.8	6.47	21.8	16.7	26.1	16.5	12.1	7.7	9.63	17.8	10.8	8.76	7.75	4.81	21	19.7	9.27	12	35.4	10.3	11.8	5.68	15.7	13.4	21.5	2.38	16.1	10.4	15.1	28.7	10.3	5.56	13.9	15.9	11.2	6.45	10.5	6.48	12.6	3.83	0.00166	6.89	34.5	7.62	32.4
AGAP3(T442);	0.00124	0.00146	0.00137	12.2	13.8	0.00159	8.75	20.2	18.1	0.00358	24.4	0.00211	28	4.5	0.0019	0.000454	0.0025	0.00152	0.00158	0.0018	0.0017	26.8	24.3	0.00346	46.5	0.00341	5.83	0.00255	19.6	0.00193	0.00153	0.00116	0.00258	0.00232	0.000576	13.6	0.00367	0.165	47.3	0.00118	0.63	0.0023	26.6	0.00252	13.5	0.00284	12.5	5.93	1.85
AGFG1(S162);	44.7112	44.4105	43.8384	27.5779	92.868	41.0316	22.305	81.456	67.4277	44.1036	44.825	116.77	50.37	98.05	77.9319	76.35	79.565	82.78	87.3116	92.521	175.49	90.387	161.01	104.205	57.565	110.86	52.334	218.263	62.325	61.9419	70.5815	109.656	134.31	61.938	35.3306	70.93	145.19	86.9215	135.98	8.95118	60.7922	21.4046	33.9308	38.8625	78.2117	51.6328	35.0822	52.58	0.00606
AGFG1(S179);	0.00248	0.00292	5.47137	0.00382	5.466	0.00318	0.86948	9.4407	5.033	4.86358	4.4411	5.93	7.54186	0.44637	0.5479	3.08045	11.1025	5.75152	6.26158	0.0036	2.7917	5.16228	14.62	1.38346	4.19229	0.00682	0.89061	23.9026	9.12106	1.87193	4.78153	10.3012	4.23258	5.67232	0.001152	10.1028	0.00734	2.1915	15.51	0.57418	4.22218	0.0046	2.96083	2.02252	8.37166	0.00568	5.42222	0.00374	4.14202
AGFG1(S181);	725.6	460.8	491.6	410.9	409	249.6	238.1	663.9	512.9	300.8	345.9	453	472.9	560.5	448.4	558.1	497.3	452.8	563.5	552.9	545	593.7	577	478	582.3	334.9	317.3	701	556.8	452.1	342.1	481	630	546	351.1	397.8	568	498.5	677	143.81	393.7	281.8	294.3	202.5	376.3	391.6	365.8	239.4	286.004
AGFG1(S181);AGFG1(S167);	55.5	56	58.2	34.9	137	57.7	51.8	114	167	68.4	82.2	147	69.9	132	107	135	129	113	130	110	182	139	177	161	118	119	113	226	94.9	114	82.5	132	180	71.8	59.9	133	231	119	268	13.1	82.7	40.4	35.1	44.5	118	66.9	51.3	61	0.00202
AGFG1(S365);	1.85	2.35	2.57	0.299	0.0015	6.15	1.36	0.000698	0.000679	1.39	2.21	0.00211	0.00186	0.00237	1.8	0.000454	0.0025	0.00152	0.00158	0.0018	0.0017	0.00228	4.98	0.00346	0.00229	0.00341	0.00161	0.00255	0.00106	0.00193	0.00153	0.00116	0.00258	0.00232	0.000576	0.00284	0.00367	0.0015	0.00235	0.00118	1.02	0.0023	2.2	2.36	2.92	3.99	0.456	0.00187	12.2
AGFG1(T177);	0.00372	1.49292	6.59137	0.00573	8.446	0.88918	0.87196	12.6807	6.913	6.69358	5.7511	9.02	9.05186	3.04637	3.6479	5.33045	12.6625	8.09152	9.78158	2.5336	4.0117	6.44228	16.06	2.63346	6.38229	1.03682	0.89222	25.8126	10.8611	3.55193	6.01153	12.8712	8.51258	7.70232	3.13115	10.7698	1.52734	3.6115	16.427	1.80418	5.15018	2.3146	4.24083	2.49852	9.22866	1.06568	6.57222	1.69374	4.14404
AGFG1(T298);	36.8	43.7	26.5	38.6	3.53	15.5	23.1	9.65	11.2	21.4	17.8	8.14	23.3	5.35	9.57	17.7	2.83	16.5	6.25	6.87	19.3	10.8	12.1	28.5	5.19	13.5	2.85	15.1	5.25	6.68	14.1	6.16	21	10.4	6.25	5.55	18.5	12.5	8.28	1.29	9.82	13.2	25.6	16.4	34.3	35.8	53.9	54.5	35.3
AGGF1(S329);	0.00124	0.00146	0.556	0.463	1.17	0.24	0.00248	0.299	1.72	0.00358	0.0011	0.627	0.00186	0.00237	3.05	0.264	0.59	0.00152	0.00158	0.0018	0.0017	0.00228	0.00177	0.00346	0.00229	0.00341	2.27	0.00255	0.00106	3.25	0.00153	0.00116	0.00258	0.00232	0.000576	0.00284	1.04	0.0015	0.00235	0.00118	0.00218	0.0023	0.000826	0.00252	0.00166	0.00284	0.652	0.791	10
AGGF1(T334);	0.00124	0.00146	0.00137	0.00191	6.58	0.00159	9.25	0.000698	6.22	0.00358	0.0011	0.00211	0.00186	7.82	0.0019	0.000454	6.9	0.00152	0.00158	9.72	0.0017	0.00228	9.21	11.2	6.82	0.00341	1.44	11.9	9.45	0.00193	0.00153	4	0.00258	0.00232	12.9	6.71	0.00367	4.11	6.34	0.00118	12.3	0.0023	0.000826	0.00252	0.00166	0.00284	0.00222	0.00187	0.00202
AGK(S285);	23.8	24.5	14	20	1.44	0.715	4.57	0.000698	1.29	2.35	2.28	3.57	0.926	0.00237	3.9	2.38	0.0025	4.45	0.00158	0.0018	7.13	0.77	1.24	0.00346	0.00229	1.54	0.31	0.00255	0.00106	1.72	0.14	0.00116	0.00258	8.43	1.52	0.00284	0.00367	0.0015	0.00235	0.00118	1.22	5.03	10	14.1	9.65	5.17	4.52	11.1	5.45
AGK(Y286);	1.43	0.222	14	20	1.44	0.715	4.53	0.000698	1.31	2.35	2.28	2.89	0.853	0.00237	3.9	2.38	0.0025	4.45	0.00158	0.0018	7.13	0.705	1.19	0.00346	0.00229	1.54	0.105	0.00255	0.00106	1.72	0.14	0.00116	0.00258	8.43	1.52	0.00284	0.00367	0.0015	0.115	0.00118	1.16	5.03	10	12.5	9.48	5.38	4.52	11.5	5.45
AGPAT9(S66);	72.6	84	93.4	71.3	17.8	62.6	7.48	27	0.000679	38.3	11.8	4.49	34.5	8.69	27	41.8	13.3	10.8	7.86	11.5	32.8	7.36	7.13	7.47	7.2	9.36	5.09	0.697	13.6	3.46	5.38	3.56	10	1.4	0.000576	0.00284	9.41	14.2	8.28	16.4	20.9	43.9	46.9	28.8	20.1	15.3	58.2	20.8	59.1
AGPS(T68);	0.761	0.396	0.513	0.00191	0.664	2.92	2.48	2.27	3.84	7.27	4.16	0.00211	2.33	2.29	0.0019	1.39	0.0025	0.982	1.17	1.32	0.0017	3.26	1.44	3.74	0.00229	1.68	0.00161	2.39	0.972	0.808	0.00153	0.362	0.657	1.47	1.33	1.42	0.379	1.86	0.00235	8.26	1.14	0.0023	1.17	0.852	4.59	3.77	3.48	0.687	4.21
AGPS(T74);	6.63	10.47	11.74	6.89	10.74	25.36	18.29	13.49	28.9	49.1	19.68	5.02	12.11	11.38	3.37	12.8	4.59	7.28	9.18	7.57	3.6617	22.59	8.85	25.5	6.79	25.2	7.03	12.53	6.43	10.7	11.25	7.52	13.27	9.87	13.65	11.29	7.74	14.47	4.48	59.9	11.93	0.8793	8.95	13.92	23.1	21.72	19.8	23.8	21.3
AGRIN_HUMAN_Phospho (ST);	0.399	0.00146	0.00137	3.67	96.6	57.9	11.6	151	8.45	8.94	42.8	3.61	64.8	15	31.4	34.5	8.77	86.1	56.1	0.944	68	2.81	15.5	8.71	3.51	0.00341	6.95	14	4.73	51.6	1600	364	73.9	13.2	1.61	14.4	56.3	45.1	21.1	0.00118	52.4	3.79	53.9	387	95.3	9.99	185	82.7	3.32
AGTPBP1(T1167);	16.6	14.2	18.3	15.9	5.86	4.12	0.00248	12.6	25.4	11.2	0.0011	4.5	0.00186	0.00237	7.07	11.8	0.0025	22.4	0.00158	13.6	25.4	8.26	8.41	1.8	6.65	0.00341	0.00161	1.46	0.00106	15.5	0.00153	0.00116	0.00258	9.35	0.000576	0.00284	8.29	6.56	1.82	0.00118	11.9	0.0023	9.6	15.3	18.5	16.2	19.1	36.9	0.435
AGTPBP1(Y1172);	16.6	14.2	18.3	15.9	5.86	4.12	0.00248	12.6	25.4	11.2	0.0011	4.5	0.00186	0.00237	7.57	11.8	0.0025	22.4	0.00158	13.6	25.4	8.26	8.41	1.8	6.65	8.25	0.00161	1.46	0.00106	15.8	0.00153	0.00116	0.00258	9.35	0.000576	0.00284	7.96	6.56	1.82	0.00118	11.9	0.0023	9.6	15.3	18.5	16.2	19.1	36.9	0.435
AGTRAP(S126);	5.98	1.43	1.59	4.76	0.0015	6.69	0.00248	0.000698	0.000679	6.08	5.28	1.18	0.00186	0.00237	2.63	1.8	0.0025	0.00152	0.00158	0.0018	4.22	0.799	3.7	0.00346	0.00229	0.442	0.0661	0.00255	0.00106	4.04	0.173	0.00116	0.00258	5.28	0.000576	0.00284	0.845	0.0015	0.00235	0.00118	0.743	5.64	7.99	6.2	8.66	0.00284	7.54	4.53	10
AGTRAP(S138);	89.3	109.2	88.1	89.3	1.5115	39.9	1.78248	4.7307	29.8	7.04	33.6	19.2021	3.272	0.37237	37.8	30.1	0.005	26.1	3.3	1.0918	73.1	14.35	9.01	1.15346	0.00458	4.16341	0.00322	0.26655	0.50506	13.22	0.00306	0.23916	1.28258	14.69	1.19058	0.55084	16.63	0.6805	0.71935	7.36	4.13218	184.8	65.7	81	60.8	42.3	36.9	138.7	46.4
AHCTF1(S1142);	22.3	28.2	28.2	25.8	16.6	23	28.4	18.2	21.5	42	28.4	8.01	29.5	19.9	10.6	22.5	13.7	27	29.2	23.9	6.45	14.3	26.1	20.6	25.2	16.4	12	20.7	23	26.6	18	24.5	35.2	10.4	25	24	8.81	14.6	20.9	19.7	15.2	14	18.7	22.2	20.3	16.6	26.5	14.8	24.5
AHCTF1(S1160);	0.00248	1.02146	1.54137	3.12191	1.2615	21.3016	23.52	2.9607	12.7007	10.9036	0.0022	0.00422	8.04186	12.74	0.0038	4.93045	6.2625	0.00304	2.55158	12.5018	0.0034	5.99228	5.77177	12.5035	30.69	17.8034	13.3016	25.87	5.82106	8.09193	21.0015	1.94116	6.89258	0.00464	16.82	2.78284	8.61367	5.6615	12.69	11.1012	0.00436	1.8223	2.83083	1.23252	5.85166	2.70284	11.2022	18.53	7.22202
AHCTF1(S1214);	9.45	9.97	8.81	11.3	11.1	8.2	30.6	21.8	11.6	14.1	18.8	16	15.3	18.9	11.4	14.8	9.36	15.7	15.5	15.6	13	19	24.7	16	14.5	8.13	19.2	12.6	12.5	18.3	14.3	9.59	20.4	24.8	24.5	19.7	12.9	15.3	8.28	8.96	12.7	11.5	13.4	8.1	13.8	18.4	10	21	0.00202
AHCTF1(S1216);	43.7	52.5	52.4	55	45.6	39.5	87.3	79.3	29.9	69.2	72.4	47.3	82.9	55.6	38.4	66.6	40.9	50.7	54.5	50	48.3	61.2	70.9	27.4	61.7	53.6	59.4	40.5	54.1	63.5	36.8	27.6	76.8	100	65.7	37	33.4	65.1	38.5	97.7	40.8	58.1	73.7	40.5	51	66.4	51	41.4	66.2
AHCTF1(S1218);	12.58	16.58	29.78	20.57	22.27	13.63	52.49	33.03	13.44	20.38	20.15	36.34	38.58	32.55	20.72	17.47	18.64	14.53	13.08	22.9	30.79	26.98	26.5	12.8	25.47	16.1	21.07	13.28	22.9	27.88	9.73	9.01	37.65	41.56	30.94	23.07	11.68	16.71	14.92	9.32	19.88	33.19	33.49	14.65	21.65	36.13	22.31	32.64	38.92
AHCTF1(S1218);AHCTF1(S1222);	10.5	14.4	27.3	17.1	18.6	11	46.2	25.7	11.3	15.9	15.6	31.6	32.4	27.3	17.4	11.3	15.7	11.6	9.49	18.9	25	18.6	21.3	10.6	19.4	10.5	14.2	10.5	18.7	22.7	7.61	7.5	31.5	32.2	26	20.7	9.68	11.3	11.8	6.1	14.5	27.7	26.8	11.7	17.6	30.5	19.9	29.2	33.5
AHCTF1(S1232);	65.2	60.7	75.9	62	86.3	70.8	72.5	59.3	49	39.1	40.4	87.6	83.3	30.2	43.4	35.3	17.4	43.6	17.01	32.3	33.4	21	16.13	34.3	26.9	55.8	15.89	7.19	14.49	17.31	8.07	15.73	23.6	51.7	41.9	22.49	16.25	43.3	16.88	26.1	37.4	118.5	65.5	52.8	45.8	47.8	30.7	24.01	5.44202
AHCTF1(S1283);	0.00124	0.00146	0.00137	0.00191	5.2	0.00159	15	0.903	0.000679	0.436	0.0011	4.42	0.00186	6.05	1.25	1.34	1.02	0.00152	0.559	9.79	3.71	1.31	4.57	1.98	0.00229	0.00341	1.93	4.66	6.21	1.42	0.00153	0.847	0.00258	1.07	3.16	3.38	0.00367	0.462	2.59	14.2	2.86	3.53	1.85	0.00252	1.03	1.18	0.00222	2.74	0.00202
AHCTF1(S1541);	11.6	9.87	8.77	5.44	2.88	13.2	10.1	4.66	6.83	7.85	15	3.94	9.73	1.57	7.48	7.43	1.6	8.2	1.81	5.2	8.22	7.73	12.4	2.65	1.91	12.9	1.29	1.1	1.48	4.41	10.1	2.17	12.2	16.6	3.47	2.98	1.26	3.02	1.14	38.1	5.86	9.35	8.68	25.5	10.2	11.8	9.23	18.5	10.7
AHCTF1(S1944);	24.0012	18.1015	15.3014	19.8019	11.084	22.13	16.97	18.3007	6.274	28.33	26.95	18.3	22.7019	13.992	8.1519	9.77045	6.11	26.565	15.666	39.4018	9.76	17.58	25.64	20.91	12.09	4.19	7.75	7.31255	11.22	8.03	13.82	34.202	19.2	31.5023	4.90058	15.842	9.25	13.882	9.07235	49.19	19.23	11.907	23.886	13.926	17.456	20.53	23.769	5.37187	25.602
AHCTF1(S506);	42.7	1.23	0.499	18.6	0.892	17.3	2.01	13.9	0.609	11.8	11	0.00211	16.1	1.3	11.5	6.32	0.768	11.2	0.284	2.78	2.22	7.56	10.2	1.63	0.00229	25.2	0.344	0.0767	0.00106	3.73	4.63	2.38	1.22	0.805	11.6	5.43	1.71	6.37	0.00235	38.7	5.38	2	5.97	0.00252	13.8	24.1	4.77	7.15	17.1
AHCTF1(S528);	26.6	18.2	0.00137	20	3.88	15.2	1.67	9.73	5.63	16.9	14.2	5.02	10.4	1.37	7.19	11.9	2.24	22.3	7.59	5.57	9.46	14.2	8.55	5.99	4.31	11.4	2	0.677	0.325	13.3	7.8	10.4	21	13.4	16.1	8.75	6.95	6.16	1.35	22.1	8.3	9.33	19.8	33.2	20.6	14.4	21.2	26.5	12.9
AHCTF1(S995);	4.57	3.36	2.7	1.37	5.98	7.87	5.38	3.77	4.08	5.32	20.6	3.78	3.99	2.57	3.02	3.35	4.28	4.6	3.27	1.32	2.48	3	5.02	3.2	3.33	2.61	5.96	3.57	0.804	3.44	0.00153	5.02	3.23	7.36	5.04	2.18	0.00367	4.07	1.06	4.06	3.86	3.61	4.66	6.34	10.3	19.5	5.34	7.4	1.88
AHCTF1(T1229);	0.00124	0.00146	0.00137	0.00191	6.07	0.00159	5.74	0.000698	5.66	0.00358	0.0011	10.8	0.324	0.25	2.53	3.12	0.0025	0.00152	0.00158	0.0018	10.7	6.69	0.00177	3.63	1.99	7.23	3.66	0.00255	0.00106	0.00193	0.00153	0.00116	0.00258	0.00232	4.43	0.00284	0.00367	0.989	1.34	0.00118	7.92	4.39	1.16	7.75	0.00166	0.00284	0.00222	0.00187	0.00202
AHCTF1(T1466);	2.24	1.26	0.825	0.00191	1.19	4.51	1.7	2.06	1.8	1.74	3.07	2.19	2.25	1.43	2.58	1.69	0.944	3.76	0.734	1.36	1.03	3.08	2.08	0.657	1.23	3.66	2.34	1.4	0.847	1.09	0.00153	2.2	0.00258	2.34	1.37	2.01	0.553	0.745	0.613	0.521	1.44	1.59	4.69	3.97	1.99	3.06	1.08	3.16	1.63
AHCTF1(T1826);	0.94324	3.54	15.13	1.18191	3.99	8.19159	6.03	3.835	6.03	18.61	6.79	3.499	0.709	4.246	10.8019	2.715	11.601	1.81152	5.10158	4.64	6.13	1.68228	3.82	0.64246	5.905	1.772	2.01161	9.85	5.95	0.21193	2.97153	2.09116	5.795	4.48232	1.21058	4.12284	14.7037	2.4015	4.362	6.01	2.671	8.17	8.14	22.63	9.85	3.68284	8.289	8.47187	4.989
AHCTF1(T1826);AHCTF1(S1827);	0.00124	1.1	12.9	0.00191	2.42	0.00159	4.55	0.585	2.95	16.1	2.68	0.729	0.233	3.89	10.8	0.785	11.4	1.81	5.1	3.37	3.62	1.68	1.67	0.639	5.15	0.672	2.01	7.84	4.69	0.21	2.97	2.09	0.645	4.48	1.21	4.12	14.7	2.4	3.67	5.85	2.2	4.99	5.09	20.9	8.13	3.68	7.78	8.47	4.74
AHCTF1(T2091);	11	11.6	7.37	7.56	0.913	7.7	1.83	0.000698	3.26	3.3	1.97	0.00211	2.06	0.202	0.0019	1.15	0.0025	4.26	0.00158	1.34	0.555	0.242	5.81	0.00346	0.00229	2.8	0.00161	0.173	0.359	1.19	0.00153	0.00116	0.995	1.13	0.378	0.00284	1.04	0.0015	0.132	11	2.39	0.93	1.93	13.6	5.31	1.35	19	16.3	0.362
AHCYL1(S80);	0.00124	0.00146	1.01	0.434	0.0015	0.00159	0.00248	0.000698	0.000679	0.00358	0.0011	0.00211	0.00186	0.00237	0.0019	0.000454	0.0025	0.00152	0.00158	0.0018	0.0017	0.00228	0.00177	0.00346	0.00229	0.00341	0.00161	0.00255	0.00106	0.00193	0.00153	0.00116	0.00258	0.00232	0.000576	0.00284	0.00367	0.0015	0.366	4.8	0.00218	0.0023	0.000826	0.00252	0.00166	0.00284	0.00222	0.00187	0.00202
AHCYL2(M41);AHCYL2(S29);	0.00124	0.00146	0.00137	0.00191	0.0015	0.00159	0.00248	0.000698	0.000679	0.00358	0.0011	0.00211	0.00186	0.00237	0.0019	0.000454	0.0025	0.00152	0.00158	0.0018	0.0017	0.00228	0.00177	0.00346	0.00229	0.00341	0.00161	0.00255	0.444	0.00193	0.00153	0.00116	0.00258	0.00232	0.000576	0.00284	0.00367	0.0015	0.00235	0.00118	0.00218	0.0023	0.000826	0.00252	0.00166	0.00284	1.27	0.00187	0.00202
AHCYL2(S34);	11.5	0.00146	0.00137	10.1	6.92	0.00159	2.88	6.24	4.54	4.28	7.93	16.9	3.69	7.55	8.97	8.31	3.12	4.51	6.29	2.16	4.13	2.02	3.64	0.00346	2.33	0.00341	0.00161	1.18	6.86	11.4	0.00153	1.79	0.00258	3.04	13.1	1.72	0.00367	10.8	4.68	0.00118	6.06	8.87	11.7	10.5	10.1	7.96	9.1	0.00187	0.00202
AHDC1(K1154);AHDC1(T1157);	4.04124	3.25146	3.62137	0.94491	7.7015	0.78559	0.16548	6.7407	0.001358	1.85358	0.0022	5.59211	4.86	5.3	6.8019	2.98	12.12	3.50152	3.505	13.57	0.0034	0.00456	9.36	0.00692	1.67229	3.42341	0.00322	3.09255	4.8	7.60193	0.99953	10.17	4.70258	9.99	0.356576	6.58	0.00734	18.16	3.84235	5.11	0.00436	1.5523	0.001652	0.00504	0.84766	2.53284	0.00444	0.48387	0.00404
AHDC1(S1061);	0.763	2.05	2.06	1.28	25.2	21.2	0.00248	15.1	3.63	6.72	5.87	19	14.2	37	18.4	15.3	35.1	21.9	29.9	33.6	4.73	15.5	34.8	12.8	36.2	18	38.8	18.9	14.7	19.3	4.74	33.4	34.1	11.6	11.6	20.9	0.866	11.9	24.2	15.6	12.3	8.82	7.96	2.02	3.15	12.9	1.07	0.559	7.65
AHDC1(S1187);	0.00124	0.00146	0.00137	0.00191	4.28	0.878	0.00248	3.26	0.000679	0.92	0.816	2.05	3.99	3.43	1.93	0.962	1.32	3.07	2.43	6.64	0.0017	0.918	2.19	0.00346	1.5	0.00341	6.43	0.324	0.00106	0.752	0.00153	1.13	2.14	2.74	0.000576	1.73	0.00367	2.71	1.06	1.05	1.06	0.47	2.17	0.00252	0.00166	0.487	0.00222	0.00187	0.594
AHDC1(S1324);AHDC1(Y1316);	0.00124	0.00146	0.433	0.00191	1	0.359	0.00248	0.000698	1.08	0.00358	0.0011	1.66	0.00186	0.00237	5.56	0.573	3.04	3.25	0.00158	1.83	2.52	0.00228	0.00177	1.35	0.181	0.00341	1.36	0.814	0.794	0.619	0.00153	2.57	0.00258	1.54	0.000576	1.95	0.00367	0.0015	0.00235	0.00118	0.545	0.0023	5.2	1.3	0.00166	0.00284	0.00222	0.00187	0.00202
AHDC1(S1403);AHDC1(Y1398);	0.00248	0.00292	0.00274	0.00382	33	15.871	1.46248	47.5	13.88	17.6	16.71	21.03	56.3	41.6	30.62	29	52	42.2	39.7	35.7	4.59	11.14	64.7	17.57	53.2	40.7	14.17	30.4	23.6	23.6	18	38.8	32.6	25.55	13.97	29.83	1.61367	16.72	29	59	19.66	29.61	20.8	10.5	7.27	18.59	54.6022	0.53387	9.13
AHDC1(S1507);	0.00124	0.00146	0.00137	0.495	41.4	20.7	1.91	29.3	10.4	12.3	8.57	12.7	27	51.5	9.62	19.5	56.7	31.7	27.4	44.3	7.53	14.6	33.3	21.9	46.6	24.7	5.72	25.3	24.3	13.7	0.00153	27.2	42.6	11.2	18.4	31.2	0.378	20.7	37.1	15.5	19.1	7.76	18.6	6.66	3.86	8.2	2.4	0.00187	3.97
AHDC1(S1544);	3.94124	0.90446	1.03137	0.00382	14.719	25.1	2.092	13.14	1.89068	5.066	1.8311	13.66	14.08	16.61	11.35	6.79	20.57	15.8	15.1	18.34	2.3417	9.27	9.08	8.73	16.99	16.11	10.31	20.29	6.72	4.8	3.33153	9.50116	20.13	6.298	6.069	9.65	0.77467	5.86	16.55	1.21118	9.9	4.059	7.77	3.97	1.78166	2.55284	1.554	4.64	2.31202
AHDC1(S596);	0.00124	0.00146	0.00137	0.00191	20.5	2.88	0.00248	14.8	1.55	3.38	4.01	0.00211	12.4	14.6	1.03	7.48	5.74	13.3	2.87	11.6	0.0017	0.00228	19.7	0.544	7.36	3.23	5.24	5.99	5.26	3.31	0.848	10.3	2.92	1.01	4.31	7.36	0.00367	9.03	5.04	1.98	3.84	0.0023	4.45	1.2	0.00166	0.00284	1.04	0.00187	0.397
AHDC1(S846);	5.87	11.7	11	18.8	16.8	6.83	0.713	2.11	1.04	0.08	0.846	6.98	0.00186	6.8	0.978	1.93	0.792	3.05	2.26	4.81	3.44	2.04	2.65	1.55	4.55	6.07	6.46	5.24	3.65	2.26	0.00153	5.07	0.00258	1.77	4.9	4.63	0.00367	0.477	7.59	0.00118	2.38	1.56	1.88	0.566	0.391	1.14	0.00222	0.874	0.729
AHDC1(S902);	0.00124	0.00146	0.00137	0.00191	3.87	1.37	0.453	1.05	2.42	0.721	0.0011	13.4	2.44	7.45	1.65	0.702	6.5	6.48	1.22	5.48	18.1	0.00228	5.62	1.64	11.6	5.03	0.00161	8.5	3.98	0.00193	0.00153	2.16	9.71	12.9	0.000576	2.21	9.29	2.21	6.49	7.33	4.08	0.906	10.7	13.4	12.8	0.894	3.75	9.74	0.00202
AHDC1(S957);	0.00124	0.00146	0.00137	0.00191	6.63	0.00159	0.00248	3.1	0.000679	0.00358	0.0011	5.62	2.3	7.83	0.0019	0.000454	0.0025	2.73	0.00158	0.0018	2.91	0.00228	1.91	0.00346	4.32	1.35	0.00161	0.734	2.36	0.00193	0.00153	0.00116	0.00258	0.00232	3.85	0.00284	0.00367	0.0015	3.41	0.00118	0.00218	0.0023	4.18	0.00252	0.00166	0.00284	0.00222	0.00187	0.00202
AHDC1(T1074);	0.142	0.00146	0.00137	0.00191	2.43	1.9	0.00248	4.95	0.000679	0.00358	1.17	1.16	3.76	6.75	1.43	2.07	3.56	3.03	1.98	5.14	0.0017	1.38	7.44	0.468	3.69	5.19	2.97	3.61	3.84	2.28	1.13	2.26	4.69	3.63	1.67	1.15	0.00367	2.65	2.65	3.77	1.7	0.0023	2.75	0.352	0.00166	1.89	0.00222	0.00187	0.00202
AHDC1(T1157);	4.04124	3.25146	3.62137	0.94491	7.7015	0.78559	0.16548	6.7407	0.001358	1.85358	0.0022	5.59211	4.86	5.3	6.8019	2.98	12.12	3.50152	3.505	13.57	0.0034	0.00456	9.36	0.00692	1.67229	3.42341	0.00322	3.09255	4.8	7.60193	0.99953	10.17	4.70258	9.99	0.356576	6.58	0.00734	18.16	3.84235	5.11	0.00436	1.5523	0.001652	0.00504	0.84766	2.53284	0.00444	0.48387	0.00404
AHDC1(T1401);	0.00248	0.00292	1.09137	0.00382	33	15.871	1.46248	47.5	13.88	17.6	16.71	22.78	56.3	41.6	30.62	29.2	52	42.2	39.7	35.7	4.59	11.06	64.7	17.57	53.2	40.7	14.17	30.4	23.6	23.6	18	38.8	32.6	25.55	13.97	29.83	1.61367	16.72	29	59	19.66	29.61	20.8	10.5	6.52	19.7	54.6022	0.53387	9.13
AHDC1(T1401);AHDC1(T1405);	0.00124	0.00146	0.00137	0.00191	19.8	15.5	1.46	36.4	5.37	12.5	12.9	15.3	31.4	24.8	22.7	18.5	37	25.9	25.9	20.9	1.61	6.52	40.3	10.5	31.4	29.1	7.92	20.4	13.4	16.2	13.4	28.5	16.3	17	9.03	21.6	1.61	12.5	17.9	39.5	14.7	21.1	13	5.02	3.62	12.4	0.00222	0.532	6.28
AHDC1(T876);	0.00124	46.1	41.3	34.4	0.0015	29.1	38	0.000698	0.000679	0.00358	0.0011	22.8	0.00186	0.00237	32.5	41.4	0.0025	0.00152	0.00158	2.66	32	0.00228	0.00177	21.6	0.00229	24	53.4	0.00255	0.00106	58.4	0.00153	0.00116	0.00258	26.8	0.000576	0.00284	0.00367	0.0015	0.00235	0.00118	61.8	16.4	5.42	0.00252	0.00166	0.00284	0.00222	13.4	6.44
AHDC1(Y1398);	0.00248	0.00292	0.00274	0.00382	33	15.871	1.46248	47.5	13.88	17.6	16.71	21.03	56.3	41.6	30.62	29	52	42.2	39.7	35.7	4.59	11.14	64.7	17.57	53.2	40.7	14.17	30.4	23.6	23.6	18	38.8	32.6	25.55	13.97	29.83	1.61367	16.72	29	59	19.66	29.61	20.8	10.5	7.27	18.59	54.6022	0.53387	9.13
AHDC1(Y1538);	4.08124	0.00292	1.69137	1.51191	14.719	13.54	2.18	13.14	1.89068	4.956	1.4911	13.66	14.08	16.61	11.35	6.95	20.8	15.31	15.1	18.13	2.3417	9.27	9.08	8.73	16.99	16.11	10.31	20.29	6.72	4.8	3.33153	9.50116	19.73	6.108	6.069	9.65	0.00734	5.86	16.55	1.48118	9.9	4.059	7.77	3.94	1.78166	2.55284	1.648	5.45	2.31202
AHDC1(Y871);	0.00124	46.1	41.3	34.4	0.0015	29.1	38	0.000698	0.000679	0.00358	0.0011	22.8	0.00186	0.00237	32.5	41.4	0.0025	0.00152	0.00158	2.66	32	0.00228	0.00177	21.6	0.00229	24	53.4	0.00255	0.00106	58.4	0.00153	0.00116	0.00258	26.8	0.000576	0.00284	0.00367	0.0015	0.00235	0.00118	61.8	16.4	5.42	0.00252	0.00166	0.00284	0.00222	13.4	6.44
AHNAK(M1008);AHNAK(S1010);	87.12	118.45	84.94	134.07	0.003	35.1016	2.73248	0.981698	4.334	4.37358	0.0808	0.00422	0.00372	0.00474	11.3019	10.4005	0.8225	38.87	5.85158	0.8398	2.2617	0.00456	0.76777	0.00692	0.00458	0.00682	0.20261	0.75655	0.74406	0.00386	0.00306	1.612	5.242	2.93232	0.001152	0.42184	24.9037	0.003	0.16235	0.00236	0.57718	0.5173	3.179	6.29252	50.02	47.33	30.365	10.6	5.82202
AHNAK(M3405);AHNAK(S3409);	0.00124	0.00146	0.00137	22.1	0.655	19.1	0.995	0.383	7.48	6.13	0.0011	3.69	2.45	3.32	0.0019	0.477	1.11	11.2	3.12	1.15	0.0017	0.00228	2.28	0.00346	8.17	1.28	0.00161	9.87	4.08	0.00193	2.18	0.697	4.53	0.00232	0.000576	0.00284	13.7	2.31	6.08	1.96	0.54	0.0023	10.4	10.5	13.9	0.00284	58.8	33.2	12.3
AHNAK(M3417);AHNAK(S3426);	107.001	89.837	281.38	85.154	32.4215	167.503	107.9	47.4007	189.79	71.41	16.718	221.802	28.121	76.606	56.64	53.7805	11.8525	267.87	48.36	68.51	75.95	72.1523	50.4818	26.4569	151.81	128.803	77.4916	69.5825	33.4011	24.4719	29.14	30.4712	93.257	105.72	11.6512	5.42852	293.804	21.125	44.384	17.8582	177.053	196.402	225.11	360.02	213.24	173.15	484.1	733	1039.8
AHNAK(M5030);AHNAK(S5031);	156.1	258.408	172.36	162.555	19.9015	94.616	393	31.5007	80.7007	137.004	9.0811	44.3021	21.023	80.6	73.5019	65.0005	6.1725	57.2015	65.6016	33.1	32.7017	20.8023	64.9	13.96	122.1	72.6034	35.4016	138.1	61	42.9019	42.1015	18.6012	26.3026	91.3	9.59058	5.81284	222.004	52.1015	98.5	33.4012	56.1022	42.7023	88.2	68.8025	92.1017	163.04	272.83	132.002	84.69
AHNAK(M5322);AHNAK(S5321);	65.336	138.6	123	101	2.5115	37.24	5.09248	6.954	5.02	5.49	8.55	9.192	5.49186	9.91237	18.42	9.74	2.286	42.3	5.93	3.4018	6.1	2.37228	4.187	4.61	6.22	1.126	0.18061	10.14	4.2452	3.61	0.00306	2.78116	25.2	11.92	9.73	3.92284	7.137	2.021	2.73235	5.82118	4.75218	6.74	10.69	8.24	38.5	62.9	11.78	5.74	16.01
AHNAK(M5550);AHNAK(S5555);	249.001	200.473	232.103	330.822	22.9525	79.9516	47.7155	19.7907	38.4357	17.7956	2.4444	24.2911	13.6527	11.4657	13.7147	19.1369	1.48	78.983	4.29632	9.6928	23.909	11.4153	6.00954	1.22384	15.3346	70.68	39.737	8.59165	3.15424	5.42579	7.80856	10.9523	15.9286	12.8146	4.83858	3.49852	17.902	8.177	3.96705	1.65472	29.9144	39.6323	68.1598	230.5	68.095	46.6928	187.032	184.8	72.952
AHNAK(M571);AHNAK(S572);	158.8	205.7	193.7	221.8	10.25	78.2	68.9	20.31	56.21	13.6	3.7411	5.14211	4.00186	14.77	30.66	28.56	17.09	115.51	17.57	7.2018	19.1017	6.69	14.71	7.13	20.06	7.54	1.76161	0.23055	11.9011	9.4	1.05153	9.68	18.3026	9.66	4.88058	23.53	62.76	7.35	17.62	13.77	11.67	8.21	11.9008	42.96	106.87	86.27	107.3	31.11	62.702
AHNAK(S1007);	0.00124	0.00146	0.00137	0.00191	0.0015	7.41	2.7	0.000698	2.55	0.00358	0.0011	0.263	0.00186	0.00237	1.98	4.23	1.39	9.58	0.00158	0.0018	8.81	0.00228	0.00177	0.00346	0.123	0.00341	0.799	0.00255	0.00106	0.191	0.00153	0.00116	0.00258	0.00232	0.000576	4.5	5.72	0.0015	0.00235	0.00118	0.00218	0.0023	0.000826	2.31	8.06	6.5	0.00222	7.38	0.00202
AHNAK(S1010);	87.12	118.45	84.94	134.07	0.003	35.1016	2.73248	0.981698	4.334	4.37358	0.0808	0.00422	0.00372	0.00474	11.3019	10.4005	0.8225	38.87	5.85158	0.8398	2.2617	0.00456	0.76777	0.00692	0.00458	0.00682	0.20261	0.75655	0.74406	0.00386	0.00306	1.612	5.242	2.93232	0.001152	0.42184	24.9037	0.003	0.16235	0.00236	0.57718	0.5173	3.179	6.29252	50.02	47.33	30.365	10.6	5.82202
AHNAK(S1068);	39.0012	48.4015	31.2014	63.1019	3.0215	21.7016	13.2	3.5307	11.506	8.267	3.3411	4.11211	1.10186	3.682	4.4219	5.873	0.9555	11.899	3.9719	1.6718	10.19	4.62	4.48177	1.35346	6.86	7.36	5.67	3.76255	6.68	3.03	5.09153	4.48	4.372	5.12232	1.62058	2.03284	11.82	3.1715	11.34	7.01118	9.99	5.0823	9.448	18.09	10.636	18.11	41.31	33.6	16.502
AHNAK(S110);	79.5	79.6	114	68	58.8	60.9	92.9	40.8	148	20.6	5.33	47.6	18.9	44	16.5	17.7	16.2	78.4	16.7	65.6	42	6.01	24.5	4.63	66.1	48.7	61.3	117	49.6	10.1	12.3	10.2	24.3	10.6	5.77	10.4	100	10	40.5	9.06	33.2	25.3	37.1	31.7	50.6	54.6	58.1	52.2	130
AHNAK(S1123);	22.22	19.241	13.35	17.44	11.244	3.82159	19.281	3.7007	11.786	6.742	2.6511	1.696	1.56186	10.2024	6.5619	9.84045	2.9725	15.049	2.26158	3.6418	4.499	0.00456	12.43	0.08756	3.30229	9.65341	2.70161	94.61	8.928	2.82193	0.74753	0.68316	2.06258	4.68	0.327576	5.91284	18.38	5.5115	11.569	5.60118	8.86218	12.408	10.4008	11.739	16.32	30.55	9.91222	5.583	5.56202
AHNAK(S115);	20.7	22.6	31.4	21.3	9.21	7.6	24.7	7.77	53.7	3.34	0.0011	6.27	3	10.3	3.18	2.77	2.41	21.8	5.93	14.8	10.1	0.00228	4.98	0.00346	14.6	1.02	18.9	24	12.9	0.00193	3.38	0.00116	4.44	0.00232	0.000576	0.00284	33	1.03	10.3	0.00118	8.47	6.54	6.9	4.62	18.2	15.9	17.4	6.11	53.5
AHNAK(S1298);	4.27	3.52	3.81	3.16	1.17	5.33	13.2	1.35	0.448	0.00358	1.6	2.87	2.71	0.00237	0.0019	0.000454	2.62	5.7	0.00158	3.36	0.673	3.16	0.00177	6.41	8.23	6.65	21.9	0.00255	1.51	0.00193	3.36	0.00116	0.00258	1.93	0.000576	0.00284	0.702	0.909	0.00235	1.79	0.00218	8.3	6.85	0.00252	0.00166	5.06	10.8	5.24	9.21
AHNAK(S1324);	0.00124	0.00146	0.00137	0.00191	1.08	0.00159	0.998	0.422	1.05	1.22	0.897	0.555	0.801	1.18	0.31	2.14	1.49	1.31	2.57	0.431	0.386	0.588	1.59	1.8	3.72	0.00341	0.883	0.00255	1.23	1.01	4.26	3.91	2.22	1.47	1.44	1.22	1.64	0.621	1.18	1.02	1.03	0.603	0.827	0.786	1.41	1.59	2.21	0.978	4.21
AHNAK(S135);	460.701	374.89	437.22	481.51	49.485	314.29	255.61	118.72	207.1	205.02	27.5411	95.5221	77.014	59.4924	83.9119	79.9405	29.9065	146.102	52.5416	95.947	98.7017	48.0223	70.898	40.9335	216.202	97.8034	118.602	126.403	119.201	19.6039	25.7095	31.1412	58.7126	70.0623	30.2006	22.2057	295.5	22.0635	28.5223	39.9512	88.5022	62.0823	132.525	232.39	352.47	226.41	605.43	264.202	401.16
AHNAK(S1445);	73.2	108.7	60.6	89.3	0.003	73	18.09	2.4607	9.19	4.90358	6.892	5.56	5.51186	3.08237	22.0019	13.19	7.5425	31.8	13.11	8.128	16.1	1.73228	0.00354	4.55346	3.85229	0.58041	4.28161	6.86255	4.37106	4.09193	2.62153	0.00232	20.82	0.00464	1.83058	3.19284	18.506	1.3915	0.85935	7.26118	4.173	4.8923	10.76	7.21252	63.3	60.5	16.95	11.98	7.71
AHNAK(S1452);	0.20424	1.858	1.41137	2.96191	0.003	2.971	0.00496	0.032998	0.001358	0.32158	0.0022	0.00422	0.00372	0.00474	0.0038	0.000908	0.005	0.737	0.00316	0.0036	0.0034	0.00456	0.00354	0.00692	1.326	0.00682	1.322	0.579	0.2072	0.00386	0.00306	0.13116	0.00516	0.00464	0.001152	0.00568	0.00734	0.003	1.489	0.00236	0.44	0.0046	1.146	0.00504	0.00332	0.00568	0.00444	0.00374	1.01202
AHNAK(S176);	274.001	271.68	302.61	227.11	97.8	145.4	113	80.61	193	180	18.8011	119.2	74.1	96.2	74	78	84.3	202.002	121.31	172	60.1017	22.1023	85.8018	29.2035	166.67	89.63	111.7	181.7	138.001	65.1	76.1015	57.26	80.0026	119.7	33.4006	45.5	111.004	60.55	106.97	181	128.8	102.002	89.5008	143.3	142	118.003	391.002	196.4	247.5
AHNAK(S177);	0.00124	0.00146	0.00137	0.00191	0.0015	0.00159	0.00248	0.000698	0.000679	0.00358	0.0011	3.95	0.00186	0.00237	0.0019	0.000454	0.0025	0.00152	0.00158	0.0018	0.0017	1.93	0.00177	0.00346	3.4	6.73	18.7	3	1.81	0.00193	0.00153	0.00116	0.00258	0.00232	0.000576	0.00284	18.9	2.77	0.00235	0.00118	0.00218	0.0023	0.000826	0.00252	0.00166	0.00284	0.00222	16.3	0.00202
AHNAK(S1782);	1.6	1.43	1.07	1.35	0.0015	1.1	0.839	0.157	0.607	0.679	0.0011	0.00211	0.00186	0.291	0.0019	0.515	0.0025	1.14	0.123	0.0018	0.0017	0.00228	0.5	0.482	0.00229	0.00341	0.00161	0.00255	0.752	0.00193	0.00153	0.00116	0.00258	0.726	0.000576	0.00284	0.636	0.387	0.00235	0.00118	0.521	0.0023	0.000826	0.428	0.00166	1.69	0.918	0.00187	0.679
AHNAK(S210);	1726.1	2131	1873.3	1694	359.8	1091	1352.9	409.7	1104.3	880.56	273.401	508.2	845.24	421.7	393.45	337.39	160.102	899.9	954.738	550.1	193.63	227.072	450.9	67.836	630.77	1116.7	1035.62	3096.6	1675.87	588.002	611.714	95.8012	1049.62	326.34	132.99	308.103	2373.61	589.32	279.61	296.99	544.59	734.002	724.9	1290.6	1498.2	2046.7	2709.5	1328.4	3039.3
AHNAK(S212);	588.002	766.582	674.471	524.004	171.003	330.212	454.932	166.001	559.301	280.007	44.5111	171.004	115.004	190.972	60.4038	103.001	64.5725	293.003	93.3016	248.702	77.6017	42.6023	210.004	14.3145	172.292	474.487	175.256	362.933	231.401	45.0039	88.4015	47.4023	94.7026	99.1123	21.7012	12.1057	437.17	78.6755	158.082	12.3412	243.802	169.312	361.121	536.003	336.003	378.433	1300.29	1121.1	825.972
AHNAK(S2185);	0.00124	0.00146	0.00137	1.86	0.0015	0.273	0.707	0.000698	0.31	0.00358	0.0011	0.00211	0.00186	0.237	46	1.35	0.0025	0.00152	0.00158	0.0964	0.0017	0.00228	0.00177	0.00346	1.1	0.00341	0.00161	0.938	0.385	0.00193	0.00153	0.00116	0.00258	0.00232	1.15	0.301	0.249	0.0015	0.63	0.00118	0.00218	0.192	0.54	0.123	0.679	0.924	0.905	0.303	1.21
AHNAK(S220);	180	221	170	130	66.2	181	103	69.1	79	44.7	14.4	122	50.4	58.8	18.2	34.2	59.2	127	51.4	74.3	74.1	12.8	24.9	13.8	65.9	90.5	53.4	182	90.2	34.7	44.6	31.5	92	35.8	11.2	21.3	138	47.5	64.8	71.2	68.4	48	66.8	95.4	43.6	227	71.6	121	208
AHNAK(S232);	9.74	16.6	13.8	11.1	3.36	2.89	4.66	0.754	0.267	3.2	7.32	2.73	0.63	0.829	0.0019	2.78	1.2	9.02	4.52	2.12	1.69	3.49	2	3.98	1.92	1.08	6.25	0.00255	0.595	3.85	4.48	0.866	1.17	5.24	2.11	0.00284	0.00367	0.194	1.8	2.11	2.41	5.61	4.22	5.44	10.9	21.7	24.9	13.6	11.6
AHNAK(S2397);	0.00124	3.35	1.81	8.89	21.6	122	109	43	107	49.6	0.0011	27.3	14.8	14.1	24.8	57.1	0.0025	63.9	9.14	19.8	36.9	8.47	5.23	3.32	71.4	91.6	65	0.00255	29.6	2.47	0.00153	0.00116	2.83	18.4	9.32	0.00284	83.1	0.0015	5.49	0.00118	43.1	57.6	52.7	17.9	8.18	3.8	46.6	220	3.54
AHNAK(S2580);	0.00124	0.00146	0.00137	0.00191	0.0859	0.00159	0.775	0.000698	0.191	0.477	0.0011	0.00211	0.00186	0.202	0.227	0.569	0.0025	0.858	0.346	0.0018	0.318	0.00228	0.176	0.00346	0.532	0.22	0.0987	1.09	0.194	0.0829	0.00153	0.0935	0.00258	0.00232	0.000576	0.00284	0.732	0.179	0.226	0.00118	0.453	0.0023	0.569	0.348	1.19	1.18	0.00222	0.00187	0.00202
AHNAK(S2775);	0.997	1.26	0.00137	2.17	0.0015	1.26	0.00248	0.000698	0.000679	0.315	0.0011	0.00211	0.00186	0.00237	0.0019	0.000454	0.0025	0.97	0.771	0.0018	0.0017	0.00228	0.329	0.00346	0.895	0.00341	0.0428	0.546	0.00106	0.00193	0.00153	0.00116	0.00258	0.403	0.000576	0.00284	0.485	0.0015	0.00235	0.00118	0.00218	0.0023	0.000826	0.00252	0.818	0.983	1.63	0.00187	2.7
AHNAK(S332);	16.7	15.6	19.2	30.7	0.388	38.2	12.6	24	5.91	3.5	18.4	1.57	23.3	24.3	15.1	1.65	22.7	33.2	0.891	27.9	7.38	17.3	30.7	15.6	21.3	1.63	4.09	21.6	20.1	11.3	15.9	16.4	10.1	35.3	13.1	17.9	8.3	0.686	17.4	14.8	6.47	10.3	34.8	7.52	30.1	36.7	24.9	27	0.00202
AHNAK(S3360);	153.1	38.6015	174	153.002	1.4515	45.4016	68.87	4.0507	16.1007	13.2036	2.4711	6.89	3.76186	7.319	3.0019	14.7005	0.9995	73.5	6.91158	4.8518	16.2017	2.44228	5.55177	0.21346	0.51929	14.53	3.36161	6.59255	3.477	4.19193	0.37553	1.17116	29.01	8.30232	1.591	0.13384	59.3037	3.1015	2.96	4.31118	3.86218	1.9323	15.9008	19.63	94.9	109.1	78.19	85.3	14.902
AHNAK(S337);	4.68	6.36	5.37	7.79	0.0015	0.00159	0.49	0.000698	0.000679	0.00358	0.0011	0.00211	0.00186	0.00237	0.0019	0.602	0.0025	1.83	0.00158	0.0018	0.0017	0.00228	0.0963	0.00346	0.00229	0.00341	0.00161	0.00255	0.00106	0.00193	0.00153	0.00116	0.571	2.24	0.000576	0.00284	0.481	0.0015	0.00235	0.00118	0.00218	0.326	0.000826	0.00252	1.73	2.89	4.24	0.273	0.00202
AHNAK(S3412);	0.00124	0.00146	0.604	0.11	14	40.4	13.8	9.8	2.35	66.9	0.0011	48.8	17.3	1.54	8.08	11.9	19.3	25.6	36	6.13	3.62	5.19	17.1	0.00346	93.8	15	3.48	41	22.3	4.58	65.8	9.67	20.6	1.85	4.24	11.2	131	13.8	41.3	31.1	11.6	12.8	44	53.3	74	3.37	253	118	44.1
AHNAK(S3426);	107.001	89.837	281.38	85.154	32.4215	167.503	107.9	47.4007	189.79	71.41	16.718	221.802	28.121	76.606	56.64	53.7805	11.8525	267.87	48.36	68.51	75.95	72.1523	50.4818	26.4569	151.81	128.803	77.4916	69.5825	33.4011	24.4719	29.14	30.4712	93.257	105.72	11.6512	5.42852	293.804	21.125	44.384	17.8582	177.053	196.402	225.11	360.02	213.24	173.15	484.1	733	1039.8
AHNAK(S4092);	303	259.2	19.62	67.3019	4.3315	19.9	29	7.86	73.7	13.65	0.0022	66	2.44186	9.15237	23.46	12.31	0.005	28.1	1.31158	110.8	101.4	37.3	6.154	5.477	6.44	31.6	19.38	72.8	5.75	5.462	0.00306	3.53116	23.18	5.38232	1.887	5.75	85.6	3.6015	23.6	4.77118	26.2	13.96	34.3	33.6	287.3	601	85.7	24	6.68202
AHNAK(S41);	24.4	0.00146	0.00137	0.00191	2.1	0.00159	4.04	1.55	14.1	6.23	0.0011	0.99	0.804	0.785	1.16	1.06	0.0025	7.39	0.00158	1.68	2.59	0.00228	4.15	0.997	1.13	1.26	0.691	2.37	1.79	1.1	0.757	0.00116	1.81	7.06	0.000576	0.00284	9.27	0.0015	1.74	2.61	3.4	7.28	7.77	19.7	7.22	9.35	58.9	47.2	12.5
AHNAK(S4386);	0.00124	0.00146	0.00137	0.00191	0.0015	1.17	0.574	0.0869	0.192	0.236	0.0011	0.00211	0.133	0.254	0.441	0.000454	0.0025	0.00152	0.00158	0.0018	0.0017	0.00228	0.0422	0.00346	0.649	0.172	0.00161	0.603	0.51	0.758	0.00153	0.00116	0.00258	0.00232	0.000576	0.232	0.328	0.359	1.13	0.00118	0.953	0.0023	1.03	1.39	0.00166	0.796	0.402	0.497	0.00202
AHNAK(S440);	2	2.78	2.67	2.71	0.0015	5.67	0.686	0.256	1.4	0.758	0.0011	0.00211	0.00186	0.00237	0.0019	0.000454	0.172	2.93	0.00158	0.0018	0.0787	0.00228	0.373	0.00346	0.593	0.00341	0.00161	0.00255	0.283	0.00193	0.00153	0.00116	0.00258	1.48	0.000576	0.00284	0.00367	0.0635	0.00235	0.304	0.302	0.184	1.92	2.12	2.94	5.28	17.1	5.99	4.53
AHNAK(S4425);	95.1012	95.6015	115.001	68.6019	13.9015	36.1016	43.72	21.03	52.8007	17.0036	9.76	34.5021	4.55186	33.4	9.0319	0.000908	0.005	64.0015	11.9016	36.8018	55.994	6.281	3.505	0.00692	68.9	43.78	7.6	35.5025	14.68	0.00386	4.06153	0.00232	22.9026	7.67232	1.81058	0.00568	172.73	9.95	21.4023	1.76118	6.28218	0.0046	49.1008	43.4025	132.002	27.9028	72.9022	9.726	143.002
AHNAK(S4516);	125.001	148.981	108.191	130.872	88.207	51.3516	34.374	20.0847	34.7127	44.8872	2.7252	51.9121	7.33272	9.82974	40.3229	33.2015	3.2875	83.5015	20.9276	15.6816	16.6674	0.72284	5.38531	7.49038	22.5426	10.9758	11.7642	7.62765	5.21318	3.17786	14.0431	2.44932	22.593	26.4913	9.34173	0.66852	17.4276	4.213	5.94705	6.71354	16.8874	31.8283	57.8408	54.1595	70.8317	56.0528	85.959	52.71	120.94
AHNAK(S4520);	1.53124	2.48146	3.602	5.69191	0.1425	1.89159	2.167	0.782698	1.07068	0.00716	1.304	2.26211	0.58086	0.48737	1.1019	0.957454	0.005	2.11	0.22758	0.8798	1.964	1.786	0.00354	0.00692	0.00458	0.87241	0.752	0.0051	0.00212	1.514	1.84153	0.45816	3.42258	17.02	0.001152	0.00568	0.14567	1.4515	0.0047	4.76118	1.273	2.5123	1.17083	0.91952	4.30166	14.16	3.069	3.07187	14.26
AHNAK(S4522);	0.117	11.7	7.28	8.61	1.42	0.00159	4.17	0.000698	5.34	5.42	0.0011	4.58	1.51	0.00237	2.88	2.25	1.27	7.98	3.37	1.05	8.17	3.5	0.00177	0.00346	4.04	7.74	5.36	1.16	0.932	1.24	2.52	0.00116	10.1	0.0822	1.62	0.672	10.1	0.0015	2.21	0.00118	3.32	3.05	2.61	4.09	6.64	7.22	5.82	25.4	1.27
AHNAK(S4850);	0.00124	7.22	6.2	7.32	0.878	6.73	3.95	1.9	2.14	7.21	0.619	3.79	0.423	1.68	3.41	1.77	0.0025	5.09	3.1	0.555	0.616	0.854	0.887	1.11	2.19	1.73	4.94	2.8	1.41	0.652	0.00153	1.35	1.08	2.65	1.41	0.00284	2.51	4.45	1.01	2.48	4.8	5.14	3.61	6.53	2.64	3.54	7.18	4.25	4.42
AHNAK(S4903);	353	699	506	570	5.22	170	81.4	17.8	27.2	35	16.8	24.8	6.49	13.1	88.6	71.6	4.82	184	42	10.1	53.9	2.57	9.44	0.00346	2.13	4.76	4.67	5.79	14.4	20.7	0.168	10.3	76.9	48.9	4.22	0.00284	67.5	9.4	8.36	19.3	20.6	20.6	60.4	27.5	121	231	119	61.8	40.3
AHNAK(S4908);	43.1	45.9	44.7	48.5	5.74	36.6	28.3	9.66	15.2	29.1	2.7	20	6.92	6.89	8.45	11.5	2.33	23.3	6.17	9.66	5.54	2.41	15.8	0.916	13.8	15.4	4.49	10.3	6.69	2.33	2.39	2.75	8.94	12.1	1.81	0.00284	13	0.0015	6.42	4.92	17.5	28.5	30.7	35.2	23.9	28.4	83.2	98.5	76.1
AHNAK(S4953);	53.8	45.4	48.9	42.6	26.2	11.1	19.7	36.4	50.7	12.9	18.4	83.6	12.7	31.3	18	14.9	12.5	40.3	11	18.4	35.4	14.7	19.6	8.28	17.9	27.3	4.89	20	24.3	16.8	13.9	6.35	14.8	19	13.5	12.3	17	15	9.29	91.8	24.1	28.5	39.1	39.7	30	23.9	26.4	15.4	22.5
AHNAK(S4986);	0.00124	0.00146	0.166	0.361	0.0015	0.00159	2.98	0.000698	1.27	0.00358	0.0011	0.00211	0.00186	2.25	0.0019	0.000454	0.0025	0.00152	0.00158	0.0018	0.0017	0.00228	0.0982	0.00346	1.21	14.7	27.8	0.799	3.16	0.719	5.93	0.00116	0.00258	0.00232	0.000576	0.00284	16.5	0.0015	2.23	0.00118	0.00218	0.0023	0.000826	0.619	0.00166	0.338	4.98	157	45.3
AHNAK(S5031);	156.1	258.408	172.36	162.555	19.9015	94.616	393	31.5007	80.7007	137.004	9.0811	44.3021	21.023	80.6	73.5019	65.0005	6.1725	57.2015	65.6016	33.1	32.7017	20.8023	64.9	13.96	122.1	72.6034	35.4016	138.1	61	42.9019	42.1015	18.6012	26.3026	91.3	9.59058	5.81284	222.004	52.1015	98.5	33.4012	56.1022	42.7023	88.2	68.8025	92.1017	163.04	272.83	132.002	84.69
AHNAK(S5077);	7.82	4.93	7.24	1.92	0.0015	9.29	10.4	2	11.8	5.93	0.214	0.00211	2.47	9.64	0.0019	0.000454	0.284	4.42	0.00158	26.1	0.0017	6.61	6.93	5.23	18.6	0.00341	7.42	15.9	23	0.00193	0.0906	0.00116	5.22	0.335	0.000576	0.00284	23.1	0.0015	10.7	0.00118	5.46	0.0023	3.07	4.88	5.53	1.23	21.1	9.12	5.48
AHNAK(S508);	91.6	100.8	88.6	122.1	11.075	68.03	45.5	25.52	74.54	43.71	9.35	54.23	3.38186	28.95	42.2019	25.7005	26.36	88.7	27.78	38.28	28.82	9.925	73.7	18.64	25.76	40.22	16.022	162.7	119.9	25.7019	56.2015	14.8012	19.77	30.04	5.66058	16.5028	75.6	14.8015	74.2	29.182	35.16	50.35	93.46	144.2	106.6	63.97	226.4	284.9	144.2
AHNAK(S5099);	0.00124	0.00146	0.00137	0.00191	0.45	0.00159	3.05	0.275	5.05	0.605	0.0011	5.48	0.12	0.721	1.14	1.68	0.0025	5.8	0.281	0.426	2.73	1.54	0.394	0.00346	3.04	3.8	3.71	1.75	0.679	0.346	0.00153	0.588	0.00258	0.446	0.216	0.00284	6.24	0.0015	0.968	0.00118	4.18	3.36	6.67	15.9	6.15	4.15	3.1	52.5	0.00202
AHNAK(S511);	8.70124	7.29146	6.722	9.951	0.7825	7.52	1.03248	2.33	2.07068	2.98	6.31	5.64	1.865	0.91537	5.156	0.833454	1.4325	14	0.88358	1.8318	3.68	1.765	5.29	0.91346	0.73329	4.37	0.19961	9.847	5.479	0.63193	3.18153	2.37116	6.71	7.76	0.319576	0.08184	3.48	0.7285	2.46235	1.21118	2.96	7.29	12.9	16.93	9.32	15.1	12.58	31.85	8.78
AHNAK(S5110);	732	809	751	711	110.5	731	503	310.2	430	362.7	43.44	288.8	143.6	206.6	205.8	238.6	38	603	115.3	274.9	276.8	91.6	146.8	49.4	239.4	294.2	195.9	298.7	460	74.4	108.7	69.5	167.2	251.7	89.6	35.38	635	141.3	79.5	40.185	327.2	335.1	533	601	593	582	1493	1186	648.002
AHNAK(S5261);	10.7	2.26	2.51	5.72	3.78	13.9	9.7	4.4	3.01	6.04	3.07	15.4	3.23	1.28	22.2	8.13	0.609	10.8	13.6	2.36	12.2	2.35	2.55	0.00346	0.00229	6.04	2.71	2.98	0.00106	3.89	0.00153	0.00116	7.28	10.9	0.726	0.404	4.53	1.88	0.00235	0.00118	9.32	15.5	14.2	15.1	14.4	2.97	5.62	18.2	0.866
AHNAK(S5289);	9.98	12.8	8.65	12.6	0.431	5.8	3.92	2.31	4.51	1.09	0.788	1.4	0.543	1.77	2.43	4.06	0.37	10.3	0.5	1.55	17.3	0.793	2.44	0.531	1.93	0.00341	0.00161	1.09	1.55	0.394	0.00153	0.00116	0.674	2.42	0.217	0.466	2.09	0.133	1.86	0.251	0.775	0.0023	5.63	2.93	6.07	12.4	3.98	2.8	3
AHNAK(S5310);	11	10.4	7.48	10.1	2.97	3.77	6.54	8.04	7.6	0.00358	4.42	3.06	11.8	6.91	1.83	0.000454	0.0025	10.9	2.75	7.12	1.94	10.3	7.39	9.98	21.1	0.00341	0.00161	48.2	4.47	0.00193	0.00153	3.33	6.97	6.67	0.000576	3.5	0.776	0.0015	9.51	0.00118	2.87	0.0023	8.25	0.88	16.1	11.7	11.3	13.6	1.39
AHNAK(S5321);	65.336	138.6	123	101	2.5115	37.24	5.09248	6.954	5.02	5.49	8.55	9.192	5.49186	9.91237	18.42	9.74	2.286	42.3	5.93	3.4018	6.1	2.37228	4.187	4.61	6.22	1.126	0.18061	10.14	4.2452	3.61	0.00306	2.78116	25.2	11.92	9.73	3.92284	7.137	2.021	2.73235	5.82118	4.75218	6.74	10.69	8.24	38.5	62.9	11.78	5.74	16.01
AHNAK(S5332);	12.8	18.1	12	13.4	1.14	8.24	7.23	0.767	3.96	2.26	0.516	0.565	1.39	1.95	1.52	2.1	0.0025	6.37	0.828	1.72	1.88	0.00228	4.33	0.00346	0.861	0.821	1.42	23.5	1.55	0.45	0.00153	0.00116	1.2	1.35	0.000576	0.00284	8.01	0.496	2.82	0.00118	1.78	0.714	2.26	2.17	8.73	9.53	6.78	5.53	0.00202
AHNAK(S5397);	818.301	816.5	788	740.77	18.0245	357.77	303.92	33.5607	164.45	88.032	27.9721	61.66	14.6537	40.1244	177.82	154.37	4.6175	469.6	73.896	34.1498	222.86	18.6346	31.8908	0.01384	2.10687	34.0334	38.663	44.1846	37.153	55.212	3.06459	25.0923	110.403	70.761	23.7476	1.72852	166.54	50.1585	46.0144	25.2272	69.309	80.502	161.11	128.44	358.12	514.2	158.48	228.93	112.802
AHNAK(S5448);	131.471	147.001	149.001	138.068	0.104	84.6716	205.382	35.3237	110.501	26.3426	16.662	26.4361	11.1919	64.7724	30.6779	29.0585	0.0075	72.7515	35.1616	0.3126	54.2	19.465	32.3138	13.9915	2.92629	13.546	39.919	51.9596	100.48	19.4299	4.41306	10.9142	30.0826	44.4123	26.5976	0.00852	219.57	28.5815	0.50145	29.5024	55.1122	58.8123	63.3108	106.723	88.4317	142.333	143.892	86.2	115.352
AHNAK(S5530);	37.3	50.1	45.2	37.8	12.3	2.51	7.47	48.8	1.87	11.2	26.4	9.14	38.5	16.8	0.762	20.5	0.947	0.311	21.4	0.0018	27.6	5.12	3.83	0.00346	6.92	6.27	0.00161	1.9	8.66	14.8	2.67	13.4	34.9	8.87	0.000576	3.65	13.2	3.37	1.44	0.00118	4.62	20.7	59.6	3.02	51.6	80.5	15.2	8.21	0.00202
AHNAK(S5542);	21.6	27.7	21.6	18.3	0.554	13	2.01	0.918	0.787	0.753	1.09	0.00211	0.678	0.00237	3.51	4.3	0.505	15.8	0.405	0.467	2.53	0.00228	0.00177	0.00346	0.00229	0.00341	0.00161	0.00255	0.00106	0.00193	2.46	0.00116	5.32	1.85	0.000576	0.00284	1.44	0.0015	0.00235	0.821	0.00218	0.97	3.16	2.59	10.3	21.9	2.7	0.00187	0.00202
AHNAK(S5555);	249.001	200.473	232.103	330.822	22.9525	79.9516	47.7155	19.7907	38.4357	17.7956	2.4444	24.2911	13.6527	11.4657	13.7147	19.1369	1.48	78.983	4.29632	9.6928	23.909	11.4153	6.00954	1.22384	15.3346	70.68	39.737	8.59165	3.15424	5.42579	7.80856	10.9523	15.9286	12.8146	4.83858	3.49852	17.902	8.177	3.96705	1.65472	29.9144	39.6323	68.1598	230.5	68.095	46.6928	187.032	184.8	72.952
AHNAK(S5589);	178	226	152	144	0.0015	53.4	23.8	4.24	13.7	6.32	1.78	7.83	0.00186	4.17	41.3	50.8	0.0025	69.8	0.00158	0.189	43.1	1.96	2.97	0.00346	0.00229	1.78	1.47	3.98	0.318	5.86	0.00153	0.00116	0.00258	18.2	1.6	0.00284	10.1	0.0015	0.00235	0.00118	6.45	9.25	26.2	24.5	103	150	0.00222	18.7	14.5
AHNAK(S5604);	6.37	7.51	6.73	6.35	0.782	3.01	0.00248	0.000698	0.000679	0.00358	1.12	0.00211	0.00186	0.00237	1.88	0.644	0.0025	1.76	1.97	0.0018	0.0017	1.58	0.00177	0.00346	0.00229	0.00341	1.12	0.00255	0.00106	2.05	0.00153	0.00116	1.02	3.45	0.000576	0.00284	1.59	0.0015	0.00235	0.00118	1.58	2.37	1.18	0.00252	2.16	2.38	0.00222	0.00187	0.00202
AHNAK(S5620);	33.8	21	0.14	8.84	0.0015	10.1	16.7	0.000698	0.000679	0.00358	0.0011	0.00211	0.00186	3.56	2.84	0.000454	0.0025	11.8	0.00158	0.0018	9.45	0.00228	15.3	0.00346	0.00229	0.00341	0.00161	17.5	0.00106	0.00193	0.00153	0.00116	0.00258	0.00232	0.000576	0.00284	0.00367	12.7	0.00235	0.00118	0.00218	3.32	0.000826	25.6	8.4	8.26	34.8	34.9	0.00202
AHNAK(S5643);	66.5	65.5	48.5	58.1	0.0015	0.254	7.82	0.000698	5.36	7.15	3.52	4.14	0.00186	1.04	10.8	14.7	3.46	43.5	4.84	1.63	2.8	0.00228	5.39	0.00346	3.87	8.21	0.00161	5.07	3.56	2.18	4.83	1.86	9.21	8.97	29.3	0.477	15.3	2.62	3.66	3.35	4.9	1.35	13.2	9.43	24.1	23.4	22.6	14.4	2.46
AHNAK(S572);	158.8	205.7	193.7	221.8	10.25	78.2	68.9	20.31	56.21	13.6	3.7411	5.14211	4.00186	14.77	30.66	28.56	17.09	115.51	17.57	7.2018	19.1017	6.69	14.71	7.13	20.06	7.54	1.76161	0.23055	11.9011	9.4	1.05153	9.68	18.3026	9.66	4.88058	23.53	62.76	7.35	17.62	13.77	11.67	8.21	11.9008	42.96	106.87	86.27	107.3	31.11	62.702
AHNAK(S5720);	40.5	101	0.206	0.204	0.0015	32	26.9	4.68	6.63	13.5	1.34	4.91	2.4	6.49	14.9	13.3	0.736	17.4	9.37	4.61	8.02	1.34	2.82	0.831	0.745	0.247	1.71	4.6	3.02	3.46	0.584	0.848	8.58	2.93	0.000576	0.527	42	0.0015	1.3	0.00118	2.26	8.64	8.79	6.14	46.9	47.8	35.6	24.4	0.254
AHNAK(S5731);	3.25248	3.53292	12.3027	0.00573	7.083	3.91318	75.292	13.8014	30.4847	17.3072	10.6022	25.3042	17.1037	95.156	9.7619	5.54091	18.705	0.00456	13.1032	11.0036	26.0034	7.36456	21.2035	6.23692	24.4046	12.2068	28.0032	13.2051	102.582	7.15386	8.39306	3.18232	0.00774	6.08464	4.10115	0.00852	49.24	6.083	64.9823	1.46236	30.2832	19.1046	15.1017	5.94504	5.10332	10.8057	5.04444	9.40374	13.804
AHNAK(S5735);	99.7637	132.106	162.445	115.408	31.1045	68.0564	383.474	65.4121	169.015	120.264	39.6072	122.506	41.8556	317.048	41.5788	67.3814	62.5575	96.1246	122.885	145.448	86.4134	36.8368	193.305	17.6904	127.667	138.307	559.305	155.308	395.123	97.2658	64.1616	49.0635	56.4377	60.0386	31.4617	14.8142	262.46	41.623	236.114	56.4347	93.8865	18.6292	72.9325	47.5076	95.732	105.719	145.607	161.274	151.408
AHNAK(S5739);	27.4512	68.6315	86.141	42.1038	24.4815	16.2116	153	33.6007	100.301	54.057	15.8711	37.1021	37.6019	214.39	16.965	31.7405	39.2025	25.203	37.7016	79.514	40.5017	23.4623	52.7018	22.7335	88.6023	57.0034	134.002	53.7026	220.42	24.1519	24.6915	13.4812	18.5052	19.174	12.1406	6.11568	117.82	35.92	122.709	8.76118	108.702	20.9023	36.4008	24.1425	20.1017	32.0028	79.7422	49.1019	108.702
AHNAK(S5745);	73.1812	107.421	94.9714	115.246	72.7445	63.2816	153.39	54.6921	114.351	28.7442	5.1054	36.6463	33.6574	91.9464	28.1538	61.1415	20.578	43.5116	33.3316	73.3948	95.6717	30.6768	71.9155	90.4808	103.225	34.4402	89.093	68.9701	76.5311	30.2096	20.4561	55.8683	45.2077	7.32428	43.0823	31.7714	168.73	50.176	88.6187	9.34708	42.8532	3.8738	26.5635	86.127	116.4	50.6358	130.072	40.6093	43.7261
AHNAK(S5746);	70.9112	53.2215	83.0714	51.3457	22.1445	61.3316	147.84	30.7921	110.911	11.4442	5.1043	36.6442	33.6556	84.4864	16.3538	22.0415	20.408	42.0416	32.9916	72.2648	92.7217	15.9768	68.1255	1.98084	96.7853	31.9002	78.793	66.7401	72.5911	10.3096	12.8861	19.9683	42.8677	7.32196	21.6823	12.1714	165.31	12.876	83.2187	9.3459	41.4632	3.8715	26.3125	33.127	73.4	49.4158	47.5722	40.6075	43.7241
AHNAK(S5749);	223.585	180.307	209.525	190.61	38.661	127.578	376.215	64.2621	243.862	81.4772	10.1316	59.3406	45.6874	248.031	25.6895	58.0518	50.72	185.541	77.3752	219.565	77.2708	32.6688	162.437	32.7103	225.075	111.43	280.85	102.63	225.622	14.8416	33.9076	39.8806	48.7123	38.6076	37.8135	31.3477	366.477	49.084	148.747	62.0359	152.032	52.7055	83.4535	82.1476	142.553	156.859	206.369	109.166	268.514
AHNAK(S5749);AHNAK(S5752);	22.7812	25.4029	30.7214	26.5038	4.355	9.87318	27.89	14.18	26.62	15.116	4.8161	7.83211	19.88	18.58	13.6619	7.75045	23.61	21.006	24.065	59.28	3.9657	3.708	35.27	5.19646	45.21	14.62	7.007	34.52	37.52	6.85193	25.9115	12.3412	8.54458	6.608	0.001728	7.926	57.2437	6.2415	25.71	16.2312	10.725	3.5963	10.371	14.33	27.2	20.38	82.02	20.05	33.79
AHNAK(S5749);AHNAK(S5752);AHNAK(S5762);	0.00124	0.00146	0.00137	0.00191	0.52	0.00159	1.92	1.74	2.21	0.456	0.0011	0.00211	3.12	4.08	0.0019	0.000454	6.51	0.676	0.845	10.2	0.0017	0.127	3.78	0.00346	4.25	1.22	0.117	3.09	5.72	0.00193	0.00153	0.00116	0.00258	0.295	0.000576	0.653	0.00367	0.0015	2.51	0.00118	0.685	0.0023	2.24	2.25	2.45	2.65	41.6	3.27	4.89
AHNAK(S5769);	0.00124	0.00146	0.00137	17.8	0.163	22.1	12.2	0.000698	4.86	4.41	0.0011	0.00211	0.00186	0.00237	6.89	4.66	0.0025	4.18	7.39	0.0018	3.14	0.00228	0.00177	0.00346	0.00229	0.00341	0.201	0.00255	0.122	0.356	0.00153	0.00116	0.00258	0.262	0.000576	0.00284	29.6	0.0015	0.0925	0.00118	0.292	0.0023	2.15	4.06	0.00166	9.16	6.69	7.78	0.00202
AHNAK(S5780);	15.895	7.5173	7.43548	0.01146	5.266	13.2264	26.0124	0.20149	13.8034	11.3179	0.0066	12.5106	0.01116	0.01422	11.0095	8.33227	0.015	0.00912	1.6079	0.0108	6.4785	1.1714	0.01062	1.1873	2.38145	15.8642	64.8126	0.96175	2.84624	1.19932	0.00918	0.00696	0.01548	0.01392	3.7883	0.01704	84.571	0.009	4.2194	0.00708	5.9909	0.0138	1.53413	77.4551	8.6583	1.9342	0.01332	31.4155	9.0701
AHNAK(S5782);	15.8925	7.51438	7.43274	0.00764	5.263	13.2232	26.0074	0.200094	13.802	11.3107	0.0044	12.5063	0.00744	0.00948	11.0057	8.33136	0.01	0.00608	1.60474	0.0072	6.4751	1.16684	0.00708	1.18038	2.37687	15.5368	26.9716	0.95665	2.84412	1.11579	0.00612	0.00464	0.01032	0.00928	3.43173	0.01136	65.9673	0.006	1.85705	0.00472	5.98654	0.0092	1.53248	76.8076	8.65498	1.92852	0.00888	31.3056	9.06606
AHNAK(S5784);	119.001	92.2015	136.001	124.002	53.8015	99.3016	152.002	62.3007	127.001	128.004	25.5011	113.002	65.0019	119.002	40.6019	35.3005	57.0025	142.002	124.002	2.5718	65.68	19.4023	143.002	25.2035	148.002	46.5034	126.6	252.003	198.7	24.1019	74.2015	72.6012	120.003	81.8023	14.33	33.6028	213.004	43.1015	124.9	76.4012	110.002	92.2	90.6008	61.2025	137.002	121.003	219.002	21.2019	122.002
AHNAK(S5790);	90.5025	140.001	127.701	113.302	58.6015	49.4826	107.802	16.8607	128.401	64.1036	5.0922	4.84211	7.18186	77.4024	3.5619	14.8105	8.5825	39.9015	9.22158	32.6318	22.08	15.4823	27.8018	6.65346	57.9723	40.5034	42.68	93.9026	81.7	12.4719	13.9915	4.14232	6.43858	0.45064	10.302	14.2928	54.1037	15.7415	61.31	14.4612	35.1622	31.7303	15.6208	59.9825	44.7417	0.00852	99.5022	39.9619	55.002
AHNAK(S5790);AHNAK(S5793);	0.00124	38	52.3	28.8	11.6	0.681	40.4	4.86	39.2	16.8	0.0011	2.25	2.06	16.6	1.26	3.11	3.14	4.5	2.43	5.23	1.1	2.78	5.2	1.89	3.07	10.5	4.68	20.2	20.4	0.87	7.4	0.00116	0.986	0.446	0.132	2.99	13.2	4.54	3.91	3.96	4.56	0.528	3.12	8.68	3.44	0.00284	47.4	9.56	17.2
AHNAK(S5832);	0.00124	0.00146	0.00137	0.692	0.0015	0.272	0.00248	0.000698	0.000679	0.00358	0.0011	0.00211	0.00186	0.00237	0.0019	0.000454	0.0025	0.00152	0.00158	0.0018	0.0017	0.00228	0.00177	0.00346	0.00229	0.00341	0.685	0.00255	0.00106	0.00193	0.00153	0.00116	0.00258	0.00232	0.000576	0.00284	4.17	0.0015	0.00235	0.00118	0.00218	0.0023	0.000826	0.00252	0.00166	0.00284	0.00222	9.79	0.00202
AHNAK(S5841);	0.00372	2.57292	3.11637	0.00573	28.7405	1.21318	291.13	0.002094	276.91	21.5636	0.0033	0.00633	0.00558	13.4504	0.0057	18.98	88.005	0.00456	8.57316	0.1676	5.9434	10.7603	2.23354	61.3069	152.005	120.383	316.372	57.9051	118.271	17.4019	6.84753	10.3023	0.00774	0.00696	21.7586	10.7057	314.4	0.0045	254.938	0.00354	28.7322	0.0069	0.002478	7.00504	2.90332	0.00852	0.00666	55.499	0.00606
AHNAK(S5851);	18.2	0.986	0.476	32.6	0.347	0.478	20.4	18.5	3.8	1.53	0.0011	3.18	11.2	16.5	0.0019	0.000454	2.83	1.85	9.58	4.69	4.83	12.6	13.5	0.691	12.2	0.00341	15.2	11.2	8.56	8.33	0.00153	2.29	28.4	1.79	13.3	6.96	12.2	1.83	11.7	2.6	13.5	0.0023	4.26	11.1	29.6	11.5	3.2	6.43	3.2
AHNAK(S5857);	76.2125	107.973	87.8127	148.904	67.5505	28.2132	108.92	104.221	47.23	37.3736	13.2044	5.91392	24.8656	24.6127	37.9538	60.41	8.435	85.783	40.4616	10.4354	296.442	2.37484	14.8453	0.0173	5.56687	5.28682	16.6916	13.2551	35.2711	47.7719	516.438	99.9035	84.4077	6.32696	1.78415	2.52552	136.6	33.183	18.667	7.30354	39.9222	7.2992	32.3817	115.733	69.6033	21.8257	136.224	72.709	5.97808
AHNAK(S5857);AHNAK(S5854);	9.51	0.00146	0.00137	55.5	0.81	0.00159	5.49	2.52	2.82	2.71	0.0011	4.69	0.00186	0.00237	22.8	4.19	1.44	3.78	5.6	0.0018	123	0.00228	0.00177	0.00346	0.00229	0.00341	2.68	0.63	9.95	7.58	12.5	0.00116	0.00258	0.00232	0.000576	0.00284	7.2	2.28	0.659	0.00118	1.17	7.29	2.88	1.53	0.00166	4.33	6.12	1.81	0.00202
AHNAK(S5860);	3.55	0.35	0.00137	0.00191	0.0015	1.27	3.19	0.000698	0.000679	0.00358	0.0011	0.00211	0.00186	0.582	0.0019	0.000454	0.0025	0.00152	0.00158	0.0018	0.0017	0.00228	0.475	0.193	1.06	0.00341	0.00161	6.04	1.32	0.00193	0.00153	0.00116	0.00258	0.441	0.000576	0.00284	17	0.0015	2.84	0.00118	0.61	0.0023	0.000826	0.00252	2.25	2.53	0.00222	0.00187	0.00202
AHNAK(S5863);	3.61	0.398	0.434	0.00191	0.0015	0.411	2.94	0.235	0.000679	0.759	0.634	0.837	0.17	1.1	0.0019	2.25	0.0025	0.00152	0.00158	0.971	0.0846	1.95	0.28	0.345	0.885	0.00341	0.00161	4.91	1.11	0.00193	0.00153	0.00116	0.00258	0.818	0.000576	0.323	12.9	0.0015	1.9	0.00118	1.11	0.0023	0.264	0.0845	2.86	4.39	0.00222	0.00187	0.00202
AHNAK(S5864);AHNAK(S5865);AHNAK(S5866);	12.3	6.3	3.42	4.39	15.7	4.48	5.88	7.21	24.2	2.79	3.66	6.57	5.29	7.9	6.8	6.35	6.39	10.8	11.6	7.2	12.8	1.98	8.15	1.21	3.57	0.00341	2.01	7.31	3.86	6.28	0.00153	4.51	9.37	1.56	0.000576	11.2	22.8	2.62	11.2	15.9	7.81	0.0023	6.31	2.41	3.52	0.00284	7.46	1.73	0.00202
AHNAK(S691);	2.81	8.83	5.18	5.4	0.0015	7	0.00248	0.000698	0.684	0.00358	1.69	0.00211	0.00186	0.00237	4.52	2.43	0.0025	4.52	0.744	0.0018	2.45	0.00228	0.69	0.00346	0.00229	0.00341	0.00161	0.00255	0.00106	1.56	0.00153	0.267	3.35	0.00232	0.000576	0.00284	3.31	0.0015	0.00235	0.00118	0.00218	0.0023	0.803	0.864	7.34	9.1	1.51	0.00187	0.00202
AHNAK(S819);	7.14124	9.42	7.85	9.76	4.22	7.35	8.26	3.78	4.6	6.95	0.2441	14.97	0.20786	2.76	13.26	2.66045	1.682	3.02152	18.54	1.005	1.2017	11.394	1.92177	1.461	7.48	5.171	2.616	7.87	3.61	6.807	0.00306	3.464	0.32358	17.09	2.816	2.755	7.68	3.85	5.22	0.506	8.48	14.35	3.76083	5.78	12.17	16.51	3.514	3.45	6.23202
AHNAK(S93);	1707.3	1607.06	1663.71	1249.73	997.46	707.022	3143.34	1013.71	2331.4	2238	193.465	1828.64	521.604	1238.02	1257.1	2000.1	895.702	959.03	1352.4	876.924	1174.5	417.192	704.317	102.123	1184.3	2256.21	5944.8	1723.79	1217.9	876.412	875.012	915.501	183.52	902.724	297.811	303.853	6605.77	286.622	1602.6	324.904	2064.6	804.302	1019.4	1519.9	1148.29	2050.3	1303.9	1825	2106.4
AHNAK(T152);	10.1	16.8	13.4	19.9	0.127	2.2	0.00248	0.000698	0.000679	0.00358	0.498	0.137	0.222	0.00237	0.0019	0.89	0.0025	0.657	0.628	0.0018	0.0017	0.00228	0.00177	0.00346	0.00229	0.00341	0.00161	0.00255	0.00106	0.00193	0.00153	1.01	1.24	0.379	0.286	0.00284	1.23	0.0015	0.00235	4.34	0.00218	0.412	0.000826	0.00252	2.37	2.05	1.25	0.00187	0.00202
AHNAK(T158);	6.53	20.6	16.6	37.3	14.1	22.1	19.8	21.4	14.7	34.9	21.9	0.00211	21.4	8.73	0.0019	14.9	14.6	3.78	57.1	17.4	0.0017	5.04	8.7	5.78	56.1	1.28	17.9	15.6	21.4	11.7	10.8	15.9	2.97	2.35	40.2	5.37	32.3	26.8	17.1	2.52	6.27	0.0023	9.62	0.00252	10.5	23	11.9	15.7	32.4
AHNAK(T161);	0.218	1.68	0.776	2.63	0.0015	0.00159	1.35	0.000698	3.38	2.5	0.0011	1.78	0.00186	1.28	0.0019	0.000454	0.0025	0.372	9.77	0.862	0.0017	0.00228	0.00177	0.00346	3.46	0.00341	2.15	7.35	5.25	0.912	0.00153	0.00116	0.964	0.318	0.504	0.00284	18.7	3.25	3.71	0.00118	0.00218	0.0023	0.000826	0.00252	0.00166	0.00284	4.32	7.26	1.81
AHNAK(T204);	0.00496	5.37438	8.47411	0.00764	0.006	1.21477	14.555	0.002792	11.7104	0.01432	2.1133	0.51433	9.96558	12.2947	4.2357	0.587362	3.005	0.57056	2.46116	4.7054	31.8934	30.9323	0.00708	1.92792	27.9946	410.92	241	35.3725	12.9021	0.00772	50.0031	0.00464	29.3626	2.54464	0.002304	0.01136	177.29	0.6785	19.5847	3.91354	17.0844	2.3169	6.11165	11.965	0.00664	9.94568	45.4622	842.2	7.97606
AHNAK(T218);	68.1025	0.21492	47.3027	0.00573	19.803	0.00477	19.905	10.7014	15.3014	8.56716	0.0033	23.2042	16.2019	8.70474	5.2819	1.97645	0.0075	17.903	0.44116	11.1036	3.4334	2.10428	10.9035	0.64292	4.77458	29.887	13.276	17.6051	7.87212	0.00579	0.81706	0.00348	6.08258	6.77232	1.29115	0.00852	16.37	3.323	4.6147	6.56236	3.59436	0.0069	28.8908	58.605	22.2033	26.7057	57.336	133.7	61.304
AHNAK(T218);AHNAK(S212);AHNAK(S216);	0.00124	0.212	0.00137	0.00191	0.0015	0.00159	0.00248	0.000698	0.000679	0.00358	0.0011	0.00211	0.00186	0.00237	0.0019	0.000454	0.0025	0.00152	0.00158	0.0018	0.0017	0.00228	0.00177	0.00346	0.00229	0.487	0.456	0.00255	0.00106	0.00193	0.00153	0.00116	0.00258	0.00232	0.000576	0.00284	2.97	0.0015	0.00235	0.00118	0.00218	0.0023	0.000826	0.00252	0.00166	0.00284	0.386	13.1	0.00202
AHNAK(T24);	41.4	20.5	13.5	15.8	1.26	7.59	5.45	0.571	6.54	5.4	0.0011	1.41	0.261	1.13	1.04	1.99	0.0025	2.59	0.00158	1.65	4.93	0.00228	6.5	0.00346	1.34	4.24	2.14	5.52	0.618	1.91	0.00153	0.00116	0.00258	7.75	1.29	0.00284	7.68	0.227	1.69	0.00118	6.39	1.73	8.18	24	8.87	12.5	18.1	29.1	0.00202
AHNAK(T247);	11.8	15.8	10.2	17.8	0.0015	2.57	0.00248	0.000698	0.239	0.292	0.0011	0.00211	0.00186	0.00237	0.0019	1.08	1.42	5.11	0.00158	0.0018	0.0017	0.00228	0.00177	0.00346	0.00229	0.00341	0.00161	0.00255	0.00106	0.00193	0.00153	0.00116	2.82	0.00232	0.000576	0.00284	1.47	0.0015	0.00235	0.00118	0.00218	0.0023	0.668	0.00252	3.21	2.91	2.63	0.00187	0.00202
AHNAK(T2845);	0.416	0.00146	0.00137	1.43	0.0015	0.789	6.21	0.000698	0.855	1.62	0.0011	1.16	0.00186	1.29	0.0019	0.635	0.0556	3.7	0.187	0.0018	1.82	0.259	1.95	0.00346	0.929	0.00341	0.753	9.55	1.23	0.56	0.00153	0.00116	0.764	1.21	0.000576	0.00284	0.392	0.36	1.38	0.00118	1.43	0.0023	0.000826	0.00252	1.67	7.31	3.85	1.93	1.8
AHNAK(T3716);	128.781	97.2515	117.841	112.452	32.1515	154.722	47.8725	41.6014	113.761	52.3086	18.6522	96.2021	33.9737	49.1247	73.2438	39.7909	23.365	137.802	32.1232	38.3518	129.202	62.497	18.2835	29.7069	41.2046	26.4234	57.5132	71.1526	29.1221	27.0639	18.1431	27.9623	89.7026	38.7046	12.2112	44.3057	220.3	26.263	41.3124	16.4824	72.3044	116.765	98.2708	72.405	237.202	81.0928	114.704	50.8719	151.582
AHNAK(T376);	8.03	4.75	5.48	6.31	0.115	5.07	0.616	0.0992	3.4	0.612	3.07	0.00211	0.314	0.213	0.0019	0.000454	0.0025	3.58	2.1	0.0018	0.0017	0.518	1.06	0.00346	0.386	0.00341	0.00161	0.00255	0.00106	1.8	2.63	4.95	0.00258	0.714	1.55	0.00284	0.00367	0.756	0.247	1.52	0.00218	0.0023	1.11	0.51	0.807	2.6	3.46	2.71	2.66
AHNAK(T38);	0.00124	0.536	0.00137	3.88	3.61	0.00159	6.45	5.79	25.8	18.5	8.99	27.5	7.06	5.7	22.2	13.8	11.3	7.34	3.38	3.2	7.01	12.6	6.4	12.7	1.47	0.00341	0.00161	2.92	3.32	14.6	2.48	8.42	2.18	26.7	0.000576	2.78	11.9	16.2	2.71	2.77	0.00218	25.8	14.9	33.7	15.3	14.6	51.7	27.5	22.2
AHNAK(T4100);	234.3	164.3	194.5	137.8	25.1015	82.4016	89.6	37.89	140.001	20.0036	0.0022	109.002	16.2019	57.87	20.8019	10.9005	0.005	131.2	8.96158	97.8	58.0017	28.4023	6.84177	1.16346	14.0023	10.9034	0.00322	60.74	19.76	0.45793	0.00306	0.00232	8.53258	4.83232	0.001152	16.5028	268.5	0.003	30.75	0.00236	22.5022	30.302	87.26	88.7025	263.3	54.35	99.7	26.2019	176.1
AHNAK(T4430);	20.9	18.8	21.9	15.4	3.82	5.93	3.81	2.32	3.96	7.66	0.0011	21.8	0.598	1.43	3.5	0.894	0.0025	12	9.37	2.27	13.1	1.16	0.357	0.00346	0.477	2.83	0.00161	4.32	0.833	0.426	0.00153	1.2	2.78	0.621	0.322	5.98	16.6	2.25	1.09	0.284	1.03	7.15	6.9	8.12	17	5.42	1.24	5.58	13
AHNAK(T4564);	39.2	25.9	0.00137	0.00191	4.03	16.6	8.38	4.48	0.000679	8.67	0.853	18.3	1.98	10.9	0.0019	0.000454	0.0025	28.2	3.58	15.2	1.67	14.8	1.58	0.824	3.05	18.6	6.84	16.7	4.44	0.795	1.3	1.06	6.41	1.66	0.412	5.58	89.9	3.07	11.5	0.589	4.41	2.46	13.5	12.1	81.3	7.34	21.1	2.74	39.2
AHNAK(T4766);	425.65	236.001	277.32	275.002	113.29	190.102	216.9	78.72	441.94	205.36	6.6511	222.52	79.73	117.6	163.69	91.97	13.2325	135.802	88.82	139.38	193.65	165.61	39.51	12.4735	121.73	148.603	55.655	158.603	47.8011	29.522	25.5015	30.5012	43.238	67.0023	15.69	35.7028	676.33	57.77	113.57	1.81518	166.46	124.002	292.95	258.32	662.2	191.503	91.8022	119.69	623.002
AHNAK(T490);	0.00124	4.35	4.18	7.41	7.57	15.9	28.3	7.62	24.7	29.7	0.0011	1.48	16.8	22.8	0.279	3.96	13.1	3.69	12.9	29.7	0.0017	0.545	9.75	0.00346	26.1	0.00341	20.2	0.381	15.9	3.37	13.6	11.3	1.68	3.68	1.38	2.3	30.3	8.25	28.4	2.73	7.19	0.0023	12.6	8.63	11	3.89	112	80	0.00202
AHNAK(T4999);	8.39124	0.91246	1.81137	5.03191	3.36	3.63159	14.41	1.1107	13.58	3.24358	0.3661	1.67211	0.00372	4.34237	1.7319	2.05045	7.0725	6.15	0.00316	1.2918	0.0034	1.16228	1.83177	9.43346	4.76	1.71341	4.97	34.3025	8.365	2.129	0.00306	16.8012	0.00516	0.18232	2.25058	9.30284	2.05367	0.003	4.91235	7.45118	2.801	0.8293	1.08083	16.84	0.55166	1.35284	6.3	9.05	1.11202
AHNAK(T5184);	15.2	12.7	7.02	16.8	0.0015	9.51	2.87	0.000698	1.25	0.339	0.0011	0.161	0.00186	0.2	0.0019	2.92	0.139	8.41	0.00158	0.226	0.111	0.00228	0.00177	0.00346	0.39	0.00341	0.073	0.197	0.107	0.00193	0.00153	0.00116	0.432	0.00232	0.000576	0.00284	0.457	0.0015	0.00235	0.00118	0.00218	0.0023	0.82	2.47	0.00166	5.39	3.69	4.01	0.595
AHNAK(T551);	4.21	4.73	4.62	0.00191	0.465	0.00159	4.74	0.000698	0.496	0.00358	0.0011	0.305	0.00186	0.00237	1.84	0.611	0.0025	4.87	0.485	0.0018	0.0017	0.00228	0.00177	0.00346	0.00229	0.00341	0.00161	0.00255	0.00106	0.00193	0.00153	0.00116	0.00258	0.506	0.000576	0.00284	4.39	0.0015	0.00235	0.00118	0.00218	0.0023	0.000826	1.16	0.00166	0.00284	3.33	0.575	0.00202
AHNAK(T553);	3.29	3.6	3.11	2.64	0.0015	1.4	0.852	0.000698	0.168	0.00358	0.0011	0.00211	0.00186	0.00237	0.0019	0.34	0.0025	1.39	0.227	0.0018	0.132	0.00228	0.0916	0.00346	0.13	0.151	0.00161	1.19	0.187	0.0801	0.00153	0.576	0.00258	0.113	0.000576	0.00284	1.61	0.0015	0.142	0.00118	0.205	0.0023	0.127	1.4	1.22	1.2	2.13	1.01	2.4
AHNAK(T564);	29.5	27.3	18.7	50.6	8.4	15.4	12.7	1.83	4.55	3.12	0.0011	8.48	8.86	7.73	0.0019	1.43	4.72	4.61	0.00158	12.3	2.3	2.63	7.66	0.231	7.32	3.44	9.46	0.00255	4.16	3	1.81	5.39	3.97	0.702	3.11	6.21	11	7.27	7.93	2.37	2.84	7.3	7.28	3.68	0.00166	7.65	0.00222	10.2	11.9
AHNAK(T5729);	511.425	853.806	866.707	855.01	343.696	292.056	1264.94	384.153	733.871	486.057	76.8633	295.208	341.176	1499.35	47.9669	333.832	297.248	504.093	348.237	1015.72	169.425	158.439	566.157	161.504	776.169	355.016	773.105	674.025	1322.35	203.066	211.692	152.083	202.778	63.5786	132.251	101.901	731.33	356.223	631.219	234.754	695.765	52.7592	343.873	272.8	326.284	386.325	889.917	499.686	1926.81
AHNAK(T5729);AHNAK(S5737);	11	11.4	8.12	0.00191	15.7	13.4	44.7	9.77	36.3	20.4	1.8	44.8	9.3	83.3	11	10.4	14.5	8.33	11.3	38.5	22.5	10.3	33.4	10.4	23.3	8.59	12.9	27	93.9	11.3	7.41	5.16	4.6	20.8	2.2	4.53	51.2	8.04	46.7	8.15	22.2	9.7	10.1	6.82	12.1	37.5	9.51	19.1	40.7
AHNAK(T5794);	0.00248	8.919	11.1014	0.00382	4.01	0.00318	7.85	1.5707	23.33	5.55358	0.0022	0.96211	0.81786	10.62	0.0038	1.25045	0.3895	1.61152	1.806	2.7718	0.0034	0.57328	2.17177	0.00692	2.05229	5.49341	1.41161	11.91	4.24106	0.00386	0.86853	0.00232	0.00516	0.00464	0.001152	0.00568	2.53367	0.9545	2.91	0.00236	0.78018	0.0046	0.443826	3.01252	0.79166	0.00568	30.7022	2.45187	5.89202
AHNAK(T5796);	0.00496	3.50192	3.33274	2.02573	8.3815	0.00636	10.3375	3.98209	23.1207	2.29074	0.0044	7.15622	0.00744	6.31474	1.5848	4.02136	3.4975	0.00608	22.5732	0.4364	3.5734	10.2146	0.79654	4.94038	8.08458	16.9068	86.5316	8.7051	4.94318	0.77979	0.00612	5.10348	1.23774	3.90696	3.78015	4.49852	21.6173	0.006	8.58235	0.00472	5.71436	9.2346	6.21248	9.18504	0.00664	1.94852	1.37666	1.58561	0.68706
AHNAK(T5798);	31.4062	34.5234	38.0541	21.4095	21.8255	29.508	65.2425	7.14909	61.569	26.1643	4.2255	11.6483	3.32344	29.9024	5.7416	5.93182	1.547	19.3346	14.2292	8.7146	20.5051	16.4053	17.9255	3.38184	45.6246	34.8634	80.5432	84.5225	58.3821	8.40979	2.26312	2.6058	1.8129	10.1593	5.55073	5.68136	46.6473	4.389	54.198	1.7659	28.1524	16.4592	8.20848	15.6201	18.9966	6.8242	59.9089	15.7256	29.7261
AHNAK(T5824);	955.192	1281.41	1140.62	1350.01	45.4045	524.792	178.125	32.4021	131.141	117.537	27.4412	116.006	28.2056	34.5877	110.174	112.411	54.085	203.557	117.203	191.169	133.303	12.4296	138.005	55.1104	192.325	93.3256	146.452	202.326	30.2451	70.0309	152.684	102.842	175.423	162.195	27.8012	39.9085	664.55	82.7045	23.8048	49.9035	40.0065	132.007	124.946	69.3625	256.403	401.606	442.764	140.64	208.165
AHNAK(T5824);AHNAK(S5830);	0.00124	0.00146	0.00137	0.00191	0.0015	9.05	3.12	0.000698	2.14	1.78	0.0011	0.00211	0.00186	0.00237	3.17	1.41	0.0025	3.99	1.2	0.0677	1.3	0.00228	0.00177	0.00346	0.00229	0.0922	0.00161	0.0435	0.00106	0.293	0.00153	0.00116	2.67	0.19	0.000576	0.00284	11.4	0.0015	0.0625	0.00118	0.00218	0.0023	0.944	1.61	12.4	13.6	9.76	4.54	0.161
AHNAK(T5839);	42.1037	45.5029	58.8514	39.1319	29.3485	41.5032	120.9	29.7637	139.8	68.9536	5.3442	78.0042	19.6899	64.79	46.5038	50.9545	41.95	29.4215	71.444	57.3836	23.2034	47.666	30.3835	57.088	91.29	34.6168	242.423	90.8325	66.8711	32.2819	48.9415	39.6552	2.67774	37.6046	12.672	35.07	371.7	12.824	117.1	14.1124	81.12	25.1046	39.6178	73.1225	53.8233	72.2828	61.2182	58.2019	83.704
AHNAK(T5845);	93.305	108.874	111.314	48.7076	174.544	47.3148	888.496	36.3628	461.271	225.482	5.3655	23.3305	37.4474	774.283	16.7835	76.7605	329.11	42.4061	66.5992	383.007	10.2888	53.0148	236.407	193.614	293.895	162.347	370.2	816.508	1005.73	43.1858	67.7406	109.805	3.5039	14.9139	59.2603	117.789	487.197	45.116	715.282	28.7647	147.004	10.3138	43.1433	163.055	83.805	39.0142	213.809	164.806	120.81
AHNAK(T590);	42.9	34.6	29.5	3.68	0.0015	7.56	4.17	0.405	1.05	2.01	0.283	0.00211	0.349	0.00237	1.09	0.524	0.433	4.42	3.98	0.0018	0.379	0.00228	0.00177	0.295	0.00229	0.786	5.5	2.76	1.16	1.29	0.00153	0.00116	0.00258	0.00232	1.08	0.00284	3.4	0.608	0.00235	0.00118	0.956	0.0023	0.969	1.09	3.24	9.22	9.17	4.61	1.68
AHNAK(Y121);	79.5	79.6	114	68	56.3	60.9	92.9	39.9	148	21.3	5.33	44.3	18.9	44	16.5	19	16.2	78.4	16.7	61.1	40.9	5.32	24.5	4.63	62.1	48.7	61.3	117	49.6	10.1	12.3	10.2	24.3	10.6	5.47	10.2	100	10	38.9	9.06	32.6	26	34.4	31.7	50.6	53.5	58.1	52.2	130
AHNAK(Y160);	0.218	1.68	0.776	2.63	0.0015	0.00159	1.35	0.000698	3.38	2.5	0.0011	1.78	0.00186	1.28	0.0019	0.000454	0.0025	0.372	9.77	0.862	0.0017	0.00228	0.00177	0.00346	3.46	0.00341	2.15	7.35	5.25	0.912	0.00153	0.00116	0.924	0.318	0.504	0.00284	18.7	3.25	3.71	0.00118	0.00218	0.0023	0.000826	0.00252	0.00166	0.00284	4.32	7.26	1.62
AHNAK(Y5836);	135.407	138.836	149.785	83.1996	212.77	69.3179	1197.29	62.9765	807.431	284.161	10.3977	50.8169	54.9873	814.185	35.5152	99.2149	428.538	65.7276	106.019	440.551	15.5219	98.4786	262.489	298.198	959.355	317.457	867.423	1255.1	1182.37	74.2658	102.691	141.359	6.17906	39.5186	86.6717	146.629	997.207	55.57	1037.84	39.4871	211.854	24.8184	82.0441	199.913	135.808	84.497	271.097	249.806	150.816
AHR(S52);	0.00124	0.00146	0.00137	0.00191	0.0015	0.00159	0.00248	0.000698	0.000679	0.00358	0.0011	0.00211	0.00186	0.00237	0.0019	0.000454	0.0025	0.00152	0.00158	0.0018	0.0017	0.00228	0.00177	0.00346	0.00229	0.00341	0.00161	0.00255	0.00106	0.00193	0.00153	0.00116	0.00258	0.00232	0.000576	0.00284	0.00367	0.0015	0.00235	0.00118	0.00218	0.0023	0.000826	0.00252	0.00166	0.00284	0.00222	0.00187	0.00202
AHR(S73);AHRR(S74);	0.00124	0.00146	0.00137	0.00191	0.0015	0.00159	0.00248	0.000698	0.000679	0.00358	0.0011	0.00211	0.00186	0.00237	0.0019	0.000454	0.0025	0.00152	0.00158	0.0018	0.0017	0.00228	0.00177	0.00346	0.00229	1.95	0.00161	0.116	0.00106	0.00193	0.00153	0.00116	0.00258	0.00232	0.000576	0.00284	0.00367	0.0015	0.00235	0.138	0.00218	0.0023	0.000826	61.8	0.00166	0.00284	0.00222	0.00187	0.00202
AHR(S81);	0.00124	1.94	0.086	2.63	12.8	0.00159	2.82	8.18	0.000679	6.19	17.1	7.81	7.42	4.08	11.6	18	2.82	23.8	29.7	3.3	5.03	4.3	22.9	7.78	0.00229	6.99	0.809	0.654	0.00106	13	12	9.89	11.9	14.6	0.000576	12.9	11.1	11.6	3.98	5.13	15.4	16.2	19.5	16.1	22.5	9.9	8.52	12.7	13.3
AHSA1(S258);	0.00124	2.17	2.18	0.00191	0.616	0.00159	4.41	0.000698	0.661	1.24	0.0011	0.698	0.00186	0.956	0.0019	0.000454	0.0025	0.00152	0.00158	0.0018	0.0017	0.00228	0.00177	0.277	0.674	2.17	0.367	0.298	0.672	0.00193	0.00153	0.00116	0.00258	0.00232	1.19	0.00284	0.00367	0.0015	1.13	0.00118	0.526	0.987	0.614	0.00252	0.524	2.52	0.00222	0.00187	0.00202
AHSG(S134);	18	8.06	14.1	12.5	2.85	18.2	1.39	7.25	3.73	10.7	10.2	3.9	12.5	3.57	14.8	3.6	3.22	14.3	8.71	11.1	5.36	9.82	7.69	7.87	1.24	2.97	0.00161	2.75	7.18	2.47	7.11	11	21.9	13.9	0.442	4.35	4.09	3.27	2.39	171	10.3	5.54	9.89	8.26	14.1	18.6	11.1	5.89	4.91
AHSG(S138);	23.05	22.28	20.52	17.83	4.07	32.54	3.6	6.65	6.7	25.4	12.41	4.96	13.84	4.3	28.3	4.01	2.245	14.81	20.04	15.44	11.65	10.83	7.83	10.12	0.881	4.56	0.00322	3.44	7.62	2.22	38.2	22.91	31.87	12.74	0.692576	5.09	6.28	3.97	2.61	640	12.05	16.37	8.62	14.4	14.34	23.23	17.91	10.83	13.46
AHSP(S101);	0.00124	0.00146	0.00137	0.00191	77.7	0.00159	32.5	120	0.000679	0.00358	58.4	1	27.1	5.25	57.7	213	0.0025	55	2.76	0.0018	309	18.3	0.00177	0.00346	0.00229	0.00341	0.00161	2.44	0.758	83.7	677	257	56.1	5.21	0.000576	13.3	28.9	59.9	13.4	0.00118	47.5	0.0023	11.1	158	79	23.3	24.8	1.8	0.00202
AHSP(S96);	0.00124	0.00146	0.00137	0.00191	87.5	14	26.4	123	1.5	0.00358	45.1	0.00211	22.3	2.93	33.4	137	0.0025	66.9	1.77	0.0018	293	10.2	1.52	0.00346	0.0902	0.00341	0.183	0.00255	0.00106	49.9	648	180	73.7	3.2	4.45	12.6	24.5	43.7	7.8	0.00118	34.7	0.0023	11.9	172	73.9	6.29	18.3	2.6	0.00202
AIDA(S147);	7.54	8.07	9.39	7.46	18.6	5.85	2.79	11.7	2.97	2.49	9.36	14.3	4.81	5.43	7.29	5.61	1.06	7.96	1.79	0.0018	13.2	1.73	0.00177	0.745	2.16	11.2	8.3	1.81	4.17	6.29	8.98	3.76	5.57	10.2	8.6	2.36	1.36	3.57	0.00235	0.00118	6.55	12.3	6.79	8.5	3.83	7.79	4.67	3.16	0.00202
AIDA(S162);	0.68624	25.2015	12.4014	29.9019	2.0186	13.1016	5.265	4.42	4.80068	8.607	3.6411	1.39211	5.77186	2.7091	2.7919	9.431	4.8125	5.806	5.04158	2.2818	2.5517	3.49228	7.304	0.45646	4.44229	17.737	3.11161	1.32255	0.93006	6.265	34.45	5.89116	4.76258	5.821	4.788	2.76284	2.09367	4.2515	1.02235	0.71918	2.73218	1.5823	5.074	10.184	5.33	3.3818	20.05	16.95	13.702
AIF1(S38);	184.994	67.7044	95.0041	126.176	14.9645	109.242	32.0625	10.7028	272.401	35.3536	17.8822	12.8442	3.55958	5.34948	72.9029	64.8405	11.1875	23.5385	14.0932	4.2072	244.98	13.5093	5.95531	55.2069	39.2146	21.6468	4.30022	14.0677	3.32424	14.6739	1.72612	4.67464	17.1787	0.28728	16.5912	0.0142	126.784	0.8135	45.0647	0.0059	50.2322	295.642	103.381	225.653	115.472	209.653	162.004	142.292	94.094
AIF1(S39);	490.793	491.41	501.16	417.389	29.5705	282.677	29.64	87.5014	207.69	102.091	126.25	36.4321	28.71	62.856	209.832	172.98	42.3425	126.772	59.7116	44.92	191.758	37.5223	105.029	97.5035	32.2523	60.5034	9.92	117.883	67.55	43.7	17.7031	31.042	35.498	23.1	19.0406	27.7528	367.5	15.08	38.77	56.22	110.38	277.43	269.978	292.9	280.33	426.32	423.39	167.5	343.902
AIF1(S45);	0.00248	0.00292	0.00274	0.00382	2.5015	9.88159	9.46248	1.6507	31.129	5.71358	4.4111	1.66211	0.00372	1.78237	11.4019	11.8005	0.4945	1.49152	0.41058	0.0036	94.3	7.19228	2.43177	23.779	7.38229	8.99341	1.40161	0.0051	0.79106	5.95193	0.00306	0.00232	0.00516	0.00464	4.06058	0.00568	41.749	0.8555	9.16235	0.00236	25.595	20.4023	10.4008	30.322	6.43166	18.713	1.89222	20.88	0.00404
AIF1(Y37);	675.79	510.397	596.167	430.721	47.0365	403.663	74.605	99.7549	512.22	143.658	149.163	49.3384	32.2733	69.9878	270.137	249.941	53.3145	146.703	74.3653	46.9526	531.358	58.6538	113.852	176.489	77.3392	91.1436	15.4818	133.155	68.4664	60.4958	19.4322	37.319	54.0819	25.7796	39.6923	24.0727	520.033	16.65	92.9971	56.2283	185.507	597.225	384.102	548.875	397.553	663.276	586.107	331.872	438
AIF1L(S133);	0.00248	0.00292	0.00274	0.00382	19.59	1.58159	12.8025	38.22	0.001358	0.84058	16.54	0.00422	11.93	56.5	3.6219	15.08	11.95	1.77152	12.35	3.316	5.1017	9.5	17.3	0.00692	2.006	0.70841	0.00322	7.16	1.60106	18.01	0.00306	2.75116	8.76258	56.3	1.54058	1.41284	0.00734	8.3	11.19	10.5012	12.05	14.42	35.73	0.00504	2.52166	0.00568	0.00444	0.00374	0.00404
AIFM1(S266);	9.13	11.5	10.4	10.5	4.36	10	0.00248	3.37	2.26	9.55	6.35	4.43	5.89	2.68	4.09	5.11	3.69	6.08	7.24	4.93	0.0017	9.36	12.7	6.61	7.65	4.88	2.02	5.08	7.34	7.2	7.93	8.66	12.4	7.89	4.96	5	3.65	7.76	6.86	29.9	8.21	8.19	9.21	6.79	8.26	14.9	5.18	4.74	9.4
AIM1(M515);AIM1(S543);	0.00248	19.7015	2.89137	2.82191	10.0015	4.85	40.92	35.36	23.902	12.2036	1.6511	13.922	12.3019	17.18	12.7019	15.8005	7.3825	44	4.96158	22.47	43.8	17.6023	9.51	0.00692	9.74229	25.321	4.75161	3.66255	8.11	5.71193	0.00306	3.53116	14.54	8.23232	1.16058	13.1028	12.0037	8.21	10.4024	0.00236	6.42218	8.7123	11.9008	41.21	54.8	25.9028	16.84	20.8019	29.95
AIM1(S1002);	13.5	18.3	19.1	22.3	11.5	17.1	3.71	1.54	1.88	2.19	0.0614	0.00211	2.06	2.42	0.0019	4.59	1.64	2.1	10.4	0.243	0.0017	0.00228	0.00177	0.00346	1.67	0.316	0.00161	4.22	2.23	2.81	1.98	2.26	1.76	0.00232	1.41	0.512	12.8	3.06	10.8	0.00118	1.28	0.0023	0.324	4.22	1.18	0.00284	9.73	8.39	0.128
AIM1(S22);	3.49	2.78	2.79	4.12	0.0015	11.1	4.39	3.72	3.49	7.07	0.0011	3.21	2.77	0.00237	5.99	4.61	0.0025	2.17	0.00158	0.284	0.0017	0.00228	2.07	0.00346	2.39	2.4	0.00161	0.00255	0.00106	0.00193	0.00153	0.00116	0.00258	0.803	0.000576	0.00284	0.00367	0.0015	0.00235	0.00118	1.6	2.81	0.000826	9.48	13.5	1.17	6.91	2.05	0.983
AIM1(S329);	5.64	0.00146	0.00137	0.00191	0.0015	9.94	7.27	7.69	3.52	0.00358	0.0011	0.00211	13.4	3.28	1.47	2.02	1.15	7.39	0.00158	11	9.4	7.64	4.33	0.00346	0.00229	23.5	0.00161	0.00255	1.27	0.00193	0.00153	0.00116	9.07	2.55	0.000576	0.00284	5.64	2.05	0.686	0.00118	2.51	0.0023	7.13	29.9	20.2	4.33	25.6	21.4	0.00202
AIM1(S484);	16.7	35	39.7	23.5	21.1	33.6	20.7	23	28.8	28.5	3.43	0.00211	26	8.04	16.9	0.000454	7.62	30.8	6.01	16.7	0.0017	11.9	8.78	0.211	14.5	35.4	0.00161	0.00255	7.25	9.73	0.00153	5.82	8	3.36	5.11	9.99	15.6	5.45	12	2.52	12.5	0.0023	8.29	48.1	53.9	14.5	45.3	14.6	43.5
AIM1(S487);	11.9	38.8	28.6	27.9	6.99	22.9	5.86	10.4	3.5	0.778	0.423	3.33	10	0.892	5.77	0.000454	3.01	15.2	1.94	4.59	5.14	2.93	2.52	0.00346	2.18	17.2	0.33	0.00255	0.409	2.42	0.00153	0.83	5.08	1.22	0.267	1.15	5.35	2.83	1.57	2.17	3.67	2.5	2.83	30.1	21.4	5.88	12.9	10.9	16.2
AIM1(S529);	0.00124	0.00146	0.00137	0.00191	3.08	0.00159	9.18	11.5	4.26	2.01	0.0011	5.34	8.59	2.01	2.21	5.63	1.76	5.06	0.00158	3.04	10.4	4.4	0.00177	0.00346	1.33	10.8	0.00161	0.00255	0.404	0.00193	0.00153	1.51	4.4	0.00232	0.000576	1.32	1.47	0.0015	2.68	0.00118	0.668	4.41	8.58	20	16.8	10	1.88	11.1	0.00202
AIM1(S543);	0.00248	19.7015	2.89137	2.82191	10.0015	4.85	40.92	35.36	23.902	12.2036	1.6511	13.922	12.3019	17.18	12.7019	15.8005	7.3825	44	4.96158	22.47	43.8	17.6023	9.51	0.00692	9.74229	25.321	4.75161	3.66255	8.11	5.71193	0.00306	3.53116	14.54	8.23232	1.16058	13.1028	12.0037	8.21	10.4024	0.00236	6.42218	8.7123	11.9008	41.21	54.8	25.9028	16.84	20.8019	29.95
AIM1(S78);AIM1(S81);	0.00124	0.00146	0.00137	1.78	22.1	0.553	1.32	2.69	7.83	6.66	5.22	7.01	1.98	15	20.8	16.9	15.2	4.84	0.00158	0.0018	20.1	16.5	2.12	1.04	6.35	3.54	0.00161	5.58	0.00106	8.45	17.8	0.00116	1.36	5.86	0.000576	2.89	0.00367	0.147	5.78	0.00118	9.06	18.1	13.5	6.2	11.1	21.2	26.9	33.2	2.05
AIM1(T424);	4.98	12.6	10.3	7.71	0.0015	0.00159	1.95	0.000698	1.42	0.448	0.0011	0.00211	0.00186	0.0918	0.0019	0.522	0.301	0.828	0.00158	0.705	0.0017	0.00228	0.257	0.00346	0.337	5	0.648	0.00255	0.323	0.00193	0.00153	0.00116	0.00258	0.00232	0.000576	0.433	1.06	0.0015	0.392	0.00118	0.00218	0.0023	0.000826	4.22	2.01	2	0.945	5.39	3.33
AIM1(T524);	0.00124	1.65	1.05	0.359	1.42	0.00159	9.13	9.46	7.75	6.79	0.885	4.05	8.29	0.00237	5.64	7.31	0.0025	12.6	2.36	7.86	6.82	7.47	5.57	0.953	0.00229	10.3	0.00161	0.00255	2.37	3.11	2.24	0.00116	0.00258	0.00232	0.000576	9.29	10.7	0.0015	4.65	1.25	0.00218	5.79	8.01	26.1	19.4	5.63	12.5	20.8	14.4
AIM1(T530);	2	0.00146	0.705	1.01	1.33	2.03	12	13.8	16.4	10.6	1.87	0.854	5.25	2.58	9.2	10.9	5.57	20.6	2.47	7.88	13.5	15.6	5.24	2.13	5.08	13.1	3.52	1.68	2.87	6.42	0.259	5.38	5.2	4.12	5.84	10.8	22	3.35	11.8	0.00118	9.59	1.28	9.33	20.4	26.2	13	20.7	10.9	62.5
AIM1(T84);	8.54	8.78	0.00137	3.27	3	4.28	3.76	17.4	4.33	6.2	9.7	1.28	14.2	6.13	12.4	12.9	6.1	11.8	3.5	3.72	8.24	13.5	8.37	16.3	5.6	2.2	0.00161	4.83	4.75	7.17	0.586	2.47	9.48	10	2.8	8.8	1.65	4.64	7.11	1.56	2.68	11.8	6.45	11.1	17.3	20.2	8.21	3.45	0.971
AIM1(Y992);	13.5	18.3	19.1	22.3	11.5	17.1	3.71	1.54	1.88	2.19	0.0614	0.00211	2.06	2.42	0.0019	4.59	1.64	2.1	10.4	0.243	0.0017	0.00228	0.00177	0.00346	1.67	0.316	0.00161	4.22	2.23	2.81	1.98	2.26	1.76	0.00232	1.41	0.512	12.8	3.06	10.8	0.00118	1.28	0.0023	0.324	4.22	1.18	0.00284	9.73	8.39	0.128
AIMP1(K137);AIMP1(S140);	2.03124	2.58146	2.00137	1.26191	0.7715	2.74159	1.34248	2.3707	1.40068	0.62258	12.44	0.00422	32.98	1.71237	0.0038	10.958	0.005	0.00304	12.012	0.6718	17.3017	1.88228	0.73877	0.00692	0.00458	13.8034	0.00322	0.33055	1.58106	1.34193	0.00306	0.00232	0.00516	2.78232	1.01058	0.00568	13.4037	10.84	0.0047	0.00236	7.502	0.0046	16.2	15.082	1.41166	14.85	28.98	43.53	0.16502
AIMP1(S140);	2.03124	2.58146	2.00137	1.26191	0.7715	2.74159	1.34248	2.3707	1.40068	0.62258	12.44	0.00422	32.98	1.71237	0.0038	10.958	0.005	0.00304	12.012	0.6718	17.3017	1.88228	0.73877	0.00692	0.00458	13.8034	0.00322	0.33055	1.58106	1.34193	0.00306	0.00232	0.00516	2.78232	1.01058	0.00568	13.4037	10.84	0.0047	0.00236	7.502	0.0046	16.2	15.082	1.41166	14.85	28.98	43.53	0.16502
AIPL1(S101);AIPL1(S103);TUBGCP3(S284);TUBGCP3(S286);ETV1(S390);ETV1(S392);ETV4(S396);ETV4(S398);ETV5(S423);ETV5(S425);	78.4	56.7	59.9	5.9	73.9	93.4	148	70.2	3.32	154	194	191	135	112	134	76.2	124	50.4	180	224	380	619	140	552	193	321	350	226	155	237	229	158	100	127	150	99.7	396	103	298	77.7	348	103	119	110	126	7.53	65.3	159	84.6
AJUBA(S119);	3.51	9.68	13.3	16.2	5.26	0.224	0.245	1.28	1.1	2.21	2.39	0.00211	2.12	1.46	1.4	4.68	2.84	0.00152	3.62	1.17	1.02	0.152	1.47	11.3	1.27	1.3	16.6	0.00255	2.01	1.77	23.6	11.7	3.86	2.45	6.66	5.63	22.6	38.1	0.00235	3.26	1.26	1.56	1.12	0.00252	0.289	12.8	2.95	14.7	16.5
AJUBA(S130);	0.00248	0.00292	0.00274	0.00382	8.58	0.00318	0.00496	2.7307	0.852679	0.00716	0.0022	0.73511	0.42386	1.40237	0.0038	1.164	0.1455	0.49252	0.00316	0.0036	0.0034	2.52228	0.72677	6.03	0.89429	2.81341	7.07	1.17255	5.5	0.39193	0.00306	0.67716	0.45558	0.00464	0.001152	7.42	0.00734	26.89	0.53635	0.00236	0.40618	0.8323	0.942826	0.00504	0.00332	0.36484	0.00444	0.00374	0.00404
AK2(S151);	0.00124	0.00146	0.00137	0.00191	13.1	0.00159	1.69	9.39	22.2	16.1	16	17.1	5.79	3.48	19.6	22.3	1.62	18.9	5.94	0.0018	45.3	19.4	12	9.5	2.1	20.5	6.13	0.00255	1.51	22.1	14.8	12	7.63	28.7	35.4	12.8	5.47	19.9	5.52	0.00118	15.1	28	29.9	114	0.00166	0.00284	0.00222	30.7	0.00202
AK2(S4);	0.00124	2.44	4.69	1.49	6.37	9.6	13.7	7.84	5.26	1.38	15.2	7.01	14.8	4.17	2.45	2.73	1.74	0.00152	0.00158	4.92	0.0017	4.72	7.74	4.53	5.22	0.00341	0.00161	64.8	15.8	0.00193	0.00153	1.83	8.22	17.1	4.41	4.8	1.23	2.13	0.00235	17.5	3.61	13.9	10.2	13.1	9.11	20.2	0.977	8.92	14.2
AK2(Y152);	0.00124	0.00146	0.00137	0.00191	13.1	24.6	1.65	9.39	22.2	16.1	25.7	17.1	8.16	4.36	19.6	22.3	1.62	18.9	5.94	3.72	45.3	19.4	12	9.5	0.00229	20	6.13	0.00255	3.09	22.1	14.8	12	7.44	28.7	35.4	12.8	6.8	19.9	5.52	0.00118	15.1	28	29.9	114	13.3	17.4	18.5	30.7	0.00202
AK5(S181);	4.21	4.22	3.83	4.42	2.62	2.75	0.63	0.000698	0.000679	0.00358	0.0011	0.00211	0.00186	6.06	1.81	0.000454	0.0025	1.43	5.38	0.0018	1.2	0.00228	0.00177	1.77	6.64	0.00341	0.00161	0.00255	0.00106	2.77	0.00153	0.103	0.00258	0.00232	0.257	0.00284	0.00367	0.0015	8.23	1.3	0.522	0.0023	0.000826	0.00252	2.5	5.01	2.55	0.834	0.00202
AK5(S78);TIMELESS(S497);ANAPC2(S284);SLC2A6(S504);SMCR7L(S170);TSPAN32(S189);PLEKHG4B(S883);NOTCH2(S1564);LRPAP1(S8);KMO(S449);ARHGEF10(S297);	6.27	0.00146	0.00137	0.00191	0.204	1.67	0.00248	0.106	0.21	3.01	1.6	1.96	0.527	1.48	0.518	0.384	0.165	0.308	0.365	0.0018	0.0017	0.896	0.416	0.399	1.75	0.00341	5.06	0.234	0.00106	0.836	0.664	0.00116	3.18	0.00232	0.000576	0.268	0.745	0.542	1.99	1.38	1.02	0.649	1.16	1.59	0.895	3.36	1.01	0.425	0.00202
AKAP1(S105);	0.00124	4.8	0.00137	0.00191	0.0015	0.00159	0.00248	0.000698	0.000679	0.00358	15	0.00211	4.48	0.00237	0.0019	0.000454	0.353	0.00152	0.00158	0.0018	0.0017	0.00228	7.15	0.00346	0.00229	0.00341	4.33	0.00255	0.00106	0.00193	0.708	0.00116	6.15	3.92	0.000576	0.00284	0.00367	0.0015	0.00235	3.81	0.00218	12.9	0.000826	0.00252	3.61	8.87	0.00222	0.00187	4.28
AKAP1(S150);	2.65	2.78	4.99	2.6	2.76	8.67	2.25	5.04	1.02	3.13	13.4	8.56	4.58	0.00237	0.0019	4.65	0.0025	7.17	0.00158	0.0018	4.76	6.8	3.58	1.1	0.9	2.16	0.29	0.00255	0.414	8.14	3.7	1.33	9.61	11.1	8.16	5.26	0.00367	11.9	0.00235	3.47	5.39	0.0023	14.8	15.4	15.2	0.00284	4.59	18.3	7.38
AKAP1(S445);	4.58	7.99	6.23	6.21	0.0015	7.32	9.53	17.2	0.000679	0.00358	0.0011	9.33	7.52	1.97	0.0019	0.000454	0.0025	0.00152	0.00158	0.0018	12.4	10.2	7.44	1.23	2.11	0.00341	0.00161	0.491	0.737	0.00193	0.00153	0.00116	0.00258	16.9	11.7	0.00284	0.00367	0.0015	0.00235	0.00118	0.00218	0.0023	16.3	1.26	13.2	0.00284	0.00222	7.24	12
AKAP1(S592);	1.6	1.84	1.96	1.3	0.815	1.54	2.47	1.71	1.03	1.92	6.53	0.00211	1.53	0.00237	1.78	1.6	0.0025	1.13	0.422	0.0018	0.835	1.04	5.09	0.00346	0.00229	5.12	0.00161	0.00255	0.00106	3.87	0.817	0.485	3.51	15.4	19.3	0.395	0.00367	1.96	0.00235	8.04	2.38	0.0023	3.19	7.72	3.27	5.71	4.47	4.7	1.53
AKAP1(T590);	0.219	0.00146	0.00137	0.00191	0.0015	0.00159	0.747	0.000698	0.000679	0.00358	2.56	0.00211	0.365	0.00237	0.573	0.614	0.0025	0.00152	0.00158	0.0018	0.262	0.569	1.47	0.00346	0.00229	0.00341	0.00161	0.00255	0.159	1.52	0.00153	0.00116	0.613	4	0.000576	0.00284	0.00367	0.118	0.00235	0.856	0.707	1.1	1.06	0.789	0.998	2.14	1.75	1.15	0.00202
AKAP10(S7);	0.00124	0.00146	0.00137	0.676	0.0015	0.00159	0.00248	0.000698	0.000679	0.00358	0.0011	0.00211	0.00186	0.00237	2.69	4.76	0.0025	0.00152	0.891	0.0018	0.0017	0.00228	0.00177	0.356	0.00229	0.00341	0.00161	0.00255	0.00106	0.302	0.317	0.633	0.00258	1.29	0.000576	0.158	0.768	0.0015	0.00235	0.00118	0.00218	0.0023	0.000826	0.365	0.00166	0.00284	0.00222	0.00187	0.00202
AKAP11(R1608);AKAP11(S1611);	39.6	67.13	66.9	60.8	135.74	19.52	9.46	14.36	77.19	155.79	15.18	75.94	13.99	11.21	107.82	153.2	64.12	52.7	96.9	13.15	169.89	190.38	13.38	63.85	95.036	26.21	42.03	1.55255	6.29	205.12	550.38	139.41	50.9	216.46	122.33	58.86	69.5976	192.17	11.22	25.13	105.33	7.6723	21	106.71	5.01	17.52	29.1	112.19	8.1
AKAP11(S1013);	0.697	4.11	1.48	2.21	1.74	4.16	1.36	1.74	1.24	1.66	2.24	0.00211	2.58	1.61	0.381	1.31	2.87	2.87	2.98	2.1	0.0017	1.76	4.73	4.85	2.36	1	0.00161	1.44	1.39	4.76	0.00153	0.00116	3.15	1.11	3.01	2.26	0.00367	0.0015	3.14	10.8	3.29	0.0023	3.04	1.93	2.88	4.92	1.06	0.00187	0.00202
AKAP11(S1169);	6.19	5.38	6.11	5.12	0.0015	6.11	1.76	3.97	4.79	2.13	2.23	4.14	3.77	6.18	2.68	4.27	0.886	6.19	2.14	4.1	2.2	3.26	1.28	2.91	3.1	1.27	1.61	2.29	2.22	3.32	1.47	2.42	3.17	2.19	6.72	4.42	0.00367	2.38	2.05	0.00118	4.66	5.21	5	0.983	2.08	7.78	4.16	0.00187	0.00202
AKAP11(S1242);AKAP11(T1244);	51.1012	74.09	79.49	119.002	165.44	0.57059	65.07	121.56	102.24	139.396	153.21	86.51	149.4	133.47	70.0019	95.51	112.47	197.88	127.91	140.23	58.21	82.673	106.955	133.003	124.26	3.56341	93.384	101.003	105.48	153.51	112.002	92.9	220.23	88.226	155.61	110.03	64.7037	74.8015	128.944	272.001	97.46	154.97	121.96	157.65	165.13	161.53	280.29	99.89	99.47
AKAP11(S1337);	6.34	20.2	19.74	22.2	25.6	11.32	4.52	4.92	0.001358	2.24	0.0022	0.00422	0.558	2.44	0.0038	14.16	17.88	3.74	7.62	0.0036	0.0034	3.32	1.668	9.74	0.00458	2.66	1.418	6.3	0.00212	15.06	0.968	11.36	0.00516	2.4	1.024	9.14	0.00734	4.38	0.0047	0.512	10.6	0.0046	2.9	0.00504	1.236	1.906	2.74	1.132	2.28
AKAP11(S1487);	0.00124	0.00146	0.00137	0.00191	0.0015	0.366	0.181	0.000698	0.000679	1.2	0.0011	0.00211	1.79	2.45	1.92	1.04	0.633	2.88	0.00158	1.65	0.67	0.103	1.15	1.57	0.00229	0.00341	0.00161	0.00255	0.00106	0.575	0.387	1.66	1.31	0.221	0.653	1.01	0.00367	0.0015	0.00235	4.47	1.46	0.0023	0.000826	0.702	0.574	5.18	0.00222	0.00187	0.00202
AKAP11(S1580);	6.13124	4.93	1.76137	6.06	14.55	8.15	1.226	1.557	6.88068	4.83	4.0011	1.37211	5.72186	11.12	5.1119	4.01	14.92	5.41152	8.44	17.45	10.54	2.262	9.65	1.42346	8.41229	12.31	4.42	12.6	7.65	12.58	15.36	8.63	3.77258	5.76232	9.09	11	2.417	10.71	18.955	10.53	3.97	2.3123	7.8	9.19	7.1	5.99	10.68	5.81187	4.97202
AKAP11(S1611);	39.6	67.13	66.9	60.8	135.74	19.52	9.46	14.36	77.19	155.79	15.18	75.94	13.99	11.21	107.82	153.2	64.12	52.7	96.9	13.15	169.89	190.38	13.38	63.85	95.036	26.21	42.03	1.55255	6.29	205.12	550.38	139.41	50.9	216.46	122.33	58.86	69.5976	192.17	11.22	25.13	105.33	7.6723	21	106.71	5.01	17.52	29.1	112.19	8.1
AKAP11(S1619);	7.66	0.304	22.1	0.265	14.8	0.58	2.98	6.82	4.17	4.32	5.82	2.22	3.88	5.52	3.28	10.7	2.62	9.56	12.6	4.17	1.03	2.35	2.81	2.28	2.48	2.93	0.374	0.584	3.02	7.69	11.2	1.4	14.5	1.71	6.79	3.38	1.47	3.12	5.02	5.35	7.24	7.91	5.58	1.83	1.49	4.65	15.9	4.27	3.2
AKAP11(S20);	0.00124	0.00146	0.00137	0.00191	7.39	9.14	3.02	1.21	15.1	31.4	3.16	6.33	3.63	1.51	45.8	29.8	3.62	3.82	11.5	1.51	21.5	1.17	0.145	19.5	3.86	7.25	17.5	1.11	1.4	7.61	3.77	35	3.97	4.4	17.2	9.48	24.4	6.52	5.03	4.55	26.6	135	4.15	56.1	1.16	1.72	9.47	62.4	0.927
AKAP11(S422);AKAP11(S433);	0.00372	2.24146	3.58137	0.00573	62.8	2.84159	7.45	1.4614	37	11.56	1.991	0.00633	8.61	41.74	0.0057	7.45	41	10.19	3.672	19.36	6.5617	17.68	45.33	57	9.29	6.01	14.87	58.6	59.55	40.56	9.82	28.44	1.781	0.00696	40.8	74.5	5.30367	14.37	99.8	9.89	20.12	0.0069	2.909	0.00756	0.00498	0.00852	5.82222	0.00561	0.00606
AKAP11(S433);	0.00372	2.24146	3.58137	0.00573	62.8	2.84159	7.45	1.4614	37	11.56	1.991	0.00633	8.61	41.74	0.0057	7.45	41	10.19	3.672	19.36	6.5617	17.68	45.33	57	9.29	6.01	14.87	58.6	59.55	40.56	9.82	28.44	1.781	0.00696	40.8	74.5	5.30367	14.37	99.8	9.89	20.12	0.0069	2.909	0.00756	0.00498	0.00852	5.82222	0.00561	0.00606
AKAP11(S433);AKAP11(Y424);	0.00124	1.12	1.79	0.00191	20.5	1.42	2.75	0.000698	15	3.13	0.793	0.00211	2.88	16.1	0.0019	2.58	12.2	4.13	0.986	7.23	3.28	5.53	20.2	18.1	1.56	1.73	3.93	22.1	26.1	16.5	3.5	7.77	0.512	0.00232	11.9	29.8	2.65	4.41	34.8	3.1	7.2	0.0023	1.01	0.00252	0.00166	0.00284	2.91	0.00187	0.00202
AKAP11(S448);	6.06	6.11	14.1	13.5	10.3	10.7	0.00248	17	17.7	13.3	43.6	4.36	15.8	5.96	40.9	21.5	4.94	69.8	13.8	7.1	46.7	8.59	5.59	11.5	6.26	10.9	4.55	6.67	3.71	20.9	10.2	22.5	38.9	10.7	9.14	12.8	16.7	10.6	10.5	7.09	26.3	70.9	24.3	10.9	26.7	44.3	15.4	4.69	3.1
AKAP11(S452);	5.61	6.24	7.07	4.08	6.77	6.58	1.09	4.91	4	2.33	3.43	1.66	4.24	3.77	3.32	3.95	3.4	10.3	3.43	2.97	1.4	1.32	3.15	2.5	3.13	0.964	1.44	3.75	2.87	8.04	2.44	5.43	2.88	1.71	7.59	6.84	0.438	3.63	8.26	3.85	4.1	2.41	3.69	0.00252	1.88	4.34	4.14	0.00187	0.00202
AKAP11(T1100);	21.5012	22.41	17.8014	19.6019	23.25	28.39	5.626	12.83	11.45	9.63358	25.69	12.86	21.96	21.8	9.9919	19.86	34.45	13.58	20.58	28.89	8.38	8.15	39.38	55.8	19.93	1.56341	2.175	22.84	16.71	16.36	1.82	19.1012	16.44	6.50232	22.06	28.48	0.00734	16.42	27.19	23.311	22.25	28.7023	22.84	6.315	6.52166	19.97	17.4022	4.49	8.36
AKAP11(T1244);	51.1012	74.09	79.49	119.002	165.44	0.57059	65.07	121.56	102.24	139.396	153.21	86.51	149.4	133.47	70.0019	95.51	112.47	197.88	127.91	140.23	58.21	82.673	106.955	133.003	124.26	3.56341	93.384	101.003	105.48	153.51	112.002	92.9	220.23	88.226	155.61	110.03	64.7037	74.8015	128.944	272.001	97.46	154.97	121.96	157.65	165.13	161.53	280.29	99.89	99.47
AKAP11(T132);	7.95	19.8	19.8	21.3	3.73	14.6	1.21	5.38	2.19	7.25	5.3	1.17	4.47	4.5	0.0019	3.24	2.31	8.73	2.59	5.1	4.35	4.43	1.73	4.72	3.93	0.00341	0.00161	0.00255	6.35	2.45	5.2	2.31	8.12	4.07	12.3	1.72	0.00367	3.4	2.55	7.31	3.13	5.9	7.19	0.924	2.06	11.9	22.7	2.65	0.00202
AKAP11(T1342);	6.62	26.2	22.47	33.6	36.4	31.46	6.28	14.86	29.5007	14.12	0.0022	9.76211	0.28086	15.82	6.4619	27.68	15.91	17.37	5.1	3.4818	8.8917	1.66228	16.234	4.87346	17.4023	11.25	12.709	34.35	11.8011	45.13	0.48553	11.92	1.09258	5.61	0.991	12.53	1.14367	3.3	6.38235	0.25718	59.1	9.7123	48.75	75.5025	45.318	14.953	4.16	22.666	15.64
AKAP11(Y1335);AKAP11(Y1345);	21.32	45.4	41.57	40.28	49.2	52.06	8.54	17.07	29.5014	15.24	0.0033	9.76422	0.55986	17.04	6.4638	34.76	24.85	19.24	8.91	3.4836	8.8934	3.32228	17.068	9.74346	17.4046	12.58	13.418	37.5	11.8021	52.66	0.96953	17.6	1.09516	6.81	1.503	17.1	1.14734	5.49	6.3847	0.51318	64.4	9.7146	49.701	75.505	45.936	15.906	5.53	23.232	20.82
AKAP11(Y1345);	21.32	45.4	41.57	40.28	49.2	52.06	8.54	17.07	29.5014	15.24	0.0033	9.76422	0.55986	17.04	6.4638	34.76	24.85	19.24	8.91	3.4836	8.8934	3.32228	17.068	9.74346	17.4046	12.58	13.418	37.5	11.8021	52.66	0.96953	17.6	1.09516	6.81	1.503	17.1	1.14734	5.49	6.3847	0.51318	64.4	9.7146	49.701	75.505	45.936	15.906	5.53	23.232	20.82
AKAP11(Y1575);	0.00124	7.32	5.21	7.68	18.2	10.9	1.52	7.47	7.38	4.56	0.0011	1.57	8.21	9.43	0.0019	2.39	14.7	6.78	5.53	16.9	1.54	1.42	7.89	0.00346	10.3	9.13	2.03	7.76	6.43	6.47	9.29	7.46	3.77	9.5	18	11.6	0.00367	5.21	18.2	9.39	0.00218	0.0023	5.83	5.78	0.977	3.05	9.5	6.32	0.00202
AKAP12(S280);	0.00124	0.00146	0.00137	0.00191	0.0015	0.00159	0.00248	0.000698	10.9	10.6	8.36	0.00211	0.00186	0.00237	2.58	0.000454	14.2	4.08	5.16	0.0018	0.0017	18.9	0.00177	15	24.5	2.45	0.00161	0.00255	0.00106	0.00193	1.64	0.00116	0.00258	0.00232	31.2	8.58	0.00367	0.0015	4.8	0.00118	0.00218	7.11	8.19	0.219	0.00166	1.14	0.00222	0.00187	0.00202
AKAP12(S286);	0.00124	0.00146	0.00137	0.00191	0.0015	0.00159	0.00248	0.000698	0.000679	0.00358	1.66	0.00211	0.00186	0.00237	0.0019	0.000454	0.0025	0.00152	0.00158	0.0018	0.0017	4.53	0.00177	0.00346	0.00229	0.00341	0.00161	0.00255	0.00106	0.00193	0.00153	0.00116	0.00258	0.00232	10.1	0.00284	0.00367	0.0015	0.00235	0.00118	0.00218	0.0023	1.42	0.00252	0.00166	0.00284	0.00222	0.00187	0.00202
AKAP12(S381);	0.00124	0.00146	0.00137	0.00191	2.08	0.00159	0.00248	0.000698	0.000679	6.13	4.2	0.00211	0.00186	0.00237	0.0019	0.000454	0.0025	0.00152	0.00158	0.0018	0.0017	1.91	0.00177	0.00346	0.00229	0.00341	0.00161	0.00255	0.00106	0.00193	1.63	0.00116	1.09	0.00232	3.05	0.00284	0.00367	0.0015	0.00235	0.00118	0.00218	0.0023	0.000826	0.607	0.00166	0.00284	0.00222	0.00187	0.00202
AKAP12(S612);	3.92	0.196	0.00137	0.516	2.64	4.97	1.33	5.52	0.000679	5.21	15.8	0.898	3.94	0.333	5.38	5.63	0.128	9.54	5.19	0.0018	4.35	0.25	2.2	0.545	0.00229	0.511	3.06	0.953	0.00106	4.98	30	0.382	9.63	5.52	5.44	0.889	2.28	3.11	0.00235	0.00118	0.162	6.16	0.124	0.352	4.14	7.67	0.17	3.16	6.7
AKAP12(T1300);	0.543	0.00146	0.00137	0.963	0.0015	3.72	0.321	0.000698	0.091	0.00358	0.0011	0.00211	0.00186	0.00237	0.0019	0.000454	0.0025	0.127	0.00158	0.0018	0.316	0.00228	0.17	0.00346	0.00229	0.00341	0.00161	0.00255	0.00106	0.701	0.00153	0.00116	0.00258	0.00232	0.000576	0.511	0.00367	0.0015	0.00235	0.00118	0.00218	0.0023	0.316	0.00252	0.199	0.348	0.00222	0.279	0.00202
AKAP12(T295);	0.00124	0.00146	0.00137	0.00191	0.278	0.00159	0.00248	1.87	0.000679	2.93	1.6	0.00211	3.23	3.41	2.72	0.608	1.86	0.00152	3.23	2.58	0.0017	3.74	0.00177	0.00346	1.83	0.00341	0.00161	3.89	6.57	0.00193	0.813	0.671	0.00258	0.00232	23.1	0.65	0.00367	24.4	2.73	0.00118	0.00218	0.0023	0.000826	0.00252	2.75	21.5	0.00222	0.00187	10.8
AKAP12(T767);RPS6(T181);	16.5	1.37	0.624	13.4	7.47	18.5	7.91	9.58	9.13	33.4	51.6	15.2	40	26.4	16.5	20.1	7.26	30	26.5	19.3	12.2	55.3	39.9	20.1	42	0.185	39.8	9.27	6.41	13.2	2.67	21.6	30.4	57.4	12.9	10.7	4.58	8.9	37.3	0.00118	22.2	20.6	43.7	11.5	40	12.6	9.46	9.74	23.6
AKAP13(K1409);AKAP13(S1411);	27.43	45.35	54.19	56.04	6.4065	4.23059	6.3435	9.1707	5.087	4.36358	0.0033	3.19911	5.64186	6.031	4.3169	6.02645	20.8075	8.66152	5.98258	10.6358	2.3157	0.89756	6.83077	4.26346	8.13489	2.75682	1.43761	2.593	2.419	13.6649	107.318	10.2922	0.00774	2.49232	8.0626	48.7028	25.3537	3.1525	4.6394	0.00354	5.40436	16.3046	6.04383	6.16852	5.279	8.405	11.3062	29.7279	2.75102
AKAP13(M1863);AKAP13(S1856);	0.00124	0.00146	0.00137	0.00191	0.0015	0.00159	0.00248	0.000698	0.984	0.00358	0.0011	0.00211	0.00186	0.00237	0.0019	0.000454	0.0025	0.6	0.149	0.0018	0.0017	0.00228	0.00177	0.856	0.561	2.26	4.95	6.43	2.14	0.00193	0.00153	0.00116	0.00258	0.00232	0.000576	0.373	2.13	0.0015	0.248	0.00118	0.00218	0.0023	0.000826	0.00252	0.00166	0.00284	0.00222	3.83	0.00202
AKAP13(M1919);AKAP13(S1904);	1.17	1.08	1.01	2.01	0.0015	0.00159	0.00248	2.38	1.53	0.752	0.0011	0.00211	1.66	0.955	0.0019	0.000454	0.0025	5.34	0.00158	0.982	1.65	0.387	3.58	0.00346	0.00229	5.44	0.00161	0.314	0.716	0.763	0.00153	0.78	2.24	0.00232	0.000576	0.692	3.9	1.9	0.00235	0.00118	0.00218	0.0023	0.000826	1.76	1.54	0.96	1.6	0.00187	0.00202
AKAP13(M2386);AKAP13(S2402);	15.5	25.6	22.38	9.22	13.1	8.13	5.94	24.9	7.44	10.277	3.5511	8.93	10.8	3.46237	7.14	7.51	3.0225	22.31	2.766	14.66	32.52	7.19	19.68	1.271	2.893	15.89	2.36	0.91955	7.25	6.04	2.12153	6.4	7.13258	6.043	7.45	3.536	2.536	19.52	3.23235	1.47118	3.99	9.35	17.24	4.24252	8.86	9.49	9.052	10.0019	4.65202
AKAP13(M2476);AKAP13(T2467);	78.036	76.88	65.3714	71.97	26.636	51.49	6.61744	22.57	23.4014	33.3136	21.404	41.0021	17.9319	16.6224	89.99	51.6205	9.695	82.28	31.6	18.511	29.9634	15.3646	30.18	30.8025	7.44458	3.86082	11.8832	6.07655	22.77	42.59	7.02306	50.998	15.0326	28.9046	53.64	24.557	25.1073	41.7015	20.9947	5.70536	26.4572	40.97	31.61	19.975	33.19	46.5628	11.0544	17.9229	20.004
AKAP13(R696);AKAP13(S707);	37.6	47.3	49.9	40.4	8.49	15.2	8.92	4.94	21.6	16.9	2.72	0.00211	5.38	1.53	2.32	21.8	11.1	5.36	9.19	6.77	7.55	0.00228	12.5	0.00346	12.5	0.00341	0.00161	0.00255	5.12	13	0.989	0.00116	16	8.47	17.2	0.00284	2.11	14.3	0.00235	6.63	2.08	14.5	14.7	5.2	10.1	19.5	44.5	16.4	22.1
AKAP13(S1362);	0.00124	0.00146	0.00137	0.554	0.0015	0.00159	0.126	0.422	0.348	0.437	0.0011	0.00211	0.00186	0.00237	0.0019	0.717	0.0025	0.00152	0.00158	0.0018	0.0017	0.00228	0.00177	0.00346	0.00229	0.00341	0.00161	0.00255	0.00106	0.161	0.00153	0.00116	0.00258	0.00232	0.000576	0.00284	0.00367	0.0015	0.00235	0.00118	0.0642	0.0023	0.000826	1.13	1.13	0.957	0.499	0.979	0.5
AKAP13(S1365);	0.00124	0.00146	0.00137	0.00191	0.692	0.00159	0.777	0.853	1.64	0.00358	0.0011	0.00211	0.00186	0.216	0.0019	1.65	0.0025	0.00152	0.00158	0.467	0.0017	0.00228	0.00177	0.00346	0.00229	9.18	0.00161	0.00255	0.00106	0.00193	0.00153	0.00116	0.00258	0.00232	0.000576	0.00284	0.00367	0.0015	0.125	0.00118	0.00218	0.419	0.811	2.25	2.76	2.96	0.201	0.00187	1.1
AKAP13(S1411);	27.43	45.35	54.19	56.04	6.4065	4.23059	6.3435	9.1707	5.087	4.36358	0.0033	3.19911	5.64186	6.031	4.3169	6.02645	20.8075	8.66152	5.98258	10.6358	2.3157	0.89756	6.83077	4.26346	8.13489	2.75682	1.43761	2.593	2.419	13.6649	107.318	10.2922	0.00774	2.49232	8.0626	48.7028	25.3537	3.1525	4.6394	0.00354	5.40436	16.3046	6.04383	6.16852	5.279	8.405	11.3062	29.7279	2.75102
AKAP13(S1437);AKAP13(S1439);	0.00124	0.00146	0.00137	0.00191	8.7	0.00159	0.572	0.000698	7.64	0.00358	0.0011	2.75	0.00186	0.00237	0.0019	0.000454	0.0025	0.00152	0.00158	0.0018	5.36	0.00228	0.00177	0.00346	0.00229	0.00341	0.00161	0.504	0.00106	0.00193	0.00153	0.00116	0.00258	0.00232	0.000576	0.00284	0.00367	0.0015	0.714	0.00118	0.00218	0.0023	0.000826	0.00252	0.00166	0.00284	0.00222	0.00187	0.00202
AKAP13(S1441);	0.00124	1.07	0.00137	0.00191	7.39	0.00159	0.00248	0.000698	3.41	0.00358	0.0011	2.93	0.00186	0.753	1.28	0.000454	0.0025	0.00152	0.00158	0.0018	7.92	0.00228	0.00177	0.00346	0.164	0.00341	0.00161	0.83	0.00106	0.00193	0.00153	0.00116	0.00258	0.00232	0.000576	0.743	0.00367	0.0015	0.00235	0.00118	0.00218	0.674	0.000826	0.00252	0.00166	0.00284	0.00222	0.00187	1.4
AKAP13(S1507);	0.00124	0.00146	0.00137	0.00191	0.259	0.00159	0.00248	0.000698	0.824	0.00358	0.0011	0.00211	0.00186	0.00237	0.0019	0.000454	0.0025	0.00152	0.00158	0.0018	0.0017	0.00228	0.00177	0.00346	0.00229	0.00341	0.00161	0.00255	0.00106	0.00193	0.00153	0.00116	0.00258	0.00232	0.000576	0.00284	0.00367	0.0015	0.00235	0.00118	0.00218	0.0023	0.000826	0.00252	0.00166	0.00284	0.00222	0.00187	0.00202
AKAP13(S1513);	0.00124	0.709	2.53	1.35	4.77	12.2	6.75	0.631	17.7	8.32	0.0011	4.6	0.266	0.00237	15.1	13.9	1.25	0.00152	1.83	0.0018	15.8	10.2	0.00177	6.24	4.08	16.2	8.3	0.00255	0.219	5.64	0.00153	1.39	0.00258	0.00232	4.84	2.07	17.5	0.0015	16.3	0.00118	6.35	2.44	0.428	8.54	0.00166	0.00284	0.00222	5.95	0.00202
AKAP13(S1559);	153.001	175.26	195.512	206.26	37.65	184.3	43.66	71.38	99.2	42.15	29.38	41.91	72.4	54.75	52.81	51.27	61.2	127.3	69.4	92.3	117.5	35.5	70.2	51.3	56.2	57.2	90.1	134.1	49.83	65.3	48.6	65.9	128.5	26.37	26.71	61.9	193.6	66.82	60.6	28.7012	37.6	75.7	47.69	36.43	109.6	124.47	130.3	89.3	95.202
AKAP13(S1565);	5.19124	0.00292	0.00274	0.74291	7.37	0.00318	4.336	3.8707	27.1	10.68	0.6791	8.83	0.00372	3.58237	24	15.2005	7.74	0.00304	11.29	1.3918	10.9017	3.59228	1.45177	8.12	3.92	6.21341	32.9	1.46255	3.16106	9.15193	2.40153	4.84116	2.87258	4.04	8.26	7.669	51.4	3.901	5.02235	0.00236	6.67	8.1523	0.001652	5.99	5.749	8.387	0.00444	3.25187	0.00404
AKAP13(S1600);AKAP13(S1602);	9.7	8.11	7.59	2.01	7.63	2.31	8.66	6.58	13.5	6.22	4.76	5.14	3.06	4.65	8.99	8.32	2.3	9.55	5.97	2.41	13.1	2.74	4.89	4.73	1.69	6.41	3.06	8.98	5.05	7.03	1.76	6.71	1.07	1.58	6.89	10.8	7.96	5.58	3.23	0.00118	10.3	10.1	7.78	9.34	7.98	9.68	4.81	4.6	3.2
AKAP13(S1645);	3.63124	4.76146	2.20137	6.33191	0.003	4.72159	0.00496	3.6807	7.44068	0.65858	0.0022	2.13211	1.63186	3.73237	2.9719	2.26045	1.0925	8.44152	1.59158	2.6918	3.9217	0.00456	0.00354	1.27346	1.64229	0.00682	2.21161	2.01255	0.69006	0.00386	0.00306	2.51116	3.01258	0.00464	9.46058	3.26284	5.34367	0.9015	1.40235	0.00236	1.48218	0.0046	0.001652	0.00504	3.65166	1.25284	3.65222	0.00374	5.63
AKAP13(S1645);AKAP13(S1647);	0.00124	0.00146	0.00137	0.00191	0.0015	0.00159	0.00248	0.000698	0.000679	0.00358	0.0011	0.00211	0.00186	0.00237	0.0019	0.000454	0.0025	0.00152	0.00158	0.0018	0.0017	0.00228	0.00177	0.00346	0.00229	0.00341	0.00161	0.00255	0.00106	0.00193	0.00153	0.00116	0.00258	0.00232	0.000576	0.00284	0.00367	0.0015	0.00235	0.00118	0.00218	0.0023	0.000826	0.00252	0.00166	0.00284	0.00222	0.00187	1.51
AKAP13(S1750);	112	119	102	139	11.6	82.9	3.84	7.16	13.1	19.5	4.45	2.36	11.2	6.25	9.07	15.1	6.78	61.5	15.2	12.2	8.79	2.11	8.96	6.9	3.56	7.13	2.27	15.6	7.15	15	5.12	4.78	61.1	3.21	7.06	10.6	23	16.7	11.4	7.14	3.49	14.5	11.6	10.2	32.3	25.9	31	23	6.9
AKAP13(S1849);	0.00124	0.00146	0.00137	0.00191	0.0015	0.00159	0.508	0.000698	10.7	0.00358	0.0011	0.00211	0.00186	2.13	0.0019	0.000454	0.762	1.01	0.00158	2.13	0.0017	0.00228	1.24	13.3	5.92	0.479	0.00161	54.7	14.1	0.284	0.00153	0.00116	0.00258	0.00232	0.000576	3.91	1.95	1.07	4.36	0.00118	0.00218	0.0023	0.000826	0.00252	0.00166	0.00284	3.84	0.00187	0.173
AKAP13(S1876);	31.6012	49.5015	87.7014	100.702	14.0515	30.0016	13.837	7.0307	40.64	13.5336	0.6321	0.00633	9.07186	13.5924	0.0057	13.9205	3.8525	30.5015	5.58158	10.9918	0.0051	1.19428	14.4518	1.88046	8.792	7.19	10.97	13.908	9.636	15.788	4.40153	18.2212	6.74258	0.00696	11.549	13.3328	34.16	11.2315	6.887	1.90718	8.82218	0.0069	3.59083	11.2925	8.12166	0.17268	36.2022	38.9	7.61202
AKAP13(S1895);	17.3	9.45	7.13	6.34	0.537	4.47	1.58	1.22	1.23	1.6	0.959	0.00211	1.29	0.00237	0.457	1.66	0.0025	3.52	0.738	0.0018	0.0017	0.00228	0.674	0.00346	0.00229	38.8	0.133	0.00255	0.192	0.95	0.00153	0.772	6.52	0.00232	0.000576	0.00284	6.04	0.435	0.154	0.00118	0.00218	0.0023	3.19	0.00252	2.65	3.1	5.17	6.87	0.00202
AKAP13(S1927);	256	272.5	297	190.8	96.9	118	63.2	150.4	105.9	99.9	72.5	89	111.2	135.1	129.6	123.9	40.2	231.8	94.6	110.5	211.1	71.9	153.6	123.7	33.54	86.3	66.7	58.7	63.7	137.1	56.4	151.2	143.4	72.4	60.2	130.2	345	111.7	57	30.95	87.3	109.5	113.7	50.38	129.7	191	116.1	86.1	39.88
AKAP13(S1929);	25.832	37.107	38.0014	11.642	22.7015	14.168	6.876	11.523	10.56	6.41358	3.043	11.1021	3.738	13.6024	11.1019	9.88045	1.8125	12.5015	7.76158	4.6618	30.42	9	14.0018	10.805	0.88129	10.17	15.5	8.11255	6.87	16.968	4.251	5.90116	6.72258	2.23232	9.50058	10.5028	52.7	15.8015	3.886	2.74118	7.24218	12.5023	12.321	3.65252	9.78166	24.0028	4.12222	13.04	14.902
AKAP13(S1932);	365.832	322.607	357.001	241.442	121.901	187.668	93.376	224.923	174.66	118.314	136.543	119.402	182.338	226.902	191.902	168.28	49.3125	274.302	132.262	139.362	288.52	130	205.102	173.805	72.0213	94.87	119.4	88.9125	92.47	186.268	65.451	205.101	163.123	136.232	70.8006	177.003	449.7	132.001	99.086	32.2912	135.342	129.602	221.521	57.4325	189.282	303.003	187.322	130.64	146.902
AKAP13(S1937);AKAP13(S1942);	1.05124	1.25146	1.44137	1.51191	1.3115	0.77959	0.00496	0.680698	0.604679	0.00716	0.0022	1.01211	0.00372	0.35037	0.6489	0.174454	0.005	0.00304	0.64258	0.0036	4.61	0.00456	0.00354	0.00692	0.00458	0.00682	1.36161	0.0051	0.00212	0.00386	0.00306	0.00232	0.00516	0.00464	0.893576	0.76084	2.121	0.003	0.0047	0.00236	0.00436	1.4123	0.001652	0.00504	0.34966	0.62984	0.00444	0.00374	0.47802
AKAP13(S1942);	1.05124	1.25146	1.44137	1.51191	1.3115	0.77959	0.00496	0.680698	0.604679	0.00716	0.0022	1.01211	0.00372	0.35037	0.6489	0.174454	0.005	0.00304	0.64258	0.0036	4.61	0.00456	0.00354	0.00692	0.00458	0.00682	1.36161	0.0051	0.00212	0.00386	0.00306	0.00232	0.00516	0.00464	0.893576	0.76084	2.121	0.003	0.0047	0.00236	0.00436	1.4123	0.001652	0.00504	0.34966	0.62984	0.00444	0.00374	0.47802
AKAP13(S2063);	0.00124	0.00146	0.00137	0.119	0.0015	0.968	17.6	0.000698	0.000679	0.101	0.0011	0.00211	1.33	0.00237	0.0019	49.9	0.0025	0.00152	0.00158	0.0018	0.0017	8.28	0.00177	0.518	0.827	0.00341	0.00161	0.00255	0.00106	1.04	0.304	0.00116	0.00258	0.00232	0.0444	0.00284	138	0.0015	0.00235	0.00118	26.3	0.0444	0.000826	5.14	0.00166	0.00284	0.00222	0.00187	0.00202
AKAP13(S2237);	5.65	5.44	4.12	3.75	0.0015	0.00159	0.00248	0.000698	0.128	0.00358	0.0011	0.00211	0.00186	0.00237	0.0019	0.000454	0.0025	0.52	0.00158	0.0018	0.0017	0.00228	0.00177	0.00346	0.00229	0.00341	0.00161	0.00255	0.00106	0.00193	0.00153	0.00116	0.00258	0.00232	0.000576	0.00284	0.00367	0.0015	0.00235	0.867	0.00218	0.771	0.000826	0.00252	1.45	0.0713	0.00222	0.00187	0.00202
AKAP13(S2390);	67	74.2	82.8	56.8	69.8	65.8	33.9	81.5	41.2	47.1	15.6	54.6	39.8	43.6	60.4	46.9	17.1	48.2	20	46	89.5	52.6	47.9	15.9	21.2	69.4	34.1	7.61	29.1	37.6	13.3	43.2	19.2	27.7	46.8	33	23.8	70.9	25.8	11.7	29.9	52.6	56.2	25.7	46.3	64.6	25	30.7	24.5
AKAP13(S2402);	15.5	25.6	22.38	9.22	13.1	8.13	5.94	24.9	7.44	10.277	3.5511	8.93	10.8	3.46237	7.14	7.51	3.0225	22.31	2.766	14.66	32.52	7.19	19.68	1.271	2.893	15.89	2.36	0.91955	7.25	6.04	2.12153	6.4	7.13258	6.043	7.45	3.536	2.536	19.52	3.23235	1.47118	3.99	9.35	17.24	4.24252	8.86	9.49	9.052	10.0019	4.65202
AKAP13(S2561);	28.5625	30.0029	28.8027	10.3538	17.3215	14.1016	11.832	16.6207	20.27	4.17516	4.1433	3.13633	10.1209	9.91237	4.4357	3.11191	0.01	14.9815	1.82474	9.1038	14.6717	14.6446	7.66354	0.01384	3.85687	25.9134	23.6532	3.8771	7.15212	9.92386	16.4531	0.00464	3.65658	10.8323	3.79173	7.28668	36.97	4.237	2.89705	0.00472	5.28654	23.5546	8.97083	9.80504	21.7217	23.2957	22.75	107.29	4.89504
AKAP13(S2561);AKAP13(S2563);	19.8012	20.1015	18.4014	6.45191	11.7015	5.07159	8.51	8.5907	16.86	3.94358	4.1411	3.13211	4.94186	3.39237	4.4319	2.12045	0.005	7.26152	1.82158	2.9018	9.47	9.78228	2.42177	0.00692	0.00458	8.31	3.35161	3.00255	3.62106	4.57193	12.5015	0.00232	1.37258	1.87232	3.79058	0.00568	19.95	3.7115	0.0047	0.00236	5.28218	18.4023	1.43083	7.17252	14.1017	18.2028	10.99	59.3	4.30202
AKAP13(S2566);	37.2	150	146	112	40.9	49.5	25.5	55.4	59.3	44.8	39.6	39.7	34.8	46.8	41.5	48.3	17.5	81.5	33.6	40.3	71.9	30.5	37.9	17.3	28.7	33.8	22.4	42	25.7	42.2	14.7	11.7	56.2	33.6	29.2	10.8	28.9	42.8	21.1	0.00118	20.6	105	49.8	23.9	45.4	84.6	54.3	54	70.8
AKAP13(S2567);	135.76	177.9	174.4	135.9	40.93	63.06	17.442	42.84	43.49	36.828	11.5011	35.6021	23.939	25.18	31.1019	42.891	23.4025	77.39	25.9016	27.772	64.5	20.8023	25.5018	12.1035	18.7023	30.9034	14.7016	14.172	12.4011	36.4019	10.6015	8.37116	44.894	24.45	28.6006	6.771	37.42	33.824	10.5023	4.41118	14.4022	61.8023	38.28	28.33	41	67.19	24.16	63.69	52.691
AKAP13(S2703);AKAP13(S2709);	71.5712	118.201	90.2014	67.6919	31.4515	31.3716	11.7125	21.7807	42.792	38.49	12.758	19.9991	27.5819	14.8324	43.33	34.91	6.025	62	12.3216	18.9288	23.714	18.192	19.664	7.85692	24.5023	61.27	12.9026	9.8951	6.24212	8.70193	38.4315	16.6752	48.9026	13.2823	25.9006	10.1798	36.4537	40.9315	13.9024	32.8812	15.563	85.2	41.55	61.96	44.88	43.1928	60.533	110.72	32.952
AKAP13(S2709);	71.5712	118.201	90.2014	67.6919	31.4515	31.3716	11.7125	21.7807	42.792	38.49	12.758	19.9991	27.5819	14.8324	43.33	34.91	6.025	62	12.3216	18.9288	23.714	18.192	19.664	7.85692	24.5023	61.27	12.9026	9.8951	6.24212	8.70193	38.4315	16.6752	48.9026	13.2823	25.9006	10.1798	36.4537	40.9315	13.9024	32.8812	15.563	85.2	41.55	61.96	44.88	43.1928	60.533	110.72	32.952
AKAP13(S2709);AKAP13(S2699);	0.00124	0.00146	0.00137	0.00191	0.0015	0.00159	0.00248	0.000698	0.862	5.29	0.508	0.00211	0.00186	0.00237	1.33	2.42	0.0025	1.4	0.00158	0.0018	0.554	0.932	0.854	0.00346	0.00229	1.87	0.00161	0.00255	0.00106	0.00193	0.00153	0.00116	0.00258	0.00232	0.000576	0.00284	0.00367	0.0015	0.00235	0.00118	0.183	11.4	3.45	1.36	1.28	0.00284	0.633	3.32	0.00202
AKAP13(S2711);	34.3	6.68	37.6	30.5	6.24	21.1	5.37	8.89	19.4	14.2	3.78	6.62	10.7	9.68	14.3	11	1.74	24.8	5.66	10.8	6.95	8.83	7.61	4.33	12	11	5.57	4.24	4.1	3.17	14.8	7.93	15.8	3.48	8.6	4.25	15	14.7	5.98	7.49	6.67	10.4	13	11.9	18.6	7.93	29.6	15.1	13.6
AKAP13(S2726);	46.1	52.9	66.5	49.8	30.8	44.8	25.4	33.7	53.6	16.2	20	29.6	33.8	31.9	29.5	22.6	18.1	63.6	23.5	44.6	48.6	18.5	27.9	23.4	15.7	28.9	33.1	31.4	23.7	43.1	10.2	25.4	42.5	15.7	26.9	40.8	73.4	45.8	23.2	10.6	15.5	32	26.1	20.3	46.6	42.2	37.5	14.6	39.1
AKAP13(S331);	24.7	26.6	35	24.4	21	11.8	4.92	13.5	36.9	4.79	1.88	14.4	5.9	6.67	9.36	5.58	3.02	26.9	4.05	10.9	52.2	1.57	9.87	3.67	5.06	4.61	5.75	2.94	3.07	4.83	0.00153	6.65	7.55	2.97	4.93	12	19.8	8.4	5.42	1.72	5.43	14.3	5.6	10.5	12.4	12.7	12.3	13.6	9.55
AKAP13(S352);	14.5	14.1	18.4	13.1	8.71	8.05	5.03	10.5	29.7	3.29	1.52	15.7	5.47	7.1	11.2	4	2.17	18.7	3.64	10	35.1	2.14	8.23	1.22	3.99	0.00341	3.72	3.47	3.18	4.22	0.00153	5.76	5.13	2.13	4.05	7.94	14.2	4.72	4.54	0.00118	5.36	8.9	5.28	3.64	9.92	9.93	10.5	4.68	13.2
AKAP13(S403);	5.64124	3.61146	14.21	6.08191	7.171	3.80159	3.85248	4.6007	20.24	0.00716	0.8851	5.92	3.017	8.11	6.575	5.848	2.4325	21.22	0.00316	5.6018	11.1017	4.56228	5.74177	3.89346	3.20229	0.00682	4.40161	1.09255	8.58	1.534	0.00306	5.39116	2.12258	3.57	0.001152	10.2028	8.287	6.4	5.643	3.53118	2.37218	6.1023	2.14083	1.45252	5.87166	10.34	4.75222	0.00374	1.84202
AKAP13(S649);	0.955	1.81	0.656	0.00191	0.0015	0.00159	0.00248	0.000698	0.000679	0.00358	0.0011	0.382	0.00186	0.00237	0.0019	0.000454	0.0025	0.00152	0.00158	0.0018	0.0017	0.00228	0.00177	0.00346	0.00229	0.00341	0.00161	0.00255	0.00106	0.00193	0.00153	0.00116	0.00258	0.00232	0.000576	0.00284	0.00367	0.0015	0.00235	0.00118	0.00218	0.0023	0.000826	0.00252	0.00166	0.00284	0.00222	1.71	0.00202
AKAP13(S654);	6.06	7.68	7.46	4.92	0.0015	4.71	1.84	1.88	4.54	2.13	0.0011	0.00211	1.66	2.29	0.881	0.951	0.652	3.05	0.00158	2.42	2.67	0.00228	1.8	0.00346	1.27	0.00341	0.00161	0.00255	0.00106	1.02	0.00153	0.00116	0.00258	0.00232	0.000576	0.659	1.06	0.0015	0.741	0.00118	0.00218	4.3	1.69	3.15	3.94	5.65	9.97	2.28	4.5
AKAP13(S665);	5.11	6.99	5.31	3.62	0.0015	4.22	1.79	2.31	3.79	2.32	0.0011	0.00211	0.854	3.76	0.0019	2.51	0.0025	3.16	0.00158	1.51	11.2	0.00228	1.77	0.00346	0.394	0.00341	0.00161	0.00255	0.00106	1.69	0.00153	0.00116	0.00258	0.00232	0.000576	0.00284	3.18	1.44	1.38	0.00118	0.00218	4.31	1.67	0.00252	4.27	4.04	5.29	3.04	0.00202
AKAP13(S699);	6.96	4.59	4.81	4.77	0.824	1.96	0.807	1.03	3.21	3.92	0.0011	0.00211	0.496	0.871	0.0019	0.000454	0.0025	0.379	0.00158	0.0018	1.28	0.00228	2.24	0.00346	0.375	0.00341	0.00161	0.00255	1.29	0.00193	0.00153	0.00116	0.00258	1.02	0.000576	0.00284	0.00367	0.477	0.00235	0.809	0.328	1.96	3.1	0.00252	0.506	2.49	9.36	3.54	0.00202
AKAP13(S981);	0.00124	0.00146	0.993	1.96	0.0015	0.00159	0.00248	0.203	0.000679	0.00358	0.0011	0.00211	0.00186	0.00237	0.0019	0.000454	0.0025	0.572	0.00158	0.0018	0.508	0.00228	0.272	0.00346	0.00229	0.00341	0.00161	0.00255	0.00106	0.00193	0.00153	0.00116	0.4	0.00232	0.000576	0.00284	0.125	0.0015	0.00235	0.00118	0.00218	0.0023	0.000826	0.499	0.195	0.246	0.87	5.65	0.161
AKAP13(S988);	45	33.9	32.3	50.6	0.0015	17.5	0.984	0.000698	5.8	7.44	0.0011	0.00211	0.00186	0.00237	2.95	6.3	0.0025	8.56	2.02	3.27	6.42	0.00228	3.48	0.00346	0.986	2.67	0.00161	1.25	0.00106	2.59	2.23	1.63	8.43	0.00232	0.000576	0.00284	9.65	1.87	2.74	1.26	1.1	0.0023	0.000826	3.83	15.7	1.93	46.4	46.4	15.8
AKAP13(T1142);	25.5	12.07	10.62	32.2	1.8015	15.9	2.811	6.57	16.35	10.09	3.663	4.85211	4.87	0.00474	43.9	11.91	0.1875	15.01	14.28	3.62	16.58	2.062	7.52	0.39246	0.00458	4.39	2.462	1.51255	0.347	4.68	1.94153	1.936	4.22	3.781	3.5	0.91284	10.62	0.8945	0.41535	0.00236	5.84	26.2	21.2	26.8	16.03	12.02	12.72	23.13	3.78202
AKAP13(T1271);	191.3	151.2	128.34	159.7	17.91	57.23	16.56	39.31	75.51	28.6	9.047	18.689	14.621	15.378	21.989	56.29	5.2725	90.8	17.129	22.84	61.85	13.375	22.42	5.20346	12.118	16.01	20.476	13.8026	3.90106	24.13	1.63153	19.014	24.62	11.65	19.837	16.493	26.34	20.63	15.831	0.00236	15.297	27.8	38.43	64.92	121.01	60.02	74.55	78.15	0.00404
AKAP13(T1395);	4.22124	0.00292	0.00274	19.98	1.514	8.22	10.19	7.87	6.221	0.65458	1.8911	5.68	1.47186	2.9	2.0419	1.15045	9.4	0.00304	5.07	1.126	4.99	1.17	7.85	2.175	0.441	1.76341	1.583	2.267	3.847	1.318	0.64953	3.248	9.66	2.01232	1.142	3.04	3.155	4.8	1.277	0.00236	2.682	3.3523	4.04	2.68	4.74	5.83	1.46222	1.28187	0.00404
AKAP13(T1607);	186.401	132.201	114.001	101.002	38.3515	94.7016	26.1825	61.6607	89.2207	14.1072	6.7022	31.2421	14.7319	52.6624	36.5319	52.5105	14.8025	109.502	8.50158	41.6418	85.7	9.79456	28.0818	18.5035	25.5123	5.75682	22.0116	72.9826	32.7111	24.8119	0.00459	36.0412	2.83516	16.8123	18.6012	37.6828	30.9337	25.5815	30.2624	0.00354	23.0522	26.4123	38.8608	36.1225	74.4017	56.9228	8.63444	20.3037	53.004
AKAP13(T1860);	0.00124	0.00146	0.00137	0.00191	0.0015	0.00159	0.00248	0.000698	0.000679	0.00358	0.0011	0.00211	0.00186	0.00237	0.0019	0.000454	0.0025	3	0.00158	0.0018	0.0017	0.00228	0.00177	0.00346	0.00229	3.15	0.00161	6.63	2.28	0.00193	0.00153	0.00116	0.00258	0.00232	0.000576	0.00284	0.00367	0.0015	0.00235	0.00118	0.00218	0.0023	0.000826	0.00252	0.00166	0.00284	0.00222	0.00187	0.00202
AKAP13(T1911);	57.1	63	70.8	49.7	16.77	41.9	15.33	24.01	40.2	22.2	21.71	13.34	29.1	25.2	19.58	27.3	12.76	58.6	19.21	27.8	24	14.78	39.7	32.44	9.98	28.3	17.45	7.56255	11.59	28.9	28.6	38.7	29.9	14.04	15.28	37.2	75.8	34.6	11.62	12.47	20.78	14.67	27.47	19.67	38	25.5	21.77	22.14	41.5
AKAP13(T2467);	78.036	76.88	65.3714	71.97	26.636	51.49	6.61744	22.57	23.4014	33.3136	21.404	41.0021	17.9319	16.6224	89.99	51.6205	9.695	82.28	31.6	18.511	29.9634	15.3646	30.18	30.8025	7.44458	3.86082	11.8832	6.07655	22.77	42.59	7.02306	50.998	15.0326	28.9046	53.64	24.557	25.1073	41.7015	20.9947	5.70536	26.4572	40.97	31.61	19.975	33.19	46.5628	11.0544	17.9229	20.004
AKAP13(T2496);	19.2	2.92	6.8	3.61	0.0015	3.59	0.00248	0.000698	0.000679	0.00358	0.157	1.05	1.74	2.35	0.0019	0.000454	0.0025	4.9	0.00158	5.87	0.309	1.3	8.58	2.91	0.00229	0.00341	0.00161	0.451	2.82	0.00193	0.00153	0.00116	0.00258	2.21	0.000576	0.00284	0.00367	0.0015	1.08	0.00118	0.00218	0.0023	0.000826	0.00252	0.00166	1.22	0.00222	0.00187	0.00202
AKAP13(T671);	25.6	34.5	35	24.4	10	24.3	11.2	20.2	34.1	17.8	5.07	8.98	11.4	13.1	8.62	22.6	5.25	17.2	3.76	12	45.2	4.46	13.1	1.74	7.03	9.47	8.2	5.06	4.68	18	0.00153	4.92	11	11.6	6.21	5.71	18.4	9.8	8.98	0.00118	5.44	28	12.1	18.1	20.6	28.6	25.1	34.9	0.00202
AKAP13(T797);	41.7012	42.9015	56.6014	75.42	8.6215	23.8016	24.46	22.005	21.947	13.3036	8.6411	8.682	7.51186	11.727	17.0019	17.4005	3.6825	26.56	4.86158	11.5018	36.84	8.81228	9.38177	3.13346	3.73229	10.3034	7.11161	3.39255	9.55106	6.75193	4.09153	4.55116	5.15258	4.36232	8.92058	11.2028	10.6037	8.2915	6.125	0.62218	3.73218	27.057	17.72	24.853	38.82	36.83	37.5022	28.57	10.902
AKAP13(T953);	18	15.9	16	8.55	1.46	6.28	2.48	3.68	15.8	4.03	0.0011	2.35	0.00186	2.55	3.31	3.84	0.0025	8.21	0.00158	3.74	22.8	0.00228	0.00177	0.00346	0.00229	0.00341	0.00161	0.00255	0.00106	0.00193	0.00153	0.637	0.00258	0.00232	0.000576	0.00284	2.88	0.837	0.00235	0.00118	0.00218	9.73	8.9	4.7	10.6	9.8	12.7	10	0.00202
AKAP13(T960);	133	109	105	80.7	24.2	58.9	23.5	35.8	95.7	42.3	4.89	29.1	12.5	21.2	34.3	35.3	8.07	69.8	5.04	28	130	8.29	18.4	2.9	12	13.6	3.35	7.84	6.83	13.1	0.00153	12.6	10.8	12.4	18.2	15.2	38.3	15.2	15	0.00118	13.5	69.6	57.2	51	70.1	65.8	86.8	83.9	45.5
AKAP13(Y1512);	0.00124	0.709	2.93	1.39	4.77	12.2	6.75	0.631	17.7	8.32	0.0011	4.6	0.266	0.00237	15.1	13.9	1.25	0.00152	1.83	0.0018	15.8	10.2	0.00177	6.24	4.08	16.2	8.3	0.00255	0.219	5.64	0.00153	1.39	0.00258	0.00232	4.84	2.07	17.5	0.0015	16.3	0.00118	6.35	2.44	0.428	8.54	0.00166	0.00284	0.00222	5.95	0.00202
AKAP17A(S537);	37	48.1	35.5	50.5	25.3	69.9	15.99	51.7	27.27	70.4	59.2	40.4	62	68.8	26.39	32.3	40.1	29.5	86.7	99.5	34.5	81.4	51.9	75.3	54.4	64.1	16.44	41.8	63.8	18.17	73.2	53.6	81.1	57.1	37.8	28.2	25.13	33.1	24.53	136.6	39	44.2	59.2	35.4	39.2	59	38.2	22.5	53.3
AKAP17A(S633);	0.383	0.00146	0.00137	0.00191	1.84	0.00159	0.649	0.000698	2.48	3.96	0.0011	3.19	0.123	0.00237	0.0019	0.000454	3.56	0.00152	0.00158	0.0018	0.0017	0.00228	0.00177	0.00346	2.56	0.00341	0.00161	0.00255	0.00106	0.00193	0.23	0.00116	0.00258	0.00232	0.000576	2.81	0.427	0.0015	2	0.00118	0.909	0.0023	0.000826	0.00252	0.00166	0.00284	0.00222	0.00187	0.00202
AKAP2(M721);AKAP2(T718);	14.848	14.4015	0.96337	13.8019	1.6115	8.49	50.99	5.624	24.66	3.22358	1.2011	17.562	3.81186	7.0529	15.74	1.74045	1.8425	18.88	3.47158	11.133	13.516	22.329	4.579	28.258	13.16	11.363	53.95	3.52255	21.799	20.381	3.51153	4.17116	9.08	34.19	6.52058	15.063	15.895	32.72	1.673	0.00236	3.77218	0.4943	2.29083	3.932	9.28	11.5	14.39	23.12	16.002
AKAP2(S118);	5.5	4.22	2.54	2.13	7.25	3.71	35.3	11.5	12.9	7.43	5.28	21.3	8.97	7.56	13.9	7.95	12.3	13.6	4.01	18.7	3.32	11.2	8.4	14.4	14.7	6.64	29.8	6.83	13.1	42.1	0.00153	9.29	7.56	17.2	6.25	22.7	5.06	17.2	4.72	0.00118	2.57	4.59	1.25	9.3	8.94	12	4.87	11.8	7.18
AKAP2(S146);	0.00124	40.7	46.2	0.00191	0.0015	0.00159	102	23.7	37.4	4.97	15.4	97.3	21.8	22.8	74.9	5.67	31.8	74	20.2	48.5	0.0017	42.6	17	38.4	79.7	45.6	82	6.59	54.1	70.2	36.5	42.2	85.3	88.6	28.4	60.9	35.9	166	5.61	0.00118	0.00218	0.0023	0.000826	11.9	15.1	31	30.3	95.4	86.2
AKAP2(S405);	24	22.5	20.4	12	0.0015	11.4	132	40.5	30.5	22.5	14.8	86.4	23.6	43.2	58.3	23.1	51.7	64.2	67	71.1	32.2	53.2	34.5	24.6	70.7	20.8	52.2	28.6	56.7	88	33.4	28.3	47.2	159	0.000576	41	18.7	140	14.3	0.00118	23.1	0.0023	0.000826	0.00252	11.9	33.1	27	49.7	47
AKAP2(S411);	3.55	2.55	3.87	3.48	0.0015	0.00159	46.2	5.76	10.3	0.00358	0.669	21.8	6.58	16.9	19.6	0.000454	9.78	16.2	3.94	21.1	9.8	19.7	4.2	4.66	24.2	5.06	15.4	0.00255	20.7	27.5	5.51	5.07	11.1	56.6	4.3	8.73	1.96	45	0.00235	0.00118	0.00218	0.0023	0.000826	0.00252	0.00166	11.3	10.8	8.2	13.7
AKAP2(S622);	3.76	0.625	2.92	2.09	231	4.81	85.5	86.2	76.5	31	44.1	202	33.8	67.6	126	26.5	51.9	115	26.3	82.8	80.8	55.8	49.7	43	67.3	37.9	66.4	70.9	74.9	73.2	30.6	44.5	47.7	54.7	156	113	26.4	108	51.4	118	42.5	44.1	37.9	51.3	34.4	35.9	34.4	26.3	4.9
AKAP2(S630);	0.00124	1.65	2.56	1.13	116	50.7	66	68.8	60.8	25.3	47.7	92.5	28.6	61.3	72.7	24	31	70.8	22	63.7	71.8	47	42.1	29.7	42.9	22.2	43.5	65.6	71.3	42.2	24.4	33.9	31.4	31.7	77.9	68.9	17.8	60.8	38.2	66.6	42.9	29.1	35	25.9	32.7	28	32.9	8.39	1.65
AKAP2(S748);	1.43	0.829	1.76	1.96	3.75	4.7	7.47	20.4	16.9	13.9	7.25	25.4	13.5	3.78	88.4	8.35	14.3	14.3	16.9	9.6	0.0017	30.5	9.22	57.5	35.6	17.7	17.3	1.37	42.3	22.4	33.4	12.1	23.9	60.7	13.3	23	14.4	51.3	2.84	30.4	0.00218	0.0023	0.000826	0.00252	4.09	4.47	22.1	21	8.28
AKAP2(S778);	0.00124	4.49	11.7	31.2	11.6	26.7	420	44.4	86.1	10.1	18	282	95.3	108	138	11.9	131	221	51.4	193	77.1	171	38.3	177	209	86.3	565	1.43	196	286	40	79.9	162	307	71.7	156	68.6	540	10.5	0.00118	15.2	0.0023	7.73	10.8	25.2	96.8	56.9	154	119
AKAP2(S785);	0.00124	3	1.81	0.00191	0.0015	0.00159	50.4	0.847	8.24	0.00358	0.0011	23.6	8.53	5.6	13.3	0.000454	12.3	13.9	4.23	25.7	10.4	15.4	0.00177	18	19.3	0.00341	86	0.00255	14.1	34.7	0.00153	4.82	16.5	25.5	5.51	15.9	5.16	62.3	0.00235	0.00118	0.00218	0.0023	0.000826	0.00252	0.00166	10.6	5.27	10.1	0.00202
AKAP2(S91);	0.00124	0.00146	0.00137	0.00191	0.0015	0.00159	0.00248	1.62	0.000679	0.00358	0.0011	3.96	0.00186	3.26	2.56	0.000454	0.0025	3.49	0.00158	0.0018	1.62	2.7	0.00177	2.63	2.67	0.00341	19.6	0.00255	0.00106	3.74	0.00153	1.47	0.00258	2.1	0.000576	5.29	0.00367	3.64	0.00235	0.00118	0.00218	0.0023	0.000826	0.00252	0.00166	0.00284	0.00222	0.00187	0.00202
AKAP2(T156);	0.00124	18.4	17	0.00191	5.77	0.00159	87	28.7	49.6	4.36	10.6	41.9	19.6	18.5	62.9	7.13	34.3	46	18	34.6	19	36.1	7.99	22.5	70.4	28.2	77.4	0.00255	51.1	57.5	29.3	20.3	51.8	68.5	16	33.6	13.6	123	1.67	0.00118	0.00218	0.0023	0.000826	0.00252	14.6	28.1	33.3	41.9	48.7
AKAP2(T399);	0.00124	0.00146	0.00137	0.00191	0.0015	0.00159	7.22	0.000698	0.896	0.00358	0.0011	2.99	0.187	0.763	0.0019	0.000454	0.0025	0.654	0.00158	1.16	9.47	26.8	0.00177	2.46	5.25	13.6	36.9	0.00255	0.00106	18.8	16.2	0.00116	15.5	2.42	0.000576	0.00284	5.27	6.68	0.00235	0.00118	0.00218	0.0023	0.000826	0.00252	0.00166	0.00284	0.923	30.8	0.00202
AKAP2(T718);	14.848	14.4015	0.96337	13.8019	1.6115	8.49	50.99	5.624	24.66	3.22358	1.2011	17.562	3.81186	7.0529	15.74	1.74045	1.8425	18.88	3.47158	11.133	13.516	22.329	4.579	28.258	13.16	11.363	53.95	3.52255	21.799	20.381	3.51153	4.17116	9.08	34.19	6.52058	15.063	15.895	32.72	1.673	0.00236	3.77218	0.4943	2.29083	3.932	9.28	11.5	14.39	23.12	16.002
AKAP2(Y55);	0.00124	0.00146	0.00137	0.00191	0.0015	0.00159	0.00248	1.62	0.000679	0.00358	0.0011	3.96	0.00186	3.26	2.56	0.000454	0.0025	3.49	0.00158	0.0018	1.62	2.84	0.00177	2.63	2.67	0.00341	19.6	0.00255	0.00106	3.74	0.00153	1.47	0.00258	2.1	0.000576	5.29	0.00367	3.8	0.00235	0.00118	0.00218	0.0023	0.000826	0.00252	0.00166	0.00284	0.00222	0.00187	0.00202
AKAP5(S95);	0.00124	0.00146	0.143	0.116	0.0015	0.423	0.00248	0.000698	0.000679	0.00358	28.9	0.00211	0.00186	0.00237	0.0019	1.22	0.0025	5.98	0.00158	0.346	19.3	0.00228	0.00177	1.15	0.00229	0.00341	0.00161	0.00255	0.00106	0.00193	7.71	0.00116	0.00258	0.00232	4.26	0.00284	0.00367	38.5	0.00235	0.00118	0.00218	0.0023	0.000826	0.00252	0.00166	0.00284	0.00222	0.00187	0.00202
AKAP6(S1139);	6.26124	9.16146	4.58137	4.80191	1.0815	2.61159	3.09	0.001396	7.992	4.22	1.91	0.24811	0.52086	0.00474	3.627	3.48045	0.005	2.99	2.398	0.0036	3.523	0.9685	0.67177	0.00692	0.00458	1.23341	0.00322	1.06255	0.00212	1.75193	7.13153	1.30116	1.39258	1.57232	0.231576	0.00568	3.391	0.003	2.209	0.00236	2.39218	1.5823	3.65	9.59252	10.74	8.36	10.092	9.41187	0.53202
AKAP8(S323);	9.18496	4.87584	7.84548	0.00955	17.2915	10.1148	17.3065	27.2207	27.8717	29.0736	42.2511	15.7641	34.9419	27.2024	6.6657	12.5909	52.1925	16.0015	32.0532	57.0218	12.0934	32.0223	65.2118	30.9635	53.4923	19.9434	7.05022	62.3426	27.4811	11.9359	25.8431	32.9523	43.7426	17.4546	12.5036	37.3528	7.06334	27.2415	36.6923	63.5012	20.8102	10.9169	18.8238	30.2225	42.4017	24.0218	43.6622	13.8499	42.082
AKAP8(S323);AKAP8(S328);	0.00372	0.00438	0.00411	0.00573	13.3115	0.00477	12.3675	18.1807	19.6907	16.8736	28.6611	12.8521	24.0619	17.4424	6.6619	10.3505	33.4325	9.90152	24.8016	36.7518	10.0117	21.9923	39.7418	22.1835	35.8223	13.6934	3.74322	42.5926	15.4011	8.92093	23.5715	25.6612	31.3326	15.1723	8.50058	25.9728	5.76967	12.9215	23.0524	35.4012	14.6602	10.9123	12.9608	21.8225	28.3317	18.6628	32.2622	9.80187	30.832
AKAP8(S339);	19.67	11.27	14.62	17.25	18.14	27.82	20.45	12.57	27.41	30.73	9.38	7.432	24.44	32.36	1.9819	18.39	59.4	3.36152	24.51	49.9	3.6317	35.6	32.34	32.61	52.3	14.58	11.73	87.5	35.48	14.99	19.9	37.78	2.74258	3.62232	22.65	48.79	8.34	13.79	56.8	21.385	24.18	0.9083	8.04	29.18	23.41	12.17	10.73	12.09	19.563
AKAP8(S617);	1.85	1.93	1.51	0.00191	0.0015	0.00159	0.00248	0.000698	0.000679	0.00358	2.34	2.33	1.98	0.00237	0.0019	0.000454	1.66	0.00152	1.14	0.0018	1.91	1.72	0.00177	0.00346	0.00229	0.00341	0.00161	1.57	0.00106	0.00193	0.00153	0.00116	0.00258	1.49	0.000576	1.85	0.00367	0.0015	3.07	0.00118	1.06	1.19	0.000826	1.32	0.00166	1.77	1.94	1.53	0.00202
AKAP8L(S283);	0.00372	0.00438	0.00411	0.00573	0.0045	0.00477	7.326	1.0314	0.002037	0.01074	0.0033	0.00633	1.09372	22.24	0.0057	0.001362	0.0075	0.00456	0.00474	39.32	0.0051	6.051	6.342	24.35	4.01229	0.01023	0.00483	39.54	6.895	0.00579	0.00459	0.00348	0.00774	0.00696	0.001728	0.18268	0.01101	0.0045	7.445	0.00354	0.00654	0.0069	0.002478	0.00756	0.00498	0.00852	0.00666	0.00561	0.00606
AKAP8L(S283);AKAP8L(K279);	0.00124	0.00146	0.00137	0.00191	0.0015	0.00159	0.186	1.03	0.000679	0.00358	0.0011	0.00211	1.09	2.17	0.0019	0.000454	0.0025	0.00152	0.00158	4.29	0.0017	2.86	3.87	3.73	2.15	0.00341	0.00161	5.51	3.99	0.00193	0.00153	0.00116	0.00258	0.00232	0.000576	0.177	0.00367	0.0015	3.59	0.00118	0.00218	0.0023	0.000826	0.00252	0.00166	0.00284	0.00222	0.00187	0.00202
AKAP8L(T308);AKAP8L(T313);	0.00248	0.00292	0.00274	0.00382	0.003	0.00318	0.00496	0.001396	0.001358	0.00716	0.0022	0.00422	0.00372	0.00474	0.0038	0.000908	0.005	0.00304	0.00316	0.0036	0.0034	0.00456	0.00354	0.00692	0.00458	0.00682	0.00322	0.0051	0.00212	0.00386	0.00306	0.00232	0.00516	0.00464	0.001152	0.00568	0.00734	0.003	0.0047	0.00236	0.00436	0.0046	0.001652	0.00504	0.00332	0.00568	0.00444	0.00374	0.00404
AKAP8L(T308);AKAP8L(T313);AKAP8L(S302);	0.00124	0.00146	0.00137	0.00191	0.0015	0.00159	0.00248	0.000698	0.000679	0.00358	0.0011	0.00211	0.00186	0.00237	0.0019	0.000454	0.0025	0.00152	0.00158	0.0018	0.0017	0.00228	0.00177	0.00346	0.00229	0.00341	0.00161	0.00255	0.00106	0.00193	0.00153	0.00116	0.00258	0.00232	0.000576	0.00284	0.00367	0.0015	0.00235	0.00118	0.00218	0.0023	0.000826	0.00252	0.00166	0.00284	0.00222	0.00187	0.00202
AKAP9(S1679);FAM83F(S305);	12.6	18.2	13.6	18.3	2.24	8.42	4.12	3.98	4.71	5.52	14	3.24	3.99	2.22	5.58	5.86	1.99	8.14	5.24	4.17	6.45	1.42	4.27	2.4	0.00229	1.57	0.5	5.55	1.39	1.87	5.39	3.51	7.61	6.48	1.03	4.04	5.35	4.36	1.88	6.65	2.18	10	7.42	6.3	15.1	10.2	17.5	11.6	6.03
AKAP9(S174);	1.99	2.5	1.51	2.29	13.2	0.00159	5.63	1.92	8.46	0.00358	2.39	6.6	0.00186	5.01	5.57	0.98	0.0025	1.55	0.00158	4.04	10.8	3.9	1.46	0.00346	0.639	0.00341	2.02	0.00255	4.55	3.51	0.00153	0.807	0.00258	1.9	9.21	0.00284	0.00367	0.0015	0.00235	0.00118	1.43	5.37	2.3	2.87	3.09	6.82	0.00222	0.512	2.34
AKAP9(S3221);	31.8	36.4	39.2	36.3	9.06	11.1	0.00248	8.42	15.6	8.8	1.25	8.29	5.24	4.87	8.26	10.2	2.76	21.6	7.34	6.71	5.46	2.74	4.89	3.33	5	5.38	2.35	1.72	2.36	7.35	0.915	1.95	6.27	0.00232	3.15	0.00284	6.63	7.83	3.2	0.00118	4.16	21.9	8.66	2.77	13.8	11.2	9.9	12.1	12.2
AKAP9(S3694);	0.00124	0.00146	0.00137	0.00191	0.0015	0.00159	0.00248	0.000698	0.000679	0.00358	0.0011	0.00211	0.00186	0.00237	0.305	0.000454	0.191	0.00152	0.00158	0.0018	0.0017	0.00228	1.79	0.00346	0.00229	1.17	0.708	0.00255	0.00106	0.00193	0.00153	0.00116	0.00258	0.00232	0.000576	0.00284	0.00367	0.37	0.00235	0.00118	0.00218	0.0023	0.000826	0.00252	0.00166	0.00284	1.44	0.683	0.00202
AKAP9(S3846);	1.1	1.03	1.05	0.86	1.68	1.68	0.00248	1.51	0.000679	0.933	0.0011	0.00211	0.925	0.779	3.62	1.4	2.42	3.16	1.53	1.02	2.09	0.855	4.73	1.03	0.403	0.00341	3.02	0.331	0.421	3.19	0.699	2.87	2.48	3.57	0.000576	3.03	0.00367	2.52	2.1	1.09	2.1	0.0023	1.79	2.12	0.00166	1.09	0.78	0.806	0.00202
AKAP9(Y157);	1.99	2.5	1.51	2.29	13	0.00159	5.7	1.92	0.355	0.00358	2.39	6.6	0.00186	0.00237	5.57	0.98	0.0025	1.55	0.00158	5.92	10.8	3.54	0.00177	0.00346	0.639	0.00341	2.02	0.00255	4.79	3.51	0.00153	0.807	0.00258	1.9	9.21	0.00284	0.00367	0.0015	0.00235	0.00118	1.43	5.37	2.3	2.87	3.09	6.82	0.00222	0.512	2.34
AKIRIN1(S19);	0.00124	0.00146	0.00137	0.00191	1.18	0.729	3.73	0.293	1.93	3.59	2.45	0.846	1.13	4.09	1.5	0.578	9.19	7.52	1.5	7.93	1.64	2.15	4.71	5.15	9.06	0.00341	0.993	3.93	4.65	1.42	1.35	2.46	1.6	5.15	5.8	5.55	0.237	3.69	4.43	1.02	5.2	0.991	6.74	2.76	3.67	2.8	5.82	1.12	0.00202
AKIRIN2(S18);	0.00124	0.00146	3.08	0.00191	8.3	2.53	10.9	8.9	8.44	7.11	11.5	12.6	3.89	12	9.14	12	16.4	9.97	6.98	16.3	8.69	14.8	9.69	6.28	11.5	5.28	5.99	7.96	6.6	9.65	14.7	4.02	14.9	5.5	12.7	11.4	4.4	8.7	9.95	1.49	2.79	5.83	3.21	3.84	15.3	8.02	4.4	17.1	19.2
AKNA(M541);AKNA(T543);	8.702	7.23146	7.99137	11.067	33.26	21.82	17.82	17.01	21.04	16.572	8.23	41.9	17.14	19.11	16.91	18.35	19.25	38.4	11.177	21.29	24.58	11.12	11.11	12.86	13.18	17.18	22.09	19.54	10.01	12.67	1.72153	21.4	26.71	18.23	20.32	20.4	18.71	8.71	15.21	0.40118	16.62	13.01	21.43	41.9	20.6	18.45	24.7	35.3	9.90202
AKNA(M775);AKNA(S770);	16.04	19.47	20.44	23.05	13.952	12.22	7.797	18.46	15.63	7.993	12.04	16.1021	22.44	20.85	8.855	9.939	17.74	22.07	11.46	16.32	12.71	5.63228	17.99	9.673	9.765	7.04	8.265	14.48	18.12	8.818	1.91153	11.659	14.71	14.31	4.565	20.12	13.95	6.05	11.5023	1.769	8.134	8.188	18.234	6.10252	16.17	23.44	9.43	7.17	19.73
AKNA(R1428);AKNA(S1432);AKNA(S1436);	0.00124	0.00146	0.00137	0.00191	1.51	0.00159	0.608	1.78	1.71	0.765	2.04	3.08	2.29	1.05	1.48	1.09	4.95	3.19	1.47	2.22	1.07	0.345	1.81	0.904	1.01	1.77	1.79	0.674	1.13	0.916	2.4	1.35	6.22	1.05	0.311	3.19	2.93	0.719	1.23	9.79	0.762	2.05	1.43	1.04	0.954	1.55	1.69	1.01	1.68
AKNA(S1387);	0.00124	1.18	0.756	1.23	0.742	0.612	0.147	0.164	0.135	0.171	0.0011	0.00211	0.199	0.324	0.832	0.59	0.0025	1.02	0.00158	0.0018	0.972	0.00228	0.00177	0.124	0.274	0.193	0.642	0.00255	0.257	0.293	0.00153	0.39	0.00258	0.00232	0.162	0.683	0.00367	0.0015	0.466	0.00118	0.447	1.11	0.556	0.889	0.156	0.493	0.00222	0.00187	0.00202
AKNA(S1421);	0.00124	0.255	0.402	1.36	0.0015	1.03	0.00248	0.973	0.000679	0.00358	4.97	0.00211	0.00186	0.00237	2.1	0.519	0.0025	0.00152	0.00158	0.0018	0.0017	2.2	0.00177	2.86	0.00229	0.00341	0.00161	0.00255	0.00106	0.00193	0.00153	0.00116	0.00258	0.355	0.48	0.00284	0.00367	0.19	0.00235	0.00118	0.00218	0.0023	0.000826	1.02	1.38	0.00284	2.9	2.27	0.00202
AKNA(S196);	8.82	0.00146	0.00137	0.00191	6.38	17	1.92	0.000698	4.15	2.3	0.0011	18.5	14.1	6.1	0.0019	5.94	3.67	0.00152	2.74	4.42	0.0017	0.00228	6.41	0.00346	0.99	4.83	4.6	3.49	5.62	3.15	0.407	4.55	0.00258	0.00232	2.32	11.1	1.79	3.19	4.69	2.53	4.71	0.0023	0.000826	3.8	8.03	0.00284	3.77	5.94	0.00202
AKNA(S272);	7.99	13.1	14.7	11.8	20.6	12	15.3	33.2	25	13.6	11.3	32	18	35.2	18	23.7	23.2	44.2	12.5	21.3	19.4	5.75	22.7	1.4	11	13.7	30	22.3	22.5	18.8	3.57	19	23.9	13.8	3.58	36.1	18.5	14.3	31.1	2.42	11.9	11	17.1	8.38	19.6	26.3	12.6	12	8.13
AKNA(S314);	0.00124	0.00146	0.00137	0.00191	0.0015	0.00159	0.00248	0.000698	0.000679	0.00358	0.0011	0.00211	0.00186	0.00237	0.0019	0.000454	0.0025	0.00152	0.00158	0.0018	0.0017	0.00228	0.00177	0.00346	0.425	1.63	5.5	0.473	0.00106	0.263	0.304	0.00116	2.29	0.00232	0.000576	0.00284	2.29	0.0015	0.609	0.00118	0.00218	0.0023	0.000826	0.00252	0.00166	0.00284	0.00222	0.756	0.00202
AKNA(S38);AKNA(S40);	0.00124	0.00146	0.00137	0.00191	0.187	0.00159	0.00248	0.000698	0.421	0.00358	0.821	25	0.00186	0.00237	0.0019	0.000454	0.332	0.00152	0.00158	0.0018	1.45	0.00228	0.00177	0.00346	0.687	0.00341	4.64	0.00255	0.00106	0.00193	0.00153	0.00116	11.8	3.46	0.000576	0.449	0.894	0.0015	0.567	0.00118	0.00218	0.0023	0.000826	0.724	0.00166	0.00284	18.9	0.00187	0.00202
AKNA(S52);	62.3	0.00146	71.9	0.00191	53.5	89	28.7	47.6	50.5	22.1	24.1	83.5	48.6	52.1	44.8	36.4	40.8	154	23.4	48.5	44	18.3	31.9	21.8	25.1	22.4	67.4	45	21.9	29.9	13.2	60.5	42.6	25.7	24	58.8	45.4	23.5	61	2.54	33.9	17.7	38.2	43.9	40.3	31.8	16.7	16	18
AKNA(S540);	0.00124	0.85	0.26	0.00191	11	29.7	7.15	9.1	11.9	15.5	8.57	11.1	15.4	16.1	12.4	13.7	11.5	20.3	9.58	9.79	12.6	8.17	7.9	3.78	8.72	7.46	15.9	10.8	6.77	6.9	1.7	12.1	16.3	10.6	5.52	10.2	15.7	4.59	6.5	0.00118	10.2	7.29	12.6	12.9	15.5	14.7	24.7	7.77	10.4
AKNA(S770);	16.04	19.47	20.44	23.05	13.952	12.22	7.797	18.46	15.63	7.993	12.04	16.1021	22.44	20.85	8.855	9.939	17.74	22.07	11.46	16.32	12.71	5.63228	17.99	9.673	9.765	7.04	8.265	14.48	18.12	8.818	1.91153	11.659	14.71	14.31	4.565	20.12	13.95	6.05	11.5023	1.769	8.134	8.188	18.234	6.10252	16.17	23.44	9.43	7.17	19.73
AKNA(S919);	0.00124	0.00146	0.00137	0.00191	0.955	0.00159	0.00248	0.000698	0.000679	0.00358	0.0011	0.00211	0.00186	0.00237	0.909	0.000454	0.0025	0.00152	0.00158	0.0018	0.0017	0.00228	0.00177	0.00346	0.00229	0.00341	5.79	0.00255	0.889	0.00193	0.00153	0.00116	0.00258	0.00232	0.000576	1.45	0.00367	0.0015	0.00235	0.00118	0.00218	0.0023	0.000826	0.00252	0.00166	0.00284	0.00222	0.00187	0.00202
AKNA(S935);	5.27	7.78	6.99	6.13	9.69	5.69	2.7	13.8	7.39	4.13	6.21	5	10.5	9.67	6.34	9.55	8.55	11.8	5.52	5.72	2.22	3.4	5.94	0.671	3.12	6.32	7.43	3.28	8.36	5.62	2.18	6.48	1.82	5.95	1.54	9.94	4.41	4.71	4.81	2.04	5.92	3.43	6.95	3.04	3.5	6.55	5.78	2.91	2.35
AKNA(S999);	26.9	0.00146	36	40.7	21	63.1	24.2	49.7	34.2	16.3	44.4	34.5	61	35.4	14	18.4	31.6	49.5	25.3	49.2	27.4	7.89	56.5	15.4	29.2	12.3	25.3	57.1	35.7	32.5	12.7	25.7	84.1	29.3	8.02	35.3	63.2	14.6	34.3	16.8	16.1	31.3	35.5	27.8	49.8	54.7	40.2	52.8	0.00202
AKNA(T1041);	128.001	141.001	175.001	0.00382	51.5	0.00318	30.69	39.01	58.05	60.41	25.73	24.36	78.87	52.49	18.5	39.36	69.43	86.2	38.62	47.32	21.8	15.56	46.57	15.54	31.38	38.04	40.15	27.83	32.33	27.85	19.64	49.55	112	17.92	23.07	44.59	55.07	13.48	43.07	38.45	25.23	9.595	29.38	57.81	44.9	26	136.5	48.75	32.74
AKNA(T1375);	341	0.00146	0.00137	0.00191	28.2	83.1	6.99	44.6	61.5	45.4	0.0011	29.8	50.5	50.7	29.4	40.6	47.2	123	42.7	0.0018	27.8	8.34	41.5	8.43	93.6	5.96	41.3	0.00255	23.9	40.8	12.4	54.6	81	38.9	4.88	54.2	43.4	24.9	45.3	56.2	18.1	11.1	48	30.4	53.9	66.7	79.4	21.8	15.3
AKNA(T302);	0.00124	0.00146	0.00137	0.00191	2.72	0.00159	1.99	1.45	5	3.77	0.169	0.00211	2.28	4.19	2.73	1.04	4.85	2.03	0.88	3.8	0.0017	0.00228	4.48	0.00346	2.03	0.481	0.00161	2.13	0.00106	1.64	1	4.07	1.51	0.127	1.39	4.65	1.12	3.08	4.83	3.47	0.335	9.58	0.000826	0.48	0.166	4.12	8.33	1.38	0.00202
AKNA(T51);	0.00124	0.00146	0.00137	0.00191	8.46	0.286	1.54	3.92	2.85	1.18	1.06	12.1	2.44	3.91	2.19	2.02	2.21	17.8	0.842	3.22	4.51	0.688	1.88	1.93	1.4	1.64	2.78	3.95	1.81	1.02	0.154	3.33	4.32	2.1	2.6	5.33	2.94	2.12	4.62	0.00118	1.19	1	3.46	5.46	3.46	2.69	0.565	2.04	0.779
AKNA(T543);	8.702	7.23146	7.99137	11.067	33.26	21.82	17.82	17.01	21.04	16.572	8.23	41.9	17.14	19.11	16.91	18.35	19.25	38.4	11.177	21.29	24.58	11.12	11.11	12.86	13.18	17.18	22.09	19.54	10.01	12.67	1.72153	21.4	26.71	18.23	20.32	20.4	18.71	8.71	15.21	0.40118	16.62	13.01	21.43	41.9	20.6	18.45	24.7	35.3	9.90202
AKNA(T938);	0.37	8.19	8.86	6.66	7.37	6.35	1.82	9.59	4.6	3.59	4.51	5.67	8.29	6.08	2.96	5.76	8.12	11.2	2.8	3.65	1.91	1.3	4.64	1.12	2.68	2.83	4.14	3.25	4.57	3.63	1.98	6.65	2.55	5.29	1.45	9.45	4.1	4.62	3.17	3.32	2.65	3.47	4.54	2.56	4.03	6.21	5.43	3.56	3.38
AKNA(Y994);	26.9	0.00146	36	42.1	21	63.1	24.2	49.7	34.2	16.3	44.4	34.5	61	35.4	14	18.4	31.6	49.5	25.3	49.2	27.4	7.89	56.5	15.4	29.2	12.3	25.3	57.1	35.7	32.5	12.7	25.1	84.1	29.3	8.02	35.3	63.2	14.9	34.3	17.3	16.1	31.3	33.5	27.8	47.9	54.7	40.2	52.8	0.00202
AKR1D1(S274);	2.28	0.00146	0.592	1.06	0.0015	0.727	0.366	0.000698	0.000679	0.00358	0.147	0.318	0.00186	0.00237	0.0019	0.000454	0.0025	0.00152	0.00158	0.0683	0.982	0.00228	0.00177	0.00346	0.00229	0.00341	0.00161	0.00255	0.00106	0.00193	0.00153	0.00116	0.00258	0.833	0.000576	0.00284	0.00367	0.0015	0.00235	0.00118	0.00218	0.0023	0.000826	0.00252	0.63	2.19	0.00222	0.00187	0.00202
AKR7A2(S255);	126	77.1	63.5	93.3	32.3	57.8	51	21.8	45.7	21.2	42.2	37.5	36.1	10.8	63.2	23.8	41.9	38.8	29.1	39.3	38.9	11.7	31.2	23.1	25	21.7	17	15.3	22.9	41.4	39.3	47.2	28.7	72.8	18.5	28	69.5	45.1	29.9	20.3	64.5	28.6	49.1	75.6	96.7	44.6	69.5	49.6	53.3
AKT1(K112);AKT1(M118);AKT1(M134);AKT1(S122);AKT1(S124);AKT1(S126);AKT1(S129);AKT1(S137);	0.00124	0.00146	0.00137	0.00191	13.3	0.00159	0.00248	21.9	16.5	0.00358	0.0011	0.00211	27.2	0.00237	0.0019	0.000454	4.18	1.92	0.00158	4.53	1.12	0.00228	0.00177	0.00346	33.9	4.07	0.00161	12.8	13.3	0.00193	126	63.9	106	0.00232	0.000576	0.00284	0.00367	0.0015	9.37	0.00118	0.505	2.15	0.000826	0.00252	16.4	89.6	10.3	31.2	0.00202
AKT1(S122);	8.60372	17.7844	14.8327	38.7957	171.02	16.3948	87.0825	80.1507	78.72	30.8207	68.9522	30.2463	90.523	71.8024	15.8438	31.9409	119.76	57.233	44.5132	113.77	44.3847	41.2123	76.3535	176.853	120.82	64.1034	96.3216	130.53	98.62	65.1058	154.383	134.712	150.845	18.917	98.9206	83.9757	80.2273	49.1045	98.0024	78.2324	60.511	19.0146	34.0677	32.715	69.8717	130.606	67.2044	66.3037	21.55
AKT1(S122);AKT1(S124);	5.08372	9.97438	7.90274	1.29573	49.02	12.9048	31.9825	39.1507	63.82	7.72074	25.0522	1.44633	47.423	23.0024	2.4438	8.94091	36.06	9.73304	9.61316	30.97	8.9847	9.51228	16.5535	45.8535	59.72	21.0034	36.6216	45.23	37.72	8.80579	132.083	71.612	111.245	5.51696	28.0206	20.1757	27.8273	11.7045	37.4023	11.3324	9.711	5.3146	15.1677	9.01504	40.2717	107.306	20.4044	41.4037	15.23
AKT1(S126);	90.7025	117.003	129.003	103.004	291.51	136.003	331.692	364.75	256.95	148.007	315.251	298.004	206.2	341.582	251.442	238.23	280.99	220.922	160.152	283.6	304.823	284.192	265.352	128.803	321.52	100.2	188.522	225.8	318.76	276.004	203.502	236.72	361.003	278.005	221.081	205.773	117.824	127.003	289.8	177.231	248.875	211.152	198.867	110.863	160.37	297.603	140.302	147.202	17.192
AKT1(S129);	8.33124	6.85146	8.18137	3.64191	23.6	5.25159	9.08248	25.48	26.9	0.96358	4.0711	3.98211	30.26	8.85237	0.0038	1.45045	8.83	5.16	2.48158	11.59	8.45	6.57228	4.01177	18.2035	38.08	4.07341	0.00322	24.5	19.35	6.16193	126.002	71.06	109.93	0.00464	8.56058	4.02284	0.00734	3.1515	16.04	4.88118	6.175	2.1523	0.952826	0.00504	19.1	91.21	13.78	31.2019	14.002
AKT1(S457);	2.73	0.00146	0.00137	0.00191	30	11.1	10.7	5.52	17.6	0.00358	0.985	0.00211	0.00186	2.09	0.0019	6.06	0.0025	6.63	0.00158	1.47	0.0017	5.78	0.00177	8.31	1.96	0.00341	3.01	4.16	0.694	1.79	0.00153	4.17	0.00258	0.00232	11.6	10.5	0.00367	0.0015	4.2	0.00118	14.9	0.0023	1.35	0.00252	4.85	0.00284	0.00222	0.00187	7.49
AKT1(Y437);	1.93	0.00146	0.00137	1.69	23.8	10.5	9.81	4.91	22.2	0.00358	0.0011	0.00211	0.00186	3.44	0.0019	4.13	0.0025	6.16	0.00158	1.1	0.0017	4.69	0.00177	7.81	2.46	0.00341	3.42	5.55	1.01	2.68	0.00153	3.44	0.00258	0.00232	29.5	14	0.00367	0.0015	6.39	0.00118	13.7	0.0023	0.000826	0.00252	4.15	0.00284	0.00222	0.00187	7.28
AKT1S1(S183);	26.3	53.6	50	67.4	16.5	0.00159	54.3	19.9	30	38.7	15.5	4.89	22.7	32.4	11.7	23.7	6.87	14.1	47.6	15.4	5.9	11.8	10.3	13.8	24.9	10	12.7	6.38	15.5	29.6	141	24.1	51.1	15.6	37.5	17	127	38.2	13.6	3.44	16.5	5.8	28.6	40.2	38.1	6.45	73.5	24.9	80.5
AKT1S1(S247);	10.9	12.8	0.00137	10.6	2.43	14	11	13.5	7.55	7.43	15.4	8.76	8.88	14	11.5	12.4	0.0025	5.86	11.1	7.59	6.25	4.79	6.13	4.21	8.6	1.98	3.36	1.04	8.24	3.42	9.5	2.52	14	2.41	5.73	7.53	21.4	10.1	4.97	0.989	8.79	12.5	22.8	6.41	16.5	14.9	17	7.42	26.6
AKT1S1(S88);	395.8	476	458	490	222.7	698	784	452.2	410	642	927	400.4	808	762	376.5	488.8	783	443.2	751	701	274	524	716	595	875	388.1	189.6	398.4	517.6	1006	578	445	963	557	668	438	457	688	482	229.3	506	330	550	695	791	576	710	354.6	1011
AKT1S1(S88);AKT1S1(T97);	298	368	353	378	185	541	570	359	309	487	667	322	587	543	297	391	585	352	555	515	221	373	553	461	646	322	140	328	419	767	457	344	732	439	515	327	356	519	355	184	381	263	425	541	552	416	479	297	749
AKT1S1(S92);	142.7	134.8	129.3	156	58.2	187.7	267.7	129.2	131.9	189.7	302.4	103.3	270.8	266.2	93.8	125.7	255.2	133	236.6	266.3	66.3	177.7	240.9	157.2	282.1	82.4	63	98.6	137.2	291.1	262	138.1	301.7	217.3	169.3	127.7	125.1	206.6	153.1	57.7	157.4	73.91	173	212.1	274.5	193.2	294	93.3	262.002
AKT2(S447);	12.1	16.7	10.3	6.26	0.0015	8.63	0.00248	4.15	3.49	0.00358	7.68	1.67	4.65	1.82	4.65	5.82	0.0025	5.78	2.81	0.0018	0.0017	0.00228	0.00177	0.00346	0.00229	0.00341	0.00161	3.91	1.18	0.00193	0.00153	2.08	0.00258	0.00232	0.000576	5.48	0.00367	2.96	1.27	0.00118	0.00218	0.0023	7.35	9.89	8.62	6.9	0.00222	0.00187	4.58
AKT2(S458);	4.11	5.85	3.54	0.611	0.703	2.11	0.00248	0.000698	0.000679	0.00358	0.0011	3.02	0.00186	0.422	0.0019	0.0918	0.0025	0.00152	0.00158	0.0018	0.0017	0.00228	0.00177	0.58	0.00229	0.00341	2.85	0.569	0.00106	0.00193	0.00153	1.59	0.00258	0.00232	0.000576	0.00284	0.00367	0.0015	1.04	0.00118	3.56	0.0023	0.000826	1.91	0.00166	0.00284	0.00222	0.00187	0.00202
AKT2(T451);	16.25	12.9015	23.1014	9.763	3.9615	12.68	6.09	9.1507	8.25	3.48358	6.2011	11.36	3.08186	3.136	7.72	11.213	0.7875	16.07	5.72158	1.8818	15.98	10.31	1.85177	1.827	1.15229	2.83341	13.8	5.64	1.42106	3.98193	0.31553	10.74	1.66258	1.16232	5.11	20.63	7.55367	7.5315	7.93	0.42518	18.05	2.1023	14.31	14.54	15.08	3.67284	1.94222	9.00187	9.04202
AKT2(Y438);	4.11	5.85	3.54	0.611	0.703	2.11	0.00248	0.000698	0.000679	0.00358	0.0011	3.02	0.00186	0.00237	0.0019	0.000454	0.0025	0.00152	0.00158	0.0018	0.0017	0.00228	0.00177	0.58	0.00229	0.00341	2.85	0.569	0.00106	0.00193	0.00153	1.59	0.00258	0.00232	0.000576	0.00284	0.00367	0.0015	1.04	0.00118	3.56	0.0023	0.000826	1.79	0.00166	0.00284	0.00222	0.00187	0.00202
AKT3(S120);	0.00124	3.16	2.62	4.26	8.37	0.00159	0.00248	2.39	2.51	0.462	0.0011	0.00211	4.68	0.00237	10.9	5.6	3.55	0.00152	2.18	0.0018	1.14	7.39	0.00177	1.89	0.00229	5.94	0.00161	0.00255	0.00106	0.00193	0.47	0.00116	0.00258	0.00232	0.000576	0.00284	2.01	0.0015	5.2	0.00118	0.00218	0.0023	2.53	0.00252	4.43	0.00284	0.00222	0.00187	0.00202
AKT3(S123);	0.00124	0.00146	0.00137	0.00191	6.73	0.00159	0.00248	0.327	0.000679	0.00358	0.0011	0.00211	1.32	0.239	7.54	3.49	1.11	0.00152	1.72	0.406	2.31	2.9	0.00177	0.435	1.61	5.78	0.00161	0.00255	0.00106	0.00193	0.00153	0.00116	0.00258	0.00232	0.000576	0.00284	1.37	0.0015	1.68	0.00118	0.00218	0.0023	0.000826	0.00252	0.00166	0.00284	0.00222	0.00187	0.00202
AKT3(T305);AKT2(T309);AKT1(T308);	11.3	9	6.29	3.33	0.692	1.72	0.292	0.366	2.05	0.00358	2.24	1.64	0.282	0.00237	0.0019	0.24	0.0025	1.18	0.00158	0.0018	1.59	0.315	0.64	0.00346	0.00229	0.504	0.00161	0.00255	0.00106	0.00193	0.00153	0.00116	0.00258	4.07	0.000576	0.00284	0.00367	0.0015	0.00235	0.566	0.00218	2.98	3.06	2.6	3.58	4.3	3.7	3.95	0.434
AKT3(T309);AKT2(T313);AKT1(T312);	0.00124	0.00146	0.00137	0.00191	0.0015	0.00159	0.00248	0.348	2.34	0.00358	0.0011	0.00211	0.00186	0.00237	0.0019	0.000454	0.0025	0.00152	0.00158	0.0018	1.06	0.00228	0.00177	0.00346	0.00229	0.00341	0.00161	0.00255	0.00106	0.00193	0.00153	0.00116	0.00258	1.66	0.000576	0.00284	0.00367	0.0015	0.00235	0.00118	0.00218	0.0023	1.43	0.925	0.807	0.983	0.00222	0.00187	0.00202
AKT3(Y312);AKT2(Y316);AKT1(Y315);	11.3	9	6.29	3.33	0.692	1.72	0.292	0.366	2.05	0.00358	2.24	1.64	0.282	0.00237	0.0019	0.24	0.0025	1.18	0.00158	0.0018	1.59	0.315	0.64	0.00346	0.00229	0.504	0.00161	0.00255	0.00106	0.00193	0.00153	0.00116	0.00258	4.07	0.000576	0.00284	0.00367	0.0015	0.00235	0.566	0.00218	2.98	3.06	2.6	3.58	4.3	3.7	3.95	0.434
ALAD(S214);	4.52124	0.00292	0.18337	0.00382	0.003	4.87159	1.31248	5.6307	0.001358	0.00716	3.7911	0.00422	4.19186	0.79237	2.7919	0.000908	3.3625	3.21152	0.00316	7.66	5.0517	0.00456	2.63177	0.00692	0.00458	0.57241	5.38161	12.89	1.71106	1.47193	107.8	6.36116	2.935	0.00464	0.142576	0.00568	3.21367	0.003	2.43235	0.00236	0.00436	0.0046	3.82083	5.12252	10	6.65	4.54222	4.88187	0.57002
ALB(S82);	0.00124	0.00146	0.00137	0.00191	0.0015	2.96	0.00248	0.000698	0.000679	0.00358	1.42	0.00211	0.00186	0.00237	0.742	0.000454	0.0025	9.53	0.00158	0.0018	0.384	0.00228	0.00177	0.00346	0.00229	0.00341	0.00161	0.00255	0.00106	0.00193	0.00153	1.04	5.97	3.88	0.000576	1.17	0.00367	0.0015	0.00235	0.00118	0.00218	0.0023	0.000826	0.00252	5.46	2.3	0.00222	0.00187	0.00202
ALDH18A1(S427);	1.37	2.19	1.23	1.54	0.0015	4.12	5.2	0.585	0.000679	4.56	0.0011	0.00211	1.47	0.74	0.46	1.62	0.0025	1.48	1	1.96	0.0017	0.0975	0.843	0.107	1.24	1.89	0.00161	0.844	0.00106	0.357	0.835	1.03	3.09	1.06	0.000576	1.16	1.46	1.23	3.32	0.00118	0.00218	0.0023	0.611	1.34	1.79	0.00284	0.465	1.56	2.05
ALDH3A2(S293);	92.8	85.7	65.9	96.8	0.639	6.33	3.57	0.904	2.22	7.81	5.79	1.42	0.736	0.255	4.69	4.86	0.0025	10.8	0.678	1.56	9.74	4.41	0.469	0.00346	0.0667	0.929	0.161	0.00255	0.00106	1.48	6.59	0.952	2.16	9.79	0.338	0.00284	6.09	0.0015	0.00235	0.00118	2.66	3.22	10.5	26	28	9.01	18.1	29.3	30.3
ALDH6A1(S274);	0.527	1.12	0.00137	1.07	0.0015	0.00159	0.00248	0.000698	0.211	0.00358	0.0011	0.00211	0.00186	0.00237	0.0019	0.000454	0.0025	0.00152	0.00158	0.0018	0.0017	0.00228	0.00177	0.00346	0.00229	0.00341	0.00161	0.00255	0.00106	0.225	0.00153	0.00116	0.00258	0.0625	0.000576	0.00284	0.00367	0.0015	0.00235	0.00118	0.00218	0.0023	0.000826	0.103	0.00166	0.385	0.00222	2.11	0.00202
ALDH6A1(S51);	251	287	306	426	74.3	177	122	162	254	260	206	35.8	174	105	234	396	28.2	134	278	57.7	152	89.5	140	41.6	58	81.8	276	46	60.5	137	95.8	90.5	87.8	59.2	20.9	44.1	502	27.9	24.3	231	274	368	378	350	379	314	760	297	0.00202
ALDOA(S276);	0.00124	0.00146	0.00137	0.00191	1.24	0.00159	0.00248	0.000698	0.000679	0.895	0.0011	0.00211	0.00186	1.42	0.0019	0.000454	0.75	0.00152	0.00158	3.19	0.0017	0.00228	1.25	0.00346	5.83	0.00341	3.9	3.16	0.502	0.00193	0.00153	5.03	0.00258	0.00232	3.26	0.00284	0.00367	0.0015	0.21	0.00118	0.00218	0.0023	0.000826	0.00252	0.00166	0.00284	0.00222	2.83	0.00202
ALDOA(S36);	66.4012	110.201	106.601	76.5019	29.1915	51.9016	10.7625	26.2807	28.0707	26.7236	51.3011	34.6521	27.6119	19.4824	51.6019	29.6205	11.4325	53.0015	51.0016	21.1018	124.302	17.4623	18.1218	24.5835	14.3723	28.19	21.05	11.8925	23.8911	25.2519	45.58	52.9012	92.2026	29.0223	23.6706	11.3328	65.48	28.9615	16.6323	5.18236	26.0722	59.0023	36.6008	21.5825	40.3017	62.9028	48.8022	55.65	37.302
ALDOA(S39);	61.1	65.4	80.1	64.4	43.6	49.5	13.2	28.7	36.3	25.7	47.9	29.7	31.9	20	42.5	30.3	17.1	58.4	62.1	23	52.1	9.68	16.2	21.3	14	21	32.4	10.2	20	40.7	0.00153	43.9	50.7	20.8	27.8	18.9	39	41.2	14.2	12.6	29.8	59.5	37.7	33.3	46.2	45.2	51.8	31.6	37.2
ALDOA(S46);	10.1	6.38	0.00137	10	3.98	5.6	7.63	17.3	3.21	7.04	14.1	2.75	35.6	1.84	0.0019	6.75	4.82	0.00152	5.5	2.19	0.0017	4.06	5.66	3.16	8.59	0.00341	0.00161	41.4	1.4	1.63	0.00153	4.56	3.27	7.95	15.5	0.00284	3.28	6.97	0.242	1.18	7.29	4.52	16.4	6.02	14.1	0.00284	15.6	7.23	21.5
ALDOC(S36);	5.22	4.7	4.63	2.54	2.76	10.2	0.00248	0.603	0.496	0.00358	0.0011	2.36	0.00186	0.179	3.16	1.71	0.0025	2.68	0.702	0.391	4.71	0.457	0.00177	0.842	0.00229	0.00341	0.00161	0.00255	0.00106	0.00193	0.00153	0.745	2.01	1.4	0.000576	0.00284	0.00367	0.0015	2.13	0.00118	1.77	0.0023	1.43	2.26	0.285	0.00284	1.25	0.62	0.328
ALG3(S13);	5.56	6.44	2.48	4.84	0.149	5.41	0.00248	2.08	0.597	3.31	9.01	0.962	4.77	0.00237	2.46	2.05	0.0025	1.37	3.97	0.217	2.91	6.63	1.81	3.1	0.637	0.00341	1.88	0.00255	0.00106	0.00193	0.00153	2.09	3.87	5.59	1.4	0.00284	1.38	0.0015	0.00235	4.2	4	3.6	6.02	2.64	4.01	6.48	2.36	1.63	7.32
ALG6(S422);	19.1	19.8	27.8	19	1.79	3.77	0.00248	0.000698	6.75	2.15	0.0011	0.00211	0.00186	5.15	0.828	2.59	0.0025	6.03	0.00158	2.35	0.0017	0.00228	0.00177	0.00346	0.00229	0.00341	0.00161	2.91	0.617	2.36	0.00153	0.245	0.00258	0.00232	0.412	0.00284	0.79	0.0015	0.00235	0.00118	3.53	0.0023	0.000826	4.08	0.00166	0.00284	9.96	0.818	0.00202
ALKB5_HUMAN_Phospho (ST);	0.00124	0.00146	0.00137	0.00191	0.37	0.00159	0.576	0.599	0.000679	0.00358	1.14	0.00211	0.905	1.15	0.0019	0.277	0.432	0.948	0.771	1.07	0.244	0.522	0.583	1.19	0.801	0.701	0.00161	0.389	0.493	0.00193	0.00153	1.41	0.739	0.536	0.000576	1.2	0.00367	1.31	0.593	0.00118	0.393	0.0023	0.26	0.316	0.936	0.00284	0.496	0.00187	0.00202
ALKBH5(S364);	30.6025	19.4029	21.7027	20.6719	91.1	41.2516	74.7	19.8587	45.29	75.8	31.0211	113.1	44.16	24.55	128.9	93.9	47.2	25.8775	134.5	14.204	36.6	54.3	14.0008	69.2	67.7	149.2	129.8	7.6851	21.97	78.1	54.9	131.1	10.6186	43.08	49.5	79.2	65.1	61.94	56	10.2024	74.8	43.99	32.74	74.9	31.1033	28.6828	13.8352	47.9	36.104
ALMS1(S3810);	0.00124	0.768	0.00137	3.53	7.43	0.00159	4.65	5.64	0.000679	0.00358	9.33	15.3	13.5	0.00237	0.0019	0.000454	0.0025	13.6	0.00158	3.1	8.12	6.98	0.00177	0.00346	0.00229	13.4	3.76	0.00255	2.17	0.00193	0.00153	0.00116	0.00258	2.59	0.000576	0.00284	28	0.278	0.00235	0.00118	0.00218	0.0023	12.8	0.00252	6.16	0.00284	0.00222	78.9	0.00202
ALMS1P(S166);ALMS1(S4118);	48.9	55.3	51.1	94.4	12.3	26.6	18.3	20.7	26.1	18.9	17.8	16.3	44.4	13.8	21.5	29	8.13	30.7	23.7	10.1	39.9	13.5	8.74	16.1	10.5	13.5	29.4	0.784	4.56	32.5	14.7	27.8	44.2	26	6.85	43	39.2	39.9	7.89	40	21.9	4.95	14	17.6	35.9	26.1	40.4	23.6	0.00202
ALOX12(S244);ALOX12(S246);	571	266	392	238.3	122.6	328.86	362.1	256	370	824	507	252.8	475	437	65.5	45.12	341	128.4	48.49	1055	309.4	582	414	533	609	17.1034	267.9	389.2	665	107.8	146.6	162.5	128.726	366	9.12	401	359	103.8	407.7	218.6	427	14.355	443	134.8	381	304.4	129.3	76.8	328
ALOX12(S246);	571	266	392	238.3	122.6	328.86	362.1	256	370	824	507	252.8	475	437	65.5	45.12	341	128.4	48.49	1055	309.4	582	414	533	609	17.1034	267.9	389.2	665	107.8	146.6	162.5	128.726	366	9.12	401	359	103.8	407.7	218.6	427	14.355	443	134.8	381	304.4	129.3	76.8	328
ALOX5AP(T45);	0.00124	0.00146	0.00137	0.397	0.0015	2.36	0.00248	0.000698	0.000679	0.00358	2.74	0.00211	0.00186	0.00237	2.92	0.000454	0.0025	0.308	0.00158	0.0018	4.04	0.00228	0.00177	0.00346	0.00229	0.00341	0.00161	0.00255	0.00106	0.227	0.00153	0.00116	0.00258	0.00232	0.000576	0.00284	0.00367	0.0015	0.00235	0.00118	0.00218	14.2	1.7	2.36	5.14	0.51	0.00222	1.23	0.332
ALOXE3(S646);DDB1(S480);	12.3	10.9	9.58	13.7	4.19	17.3	7.04	8.16	4.63	12.5	9.18	6.33	17.2	5.92	8.55	4.9	2.09	6.87	3.53	3.61	3.74	4.35	10.9	4.1	7.86	0.00341	2.27	0.735	2.83	2.31	0.00153	1.66	5.66	12.8	3.25	0.911	3.91	1.48	1.18	8.03	10.9	12.3	18.2	13.6	11.3	12	17	10.2	12.9
ALPL(S110);	0.951	1.63	1.07	0.00191	0.0015	0.00159	0.00248	0.672	1.09	0.519	0.0011	2.58	0.00186	0.00237	3.96	3.27	1.31	0.00152	0.00158	0.0018	0.904	0.00228	0.00177	2	0.00229	0.00341	0.00161	0.00255	0.00106	0.00193	0.00153	0.00116	1.43	0.602	0.000576	1.83	0.00367	0.335	0.00235	0.00118	0.00218	2.75	1.38	1.11	0.00166	1.77	0.00222	3.68	2.44
ALPL(Y101);	0.951	1.63	1.07	0.00191	0.0015	0.00159	0.00248	0.672	1.09	0.519	0.0011	2.58	0.00186	0.00237	3.96	3.27	1.31	0.00152	0.00158	0.0018	0.904	0.00228	0.00177	2	0.00229	0.00341	0.00161	0.00255	0.00106	0.00193	0.00153	0.00116	1.43	0.602	0.000576	1.83	0.00367	0.335	0.00235	0.00118	0.00218	2.75	1.38	1.11	0.00166	1.77	0.00222	3.68	2.44
ALS2(R1330);ALS2(S1335);	1.35724	1.67292	2.72137	2.13191	6.58	2.42318	2.43496	6.3507	3.05068	19.57	8.1311	15.69	3.64186	3.22437	6.43	5.63045	0.0075	2.59652	11.9316	0.7996	0.6034	3.08456	1.61577	3.36346	0.00687	6.98341	0.00483	21.5526	2.26706	17.721	19.7	0.00348	1.00216	14.8823	4.19115	10.1128	0.01101	4.3085	0.4197	0.00354	2.86218	12.77	8.68	1.49952	2.29466	9.45	0.00666	0.00561	37.517
ALS2(S1335);	1.35724	1.67292	2.72137	2.13191	6.58	2.42318	2.43496	6.3507	3.05068	19.57	8.1311	15.69	3.64186	3.22437	6.43	5.63045	0.0075	2.59652	11.9316	0.7996	0.6034	3.08456	1.61577	3.36346	0.00687	6.98341	0.00483	21.5526	2.26706	17.721	19.7	0.00348	1.00216	14.8823	4.19115	10.1128	0.01101	4.3085	0.4197	0.00354	2.86218	12.77	8.68	1.49952	2.29466	9.45	0.00666	0.00561	37.517
ALS2(S1342);	0.00124	0.00146	0.00137	0.00191	0.0015	0.00159	0.00248	0.000698	0.000679	0.972	0.59	0.956	0.00186	0.00237	0.7	0.55	0.0025	0.00152	0.00158	0.0018	0.0017	0.00228	0.00177	0.00346	0.00229	0.00341	0.775	0.473	0.00106	0.698	0.127	0.00116	0.48	1.93	0.000576	0.00284	0.00367	0.294	0.00235	0.00118	0.00218	2.7	0.000826	1.32	0.00166	2.74	0.00222	0.00187	0.00202
ALS2(S1473);	0.00124	0.00146	0.00137	0.00191	0.0015	0.00159	0.00248	0.000698	0.000679	2.01	0.0011	0.00211	0.00186	0.00237	0.0019	0.000454	0.0025	0.00152	0.63	0.0018	0.0017	0.00228	0.00177	0.00346	0.00229	0.00341	0.00161	0.713	0.00106	0.00193	0.00153	0.231	0.00258	0.00232	0.000576	0.00284	0.00367	0.0015	0.00235	0.00118	0.00218	0.0023	0.000826	0.00252	0.00166	0.00284	0.00222	0.00187	0.00202
ALS2(S464);	4.18248	6.69146	10.5114	15.1599	10.207	11.1016	0.85696	17.99	5.253	28.99	18.6	22.81	12.13	6.06237	9.68	14.57	6.5425	9.42	28.85	6.87	10.88	18.37	5.869	11.39	6.027	4.38682	0.33822	73.57	4.959	23.58	36.99	5.88	12.19	22.54	5.10115	17.77	4.396	21.57	5.536	10.1024	8.52	33.49	20.82	10.25	19.39	34.74	2.70222	0.80874	8.12202
ALS2(S483);	119.501	80.0015	64.1014	161.302	42.1287	57.26	5.70496	54.078	25.634	111.104	51.9011	61.7021	18.828	18.059	27.9919	70.967	23.3755	22.037	121.301	12.5618	21.6797	90.81	28.227	84.9	35.91	0.01023	10.4316	369.45	11.7511	156.71	203.202	30.9	42.5052	71.968	38.076	55.1	9.89734	25.6445	26.289	13.5024	62.28	74.6023	84.1	33.76	13.7817	34.0528	6.21444	8.05587	32.562
ALS2(S489);	103.001	59.9015	46.4014	115.002	20.05	35	2.58248	17.84	10.66	58.7	15.56	74.7	8.48	5.52	15.89	27.8	11.84	6.92	59.2	11.76	4.148	21.98	10.33	23.46	16.34	0.00682	3.98	171.3	5.61	84.8	222.2	14.81	10.2026	54.7	17.05	31.3	4.02367	5.0915	5.676	11.0012	23.16	26.4	29.73	21.14	8.29166	9.84	7.27222	1.31187	11.45
ALS2(S492);	16.5012	20.1015	17.7014	46.3019	34.82	33.3016	5.7993	48.43	20.198	85.98	40.746	54.86	17.86	16.198	25.57	57.99	21.23	21.41	94.45	13.11	21.253	69.183	26.49	65.23	26.132	0.00682	8.445	283.8	10.12	119.54	183.3	23.7012	45.02	67.12	37.34	45	10.424	26.38	20.7023	14.65	44.84	61.63	64.05	28.02	14.94	32.34	6.992	7.62187	29.193
ALS2(T506);	0.00124	0.00146	0.00137	0.00191	12.1	3.17	6.08	13.9	29.1	0.779	8.67	0.145	11.5	13.9	12.5	17	18.4	15	0.116	13	7.62	0.619	18.3	0.00346	9.27	5.85	3.47	34.7	16.2	1.2	2.16	0.00116	6.43	4.06	8.24	6.49	32.9	12	5.52	5.52	13.7	25.5	3.3	1.29	22.1	11.7	25.7	30	22.2
ALS2(T658);	209	281	281	265	19.1	109	47.7	104	143	159	57.2	214	50.4	40.3	73.7	68.4	27.4	43.9	95.5	30.9	69.2	13.3	104	22	84.7	36.1	0.00161	85.5	53.6	134	41.5	1.63	53.8	536	4.31	97.6	68.3	2.57	4.89	129	92.4	129	203	251	286	111	275	326	230
ALS2(Y1469);	0.00124	0.00146	0.00137	0.00191	0.0015	0.00159	0.00248	0.000698	0.000679	2.01	0.0011	0.00211	0.00186	0.00237	0.0019	0.000454	0.0025	0.00152	0.63	0.0018	0.0017	0.00228	0.00177	0.00346	0.00229	0.00341	0.00161	0.713	0.00106	0.00193	0.00153	0.231	0.00258	0.00232	0.000576	0.00284	0.00367	0.0015	0.00235	0.00118	0.00218	0.0023	0.000826	0.00252	0.00166	0.00284	0.00222	0.00187	0.00202
ALS2(Y513);	0.00124	0.00146	0.00137	0.00191	12.1	3.17	6.08	13.9	29.1	0.779	8.67	0.145	11.5	13.9	12.5	17	18.4	15	0.116	13	7.62	0.619	18.3	0.00346	9.27	5.85	3.47	34.7	16.2	1.2	2.16	0.00116	6.43	4.06	8.24	6.49	32.9	12	5.52	5.52	13.7	25.5	3.3	1.29	22.1	11.7	25.7	30	22.2
ALS2CR8(T156);	0.00124	0.00146	0.00137	0.00191	27.7	0.00159	26.4	27.4	33.2	31.3	42	35.2	36.3	24.5	28.3	24.3	47.5	36.9	28.4	45.1	23.6	21.5	42	24.1	59.7	18.7	10.7	26.9	36.5	26.6	16.5	28.4	49	28.1	27.2	37.1	14.1	24	27.4	47	18.8	41.8	22.6	22.8	31.7	34.5	27.3	17.2	0.00202
ALYREF(K235);ALYREF(S239);	5.26248	8.41746	4.12074	0.91182	7.792	3.77459	3.839	2.7047	15.41	4.33358	1.6192	1.34322	11.69	4.194	0.9898	2.10345	2.4645	6.833	1.52816	8.53	2.8064	1.40328	18.63	0.01384	3.389	1.14782	0.11683	6.065	5.976	2.37293	0.99859	1.46432	6.38258	2.927	6.10058	6.196	0.33434	2.3975	4.08235	8.01236	2.69918	0.4719	8.3	16.96	3.427	0.53852	25.47	4.25087	0.00808
ALYREF(K81);ALYREF(S94);	10.918	0.00292	18.3014	9.91191	5.2115	0.75759	1.03248	0.143698	0.001358	0.00716	0.0022	1.40211	0.00372	0.00474	0.0038	1.04045	0.005	0.18152	0.00316	0.0036	0.0034	0.26028	1.667	0.00692	0.00458	0.00682	0.44361	0.45555	0.00212	0.00386	0.20653	0.00232	0.00516	0.00464	0.001152	1.06284	0.00734	0.003	1.59235	0.00236	1.56218	0.0046	1.07083	5.20252	0.53466	1.28284	0.00444	1.69187	0.00404
ALYREF(S239);	5.26248	8.41746	4.12074	0.91182	7.792	3.77459	3.839	2.7047	15.41	4.33358	1.6192	1.34322	11.69	4.194	0.9898	2.10345	2.4645	6.833	1.52816	8.53	2.8064	1.40328	18.63	0.01384	3.389	1.14782	0.11683	6.065	5.976	2.37293	0.99859	1.46432	6.38258	2.927	6.10058	6.196	0.33434	2.3975	4.08235	8.01236	2.69918	0.4719	8.3	16.96	3.427	0.53852	25.47	4.25087	0.00808
ALYREF(S94);	10.918	0.00292	18.3014	9.91191	5.2115	0.75759	1.03248	0.143698	0.001358	0.00716	0.0022	1.40211	0.00372	0.00474	0.0038	1.04045	0.005	0.18152	0.00316	0.0036	0.0034	0.26028	1.667	0.00692	0.00458	0.00682	0.44361	0.45555	0.00212	0.00386	0.20653	0.00232	0.00516	0.00464	0.001152	1.06284	0.00734	0.003	1.59235	0.00236	1.56218	0.0046	1.07083	5.20252	0.53466	1.28284	0.00444	1.69187	0.00404
ALYREF(T215);	9.67	6.27	4.85	5.99	0.0015	6.18	0.00248	0.000698	2.27	1.36	3.99	0.00211	0.00186	0.00237	0.0019	1.53	0.0025	3.73	0.00158	0.0018	4.46	0.00228	0.00177	0.00346	0.00229	0.00341	0.00161	0.00255	0.00106	0.00193	0.00153	0.00116	1.2	0.00232	0.000576	0.00284	0.00367	0.0015	0.00235	0.00118	0.00218	4.82	11	3.84	7.91	7.61	23.8	5.58	0.00202
AMBRA1(S394);	2.09	2.02	1.66	0.968	0.199	1.44	0.00248	0.586	0.602	1.6	1.97	0.00211	0.00186	0.00237	0.0019	0.000454	0.0025	0.382	0.00158	0.0018	0.588	0.00228	1.02	0.00346	0.431	0.33	0.00161	0.00255	0.00106	2.26	0.581	0.00116	0.00258	2.22	0.000576	0.19	0.00367	0.887	0.00235	2.82	0.606	0.374	1.66	2.53	1	3.13	5.5	4.45	0.00202
AMBRA1(S700);AMBRA1(S702);RYR2(S404);RYR2(S406);SLC29A4(S214);SLC29A4(S216);EIF2B1(S105);EIF2B1(S107);MTOR(S1893);MTOR(S1895);AMFR(S314);AMFR(S316);EPX(S670);EPX(S672);NR3C2(S534);NR3C2(S536);RASAL1(S88);RASAL1(S90);IGSF3(S197);IGSF3(S199);BACH1(S535);BACH1(S537);	117	62	65.8	23.9	0.0015	164	0.00248	0.000698	0.000679	0.00358	0.0011	0.00211	0.00186	0.00237	0.0019	0.000454	0.0025	0.00152	0.00158	0.0018	0.0017	0.00228	0.00177	0.00346	0.00229	0.00341	0.00161	0.00255	0.00106	0.00193	0.00153	0.00116	0.00258	0.00232	0.000576	0.00284	0.00367	0.0015	0.00235	0.00118	0.00218	0.0023	0.000826	0.00252	0.00166	0.00284	0.00222	0.00187	55.5
AMFR(S522);	21.3	0.00146	29.5	15.1	23.9	14.9	0.00248	9.19	11.4	4.02	0.0011	0.00211	0.00186	0.00237	0.0019	11.1	0.0025	0.00152	8.09	0.0018	10.7	0.00228	0.00177	0.00346	0.00229	6.44	0.00161	0.00255	0.00106	6.68	0.00153	11.1	0.00258	0.00232	18.8	0.00284	14.3	0.0015	0.00235	0.00118	0.00218	11.1	0.000826	12.3	6.63	15.8	0.00222	6.88	0.00202
AMIGO2(T97);	0.846	0.00146	0.152	0.00191	8.74	0.00159	11.7	11.4	17.6	32.3	0.0011	11.3	42.7	20.2	8.43	17.6	24.3	3.98	14.4	25.2	0.767	3.29	18	4.31	31.8	1.58	4.96	20.3	20.7	25.9	90.4	78.3	27	12.8	2.02	0.00284	18.5	0.0015	31.5	8.04	12.4	3.95	6.81	10.5	12.8	0.00284	31.8	0.00187	4.59
AMMECR1(S21);	0.00124	0.00146	0.505	0.00191	11.1	6.89	33.4	27.2	2.3	1.57	72.3	4.67	7.26	8.7	7.13	38.8	2.04	12.6	1.77	5.24	40.3	17.7	4.92	0.00346	5.71	1.97	11.5	0.00255	3.52	13	47.3	5.44	81.6	8.16	188	0.00284	2.19	15.5	1.45	0.00118	2.98	2.39	2.34	4.76	16.7	18	2.28	8.38	10.2
AMOT(S319);	5.63	0.00146	0.865	8.36	10	0.00159	0.865	14.3	3.95	4.97	0.0011	7.85	11.5	2.88	11.4	7.53	24.8	8.71	6.32	10.4	0.0017	5.68	6.96	0.00346	2.21	17.6	0.00161	4.5	0.686	7.28	7.21	0.452	3.28	47.4	0.000576	0.00284	0.00367	84.7	30.2	4.91	4.89	2.8	4.88	6.04	1.75	6.24	0.00222	0.00187	0.00202
AMOT(S790);	37.8	24.8	39.5	15	0.996	20	8.57	17.3	7.81	13.7	5.57	15.1	3.89	1.39	9.4	5.66	2.3	7.81	0.00158	1.85	11.2	0.00228	2.64	1.61	0.00229	3.89	0.00161	2.29	0.34	3.77	1.18	0.00116	2.18	12.5	0.000576	0.621	4.62	4.31	2.22	57.3	7.86	19.7	18.1	24.4	15.2	29.2	8.17	13.4	29
AMOT(S823);	0.00124	0.00146	4.1	3.83	0.285	3.05	0.00248	0.829	0.345	0.642	1.52	0.00211	0.666	1.35	0.0019	0.288	2.03	1.94	0.609	1.43	0.0837	0.446	0.987	0.449	0.353	0.616	0.00161	1.22	0.287	0.732	0.389	0.547	0.31	1.13	0.000576	1.58	0.00367	3.46	3.28	0.00118	0.00218	0.194	0.000826	0.228	0.866	0.178	0.00222	0.541	0.00202
AMOTL1(S269);	0.00124	0.00146	0.00137	0.00191	0.0015	0.00159	0.965	0.000698	0.000679	0.865	0.0011	0.00211	0.00186	0.00237	0.0019	0.000454	0.0025	0.00152	0.00158	1.1	0.0017	0.00228	0.00177	0.3	1.36	0.00341	0.339	1.27	0.447	0.311	0.342	0.00116	0.00258	0.00232	0.653	0.00284	0.00367	1.37	2.15	0.00118	0.00218	0.0023	0.000826	0.00252	0.00166	0.00284	0.00222	0.00187	0.475
AMOTL1(S720);	0.00248	0.00292	27.2014	0.00382	14.9015	0.00318	14.426	0.001396	12.4007	32.229	0.0022	0.34611	0.00372	34.145	0.2089	20.8005	98.8025	0.31952	15.534	18.02	31.4017	29.6023	0.30577	3.77346	11.541	0.00682	0.00322	0.55855	0.17606	0.12893	279.002	0.00232	1.69258	67.904	20.9006	12.2028	0.87667	27.21	12.538	2.926	0.00436	0.0046	0.001652	0.00504	0.00332	0.00568	0.00444	19.7	49.53
AMOTL1(S796);	41.5	53.8	42.3014	32.4019	15.8015	0.00318	25.31	3.5307	14.3007	36.1	0.0022	1.32211	16.76	31.5	26	42.7	0.005	12.05	49.9	27.3	26.63	3.63	15.16	15.73	38.6	54.8	44.4016	10.47	15.87	36.9	23.88	47.3	12.92	29.65	13.7	1.93284	53.1	60.1	21.92	0.00236	0.00436	0.0046	0.001652	0.00504	7.55	1.64284	0.00444	34.93	1.43202
AMOTL1(S828);	0.00124	0.00146	0.00137	0.423	0.0015	0.00159	1.66	0.000698	0.684	4.2	0.0011	1.5	1.14	5.65	2.23	0.86	0.0025	0.329	6.1	9.64	0.0017	0.00228	0.864	1.39	7	0.992	0.00161	3.24	3.42	2.89	6.22	3.96	1.94	2.46	0.646	0.00284	1.22	9.31	7.18	0.00118	0.00218	0.0023	0.000826	0.00252	0.00166	0.00284	0.00222	0.00187	0.00202
AMOTL1(T145);	0.00124	0.00146	0.00137	0.00191	0.0015	0.00159	1.6	0.000698	0.000679	0.00358	0.0011	0.00211	0.00186	2.34	0.0019	0.000454	0.0025	0.00152	0.00158	1.5	0.0017	0.00228	0.00177	0.00346	2.01	0.00341	0.00161	1.25	0.00106	0.00193	0.00153	0.00116	0.00258	0.00232	0.000576	0.00284	0.00367	0.0015	2.42	0.00118	0.00218	0.0023	0.000826	0.00252	0.00166	0.00284	0.00222	0.00187	0.00202
AMOTL1(Y109);	0.00124	0.00146	0.00137	0.00191	0.0015	0.00159	1.6	0.000698	0.000679	0.00358	0.0011	0.00211	0.00186	2.34	0.0019	0.000454	0.0025	0.00152	0.00158	1.5	0.0017	0.00228	0.00177	0.00346	2.01	0.00341	0.00161	1.25	0.00106	0.00193	0.00153	0.00116	0.00258	0.00232	0.000576	0.00284	0.00367	0.0015	2.42	0.00118	0.00218	0.0023	0.000826	0.00252	0.00166	0.00284	0.00222	0.00187	0.00202
AMPD2(S100);	80.6	105	78.7	86.9	38.1	61.4	26.9	31.1	34	70.7	33.4	80.9	58.8	39	36.8	44.2	16.6	33	160	30.7	45.9	78.8	9.35	0.00346	56.6	74.7	0.00161	20.1	3.76	50.9	58.1	0.00116	85.1	32.6	42.8	24.5	0.00367	34.5	25.1	10.4	22.2	93.4	55.8	36.4	64	69.2	29.4	63.2	59.3
AMPD2(S142);	15	17.6	10.9	14.3	1.74	10.9	4.32	0.395	10.7	6.83	2.94	0.96	0.138	7.81	4.16	0.668	4.48	10.5	0.7	5.72	3.41	0.00228	7.63	1.05	5.62	2.25	2.87	0.00255	7.33	9.95	3.02	0.558	2.75	0.65	0.137	6.05	18.6	0.979	0.366	5.21	7.49	2.68	1.15	1.9	1.15	3.38	12.6	2.29	1.16
AMPD2(S168);	24.7502	14.2088	14.6082	18.4115	28.5982	45.0264	8.45844	40.9828	44.7377	28.0723	42.7192	56.5162	55.5326	38.54	26.1017	22.6038	11.5765	34.6161	92.6666	33.9636	124.872	186.63	31.1392	37.4945	58.368	321.75	145.842	30.2695	9.81018	44.9319	226.04	25.7343	204.503	11.3616	18.4856	30.2205	134.974	32.9795	19.3683	0.8489	19.3052	11.2122	55.9533	42.9966	33.4066	60.1227	38.3692	190.21	31.9241
AMPD2(S192);	82.9	84.4	94.5	77	8.19	35.22	11.41	10.6007	16.1	34.05	31.41	34.82	38.91	19.88	11.01	15.57	5.4225	11.68	35.28	15.16	9.14	4.90228	21.07	14.17	10.79	21.41	0.00322	0.58655	6.3	26.7	15.77	2.12116	10.43	30.51	8.45	30.46	5.139	19.35	6.23	15.097	4.59218	20.32	22.7	15.28	18.87	69.6	13.329	12.44	43.302
AMPD2(S76);	74.3012	93.9015	74.1014	59.6019	11.1315	42.8016	13.9325	19.5807	35.5007	30.6036	20.8411	6.12211	0.00558	9.76237	4.2319	59.2005	7.9425	23.7015	121.602	4.2318	16.2317	25.2994	12.0518	3.18346	9.00229	26.87	5.16161	62.8025	14.0611	25.9019	26.6015	14.8612	21.9426	8.96232	8.95058	8.18284	15.3837	50.0015	36.9023	11.5012	31.0022	16.0523	24.8708	0.00756	25.0417	25.9128	44.0022	42.0019	8.69202
AMPD2(T289);	0.00124	0.00146	0.00137	0.00191	3.37	7.85	2.27	0.303	1.92	0.00358	0.0011	31.9	0.00186	0.00237	5.98	0.000454	0.0025	0.00152	0.00158	0.0018	12.2	9.35	0.00177	0.00346	0.00229	0.00341	0.00161	0.975	1.06	0.00193	0.00153	0.00116	0.00258	1.78	16.4	0.342	1.8	0.631	0.00235	0.00118	3.85	4.64	10.3	7.7	0.00166	0.00284	3.46	0.648	0.00202
AMPD2(T833);	1.75	1.32	0.00137	2.77	4.88	1.45	1.57	7.42	1.37	0.00358	4.53	0.00211	4.65	8.91	3.76	0.000454	3.48	0.00152	6.15	5.04	1.73	7.55	6.94	3.66	5.58	0.00341	5.98	3.82	3.9	1.03	0.00153	5.56	5.92	13.7	2.79	3.4	0.00367	7.26	0.00235	7.12	10.9	2.13	3.13	0.00252	2.39	1.68	1.47	0.00187	4.42
AMPD3(M90);AMPD3(S87);	204.01	247.5	237.63	265.97	178.57	159.69	41.365	68.71	168.32	144.34	293.07	58.491	168.21	56.08	256.83	271.8	37.7225	218.62	62.39	30.3036	443.5	132.382	80.035	34.0769	26.1823	156.12	4.43922	91.0225	30.9511	289.71	204.211	43.3512	251.5	129.2	37.7012	79.0057	60.2873	267.04	92.661	30.9173	158.36	331.09	224.38	236.81	243.75	106.63	42.44	151.84	37.064
AMPD3(S103);AMPD3(T121);	0.00248	0.00292	0.00274	0.00382	0.003	0.00318	0.00496	0.001396	0.588679	0.00716	2.272	0.29811	0.00372	0.00474	0.0038	0.000908	0.005	0.00304	0.00316	0.0036	12.69	2.46228	0.00354	1.76346	0.00458	4.17	0.13761	0.0051	0.00212	0.00386	3.45153	0.00232	2.54258	0.00464	0.001152	0.00568	0.59367	0.003	0.0047	0.00236	0.00436	0.0046	0.001652	0.00504	1.20166	0.00568	1.93222	1.72187	0.00404
AMPD3(S87);	204.01	247.5	237.63	265.97	178.57	159.69	41.365	68.71	168.32	144.34	293.07	58.491	168.21	56.08	256.83	271.8	37.7225	218.62	62.39	30.3036	443.5	132.382	80.035	34.0769	26.1823	156.12	4.43922	91.0225	30.9511	289.71	204.211	43.3512	251.5	129.2	37.7012	79.0057	60.2873	267.04	92.661	30.9173	158.36	331.09	224.38	236.81	243.75	106.63	42.44	151.84	37.064
AMPD3(T121);	0.00248	0.00292	0.00274	0.00382	0.003	0.00318	0.00496	0.001396	0.588679	0.00716	2.272	0.29811	0.00372	0.00474	0.0038	0.000908	0.005	0.00304	0.00316	0.0036	12.69	2.46228	0.00354	1.76346	0.00458	4.17	0.13761	0.0051	0.00212	0.00386	3.45153	0.00232	2.54258	0.00464	0.001152	0.00568	0.59367	0.003	0.0047	0.00236	0.00436	0.0046	0.001652	0.00504	1.20166	0.00568	1.93222	1.72187	0.00404
ANAPC1(S334);	0.00124	3.29	0.715	0.306	1.82	1.83	1.73	2.86	5.22	1.27	3.12	0.52	0.15	4.2	1.21	0.147	0.661	1.19	0.00158	0.589	2.71	7.4	0.532	1.31	7.14	33.2	10.1	0.00255	4.9	0.00193	12.1	3.8	17.1	1.51	0.306	2.49	4.04	0.169	2	4.54	3.2	3.56	0.573	0.439	4.74	1.39	16.1	14.8	7.17
ANAPC1(S345);	21.7	0.00146	0.00137	0.00191	0.0015	40.3	0.00248	0.000698	0.000679	0.00358	0.0011	0.00211	0.00186	0.00237	0.0019	0.000454	0.0025	0.00152	0.00158	0.0018	0.0017	0.00228	0.00177	0.00346	0.00229	0.00341	0.00161	0.00255	0.00106	0.00193	0.00153	0.00116	0.00258	26.6	0.000576	0.00284	0.00367	0.0015	0.00235	0.00118	0.00218	0.0023	32.4	30.1	30.1	0.00284	39.6	25.3	20.2
ANAPC1(S686);	36.642	32.1015	28.1014	44.49	18.382	30.26	25.261	25.14	13.198	29.674	22.161	13.604	19.578	13.324	22.1019	35.33	15.569	31.49	16.663	18.549	12.573	18.215	17.854	9.097	20.186	22.282	8.645	10.28	11.746	30.23	65.08	16.01	64.57	27.15	58.97	10.619	5.99367	26.37	17.326	47.22	18.854	19.424	25.863	49.68	32.97	15.92	49.72	39.19	33.49
ANAPC1(S731);	0.00124	0.00146	5.35	0.00191	0.0015	0.00159	4.7	10.7	0.000679	0.00358	10.6	5.09	5.23	0.00237	0.0019	0.000454	0.207	3.77	0.00158	0.0018	93.4	8.19	0.00177	0.00346	0.00229	0.00341	0.00161	0.00255	0.00106	0.00193	2.94	0.00116	1.18	11.6	0.000576	4.49	0.00367	0.0015	0.00235	0.00118	6.41	6.32	26.1	0.462	7.55	60.8	1.17	0.809	4.97
ANAPC2(S314);	13.2	14	10.4	13.5	31.4	77.5	110	43.8	10.4	44.4	86.5	7.85	45.6	23	19.2	75.8	19.7	50.4	20	38.9	54.4	42.9	25.7	28.2	28	67.4	12.9	17.1	18.3	47.1	99.6	52.8	124	19.5	120	32.8	6.9	51.1	19	10.9	7.39	14.4	19.1	53.9	58.5	46.2	61.4	57.1	44.1
ANAPC2(S470);	1.78	0.00146	0.00137	0.338	29.6	0.963	15.9	15.7	18.9	8	19	9.53	17.1	8.86	3.87	10.9	5.08	14.2	5.87	9.84	12.5	7.77	10.6	6.08	5.69	9.36	7.14	3.7	8.18	17.1	12.7	8.17	22.1	3.4	15.5	9.84	7.37	8.43	6.43	24.1	10	4.16	7.64	10.6	15.7	7.01	7.42	9.06	19.9
ANAPC2(S532);	0.00124	1.31	0.00137	1.8	0.291	4.33	0.393	1.12	0.000679	1.65	0.75	1.08	1.16	0.225	1.49	1.24	0.584	2	0.964	0.808	3.12	2.36	1.96	1.43	0.754	1.66	0.185	0.762	0.269	2.98	1.24	1.45	3.81	1.81	1.8	0.884	0.00367	0.0015	0.859	2.3	1.59	0.0023	0.874	2.56	1.72	1	0.448	1.11	0.00202
ANAPC2(S732);ANAPC2(S738);	0.00124	0.00146	0.00137	0.00191	1.84	0.00159	0.757	2.04	0.815	4.87	2.5	1.98	2.66	0.968	2.66	3.21	3.21	2.97	2.79	1.95	0.0017	0.957	1.67	0.595	0.549	0.00341	2.13	1.61	1.31	3.38	3.1	2.01	0.00258	2.56	1.03	3.45	0.00367	3.27	0.923	0.00118	2.88	2.12	1.51	0.816	2.61	2.23	0.964	0.534	0.00202
ANAPC4(S757);ANAPC4(S758);	1.96	0.00146	0.00137	0.00191	9.52	0.00159	5.62	0.215	8.42	0.00358	0.781	8.52	0.00186	0.00237	3.57	6.27	0.0025	0.00152	1.6	0.0018	7.37	3.97	0.668	0.00346	0.252	0.00341	0.592	0.926	1.18	0.729	0.00153	0.00116	1.73	0.00232	10.4	3.16	0.401	0.665	0.432	0.00118	1.44	1.62	3.5	0.887	1.96	5.13	0.877	0.00187	0.00202
ANAPC4(S777);	7.16124	15.18	21.7	12.29	15.07	0.00318	7.677	10.4	27.19	5.91358	2.4411	0.00422	7.74	9.18	0.0038	9.46045	0.9385	14.69	3.50158	3.3918	4.2017	14.28	8.11	1.79346	5.61229	2.96341	0.00322	5.617	1.77106	6.93193	2.71153	3.85116	6.30258	0.00464	8.39058	4.45284	0.00734	8.7915	5.85	0.00236	9.21	0.0046	5.75	9.35252	16.93	0.00568	4.99222	2.53187	4.85202
ANAPC4(S779);	35.17	35.4315	38.04	33.71	39.07	20.3816	44.38	51.69	53.54	29.82	31.8211	15.8921	26.53	22.585	6.7819	47.55	11.742	55.95	20.98	21.66	22.3617	48.24	25.946	37.006	17.089	17.757	22.1166	8.92	10.321	61.18	11.42	29.83	30.9226	6.61232	56.19	37	12.7007	35.72	16.664	11.3712	44.87	4.1663	29.75	41.47	44.89	4.84284	16.34	21.06	66.75
ANK1(R1655);ANK1(T1660);	1.07124	2.09	0.96337	2.295	73.4	5.60159	11.1	18.41	3.86068	1.749	11.396	2.61211	3.365	4.542	6.954	8.69045	0.2605	16.36	4.27158	6.2218	8.47	3.732	1.92177	4.01346	1.66229	0.00682	0.00322	6.36255	6.39106	14.7019	136.6	38.98	12.51	0.38132	24.4006	0.76884	9.09367	5.198	12.7023	2.85118	9.342	3.8723	2.20083	31.2025	6.82	1.09284	5.43	8.24	1.04202
ANK1(S1387);	0.00248	0.00292	1.689	0.00382	7.21	1.338	0.24048	2.3907	0.001358	0.00716	0.3751	0.00422	1.43186	0.00474	0.0038	0.000908	0.005	1.777	0.22158	0.0036	3.85	0.67928	0.78577	6.20346	0.00458	2.60341	0.00322	0.0051	0.00212	1.681	25.64	3.846	11.78	0.00464	0.001152	0.00568	1.939	8.6015	0.0047	0.00236	0.60418	0.0046	0.001652	16.61	0.00332	0.00568	0.74222	0.40887	0.00404
ANK1(S1387);ANK1(S1390);	0.00124	0.00146	0.519	0.00191	5.91	0.308	0.238	0.000698	0.000679	0.00358	0.0011	0.00211	0.00186	0.00237	0.0019	0.000454	0.0025	1	0.00158	0.0018	1.84	0.00228	0.00177	0.00346	0.00229	0.00341	0.00161	0.00255	0.00106	1.26	19.1	3.14	5.43	0.00232	0.000576	0.00284	0.529	0.0015	0.00235	0.00118	0.602	0.0023	0.000826	10.1	0.00166	0.00284	0.74	0.00187	0.00202
ANK1(S1396);	0.00248	0.00292	0.00274	0.00382	4.44	0.00318	0.00496	0.001396	0.001358	0.00716	0.0022	0.00422	0.00372	0.00474	0.0038	0.000908	0.005	0.892	0.00316	0.0036	2.84	0.00456	0.00354	0.00692	0.00458	0.00682	0.00322	0.0051	0.00212	1.232	38	7.1	4.92	0.00464	0.001152	0.00568	0.00734	0.003	0.0047	0.00236	0.708	0.0046	0.001652	4.26	0.00332	0.00568	0.00444	0.00374	2.94
ANK1(S1398);	0.00248	0.00292	0.52037	0.00382	8.13	0.30959	0.24048	0.001396	0.001358	0.00716	0.0022	0.00422	0.00372	0.00474	0.0038	0.000908	0.005	1.446	0.00316	0.0036	3.26	0.00456	0.00354	0.00692	0.00458	0.00682	0.00322	0.0051	0.00212	1.876	38.1	6.69	7.89	0.00464	0.001152	0.00568	0.53267	0.003	0.0047	0.00236	0.956	0.0046	0.001652	12.23	0.00332	0.00568	0.74222	0.00374	1.47202
ANK1(S1428);	9.81	8.28	5.17	7.1	26.1	3.8	4.27	10.6	0.541	0.00358	1.65	0.00211	4.19	1.72	5.96	1.71	0.0025	12.7	1.86	0.0018	41.8	0.00228	1.09	0.667	0.00229	0.00341	0.00161	0.633	0.186	9.42	66.4	25.2	29.5	3.38	0.000576	1.39	2.54	6.79	1.4	1.57	8.69	0.0023	5.5	34.3	7	2.42	4.88	10.7	3.68
ANK1(S1486);	0.00372	0.00438	0.00411	0.00573	18.4015	14.09	0.80596	14.0307	0.002037	0.01074	4.1322	0.00633	3.42372	0.66474	6.9889	8.04045	0.0075	30.403	0.62416	0.0054	25.4617	0.00684	0.68954	0.40392	0.00687	2.00682	0.00483	0.00765	0.00318	10.5519	43.0415	40.0212	29.8052	2.07464	0.001728	2.53568	4.52734	11.8175	0.5547	0.39336	5.84518	0.0069	0.392652	27.1025	11.7867	0.00852	3.43444	0.52787	0.24504
ANK1(S1486);ANK1(S1490);	0.00124	0.00146	0.00137	0.00191	0.0015	1.11	0.00248	0.000698	0.000679	0.00358	0.0011	0.00211	0.00186	0.00237	0.127	0.000454	0.0025	0.00152	0.00158	0.0018	0.0017	0.00228	0.00177	0.00346	0.00229	0.00341	0.00161	0.00255	0.00106	0.00193	0.00153	0.00116	0.00258	0.00232	0.000576	0.00284	0.00367	0.0015	0.00235	0.00118	0.00218	0.0023	0.000826	0.00252	0.00166	0.00284	0.00222	0.00187	0.00202
ANK1(S1507);ANK1(S1509);	0.00124	0.00146	0.00137	0.00191	29	0.00159	3.86	8.8	7.63	8.1	1.35	2.25	0.8	5.42	0.0019	4.94	9.82	4.05	0.146	2.72	2.52	1.29	8.86	0.2	11.2	0.00341	3.02	3.07	1.48	8.93	2.07	8.92	0.292	0.00232	42.9	28.8	0.00367	0.0015	3.18	0.237	14.7	0.646	1.77	14.6	1.24	2.02	0.207	0.00187	0.00202
ANK1(S1523);ANK1(Y1504);	0.00124	0.00146	0.00137	0.00191	29	0.00159	3.86	8.8	7.63	8.1	1.35	2.25	0.8	5.42	0.0019	4.94	9.82	4.05	0.146	2.72	2.52	1.29	8.86	0.2	11.2	0.00341	3.02	3.07	1.48	8.93	2.07	8.92	0.292	0.00232	42.9	28.8	0.00367	0.0015	3.18	0.237	14.7	0.646	1.77	14.6	1.24	2.02	0.207	0.00187	0.00202
ANK1(S1593);	0.00124	0.00146	0.00137	0.00191	2.43	0.00159	0.00248	0.746	0.000679	0.00358	0.0011	0.00211	0.00186	0.00237	0.0019	0.000454	0.0025	0.00152	0.00158	0.0018	0.0017	0.00228	0.00177	0.00346	0.00229	0.00341	0.00161	0.00255	0.00106	1.07	13.4	5.17	0.00258	0.00232	0.000576	0.00284	0.00367	0.0015	0.00235	0.00118	0.00218	0.0023	0.000826	4.11	0.813	0.00284	0.00222	0.00187	0.00202
ANK1(S1607);	0.00124	0.769	0.747	0.00191	3.48	0.00159	0.00248	1.46	0.000679	6.84	0.0011	0.00211	0.00186	1.51	4.57	4.89	3.97	0.00152	0.00158	0.0018	0.275	3.96	1.52	0.00346	3.03	9.02	4.43	1.1	1.6	5.63	5.88	2.34	0.00258	3.25	3.87	0.00284	5.41	0.564	0.00235	0.00118	0.721	4.84	1.49	2.93	0.00166	0.00284	0.743	0.959	0.908
ANK1(S1646);	0.00124	0.00146	0.00137	0.676	3.23	6.46	0.00248	0.000698	0.88	3.16	2.26	0.00211	0.00186	0.00237	1.09	1.91	0.0025	2.5	0.00158	0.0018	1.2	0.00228	0.00177	0.00346	0.00229	0.00341	0.00161	0.00255	0.00106	1.18	43.3	6.52	2.68	0.00232	0.000576	0.00284	2.52	0.441	0.00235	0.00118	1.09	0.0023	2.77	8.35	7.12	0.00284	13.9	2.79	0.255
ANK1(S1666);	0.00248	0.00292	0.00274	0.00382	244	2.83	76	28.5	6.35	0.00716	23.41	0.00422	7.52	11.43	7.52	26.62	0.005	10.79	12.52	0.0036	56.5	21.5	1.57177	2.22	0.00458	0.00682	3.81161	0.0051	0.79706	74.3	469	107	5.04	0.00464	84.8	3.77	44.8	3.8015	6.5	0.00236	49	0.0046	3.687	107	5.56	0.00568	1.12222	33.3	0.00404
ANK1(S1686);	0.38124	0.00292	0.00274	0.00382	308.3	32.3016	80.38	229	7.407	1.35358	116.001	1.72211	71.99	27.18	58.2019	75.9005	2.4325	125.6	34.38	0.0036	375.6	39.5023	20.7018	5.45346	0.00458	11.9034	164.85	12.5025	4.21106	167.58	1544.3	334.5	230.43	10.5023	43.387	10.8028	75.1037	91.6015	15.6023	0.00236	122.88	1.1123	46.36	225.003	68.89	11.4028	65.45	190.4	0.00404
ANK1(S1690);	0.38124	0.00292	3.30137	0.00382	72.8	1.14159	9.3	24.6	1.194	0.00716	1.0911	0.00422	13.25	5.15	2.6819	1.72045	0.005	15.6	2.68158	0.0036	47.9	0.00456	2.85177	0.00692	0.37229	0.00682	4.389	0.76855	0.57306	15.88	182.3	36.2	21.03	0.00464	1.172	0.74484	5.14367	3.4715	0.0047	0.00236	10.58	0.0046	7.29	17.1025	5.6	0.00568	6.48	31.6	5.01202
ANK1(S4);	0.00124	0.00146	1.09	0.00191	22.4	6.95	2.55	58.2	0.000679	0.00358	4.53	1.32	53.7	2.18	2.3	4.2	0.0025	14	3.89	0.0018	74.3	0.748	1.78	0.00346	0.00229	0.00341	0.222	14.2	0.465	21.3	216	18	21.1	0.938	0.000576	0.00284	8.35	14.4	0.00235	0.663	6.78	0.767	10.2	34.5	10.1	1.35	10.2	289	2.74
ANK1(S429);	7	27.7	0.71	25.6	3.81	94.9	225	74	24.9	166	139	5.55	33.5	2.77	19.7	63.7	103	66.8	37.9	91.9	18.5	6.63	354	2.72	85.9	27.3	31.1	2.18	235	46.1	56.2	19.5	77.3	248	164	2.31	58.7	11.6	72.7	0.712	76.2	45.1	2.25	83.2	6.35	4.26	59.2	10.7	11.5
ANK1(S433);	0.00124	0.00146	0.00137	0.00191	0.0015	0.00159	0.00248	0.000698	0.000679	0.00358	0.0011	0.00211	0.00186	0.00237	0.0019	0.000454	0.0025	0.00152	0.00158	0.0018	0.0017	0.00228	0.00177	0.886	0.00229	0.00341	0.00161	0.00255	0.00106	0.00193	14.3	0.00116	0.00258	0.00232	0.000576	0.00284	0.224	0.0015	0.00235	0.00118	0.00218	0.0023	0.000826	0.00252	0.00166	0.00284	0.00222	4.87	0.00202
ANK1(S594);	0.00124	0.00146	1.5	0.00191	5.62	0.00159	0.00248	0.000698	1.13	0.00358	1.03	0.00211	0.00186	0.00237	0.0019	0.000454	0.0025	1.18	0.00158	0.0018	0.0017	1.5	0.00177	0.447	0.411	3.21	3.64	2.14	0.766	1.9	1.23	4.42	0.00258	0.00232	0.000576	0.00284	0.00367	5.36	2.23	0.224	2.69	0.0023	0.000826	5.05	0.00166	0.00284	0.00222	1.75	0.344
ANK1(S759);	13.1	0.00146	0.00137	5.38	14.3	0.00159	15.3	10.2	17.1	5.54	6.2	7.65	3.58	2.84	46.6	19.5	5.41	10.2	4.3	2.46	21.9	9.31	7.34	3.26	5.08	7.93	6.69	0.00255	0.896	17.8	16.5	12	8.51	15.1	20.2	5.31	10.7	10.3	2.59	4.11	18.5	44.5	8.7	19.1	0.845	2.4	1.77	13.4	0.00202
ANK1(S781);	0.00372	0.00438	6.04274	0.00573	135.274	107.772	60.44	167.596	6.74658	2.99716	56.26	2.71422	47.222	8.98437	52.7309	37.0095	1.265	181.46	35.6716	0.2776	233.08	11.3273	14.5738	5.58556	0.00687	3.42041	4.73661	38.73	0.87912	261.27	4658.5	319.66	359.05	5.51464	0.516152	8.34568	80.3937	32.103	7.585	0.00354	56.575	0.8536	28.6508	299.09	77.4	8.48568	50.4122	225.66	5.16404
ANK1(S799);	257	139	135	202	10.3	112	5.49	11	30.8	51.6	49.3	11.4	14.9	3.95	37.3	33.5	8.44	58.8	20.8	6.84	52	11.5	9.53	5.71	8.94	27.7	6.91	18.6	1.89	3.65	16.6	14.6	38.6	5.6	4.84	8.83	59.4	28.9	31.9	45.4	58.7	289	124	153	191	107	129	63.1	0.00202
ANK1(S856);	0.00248	0.00292	0.00274	0.00382	70.07	7.21	4.063	25.15	0.001358	1.63358	34.82	0.00422	1.811	1.91237	19.4019	16.532	1.3925	51.16	20.6016	0.0036	98.57	15.446	4.33177	0.00692	2.67229	2.70341	1.99161	0.0051	0.00212	36.61	103.11	70.87	147.7	0.00464	22.687	8.42284	7.58367	31.02	2.36235	0.00236	21.526	0.0046	2.23083	61.34	50.18	0.00568	10.631	0.00374	0.00404
ANK1(S960);	0.74424	0.00292	0.00274	1.18191	91.7	21.1	11.2	38	2.37068	0.08698	0.6041	9.34211	23.5	1.38237	7.78	11.7005	1.3425	34.84	1.60158	0.0036	82.1	0.00456	0.78177	0.00692	2.67229	1.45341	0.39561	1.21255	0.00212	16.12	192.6	113	65.9	0.84632	1.47058	2.98284	20.98	2.2915	3.07235	0.00236	29.93	0.0046	3.44083	142.7	29.68	0.00568	11.36	84.6	0.00404
ANK1(T1378);	0.0062	0.0073	0.00685	0.61264	313.73	45.0982	64.3374	48.4424	4.38272	1.57432	3.9744	0.87244	36.2656	2.46011	10.9037	41.2474	2.9565	72.3846	30.142	0.009	30.0734	9.45684	10.7633	0.90084	0.10046	0.82764	10.4708	0.7502	0.0053	108.234	1373.57	304.17	219.023	13.9093	11.5747	14.4635	71.5907	42.3845	23.1507	0.0059	75.3965	0.0115	13.7045	263.293	2.65032	0.0142	45.3367	194.262	0.0101
ANK1(T1380);	0.00496	0.00584	0.00548	0.61073	333.21	48.8766	66.135	46.6817	5.09036	1.57074	3.9733	0.87033	37.8237	4.23474	10.7057	40.5069	3.525	69.563	34.192	0.0072	31.4334	9.21684	10.2053	0.89738	0.09817	0.82423	10.2372	9.01765	0.00424	107.082	1175.77	306.56	218.76	13.907	10.8722	14.2085	71.8707	47.613	28.4047	0.00472	71.9694	0.0092	13.2367	265.69	1.39032	0.01136	59.1044	187.862	0.00808
ANK1(T1400);	0.00248	0.00292	0.56537	0.00382	12.2015	3.69159	2.32248	3.4307	0.499679	0.00716	0.3421	0.00422	0.59986	0.00474	5.63	1.20045	0.2655	8.43152	0.28558	0.0036	24.68	0.46428	0.27877	0.00692	0.36629	0.00682	0.00322	0.0051	0.00212	3.52193	33.5	23.9	20.2	0.00464	0.238576	0.81684	3.803	2.3515	0.0047	0.00236	4.09218	0.3973	2.46083	36.08	4.18166	0.00568	3.45	6.55187	0.00404
ANK1(T1596);	0.00124	0.00146	0.00137	0.00191	2.73	0.00159	0.00248	0.000698	0.000679	0.00358	0.0011	0.00211	0.00186	0.00237	0.0019	0.000454	0.0025	0.693	0.00158	0.0018	0.0017	0.00228	0.00177	0.00346	0.00229	0.00341	0.00161	0.00255	0.00106	1.09	18.7	7.63	0.00258	0.00232	0.000576	0.00284	0.809	0.147	0.00235	0.00118	0.757	0.0023	0.000826	5.7	0.838	0.00284	0.222	0.00187	0.00202
ANK1(T1660);	1.07124	2.09	0.96337	2.295	73.4	5.60159	11.1	18.41	3.86068	1.749	11.396	2.61211	3.365	4.542	6.954	8.69045	0.2605	16.36	4.27158	6.2218	8.47	3.732	1.92177	4.01346	1.66229	0.00682	0.00322	6.36255	6.39106	14.7019	136.6	38.98	12.51	0.38132	24.4006	0.76884	9.09367	5.198	12.7023	2.85118	9.342	3.8723	2.20083	31.2025	6.82	1.09284	5.43	8.24	1.04202
ANK1(T1684);	0.99024	0.00292	3.30137	0.00382	1154.5	150.14	304.32	744.6	34.327	5.03358	416.09	8.99211	254.06	78.47	173.68	207.72	10.8025	464	124.002	0.5278	970.3	110.002	78.95	24.4035	0.866	12.5034	29.939	50.166	18.172	562.3	6258	1178.7	998.6	35.2023	115.585	46.342	260.14	331.47	56.1024	3.58118	324.7	7.2423	152.83	961.1	262.61	44.2028	275.13	732.2	5.01202
ANK1(Y1386);	0.0062	0.0073	2.25574	0.00955	21.6315	2.77118	2.56544	5.91209	0.501716	0.0179	0.3454	0.01055	2.03358	0.01185	5.6357	1.20182	0.273	10.6545	0.50874	0.009	29.95	1.14584	1.06631	6.21384	0.37316	2.61364	0.00805	0.01275	0.0053	5.81893	92.04	31.296	34.44	0.0116	0.240304	0.82536	5.74567	10.9545	0.01175	0.0059	5.05036	0.4042	2.4633	54.82	4.18664	0.0142	4.19444	6.96261	1.47808
ANK1(Y3);	0.00124	0.00146	1.09	0.834	22.4	6.95	2.55	58.2	0.000679	0.00358	4.53	1.32	53.7	2.18	2.41	4.2	0.0025	14	3.89	0.0018	74.3	0.792	1.78	0.00346	0.00229	0.00341	0.222	14.2	0.465	21.3	216	18	21.1	0.938	0.000576	0.00284	8.35	14.4	0.00235	0.00118	6.78	0.767	10.2	34.5	10.3	1.56	10.2	289	2.89
ANK1(Y779);	0.00124	0.00146	0.00137	0.00191	132	0.00159	55.3	166	6.65	3.32	51	2.71	44.5	8.89	52.6	36.7	1.26	167	33.9	0.274	221	11	14.1	5.51	0.00229	3.26	4.54	35.3	0.877	241	3.15	311	335	5.51	0.515	8.34	76.3	32.1	6.89	0.00118	53.9	0.849	27.4	290	71	8.48	49.8	211	5.16
ANK3(R1457);ANK3(S1459);	0.00248	0.00292	0.00274	0.00382	0.0667	0.00318	0.00496	3.8907	0.001358	0.10658	0.0022	0.00422	4.35186	0.34937	0.1079	0.062254	0.005	0.89152	2.00158	0.0036	0.5357	0.00456	0.22377	0.00692	0.02519	0.60041	0.29061	1.83255	0.03636	1.46193	77.1015	3.80116	2.19258	0.00464	0.001152	0.00568	1.438	0.6025	0.0047	0.00236	0.31318	0.0046	0.567826	7.15252	0.22066	0.00568	3.67222	12.2019	0.00404
ANK3(S1459);	0.00248	0.00292	0.00274	0.00382	0.0667	0.00318	0.00496	3.8907	0.001358	0.10658	0.0022	0.00422	4.35186	0.34937	0.1079	0.062254	0.005	0.89152	2.00158	0.0036	0.5357	0.00456	0.22377	0.00692	0.02519	0.60041	0.29061	1.83255	0.03636	1.46193	77.1015	3.80116	2.19258	0.00464	0.001152	0.00568	1.438	0.6025	0.0047	0.00236	0.31318	0.0046	0.567826	7.15252	0.22066	0.00568	3.67222	12.2019	0.00404
ANK3(S810);ANK2(S808);	0.00372	0.00438	0.00411	0.00573	135.274	113.43	58.141	167.596	6.74658	2.99716	56.26	2.71422	47.222	8.98437	52.7309	37.0095	1.265	181.46	35.6716	0.2776	233.08	11.3273	14.5738	5.58556	0.00687	3.42041	4.73661	38.73	0.87912	261.27	4658.5	319.66	359.05	5.51464	0.516152	8.34568	80.3937	32.103	7.585	0.00354	56.575	0.8536	28.6508	299.09	77.4	8.48568	50.4122	225.66	5.16404
ANK3(T2350);	36.2	31.5	23.2	30.8	6.06	1.39	4	2.1	2.72	19.3	0.0011	0.48	3.92	1.63	0.0019	13	0.532	6.57	2.81	8.91	0.43	3.14	2.93	0.0784	4.12	0.00341	0.00161	1.44	0.00106	6.64	1.14	3.3	2.69	0.00232	2.28	0.00284	15.8	0.0015	1.43	0.375	5.34	0.0023	20.1	69.1	26.9	0.00284	45.6	58.5	4.26
ANKHD1(S1540);	3.32	3.91	1.34	3.04	0.193	2.97	2.01	0.834	0.502	1.77	2.56	0.00211	1	0.00237	2.5	0.653	0.0025	1.35	0.00158	0.636	1.3	0.00228	0.64	0.00346	0.68	0.00341	0.00161	1.55	0.00106	1.5	0.00153	1.81	0.677	1.19	0.000576	0.00284	0.00367	1.41	1.13	2.16	0.146	2.49	1.88	1.56	1.46	1.27	9.56	2.14	0.00202
ANKHD1(S2298);	19	24.7	21.6	49.4	24.4	29.8	2.56	16.2	10.8	8.3	10.1	22.2	2.13	32	20.1	29.6	35.6	22.9	19.5	24.6	14	7.24	12.1	8.19	25.2	8.31	18.8	11.7	16.2	13.3	20.7	19.5	59.7	10.7	25.1	12.5	27.7	8.96	12.3	18.9	13.5	15.9	22.7	23.8	1.98	20.4	29.4	28.6	38.1
ANKHD1(T1678);	2.39	3.96	3.51	3.13	12.5	5.4	28.2	13.1	2.73	7.32	2.12	6.45	9.87	17.1	10.9	13.7	12.8	15.9	12.4	16.9	11.9	3.07	7.64	2.29	5.79	1.83	10.6	2.3	5.6	7.51	8.4	9.29	23.3	7.13	24.5	23.4	6.14	23.7	7.2	3.34	2.61	7.06	6.46	2.53	7.25	7.04	9.73	13.1	12.6
ANKHD1(T176);ANKRD17(T205);	1.05124	2.42	0.77337	1.27191	3.8	0.64059	4.38	3.53	10.362	20.55	1.636	3.272	6.85	10.92	3.62	3.87	14.8	3.09152	12.2016	7.86	3.64	1.972	7.56	16.1	1.186	3.24	4.15	7.9087	7.733	6.63	9.94	12.56	8.85	1.64232	1.72058	6.35	17.55	5.05	1.241	8.28	5.53	3.73	6.38	2.354	3.35	1.159	19.25	1.45187	9.45
ANKHD1(T2323);	0.00124	0.00146	0.00137	0.00191	0.0015	0.00159	0.00248	1.66	0.000679	0.00358	0.0011	0.00211	0.00186	1.94	0.0019	0.000454	0.0025	0.00152	0.00158	0.0018	0.0017	0.00228	2.61	0.00346	0.00229	0.00341	4.21	2.61	4.3	0.00193	0.00153	0.00116	2.21	0.00232	0.000576	0.00284	0.00367	0.0015	0.00235	0.00118	0.00218	0.0023	2.21	3.67	3.12	0.00284	4.91	0.00187	0.00202
ANKIB1(S737);	32.3	29.93	31.57	29.74	16.805	23.68	4.321	20.5537	4.76	16.3056	31.7022	3.93	7.88	7.388	24.79	16.3235	18.24	19.992	33.68	5.1768	15.89	2.24456	9.84	4.80546	9.68729	40.0634	41.78	3.64155	5.54006	36.63	19.078	23.52	43.12	3.006	30.0006	33.892	34.05	34.22	17.1924	13.8412	32.03	27.7223	4.19	7.77952	12.89	9.483	8.31	8.60087	13.276
ANKIB1(S894);	85.7	102	105	55.2	5.73	85.2	3.42	2.5	1.87	0.624	2.07	6.36	2.88	1.95	5.53	2.75	1.52	3.84	0.628	58.1	50.3	0.641	1.69	0.66	0.626	15.6	1.27	0.44	121	4.72	0.776	2.28	72.1	1.76	6.21	3.55	1.76	0.874	0.621	101	2.27	2.33	2.46	4.76	80.6	6.84	4.12	2.28	66.6
ANKLE2(S268);	0.645	1.83	0.00137	0.00191	1.97	1.68	1.09	0.767	1.32	6.8	1.03	2.78	3.02	1.09	0.65	0.957	0.0025	1.43	0.399	2.12	0.297	3.57	1.43	2.64	2.31	2.91	0.382	1	0.6	0.00193	2.23	1.29	2.36	2.54	3.59	2.69	0.77	3.66	0.578	1.12	2.66	1.44	1.6	2.99	2.75	0.933	4.26	3.18	0.00202
ANKLE2(S53);	0.00124	0.223	0.00137	0.00191	0.0015	0.659	0.00248	0.000698	0.000679	0.00358	0.0011	0.601	0.00186	0.00237	0.278	0.000454	0.0025	0.00152	0.00158	0.0018	0.0017	0.00228	0.00177	0.00346	0.00229	0.00341	1.43	0.00255	0.00106	0.00193	0.00153	0.566	0.00258	0.25	0.000576	0.00284	0.00367	0.0015	0.00235	0.00118	0.345	1.24	0.000826	0.00252	0.00166	0.00284	0.00222	0.00187	0.00202
ANKLE2(S662);	44.1	55.9	58.9	85.3	55.5	53.3	35.3	71.4	53.5	48.5	72.8	60.5	64.1	54.4	33.2	43.4	72.6	66.4	77.5	73.6	95.2	64.5	78.5	63.6	37.7	56.2	57	78.2	50.3	71.1	38.2	72.2	130	109	51.3	98.3	110	29.4	39.6	205	80.6	44.3	54.2	84	67.5	90.8	70.1	82.6	64.4
ANKLE2(S802);	2.13	2.55	0.00137	0.00191	33.6	0.00159	16.4	63.5	8.67	7.73	19.8	3.44	30.9	56.5	12.1	21.8	54.6	56.1	14.3	0.0018	4.78	13	4.42	5.57	25.7	4.16	5.23	4.34	2.76	6.27	6.26	5.41	21.2	8.43	4.34	25.9	5.04	5.2	2.61	52.9	3.05	19.9	4.09	11.9	0.00166	6.83	0.00222	5.18	3.62
ANKLE2(S914);	0.00124	0.359	0.00137	0.00191	2.03	2.34	0.785	1.57	1.46	1.57	2.32	0.86	0.366	2.88	10.7	3.38	1.66	18.3	2.19	2.26	2.07	3.93	5.59	5.94	0.474	1.97	2.31	7.68	5.83	2.83	2.69	1.44	1.73	0.704	1.86	6.44	0.776	4.13	4.2	0.958	0.00218	0.499	1.6	0.334	3.8	3.76	0.00222	1.98	2.8
ANKLE2(T665);	39.3	37.3	2.57	1.79	54.4	52.5	34.8	61	22.1	95.8	66.6	103	70.6	56.3	35	52.8	51.4	34.1	77.2	56.6	58.9	77.7	115	112	42.7	95.9	42.3	62.6	40.4	147	81	43.9	62.3	120	96.6	66.8	31.1	55	34.7	60.2	81.6	67.1	70	47.4	48.7	107	28.4	92.9	71.1
ANKMY1(S861);	0.459	1.06	1.02	1.46	0.782	2.85	1.51	5.22	1.35	2.12	4.21	6.34	3.84	3.9	1.69	4.12	4.38	1.99	4.13	3.02	2.02	4.04	2.39	3.39	3.62	8.81	0.00161	2.1	4.26	0.252	0.821	1.23	9.37	5.77	0.000576	1.94	0.00367	3.85	0.974	17.9	2.84	6.69	4.06	1.52	2.05	4.57	1.17	0.00187	20.3
ANKRA2(S104);	173	177	216	201	13.6	153	169	58	25	13.8	84.6	283	32.7	93	41.3	41.3	56.9	35.7	22.5	36.1	46.3	31	22.7	7.89	30.8	139	195	26.6	56.4	257	52.6	88	50	55.4	149	1.77	138	8.9	21.4	8.99	31.2	52	65.8	121	90.8	72.1	4.67	108	484
ANKRA2(S124);	4.63	0.746	3.67	0.389	2.03	2.16	1.27	7.02	0.000679	2.7	6.99	0.00211	6.65	2.93	3.33	4.16	3.87	0.00152	3.53	1.49	0.0017	0.00228	2.28	5.87	5.19	1.01	1.25	1.89	5.62	4.82	0.00153	3.78	4.8	0.00232	2.87	0.00284	0.00367	8.11	0.00235	2.71	0.00218	1.86	1.84	0.00252	0.801	2.9	0.00222	0.00187	1.59
ANKRA2(T116);	0.00124	0.00146	0.00137	0.00191	0.0015	0.00159	0.00248	0.922	0.000679	0.00358	3.36	0.00211	0.00186	1.34	0.0019	0.000454	0.0025	0.00152	0.00158	0.0018	0.0017	0.00228	0.00177	0.00346	0.444	0.00341	0.00161	0.00255	2.26	0.926	0.00153	0.00116	0.00258	0.00232	0.863	0.00284	0.00367	0.0015	0.00235	0.00118	0.00218	0.706	1.2	1.13	0.202	0.309	0.00222	0.00187	0.00202
ANKRD11(S1754);	0.00124	0.00146	0.00137	0.00191	1.58	0.00159	0.00248	0.000698	0.000679	0.00358	0.0011	1.7	0.00186	0.00237	0.627	0.000454	0.0025	0.00152	0.00158	0.0018	0.0017	0.00228	0.00177	0.00346	0.297	0.00341	0.00161	0.00255	0.00106	0.00193	0.00153	0.00116	0.00258	0.00232	1.34	0.00284	0.00367	0.0015	0.00235	0.00118	0.00218	0.0023	0.139	0.00252	0.00166	0.00284	0.00222	0.00187	0.00202
ANKRD11(S1790);	3.21	3.13	2.92	5.17	2.42	4.3	2.05	2.8	1.82	2.47	3.76	2.25	4.81	3.88	2.1	2.69	2.64	3.49	5.09	5.24	0.0017	2.86	4	3.01	2.23	1.85	1.77	0.00255	2.07	2.39	0.00153	6.25	5.69	3.77	2.52	3.7	1.07	2.15	1.22	2.46	3.35	0.0023	3.59	1.61	4.09	4.18	3.1	2.66	3.23
ANKRD11(S1847);	0.527	1.74	0.00137	0.00191	1.85	9.87	2.2	3.2	0.955	0.655	0.0011	5.46	0.00186	1.75	1.27	1.32	0.0025	3.05	1.38	3.08	3.64	3.18	2.88	1.78	1.94	0.853	2.55	0.727	1.01	0.737	0.00153	5.05	3.09	0.00232	3.73	0.991	1.33	0.935	1.87	0.00118	4.28	0.0023	4.94	2.78	5.2	0.00284	0.971	0.00187	1.69
ANKRD11(S505);	0.352	0.507	0.00137	0.00191	3.03	0.00159	0.00248	0.986	1.92	0.00358	0.0011	0.255	0.00186	1.51	0.502	0.000454	3.29	1.2	1.02	2.67	0.0017	0.785	0.756	0.321	0.878	0.00341	0.805	1.37	2.85	0.928	0.00153	3.63	0.00258	0.00232	2.22	4.31	0.144	2.44	0.303	1.61	0.00218	0.313	0.000826	0.00252	0.00166	0.00284	0.00222	0.00187	0.00202
ANKRD11(T278);	0.00124	0.00146	0.00137	0.00191	1.33	0.00159	6.06	0.000698	5.34	1.88	0.0011	0.00211	0.107	6.09	0.0019	0.000454	6.2	0.00152	0.00158	5.94	0.0017	1.41	3.72	7.64	19.5	1.5	0.402	6.56	7.3	0.206	0.605	0.652	0.00258	0.00232	0.353	3.72	0.284	0.544	5.37	11.2	0.00218	0.0023	0.000826	0.00252	0.00166	0.00284	4.68	0.00187	0.00202
ANKRD11(T75);	20.1	14.2	16.6	0.00191	10.5	12.6	12.2	16.8	11.7	5.59	34.3	10.6	18.6	4.81	0.732	2.13	0.0025	17.4	28.2	0.0018	80.1	20	12.5	5.65	2.25	18.4	2.19	0.00255	2.25	2.5	0.00153	10.6	26.5	21.1	11.7	0.00284	1.44	2.64	3.82	0.00118	32.9	31.6	18.2	1.64	0.00166	15.4	2.27	49.8	0.22
ANKRD11(T829);ANKRD11(S834);	1.08	0.00146	0.00137	0.00191	10.6	0.673	1.6	2.36	4.92	0.00358	0.0011	3.64	2.73	2.47	1.65	1.58	2.62	0.00152	1.81	1.42	2.13	1.9	1.23	1.37	1.94	2.19	1.69	0.582	2.53	2.33	0.00153	4.59	0.00258	0.73	4.31	5.25	0.00367	0.0015	1.19	0.607	1.77	0.0023	0.711	0.837	0.00166	1.23	0.00222	0.00187	0.00202
ANKRD11(Y1732);	0.00124	0.00146	0.00137	0.00191	1.58	0.00159	0.00248	0.000698	0.000679	0.00358	0.0011	1.7	0.00186	0.00237	0.627	0.000454	0.0025	0.00152	0.00158	0.0018	0.0017	0.00228	0.00177	0.00346	0.297	0.00341	0.00161	0.00255	0.00106	0.00193	0.00153	0.00116	0.00258	0.00232	1.34	0.00284	0.00367	0.0015	0.00235	0.00118	0.00218	0.0023	0.139	0.00252	0.00166	0.00284	0.00222	0.00187	0.00202
ANKRD11(Y1850);	0.8	0.00146	0.00137	0.00191	1.85	8.67	1.92	3.24	0.000679	0.798	0.0011	5.63	1.05	1.42	1.27	1.68	0.0025	6.57	1.49	3.08	3.91	2.97	2.88	1.78	2.01	0.00341	2.79	0.727	1.4	0.00193	0.00153	6.66	3.04	0.00232	4.09	0.991	1.33	1.22	2.12	0.00118	4.28	0.0023	4.5	4.59	5.27	0.00284	0.00222	0.00187	1.6
ANKRD12(S1314);	0.00124	0.00146	2.29	1.53	7.68	0.00159	8.39	7.59	12	3.23	7.55	9	9.62	2.84	9.8	1.19	0.0025	7.98	5.01	0.0018	2.02	11.6	0.00177	12.2	10.9	15.3	15.9	0.00255	0.00106	0.00193	0.00153	2.01	0.00258	7.95	0.000576	0.00284	6.4	0.0015	4.03	0.00118	12.3	7.33	14.1	5.34	2.95	0.00284	7.72	1.88	0.00202
ANKRD12(S1327);	0.00124	0.00146	0.00137	0.00191	2.87	1.19	3.52	5.48	2.39	0.00358	7.04	6.22	5	3.05	3.93	2.04	1.72	14.7	0.00158	5.38	2.88	0.00228	0.00177	4.24	0.00229	0.00341	0.00161	2.47	1.82	0.00193	0.00153	1.86	0.00258	8.71	0.000576	6.76	3.07	5.96	0.00235	0.00118	2.71	5.12	4.17	6.16	7.61	2.78	0.00222	2.04	0.00202
ANKRD12(S1408);	5.52	1.33	0.00137	2.42	7.07	6.28	6.43	6.9	9.14	2.67	11.2	7.9	9.77	3.74	5.96	17.4	3.86	9.19	2.81	4.69	6.29	5.84	1.31	3.43	2.07	5.67	6.62	4.15	2.19	7.88	1.2	2.4	7.36	8.83	1.63	3.23	5.35	7.18	0.533	3.27	6.77	11.9	8.56	9.38	9.4	5.27	7.21	5.59	4.98
ANKRD12(S149);	0.00124	0.00146	0.00137	0.00191	0.0015	0.00159	0.532	0.000698	1.17	0.00358	0.0011	1.17	0.00186	0.35	0.0019	0.000454	0.921	0.00152	0.566	0.0018	5.13	2.47	0.00177	1.19	1.16	8.14	25.3	1.59	0.719	2.29	6.64	0.00116	1.58	0.0559	0.000576	0.00284	4.93	0.0914	0.513	0.00118	1.48	0.159	0.000826	0.00252	0.00166	0.00284	0.00222	2.89	0.00202
ANKRD12(S152);	0.00124	0.00146	0.00137	0.00191	2.46	0.602	1.52	1.2	2.08	0.41	1.29	2.34	0.467	3.1	0.795	1.51	1.16	1.49	0.771	1.61	0.812	0.799	0.719	0.871	1.03	0.00341	2.84	2.86	2.4	1.23	0.00153	0.00116	1.49	1.12	0.000576	0.838	0.64	1.63	0.314	0.00118	1.93	2.88	0.841	0.614	0.3	0.722	0.994	0.00187	0.972
ANKRD12(S4);ANKRD12(S15);	0.00124	0.00146	0.00137	0.00191	0.0015	0.00159	3.52	0.000698	0.774	0.00358	0.0011	4.97	0.00186	0.00237	1.9	0.000454	1.58	0.00152	0.00158	0.0018	0.528	2.02	0.00177	0.00346	0.00229	0.46	7.78	0.787	0.00106	0.949	0.00153	0.00116	0.00258	0.00232	0.000576	1.41	0.00367	0.0015	0.501	0.00118	2.12	0.0023	0.000826	0.792	0.998	0.00284	0.00222	0.00187	0.00202
ANKRD12(S526);	0.00124	13.6	0.864	0.213	0.0015	0.244	0.00248	90.8	0.0408	0.00358	68.7	31.4	125	0.00237	0.0019	0.000454	0.816	0.00152	0.00158	0.0307	0.0017	0.00228	43.5	0.00346	76.5	0.00341	8.08	16.6	74.3	0.00193	4.05	0.0634	13.2	0.00232	10.1	6.19	1.39	0.0015	0.109	0.00118	0.18	1.66	80.1	34.6	66.4	57.2	48.9	40	32.6
ANKRD12(S572);	0.00124	0.00146	0.00137	0.00191	3.08	0.651	2.69	2.88	7.11	1.13	3.66	4.25	2.54	4.19	3.07	1.98	2.38	3.46	0.00158	6.2	6.38	3.22	5	5.64	4.15	2.57	2.27	5.6	4.51	1.58	1.3	0.00116	2.92	3.53	0.000576	5.07	2.27	2.56	1.31	12.8	0.00218	3.25	3.9	2.02	0.00166	0.00284	3.41	1.79	2.2
ANKRD12(S575);	3.29	1.43	0.00137	0.00191	1.77	1.65	0.767	0.513	0.000679	0.00358	0.0011	1.22	0.00186	0.00237	0.0019	0.522	1.6	0.811	0.00158	1.77	0.0017	0.514	0.00177	1.59	0.79	0.00341	0.925	2.01	1.32	0.00193	0.00153	0.363	0.692	0.932	0.000576	1.03	0.00367	0.869	0.194	11.2	0.831	0.0023	0.151	0.825	0.225	0.352	0.608	1.68	0.00202
ANKRD12(T1147);	0.166	0.934	2.41	0.401	1.51	0.615	0.335	0.872	1.88	3.78	1.13	1.99	2.76	0.00237	2.37	1.59	0.0025	0.706	0.342	0.0018	3.01	1.25	1.03	0.00346	1.45	4.32	2.67	0.00255	0.00106	0.542	0.586	0.00116	0.227	3.08	0.000576	0.00284	0.00367	2.91	0.3	0.00118	1.59	5.13	2.78	1.27	1.88	1.59	1.68	0.00187	3.4
ANKRD12(T1374);	11.2	9.75	9.96	7.03	11.9	17.9	9.84	11.4	6.9	9.19	17.1	18.8	17.4	9.22	8.03	8.12	8.01	14.9	6.61	13.2	6.66	4.66	6.78	0.00346	3.45	57.6	10.4	4.51	6.25	13.9	4.16	7.08	11.6	15.1	5.75	8.33	6.87	8.57	1.83	7.76	9.79	12.2	11.6	11.1	11.6	12.5	9.46	6.4	28.3
ANKRD12(T153);	5.78	21	17.7	8.96	29.2	25.9	14.9	18.8	23.5	16.6	18.9	24.2	12.7	19.6	11	15.6	19.6	19.8	12.8	24.3	13.3	9.86	9.92	14	11.4	13.7	39.8	22.8	29.1	15.7	12.5	12.9	26.7	21.9	5.84	12.3	14.9	19.3	7.92	28.7	18.5	28.5	17.9	7.33	7.37	14.4	20.2	7.59	9.81
ANKRD12(T632);	7.11	4.14	7.44	0.00191	14	2.62	17.9	9.51	8.85	4.16	6.05	5.35	8.59	2.83	0.694	0.000454	6.48	2.78	1.66	1.17	3.41	5.88	3.61	2.85	2.93	0.00341	15	0.00255	29.9	2.87	0.976	4.76	1.98	3.79	3.45	8.52	1.76	9.17	0.00235	1.94	13.8	0.0023	5.93	4.21	1.15	0.00284	3.12	2.95	3.04
ANKRD12(T65);	0.00124	0.00146	0.00137	0.00191	0.0015	0.00159	0.00248	0.000698	0.000679	0.00358	0.0011	3.44	0.931	0.00237	0.0019	0.277	1.19	1.16	0.911	0.0018	0.0017	0.00228	0.00177	0.00346	3.01	0.00341	2.5	0.527	0.00106	0.982	0.00153	0.00116	0.936	1.16	0.123	0.582	0.00367	0.144	0.983	0.924	0.742	0.943	1.54	0.00252	0.00166	0.00284	0.00222	0.00187	0.00202
ANKRD13A(S205);	0.00124	0.00146	0.00137	0.00191	0.0015	0.00159	0.00248	0.000698	0.000679	0.451	0.0011	0.00211	0.00186	0.00237	0.0019	0.000454	0.0025	0.00152	0.00158	0.0018	0.0017	0.00228	0.00177	0.00346	0.00229	0.366	0.141	0.00255	0.00106	0.00193	0.00153	0.00116	0.00258	0.00232	0.000576	0.00284	2.54	0.0015	0.00235	0.00118	0.00218	0.0023	0.516	0.00252	0.00166	0.548	1.29	0.278	20.3
ANKRD13A(S229);	0.00124	0.00146	0.592	0.00191	0.0015	0.00159	0.00248	0.000698	0.000679	1.02	0.0011	0.00211	0.00186	0.00237	0.0019	0.000454	0.0025	0.00152	0.00158	0.0018	0.453	0.00228	0.00177	0.00346	0.00229	0.00341	0.00161	0.00255	0.00106	0.00193	0.00153	0.00116	0.00258	0.00232	0.000576	0.00284	0.911	14.1	0.00235	6.56	0.00218	1.34	0.000826	0.00252	2.55	0.00284	3.96	6	0.00202
ANKRD13D(S465);ANKRD13D(T469);	60.1012	99.7015	84.2014	61.4019	110.001	49.8016	36.5025	99.1007	103.001	90.1036	73.4011	150.002	90.3019	42.7024	83.3019	108	48.0025	73.9015	64.8016	58.3018	105.67	47.12	39.1018	34.8035	69.7023	130.5	54.7	115.003	65.6011	53.2019	25.49	44.1012	57.86	66.1023	54.0006	81.6028	66.7	65.8015	91.8024	29.0012	62.4022	171.002	109.001	61.3025	55.8017	109.003	35.8022	65.3	81.102
ANKRD13D(T469);	60.1012	99.7015	84.2014	61.4019	110.001	49.8016	36.5025	99.1007	103.001	90.1036	73.4011	150.002	90.3019	42.7024	83.3019	108	48.0025	73.9015	64.8016	58.3018	105.67	47.12	39.1018	34.8035	69.7023	130.5	54.7	115.003	65.6011	53.2019	25.49	44.1012	57.86	66.1023	54.0006	81.6028	66.7	65.8015	91.8024	29.0012	62.4022	171.002	109.001	61.3025	55.8017	109.003	35.8022	65.3	81.102
ANKRD17(S1639);	0.00372	0.00438	0.00411	0.00573	10.41	0.00477	21.24	0.002094	17.42	12.992	0.0033	0.00633	2.99372	45.85	0.0057	0.934908	34.4	0.00456	0.83616	13.367	0.0051	11.71	10.585	20.23	29.43	12.446	6.35161	9.88	47.68	2.40386	5.90306	13.82	0.00774	0.00696	21.94	25.95	1.93734	33.29	23.03	4.84236	0.00654	0.0069	0.684652	0.35704	0.00498	0.00852	17.76	3.66374	6.73202
ANKRD17(S1709);	0.00124	0.00146	0.00137	0.00191	0.0015	5.31	8.72	8.65	0.966	4.22	12.4	0.00211	5.2	5.11	0.0019	9.37	2.11	4.59	2.57	6.13	5.41	13.5	6.95	10.8	1.18	4.28	4.14	0.00255	5.12	8.35	0.00153	2.53	8.14	2.5	4.86	14	1.88	16.4	5.51	0.00118	1.1	3.32	2.96	0.00252	5.17	5.5	2.79	3.96	8.65
ANKRD17(S19);	5.59124	13.42	12.55	7.04	14.5	18.46	29.1	18.76	27.45	19.53	26.7	2.38211	17.12	24.7	1.9719	21.6	17.37	19.5	15.79	18.6	6.9	26	30.7	20.44	25.2	37.1	18.11	16.98	17.15	23.89	16.44	20.5	33.2	2.74	32.7	35.3	16.96	25.8	24.41	6.05118	8.15	0.0046	9.61	19.29	23.78	7.81	22.38	32.58	31.1
ANKRD17(S2041);ANKRD17(S2045);ANKRD17(Y2038);	20.2412	55.3015	53.7014	25.8019	110.4	70.6016	168	197.9	78.39	153.29	181.1	124.73	137.2	210.6	131.78	189.61	130.5	92.61	74.04	125.3	65.6	235.1	167.92	142.9	119.75	142.6	75.85	108.9	163.5	173.5	81.72	64.19	78.76	159.702	208.1	201.2	42.09	145.74	138.5	51.1012	114.48	116.802	144.8	96.79	93	216.58	62.65	85.3019	114.21
ANKRD17(S2042);ANKRD17(S2044);	35.1012	27.3015	28.8014	9.53191	78.3	43.2016	128.1	154.5	47.99	73.29	106.9	87.23	88.94	121.8	69.28	99.81	74.7	62.91	43.44	89.8	47.4	153.7	88.02	75.2	63.89	98.7	48.55	84	96.4	99.7	42.24	43.59	36.71	86.4023	163.4	153.2	23.69	89.04	102.5	12.6012	49.18	68.5023	106.7	55.76	79.1	122.98	45.69	55.1019	76.67
ANKRD17(S2045);	0.00248	0.00292	0.00274	0.00382	30	0.00318	36.2	41	12.98	10.78	25.6	19.66	14.24	28.8	15.16	16.22	26.2	4.42	4.88	26	12.8	33.9	8.44	24.2	16.04	27.2	7.7	33.6	25	24.8	7.86	10.18	2.67	0.00464	66.8	78.4	3.38	15.08	38	0.00236	6.76	0.0046	21.2	12.65	26.5	15.96	10.54	0.00374	10.48
ANKRD17(S2047);	20.24	55.3	50.7	25.8	91.3	65.5	154.4	174.7	69.9	161.1	162.7	116.3	126.7	196.6	117.9	173.4	117.1	87.6	89.3	111.6	55.9	203.6	158.5	132.3	108.1	125.3	84.2	92.1	158.7	155.5	73.9	64.2	74.8	154.6	182.6	158.1	54.8	138.2	119.5	51.1	90.8	90.5	132.1	85.9	79.7	202.4	56.6	56.52	107.5
ANKRD17(S2059);	2.31	3.42	3.03	2.29	2.95	2.95	8.03	9.55	3.9	4.23	9.06	3.72	7.25	7.63	5.09	9.47	7.04	3.34	6.68	4.12	0.76	9.05	9.93	7.94	4.61	3.91	3.3	0.00255	10.1	4.93	2.62	6.85	2.45	6.94	5.05	10	3.5	9.66	5.47	1.63	3.42	4.85	7.41	2.08	3.68	4.72	4.91	2.46	3.87
ANKRD17(S2406);	50.9	56.7	54.5	43.8	43.7	93.7	91.2	91.1	64.1	83.9	119	115	57	134	63.9	112	67.6	85.1	46.9	61.5	65.5	92.6	157	114	107	46.6	71	80.1	75	152	36.6	71.5	96.5	113	105	49.6	39.7	53.2	83.7	44.5	70.9	86.7	92.5	67.8	66	126	48	66.8	309
ANKRD17(T1938);	0.00124	0.00146	0.00137	0.00191	1.76	0.00159	1.46	0.458	1.74	1.06	1.59	0.00211	0.00186	0.106	0.0019	2.5	1.14	0.52	3.46	0.0018	4.24	6.51	1.07	4.26	0.556	0.00341	0.00161	0.00255	1.55	6.22	27.1	2.89	3.25	0.00232	12.2	2.05	0.00367	2.55	1.49	0.00118	0.967	2.08	0.000826	0.807	0.19	0.00284	2.51	0.00187	0.00202
ANKRD17(Y2038);	20.2412	55.3015	53.7014	25.8019	110.4	70.6016	168	197.9	78.39	153.29	181.1	124.73	137.2	210.6	131.78	189.61	130.5	92.61	74.04	125.3	65.6	235.1	167.92	142.9	119.75	142.6	75.85	108.9	163.5	173.5	81.72	64.19	78.76	159.702	208.1	201.2	42.09	145.74	138.5	51.1012	114.48	116.802	144.8	96.79	93	216.58	62.65	85.3019	114.21
ANKRD18A(S372);	12.1	20.1	22.8	8.75	3.63	5.22	1.95	2.42	0.000679	3.43	3.72	1.71	3.62	0.00237	6.53	0.000454	0.0025	4.51	0.00158	0.0018	5.06	4.61	4.19	1.64	0.00229	0.00341	8.67	0.00255	0.00106	3.3	0.965	5.67	5.8	3.86	0.000576	3.67	9.69	11.9	0.0459	0.00118	4.27	9.63	3.17	3.97	3.89	7.12	2.51	12.8	0.0421
ANKRD19P(S6);ANKRD18A(S6);	0.00124	0.00146	0.00137	0.00191	8.02	11.4	2.08	2.69	7.59	10.7	1.97	2.81	4.23	1.03	31.5	13.1	3.51	18.8	23.8	1.22	5.17	4.66	4.01	4.86	4.12	3.44	1.25	0.00255	1.58	13.6	3.59	8.64	5.41	14.4	0.000576	4.89	6.52	14.6	24.7	0.00118	4.82	13.3	14.4	6.83	9.45	5.12	5.96	25.6	0.00202
ANKRD26(T305);ANKRD26(S312);	0.00124	0.787	1.75	0.00191	5.23	0.00159	0.00248	0.000698	5.88	0.00358	0.0011	0.00211	0.00186	3.89	0.0019	0.000454	3.7	0.00152	0.00158	0.0018	0.0017	0.513	0.00177	0.00346	6.09	2.79	0.00161	0.00255	2.78	0.00193	0.00153	0.00116	0.00258	0.00232	0.000576	5.17	0.00367	7.09	1.68	5.93	0.00218	0.0023	0.000826	0.00252	0.00166	0.00284	2.89	0.00187	0.00202
ANKRD27(S1030);	0.00248	0.00292	0.00274	0.00382	1.8115	1.661	0.00496	0.001396	0.001358	9.04	0.0022	1.15211	0.00372	0.00474	0.0038	6.06	0.005	0.00304	0.00316	0.0036	0.0034	6.12	0.00354	0.25746	0.00458	4.41341	10.28	0.0051	0.00212	14.78	0.00306	0.00232	0.00516	0.00464	50.7	0.00568	1.56367	4.98	0.0047	0.00236	1.05218	0.0046	0.001652	4.23	0.00332	0.00568	0.00444	0.00374	7.43202
ANKRD27(S970);	3.56	2.9	3.29	0.948	4.53	8.21	7.52	4.14	6.97	20.8	8.75	17.8	10.6	8.1	6.61	10.2	0.721	2.07	8.3	0.978	6.83	39.9	3.35	29.3	8.52	10.6	26.3	7.55	4.06	12.8	14	8.35	0.00258	11.2	40.6	9.96	9.44	14.3	6.24	0.00118	18.4	7.7	11	10.3	7.27	15.4	0.936	5.16	0.117
ANKRD28(S1011);	0.00124	0.00146	0.00137	0.00191	6.5	0.00159	8.62	17.9	2.02	53.7	3.55	5.37	9.51	4.79	0.0019	18.3	6.95	16	4.97	6.19	10.9	29.8	6.03	6.23	6.92	16.4	4.76	6.35	4.33	31.6	20.9	7.5	18.4	8.29	8.88	51	5.03	27.8	25.4	10.3	13.8	0.223	18.1	6.7	4.55	1.47	1.73	3.93	7.19
ANKRD30B(T938);	101	99.1	131	96.6	58.1	77.4	13.8	35	38	135	180	29.6	106	0.317	101	77.5	14.1	92.7	34.3	27.9	30.7	97.3	38.6	286	21.6	165	90.1	18.3	66.1	23.8	14.7	101	28.2	122	39.7	27	15.8	221	25.5	164	113	97.1	115	66.4	37.8	123	36.4	27.3	13.8
ANKRD32(T164);	13.1	1.21	19.7	14.1	1.8	0.00159	6.88	2.82	1.33	4.4	0.0011	0.00211	5.58	3.53	0.0019	4.51	0.0025	0.00152	1.77	3.16	0.0017	2.95	8.58	10.3	0.00229	4.34	0.00161	0.00255	1.74	3.37	2.23	2.34	5.67	0.00232	3.24	3.19	0.00367	9.41	0.00235	4.2	1.42	0.0023	0.000826	0.00252	0.00166	0.00284	2.28	6.03	128
ANKRD33B(S416);	6.25	0.427	0.00137	0.183	0.327	0.00159	0.00248	0.000698	0.16	0.915	0.324	0.00211	0.829	0.00237	0.0019	0.000454	0.0025	0.16	0.00158	6.39	0.0017	0.338	0.00177	0.777	0.252	0.00341	0.00161	4.58	1.46	0.00193	0.506	0.384	0.00258	0.00232	0.000576	0.209	0.00367	1.3	0.177	0.0602	0.695	0.119	0.58	0.00252	0.00166	0.294	0.00222	0.00187	0.00202
ANKRD35(S762);	2.17	0.00146	2.21	15.5	7.92	3.2	2.82	1.18	1.62	7.01	2.76	7.42	3.66	2.16	7.27	12.4	3.48	2.33	2.48	0.698	0.37	0.538	2.51	6.91	0.00229	0.00341	10.5	2.86	0.00106	16.3	5.64	1.79	2.64	2.77	0.000576	4.37	3.13	1.9	1.84	8.35	1.49	7.52	2.37	3.64	6.86	2.52	3.32	17.9	0.83
ANKRD35(S831);	94.8	6.02	31.9	58.2	0.0015	38.3	37.4	13.8	1.91	6.05	0.245	0.271	14.7	0.00237	1.04	0.908	0.0025	1.87	0.00158	6.67	1.39	0.128	0.00177	0.00346	0.00229	0.00341	0.00161	0.00255	0.00106	0.00193	0.00153	0.851	16.1	0.00232	0.000576	0.00284	27.7	0.0015	0.649	0.00118	0.854	2.01	6.91	0.638	19.4	28.6	18	1.56	0.572
ANKRD36C(T11);	0.00124	4.35	6.07	6.06	17.9	7.8	4.12	10.2	3.45	16.1	4.26	28.1	14.3	14.6	11.9	14.2	3.43	5.01	25.5	4.64	5.87	25	6.28	16.6	24.9	0.00341	4.99	14.9	8.49	3.71	0.00153	10.8	0.0814	21.1	0.000576	11.9	0.767	14.8	39.6	1.46	21.2	21.4	21.1	4.22	0.00166	4.78	0.00222	1.76	0.00202
ANKRD54(S63);	4.69	7.06	6.19	9.08	12.7	17.1	11.4	14.6	8.67	18.5	14.2	13.3	23.9	35.2	3.7	7.22	23.3	13.6	11.9	38.7	5.56	11.6	22.8	20.3	44.8	12.8	14.1	30.2	24.8	8.51	41.2	13.1	31.2	10.6	9.26	18.9	13.6	27.7	33.6	9.47	9.73	11.3	17.2	8	13.7	10.3	16.1	8.29	27
ANKRD63(S189);	0.00124	0.00146	0.00137	0.00191	2.06	0.00159	0.00248	3.5	0.979	0.83	5.7	2.49	1.35	5.16	4.71	3.32	1.99	0.159	3.93	0.0018	0.715	10.4	1.49	1.49	1.94	0.866	0.00161	0.329	3.29	4.98	1.47	5.85	3.76	8.57	0.354	2.54	0.00367	12.9	0.154	0.00118	6.26	0.588	3.63	0.189	0.00166	0.00284	0.213	0.426	0.00202
ANKRD63(S256);	21.8	0.00146	0.00137	0.00191	0.0015	0.00159	0.00248	0.000698	0.000679	7.36	0.0011	0.00211	0.00186	0.00237	6.83	0.000454	0.0025	0.00152	0.00158	0.0018	0.0017	0.00228	0.00177	0.00346	0.00229	0.00341	3.43	0.00255	0.00106	0.00193	0.00153	6.18	0.00258	10.2	0.000576	3.93	0.00367	12.8	0.00235	0.00118	4.37	0.0023	8.91	0.00252	14.2	12.3	0.00222	0.00187	0.00202
ANKS1A(S626);	3.3	1.69	6.38	2.31	4.71	2.12	1.08	7.28	5.63	4.25	4.77	3.32	3.91	4.24	4.38	2.35	4.37	5.39	10.6	4.42	2.67	5.97	9.6	7.33	4.94	1.12	1.15	4.14	5.84	5.84	4.17	2.75	1.38	3.81	1	7.18	6.12	2.39	5.83	0.00118	5.73	0.0023	1.08	1.64	0.00166	2.87	2.29	0.00187	6.23
ANKS1A(S634);	6.39	1.61146	7.28	1.14191	4.0315	2.58159	2.56248	7.58	7.4	3.29	3.3211	10.22	4.52	5.89	6.82	6.74	7.74	3.50152	8.27	8.47	15.4017	18.63	12.59	6.04	7.19	15.32	1.22161	1.55255	4.84	12.15	5.573	2.341	2.49258	1.70232	1.03058	3.21	4.11	1.2715	3.57235	0.56018	2.87	5.5623	6.70083	0.84652	3.73166	6.87	7.416	3.59187	6.62
ANKS1A(S645);	16.2	13.9	19.1	20.5	10.9	11.3	6.95	21.7	16.7	23.1	20.6	8.79	21.3	18.2	14.1	19.4	17.9	18.1	41	31.6	6.99	21.3	40.3	24.7	13.8	7.49	3.85	16.5	24.5	25.3	16.1	14.6	17.9	17.8	4.7	13.6	19.9	15.3	22.6	11.9	13.3	7.92	12.1	6.61	15.5	23.1	22.7	6.37	26.3
ANKS1A(S649);	6.06	18.95	19.74	11.89	15.76	7.09	12.66	26.7	26.4	19.84	31.6	21.15	21.67	21.5	18.45	7.80045	13.56	12.92	34.7	30.4	43.2	60.3	44	48.1	16.33	25.6	15.77	18.17	27.8	36.1	34.8	11.68	37.8	20.48	7.33	10.68	37.9	14.27	29.9	10.84	22.74	16.19	13.75	7.37	19.2	38.4	12.43	15.44	13.36
ANKS1A(S666);	38.8	44.7	45.2	37.5	35.8	3.44	22.3	42.6	58.6	38.5	36.2	26.7	25.1	26.1	7.24	32.8	24.9	48.7	47	30.3	39.2	61.2	69.2	42.3	33.6	39.9	10.7	23.7	29.4	54.7	29.8	23	26.8	18.7	20	31.2	31.2	29.2	30.8	8.01	29.8	20.8	29.2	32.6	42.5	36.4	29.2	29.8	46.1
ANKS1A(S676);	0.512	1.08	0.884	1.86	0.0015	5.62	4.72	9.33	11.6	5.29	9.81	0.00211	0.00186	10.3	9.72	10.4	0.0025	11.8	12.4	7.27	8.45	9.32	14	10.5	6.5	4.97	0.00161	9.21	9.94	18.4	5.09	10.1	10.3	2.91	0.000576	8.88	12.3	6.74	12.4	3.43	8.82	7.1	8.4	4.28	9.19	7.39	3.4	1.66	0.517
ANKS1A(S887);	0.00248	0.82946	0.69837	0.00382	7.9415	0.00318	0.00496	0.001396	1.69068	6.06	0.0022	3.85211	0.00372	1.37237	6.02	22.7	1.5325	0.00304	6.58	0.0036	33.9017	0.00456	0.00354	13.28	0.27229	0.00682	7.55	0.49055	0.00212	15.72	2.15153	1.10116	0.00516	0.00464	0.001152	0.89384	57.8	0.4745	5.074	0.00236	39.57	4.52	0.001652	0.00504	0.00332	0.00568	0.00444	3.45187	0.73802
ANKS1A(T632);	19.12	20.21	26.36	18.34	32.03	26.1016	22.06	38.99	51.44	26.35	42.22	24.21	29.35	33.76	31.97	25.24	27.88	36.9	59.65	45.56	50.6	68.1	66.43	62.29	39.72	43	24.9016	26.35	12.79	58.02	17.49	22.951	45.39	21.9023	14.4006	34.33	39.24	25.77	47.77	10.6012	27.85	21.76	24.2	14.544	37.83	44.04	17.68	10.85	77.68
ANKS3(S398);	23.6	42.5	16.9	5.06	14.9	39.5	35.1	35	34	42.4	15.9	24.4	7.65	30.6	31.7	22.2	49.7	33.2	12.4	35.8	3.95	63	42.3	68.5	43.3	53.8	3.73	29	29.6	8.28	25.8	33.5	29.4	30.1	66.1	1.59	26.5	48.4	0.249	61.4	2.51	51.6	34.5	19.7	34	33.4	57.5	13.5	39.8
ANKS6(S617);	20	19.8	36.7	5.08	0.0015	21.5	0.00248	36.5	16.7	24.3	14.9	24.1	2.86	0.00237	22.3	25	33.3	5.02	17.4	4.17	7.1	3.99	1.81	5.8	0.00229	15.1	0.00161	3.3	41.2	0.00193	0.00153	16.1	9.67	10.1	0.000576	0.00284	14	2.01	3.11	117	10.7	15.6	9.59	14.2	9.64	25.1	25.2	10.8	0.00202
ANKS6(S732);	0.00124	0.00146	0.00137	0.00191	0.0015	0.00159	0.00248	0.000698	0.000679	0.00358	0.0011	0.00211	0.00186	0.00237	0.0019	0.000454	2.58	0.00152	3.61	0.841	0.0017	4.5	0.00177	0.00346	3.03	3.95	7.56	0.00255	0.69	0.00193	3.56	3.48	0.00258	0.00232	10.9	1.53	0.00367	26.9	2.78	0.00118	0.00218	0.0023	0.000826	0.00252	0.00166	0.00284	0.00222	0.00187	0.00202
ANKZF1(T674);	0.00248	1.39146	0.54437	2.71191	0.1975	0.53259	3.028	0.100198	2.47068	1.29358	0.0022	0.00422	1.78186	0.67137	0.0038	0.000908	2.4225	0.00304	0.00316	1.6918	0.0034	1.10228	1.65177	2.40346	2.718	0.00682	0.06491	4.09	1.37106	0.00386	0.83353	1.10116	0.39258	0.00464	2.132	2.699	0.26967	1.904	3.355	0.00236	0.51918	0.0046	0.301826	2.65252	0.00332	0.00568	7.19	6.33	2.87202
ANLN(S114);	0.00124	0.00146	0.00137	0.00191	0.0015	0.00159	0.00248	0.000698	0.000679	0.00358	0.0011	0.00211	0.00186	0.00237	0.0019	0.000454	0.0025	0.00152	0.00158	0.0018	0.0017	0.00228	0.00177	0.00346	0.00229	0.00341	0.00161	0.00255	0.00106	0.00193	0.00153	0.00116	0.00258	0.00232	0.000576	0.00284	0.00367	0.0015	0.00235	0.00118	0.00218	0.0023	0.000826	0.00252	0.00166	0.00284	0.00222	0.00187	0.00202
ANLN(S189);	0.00124	0.00146	0.00137	0.00191	0.28	0.00159	98.5	0.000698	6.53	50.3	11.8	0.00211	0.00186	0.00237	0.0019	8	0.0025	0.00152	0.00158	6.36	0.0017	0.00228	8.24	0.00346	0.00229	69.4	0.00161	0.00255	0.561	8.75	0.00153	0.00116	0.00258	0.00232	47.4	0.00284	0.00367	0.0015	0.00235	0.00118	0.00218	0.0023	0.000826	0.00252	0.00166	0.00284	10.6	0.00187	28.9
ANLN(S323);	1.59	1.52	0.00137	0.00191	0.0015	7.36	36.9	8.06	1.24	13.5	14.1	0.403	5.64	0.00237	12.3	5.06	0.0025	15.3	0.00158	3.52	39.3	13.9	2.63	1.02	0.0715	11.9	0.00161	0.00255	0.00106	7.04	12.9	8.43	37.3	1.28	18	9.35	0.801	18.9	0.318	0.00118	0.357	0.0023	1.16	0.00252	34.7	7.22	1.8	25.2	38
ANLN(S54);	0.00124	0.00146	0.00137	0.00191	0.0015	0.00159	5.04	0.000698	1.93	0.00358	0.0011	0.00211	0.00186	0.00237	0.0019	0.000454	0.0025	6.45	0.00158	0.0018	7.07	0.852	0.00177	0.00346	0.00229	0.00341	9.38	0.00255	0.00106	0.00193	0.00153	0.00116	2.24	0.00232	43	0.00284	0.00367	0.0015	0.00235	0.00118	0.00218	0.0023	0.000826	0.00252	0.00166	0.00284	0.00222	8.05	0.00202
ANLN(S664);	0.278	0.00146	0.00137	0.00191	1.25	0.00159	5.67	0.348	1.67	0.00358	0.0011	8.23	0.00186	0.00237	2.33	0.000454	0.0025	2.06	0.00158	1.69	8.59	3.23	0.00177	0.446	0.571	3.74	0.684	1.14	0.391	0.583	0.00153	0.00116	0.00258	0.00232	3.14	0.889	0.51	1.44	1.12	0.00118	1.62	0.0023	0.000826	1.26	2.41	1.37	0.00222	2.63	0.557
ANLN(S795);	0.00248	0.00292	0.00274	0.00382	0.003	1.36159	48.1	7.5107	0.001358	22.97	23.3	0.00422	5.08	0.21237	9.47	12.8	0.005	7.52	0.00316	0.2888	80.5	22.9	0.65577	1.01346	0.00458	27.35	0.00322	0.0051	0.00212	9.56	6.16153	1.576	21.62	8.99	32.9	1.52284	2.106	9.3	0.0047	0.00236	0.00436	0.5843	0.001652	2.07252	33	7.61284	0.39322	33.1	6.61202
ANLN(T294);	0.00124	0.00146	0.00137	0.00191	0.0015	0.00159	0.00248	0.000698	0.000679	0.00358	0.0011	0.00211	0.00186	0.00237	0.0019	0.000454	0.0025	0.00152	0.00158	0.0018	0.0017	0.00228	0.00177	0.00346	0.00229	4.32	0.00161	0.00255	0.00106	0.00193	1.61	0.00116	0.00258	0.00232	0.000576	0.00284	0.00367	0.0015	0.00235	0.00118	0.00218	0.696	0.000826	0.00252	0.00166	0.00284	0.00222	0.00187	0.00202
ANLN(T320);	0.00124	0.00146	0.00137	0.00191	0.0015	0.00159	0.00248	0.000698	0.000679	0.00358	0.0011	0.00211	0.00186	0.00237	0.0019	0.000454	0.0025	0.00152	0.00158	0.0018	0.0017	0.00228	0.00177	0.00346	0.00229	1.42	0.00161	0.00255	0.00106	0.00193	0.00153	0.00116	0.00258	0.00232	0.000576	0.00284	0.00367	0.0015	0.00235	0.00118	0.00218	0.0023	0.000826	0.00252	0.00166	0.00284	0.00222	7.58	0.00202
ANLN(T483);	0.00124	2.31	2.89	4.1	0.0015	0.259	0.581	0.000698	1.48	1.26	0.122	4.17	0.905	0.257	0.0019	2.78	0.0025	2.47	2.25	0.649	0.0017	1.15	0.918	0.00346	0.00229	2.88	0.00161	0.00255	0.34	1.87	0.00153	0.00116	7.6	0.00232	1.05	0.00284	0.00367	1.82	0.00235	0.00118	0.00218	4.59	0.563	0.00252	1.31	0.00284	0.722	0.00187	4.34
ANO2(S253);ANO1(S221);	0.00124	3	0.105	3.16	4.61	2.08	7.84	4.87	7.1	7.02	10.2	3.52	12.2	1.85	7.68	7.77	1.04	10.2	9.74	1.97	7.56	3.31	2.63	4.8	4.86	4.4	2.8	2.34	2.26	9.53	0.976	4.28	18.4	5.21	1.56	3.42	6.95	13	16.6	1.66	5.56	11.3	14.3	10.7	18.6	16.4	17.2	5.91	2.79
ANO6(S155);	0.00124	0.00146	0.00137	0.00191	0.0015	0.00159	0.00248	0.000698	0.000679	0.00358	0.208	0.00211	0.27	0.00237	0.0019	1.24	0.0025	0.00152	2.11	0.0018	0.513	0.00228	0.00177	0.00346	0.00229	0.00341	0.00161	0.00255	0.00106	0.127	0.00153	0.00116	0.00258	0.108	0.000576	0.00284	0.00367	0.0015	0.00235	0.00118	0.537	0.0023	0.000826	0.00252	0.313	0.0862	0.00222	0.59	0.00202
ANO8(S517);TRIL(S259);	85.7	137	100	294	0.0015	39.2	0.00248	0.751	2.53	6.9	3.61	0.00211	1.44	0.221	6.66	9.81	0.0025	10.1	8.28	1.76	6.69	0.258	1.29	0.652	0.00229	1.45	0.149	3.06	0.00106	1.99	0.00153	3.1	4.27	2.64	0.0918	0.686	14.5	1.35	0.424	1.76	3.91	8.54	17.6	7.37	11.5	24.6	15.4	15.4	1.41
ANO8(S669);	0.00124	0.829	0.00137	2.59	0.0015	0.00159	0.00248	0.000698	0.000679	0.00358	0.0011	8.35	0.00186	0.00237	1.85	1.54	0.0025	1.2	0.00158	0.0018	2.55	0.00228	0.00177	0.00346	0.00229	0.00341	0.00161	0.00255	0.00106	0.00193	0.00153	0.00116	0.00258	0.00232	1.14	0.744	1	0.0015	0.00235	0.00118	0.00218	1.96	1.52	0.00252	1.83	1.64	0.383	0.00187	0.00202
ANO8(T1019);	0.00124	0.00146	0.00137	0.462	0.0015	0.00159	0.00248	0.000698	0.000679	1.9	0.0011	0.00211	0.00186	0.00237	0.0019	2.2	0.0025	0.00152	0.561	0.0018	0.0017	9.09	0.00177	0.00346	0.00229	0.00341	0.00161	0.00255	0.00106	0.645	0.00153	0.00116	0.00258	0.00232	0.000576	0.00284	0.00367	0.575	0.00235	0.00118	0.00218	0.0023	0.000826	3.15	0.00166	0.00284	3.88	0.00187	6.8
ANP32A(S17);	237.001	66.5015	111.001	38.4019	16.7015	151.002	49.2025	113.001	29.7007	155.004	91.39	103.002	265.002	53.6024	0.6519	4.42045	35.1025	30.6015	1.48158	84.6018	44.98	80.0023	40.2018	76.3035	113.002	26.7034	6.31161	22.1026	41.2011	0.00386	3.63153	1.68116	21.4026	61.3023	0.001152	16.1028	213.55	10.8015	61.8023	4.49118	83.8022	1.8423	192.001	61.2025	142.002	43.4028	62.2022	4.6	2.13202
ANP32A(S17);ANP32D(S17);	237	66.5	111	38.4	16.7	151	49.2	113	29.7	155	90.2	103	265	53.6	0.65	4.42	35.1	30.6	0.00158	84.6	42.7	80	40.2	76.3	113	0.00341	0.00161	22.1	41.2	0.00193	3.63	1.68	21.4	61.3	0.000576	16.1	211	10.8	61.8	4.49	83.8	0.0023	192	61.2	142	43.4	62.2	1.97	2.13
ANP32A(S27);	3.09	0.367	1.28	0.00191	0.984	2.93	0.462	0.352	0.000679	0.00358	2.35	0.00211	5.99	1.12	0.0019	0.000454	0.0025	1.82	0.157	2.53	0.907	0.149	6.79	3.44	2.32	0.357	4.34	6	2.37	0.00193	0.00153	0.58	0.00258	0.00232	0.000576	0.342	0.00367	0.0015	1.42	0.957	1.11	2.03	0.297	0.00252	0.887	0.503	1.66	0.00187	0.219
ANP32A(T15);	2.96724	4.37146	5.20137	1.08391	0.0045	3.06318	3.48496	0.002094	4.85136	0.01074	2.3122	0.00633	0.00558	6.44474	0.0057	0.526454	0.0075	0.00456	0.26216	3.9236	1.3634	4.75228	4.41354	0.01038	0.11458	1026.94	85.08	1.1851	6.38212	3.89493	0.00459	2.99232	0.44958	0.75664	0.001728	0.00852	201.39	0.265	0.00705	1.48236	0.00654	0.3056	0.701652	2.31504	1.98332	0.00852	0.25944	137.14	4.52202
ANP32B(T244);	123.45	0.11846	0.5009	1.45191	2.0115	17.93	733.3	3.8108	0.001358	6.92358	13.3313	4.3077	37.84	2025	0.0038	0.000908	4.9525	0.50252	0.00316	2330	3.1717	806.9	754	1012	494.72	0.00682	0.00322	1377	435.8	0.20693	4.69153	3.71116	2.05258	104	0.001152	4.90284	2.44367	1.4815	555.1	0.00236	6.276	0.0046	9.889	1.49252	225.79	10.851	1.95222	0.00374	213.894
ANP32B(Y148);ANP32A(Y148);	1.88	0.00146	1.57	0.542	0.0015	0.44	0.00248	0.000698	0.77	0.00358	0.0011	0.00211	0.00186	0.00237	0.0019	0.000454	1.51	0.00152	0.00158	1.48	5	0.00228	0.00177	0.00346	0.957	0.00341	0.00161	0.00255	0.00106	0.00193	0.00153	0.00116	0.00258	0.00232	0.000576	0.00284	0.00367	0.0015	1.16	0.00118	0.00218	0.747	0.644	0.00252	1.55	2.64	0.00222	0.00187	0.00202
ANP32E(S62);	178.001	190.001	118.001	149.002	28.2015	109.002	18.3025	11.1007	90.5007	83.3036	136.001	15.4021	26.1019	2.42237	57.1019	42.3005	7.9225	22.9015	0.00316	6.7818	116.002	18.9023	65.2018	9.35346	3.97229	64.31	6.289	8.65255	11.3011	44.6019	17.3015	0.00232	19.1026	65.0023	9.09058	0.00568	40.66	7.0815	4.53235	128.001	47.9022	221.002	113.001	183.003	213.002	104.003	239.002	267.1	54.802
ANP32E(T20);	0.00124	0.00146	0.00137	0.00191	0.405	0.00159	0.00248	0.000698	0.000679	0.00358	0.0011	0.00211	0.00186	0.00237	0.0019	0.000454	0.0025	0.00152	0.00158	0.0018	0.0017	0.00228	0.00177	0.00346	0.00229	0.00341	0.00161	0.00255	0.00106	0.00193	0.00153	0.00116	0.268	0.00232	0.000576	0.00284	0.00367	0.0015	0.00235	0.00118	0.00218	0.0023	0.000826	0.00252	0.00166	1.07	0.00222	0.00187	0.371
ANTR1_HUMAN_Phospho (ST);	18.7	9.47	7.87	18.5	2.43	15.7	5.3	0.000698	4.39	6.79	0.176	2.86	6.4	3.57	0.0019	0.532	1.49	2.96	0.00158	8.6	2.72	7.76	6.97	0.138	0.00229	1.58	0.871	5.96	4.17	1.08	0.00153	0.00116	3.05	9.8	0.531	2.9	4.28	2.95	3.52	9.19	3.17	2.62	7.51	10.2	10.4	7.4	21.8	5.79	4.31
ANTXR1(S381);ANTXR2(S379);	6.32	5.9	1.22	14.9	0.0015	12.8	0.00248	0.32	0.000679	3.4	0.0011	2.56	0.00186	0.00237	3.32	1.08	0.0025	3.49	2.83	0.862	0.153	0.215	0.00177	0.00346	0.00229	8.53	3.42	0.00255	0.00106	4.4	0.00153	1.5	2.84	0.00232	0.000576	0.00284	3.37	0.0015	0.00235	0.00118	1.01	0.0023	0.58	0.862	2.03	1.18	0.00222	2.03	0.00202
ANXA1(K9);ANXA1(T24);	15	28.4	28.6	28.5	0.0015	1.7	0.00248	0.000698	0.000679	0.00358	0.0011	0.00211	0.00186	0.00237	0.0019	0.000454	0.0025	0.00152	0.00158	0.0018	0.0017	0.00228	0.00177	0.00346	0.00229	0.00341	0.00161	0.00255	0.00106	0.00193	0.00153	0.00116	0.00258	0.00232	0.000576	0.00284	0.00367	0.0015	0.00235	0.00118	0.00218	0.0023	0.000826	0.00252	0.00166	0.00284	0.00222	0.00187	0.00202
ANXA1(S182);	0.00124	0.00146	0.00137	4.32	0.0015	0.548	0.604	0.449	0.000679	0.737	0.0011	0.238	0.00186	0.00237	0.0019	0.000454	0.0025	0.799	0.00158	0.0018	1.06	0.00228	0.00177	0.00346	0.00229	0.00341	0.00161	0.00255	0.00106	0.363	0.00153	0.00116	0.00258	0.761	0.323	0.00284	0.00367	0.0015	0.00235	0.00118	0.313	1.33	1	1.11	2.98	1.35	8.38	2.57	0.745
ANXA1(T41);	0.00124	5.38	6	77.6	32.5	54	17.5	29.8	29.5	34.7	55.2	75.4	28.2	54.3	57.1	66.3	35.4	53.1	42.5	41.8	63.2	28.3	87.2	31.2	90.4	94.4	1.03	44.7	82.6	65.1	9.52	34.3	14.5	59.8	7.31	9.39	52.8	5.95	22.8	58.2	120	152	151	152	112	77.4	13.4	5.93	91.4
ANXA1(Y21);	52.75	79.76	88.37	78.34	1.614	5.90318	0.00992	0.219094	0.606037	0.96774	0.8872	0.00844	4.61072	9.52237	7.1038	7.76091	0.3675	6.24304	0.73874	0.0072	1.9351	0.21084	0.53231	0.01384	0.44087	0.01364	0.00644	0.57265	0.57212	1.00579	0.00612	0.00464	2.53516	0.19496	1.37715	0.01136	4.03734	1.687	0.55505	0.00472	0.56654	1.6969	4.90165	6.13504	1.74332	18.5857	0.83066	2.54561	0.93106
ANXA1(Y39);	0.00124	5.38	6	77.6	32.5	54	17.5	28.6	29.7	34.5	55.2	75.4	28.2	56.3	57.1	66.3	35.4	53.1	42.5	41.8	63.1	28.3	87.2	31.2	90.4	94.4	1.17	43.4	82.6	65.1	9.52	34.3	14.5	59.8	7.31	9.28	52.8	4.08	22.2	58.2	120	152	151	152	112	77.4	14.9	5.93	91.4
ANXA2(S127);ANXA2P2(S127);	13.7	14.2	14.6	19.2	1.5	9.05	4.29	2.19	2.93	2.01	0.0011	0.00211	0.00186	0.444	2.84	2.54	0.161	5.3	2.96	3.84	0.0017	1.45	0.00177	0.985	0.00229	1.45	0.931	1.53	1.22	0.00193	0.00153	0.247	0.00258	4.82	0.000576	2.52	6.81	0.0015	0.00235	0.00118	2.16	0.0023	1.31	1.31	3.96	0.00284	5.9	3.76	6.9
ANXA2(S234);ANXA2P2(S234);	6.39	5.33	7.02	8.77	0.0015	3.94	1.07	0.589	0.738	0.438	0.0011	0.00211	0.00186	0.00237	0.0019	0.576	0.0025	0.963	0.175	0.414	0.609	0.00228	0.00177	0.00346	0.00229	0.169	0.432	0.00255	0.00106	0.00193	0.00153	0.00116	0.00258	0.00232	0.000576	0.00284	7.22	0.0015	0.00235	0.00118	0.00218	0.0023	0.2	0.92	3.08	1.55	1.5	2.82	1.65
ANXA2(S26);ANXA2P2(S26);	35.89	199.03	1250.54	31.3019	15.752	780.6	144.8	68.37	6.87068	134.5	40.56	92.91	49.25	28.2024	179.8	288.8	12.0025	616.8	85.9	27.2018	27.7017	13.638	45.85	29.3035	3.95229	66.41	37.23	27.5025	20.079	39.11	5.71153	27.1012	64.9	96.44	12.7006	59.3	638.5	17.4015	5.96235	12.8012	65.56	44.24	15.7008	20.9025	692	976	553	335.4	264.5
ANXA2(T123);ANXA2P2(T123);	13.4	17.7	1.01	23.9	1.24	6.69	3.03	1.65	1.83	1.59	0.0011	0.00211	0.148	0.298	0.098	0.93	0.245	2.75	0.693	3.38	1.08	1.13	0.501	1.57	0.00229	1.53	1.95	0.752	0.927	0.266	0.00153	0.336	0.767	0.00232	0.192	1.59	7.65	0.295	0.00235	0.00118	0.957	0.0023	0.463	1.56	3.08	0.456	4.99	3.41	2.14
ANXA2(Y238);ANXA2P2(Y238);	6.39	5.33	7.02	8.77	0.0015	3.94	1.11	0.589	0.738	0.438	0.0011	0.00211	0.00186	0.0787	0.0019	0.576	0.0025	0.963	0.175	0.414	0.609	0.00228	0.00177	0.00346	0.00229	0.169	0.432	0.00255	0.00106	0.00193	0.00153	0.00116	0.00258	0.00232	0.000576	0.00284	7.22	0.0015	0.00235	0.00118	0.00218	0.0023	0.2	0.92	3.08	1.55	1.5	2.82	1.65
ANXA2(Y24);ANXA2P2(Y24);	333.3	337.2	353.2	339.3	15.3015	168.5	26.5025	42	51.96	22.3036	17.77	25.8021	8.83186	8.20237	77.22	72.4005	3.6525	220.9	22.885	28.44	54.1017	12.9023	10.6018	3.47346	2.61229	23.9034	35.9016	7.73255	8.17106	12.1019	10.4015	27.1012	51.66	30.43	14.0006	4.89284	263.7	4.8915	2.90235	0.00236	15.9022	12.762	36.46	41.2025	104.39	304.9	249.5	89.96	80.13
ANXA4(S12);	27.2	9.28	4.79	4.6	9.23	5.21	6.26	0.000698	15.9	6.08	9.83	7.35	13	0.00237	13.2	9.54	6.56	16.8	0.00158	7.05	6.81	0.00228	4.33	0.00346	0.00229	1.94	6.62	4.77	4.61	7.46	0.00153	0.00116	0.345	8.6	0.000576	5.73	8.47	0.0015	3.27	0.00118	9.59	21.9	11.6	19.4	18.1	11.4	16	25.7	1.89
ANXA6(S537);	85.1	67.1	53	45.7	1950	1000	1300	1620	683	885	1100	483	1440	2090	424	1420	2990	926	1150	2510	413	1780	1120	1070	2490	1100	894	1720	1670	1670	488	521	1130	775	1610	342	502	466	3010	30.7	1480	486	1270	1250	871	691	325	373	26.3
ANXA6(T31);	8.25	15.5	19.3	19.4	0.394	4.47	0.00248	0.000698	0.388	0.00358	0.136	4.58	0.364	0.00237	3.11	1.42	0.0025	13.8	0.00158	0.0018	3.35	0.00228	0.00177	0.00346	0.00229	0.00341	0.922	0.00255	0.00106	0.946	0.00153	0.59	0.00258	4.29	0.000576	0.00284	1.35	0.429	0.00235	0.00118	0.529	0.0023	0.814	4.31	0.00166	0.00284	0.411	2.11	0.00202
ANXA6(Y30);	9.46	13.2	12.3	19.4	0.394	4.36	0.00248	0.000698	0.388	0.00358	0.136	4.58	0.364	0.00237	3.11	1.42	0.0025	12.4	0.00158	0.0018	3.35	0.00228	0.00177	0.00346	0.00229	0.00341	0.922	0.00255	0.00106	0.946	0.00153	0.59	0.00258	0.227	0.000576	0.00284	1.35	0.429	0.00235	0.00118	0.529	0.0023	0.814	4.31	0.00166	0.00284	0.411	2.11	0.00202
AOAH(S155);	1.05	0.495	0.00137	0.00191	0.0015	0.00159	0.00248	0.000698	0.000679	0.00358	0.0011	0.00211	0.00186	0.00237	0.0019	0.000454	0.22	0.00152	0.00158	0.0018	0.0017	0.00228	0.353	0.00346	0.00229	0.00341	0.00161	0.00255	0.00106	0.00193	0.00153	0.00116	0.00258	0.00232	0.000576	0.00284	0.00367	0.0015	0.00235	0.00118	0.00218	0.0023	0.000826	1.1	1.23	1.12	0.00222	0.455	1.11
AOPEP(T193);MYCBP2(T2788);	9.69	0.00146	4.76	4.39	0.0015	10.6	22.5	5.85	5.71	8.11	10.1	2.13	10.2	45.2	0.0019	3.12	9.16	9.59	0.00158	71.1	3.47	14.8	34.9	27.8	26.9	0.417	0.00161	29	37.9	0.00193	0.00153	0.958	8.93	4.65	1.91	9.67	0.00367	0.0805	22.5	0.524	5.07	2.23	7.66	0.187	8.3	0.99	7.33	0.00187	3.87
AP1AR(T181);	4.55	2.77	4.41	2.97	0.0015	0.00159	0.33	1.12	0.000679	0.00358	0.0011	0.00211	0.298	0.00237	0.0019	0.384	0.0025	0.00152	0.00158	0.0018	0.0017	0.124	0.00177	0.00346	0.00229	1	1.68	0.00255	0.00106	0.00193	0.00153	0.00116	0.00258	1.54	0.000576	0.00284	0.00367	1.68	0.258	0.00118	0.00218	0.746	1.2	0.00252	4.24	2.61	2.28	2.93	0.00202
AP1M1(S158);	88.5	26	26.7	71.6	11.6	128	0.00248	17.2	4.32	19.3	81	19	54.8	2.79	44.7	39.3	1.66	62.1	60.1	22.7	31.7	6.88	30.5	15.9	0.00229	0.00341	0.00161	0.113	0.00106	30.6	9.69	44.8	51.1	39.4	3.02	24.8	40.3	14.9	0.275	8.07	28.5	45.1	51.4	37.9	118	60.4	46.3	15	80.1
AP1M1(T144);AP1M1(T154);	244	234	243	223	102	215	37.9	80.5	291	76.5	224	41.7	107	92.5	108	121	150	277	113	91.8	92.7	42.4	205	151	194	261	40.7	162	134	83.6	72.1	348	318	91.4	11.1	232	275	169	254	180	104	170	173	210	278	174	171	159	145
AP1M1(T223);	11.8	12.4	13.2	14.5	1.82	34.3	0.881	3.68	1.67	5.98	7.07	10.8	14.6	1.47	9.12	3.51	0.385	11.9	12.5	4.66	8.62	1.49	5.3	5.6	0.803	2.58	2.72	0.649	0.00106	11.6	0.00153	10.6	15.8	10.5	5.93	1.1	6.53	7.57	1.1	2.31	4.27	4.9	3.07	5.9	6.73	4.8	2.33	0.00187	11.9
AP2A1(S5);AP2A2(S5);	0.00124	0.00146	0.00137	0.00191	0.0015	0.00159	0.00248	0.000698	0.000679	0.00358	0.0011	0.00211	3.59	0.00237	0.0019	0.000454	0.0025	0.00152	0.00158	0.0018	0.0017	0.00228	0.00177	0.00346	0.00229	0.00341	0.00161	0.00255	0.00106	0.00193	0.00153	0.00116	0.00258	0.00232	0.000576	0.00284	0.00367	0.0015	0.00235	0.00118	0.00218	0.0023	0.000826	0.00252	0.00166	0.00284	0.00222	0.00187	0.00202
AP2A1(S636);	2.63	0.00146	0.00137	0.00191	5.2	4.2	2.07	7.55	2.75	0.00358	6.41	2.86	3.62	3.41	0.0019	1.67	1.62	6.65	0.00158	3.96	2.67	4.07	7.74	5.05	1.21	2.65	1.71	2.67	2.36	2.77	10.5	6.75	8.72	1.16	4.53	3.96	3.41	4.33	1.68	3.75	4.19	0.0023	4.62	6.01	5.79	0.00284	3.09	2.42	3.28
AP2A1(S655);	35.3137	9.70584	73.8041	6.69373	45.6915	0.24836	24.8355	89.2507	44.1667	6.09074	47.0822	86.5421	28.9257	30.8784	59.3038	14.8919	14.9375	23.885	7.33316	7.6704	91.71	38.1953	31.8978	6.32292	16.8669	21.9828	6.75483	18.2115	18.4832	9.11579	24.6146	32.9035	21.7026	18.687	56.5996	14.9385	17.131	23.669	10.007	7.10472	36.6144	30.9446	46.7308	57.605	25.61	27.8557	28.7042	26.3519	27.994
AP2A1(S655);AP2A1(S657);	35.3125	9.70438	73.8027	6.69182	45.69	0.24677	24.833	89.25	44.166	6.08716	38.8022	82.5521	28.9239	30.876	49.7038	14.8915	14.935	23.8835	4.57316	7.6686	84.52	38.193	31.896	6.31946	16.8646	21.9794	6.75322	18.209	18.4821	9.11386	19.7046	32.9023	19.5926	10.607	56.599	14.9357	17.1273	23.6675	10.0047	0.00472	36.6122	20.1446	46.73	57.6025	21.35	19.2857	26.2542	25.2619	27.992
AP2A1(S655);AP2A1(T653);	27.8025	0.00438	62.6027	0.00573	38.9615	0.00477	16.4755	67.5407	29.4807	2.63716	28.4811	84.29	16.9037	24.7024	46.9019	7.08091	9.795	5.85304	4.40158	0.3886	64.09	25.2323	17.6528	3.16692	13.1046	15.1068	5.01322	13.2355	13.5021	2.82386	4.91306	19.5023	8.31258	18.6823	51.7006	9.57568	14.1073	13.8175	7.8647	7.10236	29.4822	22.1023	26.5108	13.605	20.984	18.5728	7.92222	7.92187	10.792
AP2A1(T647);	19.7012	0.90846	0.00274	0.00382	18.12	16.7016	8.27	41.73	17.62	2.18358	33.84	18.5021	16.66	16.49	8.2119	9.96045	10.06	37.43	5.98158	17.2018	17.58	24.74	52.7	26.32	9.51	11.81	11.14	18.7025	10.9011	16.99	32.44	35.08	40.3	8.48	21.42	16.9028	13.5037	20.13	11.96	14.19	24.49	1.0823	20.73	38.96	28.351	2.89284	12.65	15.61	0.00404
AP2M1(S149);	387	376	366	343	93.2	365	65.9	471	119.4	162.8	553	278.2	314	31.5	736	447	30.1	652	271	102.5	556	118.8	176.2	245	8.92	102.1	26.9	23.6	5.99	371	53.1	306	527	400	185.3	189	243.2	451	41.5	8.25118	248.9	374	349	557	593	369	94.7	98.3	445
AP3B1(S276);	66.7	27.3815	25.62	17.6709	29.01	35.84	13.3525	21.4207	18.35	36.57	24.4	44.76	46.48	9.63237	32.42	37.27	19.21	12.62	43.07	12.7618	32.23	12.9623	11.2718	15.0635	15.71	8.272	25.59	15.8526	3.45106	13.39	16.4715	35.7	4.12516	33.21	29.06	28.82	64.3	20.5	11.7023	1.70354	39.2	29.2	47.69	62.32	88.8	55.28	21.76	25.97	32.084
AP3B1(Y274);	11	6.21	6.01	4.45	2.77	5.44	2.15	5.58	3.89	8.85	6.85	3.66	9.2	2.69	7.62	10.9	2.93	4.12	13.1	3.33	2.39	3.62	1.76	3.1	2.35	2.59	3.92	3.08	1.16	2.96	4.71	7.2	1.68	8.7	3.5	6.39	11.6	4.99	2.23	0.00118	7.38	6.91	7.24	8.82	11	9.91	5.86	5.33	8.78
AP3B2(S282);	0.00124	0.00146	0.00137	0.00191	0.0015	0.00159	0.00248	0.000698	0.000679	0.00358	0.0011	0.00211	0.00186	0.00237	0.0019	0.000454	0.0025	0.00152	0.00158	0.0018	0.0017	0.545	0.00177	4.19	0.00229	0.00341	0.00161	0.00255	0.00106	0.00193	0.00153	0.00116	2.89	0.00232	0.000576	0.00284	0.00367	0.0015	0.00235	0.00118	0.00218	0.0023	0.000826	4.56	0.00166	0.00284	0.00222	0.00187	0.00202
AP3B2(Y270);	0.00124	0.00146	0.00137	0.00191	0.0015	0.00159	0.00248	0.000698	0.000679	0.00358	0.0011	0.00211	0.00186	0.00237	0.0019	0.000454	0.0025	0.00152	0.00158	0.0018	0.0017	0.545	0.00177	4.19	0.00229	0.00341	0.00161	0.00255	0.00106	0.00193	0.00153	0.00116	2.89	0.00232	0.000576	0.00284	0.00367	0.0015	0.00235	0.00118	0.00218	0.0023	0.000826	4.56	0.00166	0.00284	0.00222	0.00187	0.00202
AP3D1(S634);	0.00372	0.00438	0.00411	0.00573	12.0225	7.47318	6.378	0.002094	4.42068	0.01074	0.0033	17.9321	0.10672	0.43174	4.88	4.79445	0.0075	0.00456	0.00474	0.0054	19.2817	4.60928	0.00531	0.87992	0.31258	1.67682	12.6716	0.00765	0.00318	0.64386	0.00459	0.63732	0.00774	0.00696	8.552	3.24	0.01101	0.0045	0.5137	0.00354	7.872	0.0069	0.002478	4.91252	0.00498	1.68568	0.00666	2.33374	0.00606
AP3D1(S634);AP3D1(S636);	0.00124	0.00146	0.00137	0.00191	11.7	7.47	5.87	0.000698	4.09	0.00358	0.0011	14.7	0.00186	0.00237	3.48	4.06	0.0025	0.00152	0.00158	0.0018	19	4.14	0.00177	0.873	0.00229	1.67	11.3	0.00255	0.00106	0.64	0.00153	0.635	0.00258	0.00232	7.17	2.01	0.00367	0.0015	0.509	0.00118	6.08	0.0023	0.000826	3.59	0.00166	1.68	0.00222	2.33	0.00202
AP3D1(S685);	0.00124	0.00146	0.00137	0.00191	0.0015	0.00159	0.00248	0.834	0.000679	0.00358	0.0011	0.00211	3.42	3.13	0.0019	0.374	0.0025	0.00152	0.359	0.0018	0.0017	0.00228	0.00177	0.469	6.11	4.87	2.41	0.00255	0.256	1.11	1.47	0.00116	2.16	1.09	0.000576	0.00284	0.956	0.0015	0.578	0.00118	0.00218	0.0023	0.000826	0.00252	0.00166	0.00284	0.00222	0.00187	0.00202
AP3D1(S758);	0.00248	0.00292	0.00274	0.00382	1.5915	0.00318	0.00496	0.001396	6.48068	0.00716	0.0022	0.00422	0.00372	1.62237	0.0038	0.000908	4.6825	0.00304	0.00316	1.8618	0.0034	0.00456	0.00354	0.00692	0.00458	0.00682	0.00322	4.00255	2.15106	0.00386	0.00306	0.00232	0.00516	0.00464	0.001152	0.00568	0.00734	0.003	0.0047	0.00236	0.00436	0.0046	0.001652	0.00504	0.00332	0.00568	0.00444	0.00374	0.00404
AP3D1(S758);AP3D1(S788);AP3D1(T762);AP3D1(S759);	0.00124	0.00146	0.00137	0.00191	0.0015	0.00159	0.00248	0.000698	0.000679	0.00358	0.0011	0.00211	0.00186	0.00237	0.0019	0.000454	0.0025	0.00152	0.00158	0.0018	0.0017	0.00228	0.00177	0.00346	0.00229	0.00341	0.00161	0.00255	0.00106	0.00193	0.00153	0.00116	0.00258	0.00232	0.000576	0.00284	0.00367	0.0015	0.00235	0.00118	0.00218	0.0023	0.000826	0.00252	0.00166	0.00284	0.00222	0.00187	0.00202
AP3D1(S788);	0.00248	0.00292	0.00274	0.00382	0.003	0.00318	0.00496	0.001396	7.40068	0.00716	0.0022	0.00422	0.00372	0.45237	0.0038	0.000908	0.005	0.00304	0.00316	0.0036	0.0034	0.00456	0.00354	0.00692	0.00458	0.00682	0.00322	1.94255	0.88106	0.00386	0.00306	0.00232	0.00516	0.00464	0.001152	0.00568	0.00734	0.003	0.0047	0.00236	0.00436	0.0046	0.001652	0.00504	0.00332	0.00568	0.00444	0.00374	0.00404
AP3D1(T762);	0.00248	0.00292	0.00274	0.00382	0.003	0.00318	0.00496	0.001396	0.001358	0.00716	0.0022	0.00422	0.00372	0.00474	0.0038	0.000908	0.005	0.00304	0.00316	0.0036	0.0034	0.00456	0.00354	0.00692	0.00458	0.00682	0.00322	0.0051	0.00212	0.00386	0.00306	0.00232	0.00516	0.00464	0.001152	0.00568	0.00734	0.003	0.0047	0.00236	0.00436	0.0046	0.001652	3.07252	0.00332	0.00568	0.00444	0.00374	0.00404
AP3D1(T778);	0.00248	0.00292	0.00274	0.00382	1.5915	0.00318	0.00496	0.001396	13.88	0.00716	0.0022	0.00422	0.00372	2.07	0.0038	0.000908	4.6825	0.00304	0.00316	1.8618	0.0034	0.00456	0.00354	0.00692	0.00458	0.00682	0.00322	5.94	3.03	0.00386	0.00306	0.00232	0.00516	0.00464	0.001152	0.00568	0.00734	0.003	0.0047	0.00236	0.00436	0.0046	0.001652	0.00504	0.00332	0.00568	0.00444	0.00374	0.00404
AP3D1(T778);AP3D1(S764);AP3D1(S788);	0.00248	0.00292	0.00274	0.00382	0.003	0.00318	0.00496	0.001396	7.40068	0.00716	0.0022	0.00422	0.00372	0.45237	0.0038	0.000908	0.005	0.00304	0.00316	0.0036	0.0034	0.00456	0.00354	0.00692	0.00458	0.00682	0.00322	1.94255	0.88106	0.00386	0.00306	0.00232	0.00516	0.00464	0.001152	0.00568	0.00734	0.003	0.0047	0.00236	0.00436	0.0046	0.001652	0.00504	0.00332	0.00568	0.00444	0.00374	0.00404
AP3D1(T824);	0.00124	0.00146	2.64	0.00191	0.0015	1.09	19.3	10.5	3.86	0.00358	4.21	1.87	28.6	0.00237	0.98	2.31	0.0025	5.63	2.45	12.4	69.4	4.37	1.69	0.00346	3.98	3	0.968	3.34	6.96	6.53	0.892	0.00116	2.18	34.8	15	0.452	0.00367	0.0015	2.74	0.00118	4.94	4.96	2.38	7	13.3	9.73	8.76	0.00187	0.00202
AP3M1(S142);	7.08	5.46	5.75	11.1	0.0015	3.76	0.00248	0.000698	0.000679	0.476	1.18	0.302	0.00186	0.00237	0.0019	2.96	0.0025	1.48	0.00158	0.0018	0.702	0.00228	0.00177	0.00346	0.00229	0.00341	0.00161	0.00255	0.00106	0.00193	0.00153	0.00116	0.269	0.781	0.857	0.00284	0.00367	0.0957	0.00235	0.00118	0.00218	0.0023	2.3	2.31	0.00166	2.84	1.43	2.08	1.49
AP3S1(S183);	9.95	11.6	5.43	12.5	1.38	6.31	0.00248	0.595	1.91	1.4	1.31	1.84	3.78	0.547	1.67	4.26	0.713	12.2	3.07	2.58	0.412	6.74	3.76	0.0736	1.91	4.43	0.00161	0.355	0.00106	5.83	2.45	0.401	9.98	3.65	7.7	3.66	0.255	1.18	0.279	7.3	0.306	2.68	10.8	15.3	11.5	7.73	12.1	12.6	7.7
AP4E1(R674);AP4E1(S676);	0.00248	0.00292	2.25137	0.00382	0.003	0.00318	0.00496	7.11	0.001358	0.00716	4.58	0.00422	0.00372	0.00474	0.0038	0.000908	0.1735	0.00304	0.00316	0.0036	3.5017	0.00456	1.06177	0.00692	2.56229	0.00682	0.00322	0.0051	0.00212	0.00386	0.00306	0.00232	0.00516	3.64232	0.001152	0.00568	0.00734	0.003	0.0047	0.00236	0.00436	0.0046	2.34083	0.00504	1.67166	4.49284	1.11222	0.00374	3.14202
AP4E1(S676);	0.00248	0.00292	2.25137	0.00382	0.003	0.00318	0.00496	7.11	0.001358	0.00716	4.58	0.00422	0.00372	0.00474	0.0038	0.000908	0.1735	0.00304	0.00316	0.0036	3.5017	0.00456	1.06177	0.00692	2.56229	0.00682	0.00322	0.0051	0.00212	0.00386	0.00306	0.00232	0.00516	3.64232	0.001152	0.00568	0.00734	0.003	0.0047	0.00236	0.00436	0.0046	2.34083	0.00504	1.67166	4.49284	1.11222	0.00374	3.14202
AP5B1(T226);	0.00124	0.00146	0.00137	0.00191	0.0015	0.00159	1.32	0.000698	0.000679	0.00358	0.0011	2.47	0.00186	0.00237	0.0019	1.84	0.0025	0.327	0.00158	0.0018	2.93	0.00228	0.00177	0.00346	0.00229	0.00341	0.00161	0.00255	0.00106	0.00193	0.00153	0.00116	0.00258	0.00232	0.000576	0.00284	0.00367	0.0015	0.00235	0.00118	0.817	0.0023	0.000826	0.00252	2.88	0.00284	0.00222	0.00187	0.00202
APBA1(S407);APBA1(S408);	0.00124	0.00146	0.00137	0.00191	0.0015	0.00159	0.00248	0.000698	0.000679	0.00358	0.0011	0.00211	0.00186	0.00237	0.0019	0.000454	0.0025	0.00152	0.00158	0.0018	0.0017	0.00228	0.00177	0.00346	0.00229	0.00341	0.00161	0.00255	0.00106	0.00193	0.00153	0.00116	0.00258	0.00232	0.000576	3.59	0.00367	0.0015	0.625	0.00118	0.00218	0.0023	0.000826	0.00252	0.00166	0.00284	0.00222	0.00187	0.00202
APBA1(S83);	0.00124	0.00146	0.00137	0.00191	0.0015	0.00159	5.3	3.92	0.000679	0.00358	0.0011	5.4	0.00186	0.532	0.0019	0.847	0.0025	1.61	0.00158	0.0018	0.0017	0.00228	0.00177	3.42	0.00229	0.00341	0.00161	0.00255	0.00106	0.00193	0.00153	0.00116	0.00258	0.00232	0.000576	5.64	0.00367	0.0015	2.39	0.45	0.00218	0.0023	0.000826	0.00252	0.00166	0.00284	0.00222	0.00187	0.00202
APBA3(S11);	13.3	17.3	18.7	15.1	20.3	23.6	16.4	22.6	23.6	18.9	17.1	26.4	20.4	13.8	13.5	18.8	7.24	22.1	14.6	17.7	20.1	6.97	16.7	10.5	9.7	10.7	8.05	9.15	14.4	19.9	8.35	10.4	11.4	19.8	38.6	11	8.38	30.3	10.4	3.73	15.4	35.7	26.2	23.1	17.3	15.9	19.4	10.6	27.6
APBB1(T43);	0.00124	0.00146	1.37	0.137	1.86	0.00159	0.00248	3.81	4.29	0.00358	2.86	4.17	2.01	0.00237	3.37	2.17	0.0025	3.2	1.94	0.0018	5.32	0.475	2.86	0.382	0.00229	0.00341	3.05	0.00255	0.00106	1.56	0.393	2.39	2.81	4.6	1.61	2.67	14.9	4.47	0.00235	0.00118	2.88	2.84	0.000826	0.00252	0.00166	0.00284	0.00222	1.24	1.47
APBB1IP(S526);	0.00124	0.00146	0.00137	0.00191	0.0015	0.00159	0.00248	0.000698	0.000679	0.00358	0.0011	0.00211	0.00186	0.00237	0.0019	0.000454	0.0025	0.00152	0.00158	0.0018	0.0017	0.00228	0.00177	0.00346	0.00229	1.2	11.6	0.00255	0.00106	0.00193	0.00153	0.00116	0.00258	0.00232	0.000576	0.00284	0.00367	0.0015	0.00235	0.00118	0.00218	0.0023	0.000826	0.00252	0.00166	0.00284	0.00222	3.64	0.00202
APBB1IP(S529);	334	299	217	175	66.8	140	60.4	195	162	147	167	107	185	96	130	189	17	244	147	0.0018	345	129	81.6	117	119	136	398	0.00255	61.1	110	23.2	98.6	192	143	136	20.8	97.6	104	75.6	87.1	195	251	270	178	119	224	254	357	0.00202
APBB1IP(T528);	480.002	583.003	501.003	401.004	147.903	308.003	194.205	531.261	525.354	439.024	503.311	258.004	549.362	357.692	428.39	634.25	56.705	573.502	338.003	138.004	728.962	439.222	280.902	313.007	323.205	322.13	1105.1	158.405	261.702	341.44	86.1915	278.002	353.733	405.092	281.394	100.61	313.7	253.311	286.005	171.602	687.965	700.402	688.901	388.005	482.636	699.283	646.562	723.94	800.165
APBB1IP(T534);	0.00124	0.00146	0.00137	0.00191	0.0668	0.00159	0.00248	0.000698	1.15	0.00358	0.308	0.00211	0.00186	0.00237	0.0019	0.000454	0.0025	0.00152	0.00158	0.0018	0.689	0.00228	0.00177	0.00346	0.541	70.1	341	0.00255	0.00106	0.00193	12.3	0.00116	0.00258	0.00232	0.000576	0.00284	37.2	0.0015	0.454	0.00118	0.00218	0.0023	0.000826	0.00252	0.00166	0.00284	0.339	142	0.00202
APC(R2126);APC(S2129);	0.00124	0.00146	0.00137	0.00191	0.0015	0.00159	0.00248	0.000698	0.000679	0.419	0.0011	1.05	0.00186	0.00237	1.43	0.000454	0.376	0.768	0.38	0.0018	1.19	0.00228	0.00177	0.00346	0.766	0.962	0.00161	0.186	0.319	0.00193	1.7	0.00116	2.11	0.00232	0.000576	0.71	0.205	0.856	1.13	0.00118	0.00218	1.4	0.000826	1.83	1.17	0.829	0.975	2.6	0.525
APC(S1044);	1.05	1.45	1.46	0.527	1.03	0.693	2.2	2.81	1.7	0.00358	1.54	3.41	2.04	2.17	2.77	3.1	1.79	1.48	2.03	2.04	4.81	4.5	0.331	1.38	1.99	1.06	1.72	0.449	3.33	0.668	2.88	0.821	1.91	3.51	3.01	0.449	2.59	2.51	2.29	0.811	1.77	3.85	2.31	2.39	3.14	4.52	0.869	2.84	0.399
APC(S107);APC(S111);	0.00124	0.00146	0.00137	0.00191	1.94	0.00159	2.7	4.49	2.33	0.00358	0.855	3.53	1.1	1.69	3.56	3.45	4.47	2.81	3.14	1.58	0.0017	0.454	0.504	0.614	1.91	2.66	0.201	0.261	1.91	2.01	1.39	1.21	0.174	1.69	3.86	1.96	1.62	5.18	2.23	0.00118	0.818	1.72	0.8	0.00252	1.67	1.98	0.45	0.49	3.56
APC(S1356);	0.00124	0.4	0.00137	0.307	0.48	0.297	1.66	1.49	1.5	0.472	0.269	1.09	0.221	2.97	0.432	1.68	1.12	1.66	1.18	1.64	1.06	0.00228	0.00177	0.00346	1.77	0.00341	0.233	0.0706	3.54	0.641	0.975	0.00116	2.1	0.00232	1.45	0.00284	0.00367	1.95	1.16	0.00118	0.719	0.0023	0.000826	0.353	0.00166	0.259	0.663	0.445	0.00202
APC(S1360);	3.66	4.67	3.34	2.82	0.654	0.931	3.01	3.15	1.64	1.76	0.0011	1.59	1.66	3.51	1.07	2.04	2.47	4.69	1.93	2.86	2.09	0.00228	0.436	0.708	2.62	0.00341	0.00161	0.00255	2.3	0.835	1.18	1.5	6.09	1.64	0.000576	0.614	2.12	2.98	2.36	0.958	0.766	0.612	2.14	0.758	2.32	2.49	1.86	0.00187	1.78
APC(S1436);	5.01124	16.31	10.0014	10.274	11.098	6.084	13.96	19.21	15.58	7.75358	2.6311	8.16	9.95	16.76	9.312	9.52	15.84	11.41	21.67	9.714	7.463	2.05228	3.158	4.228	13.65	18.38	2.16161	0.77655	21.04	8.358	15.96	8.663	32.01	10.82	24.62	3.1605	7.932	32.88	5.095	14.1012	3.074	9.5623	8.448	4.77252	6.891	11.93	22.53	11.75	17.53
APC(S2088);APC(S2096);	4.07	2.25	6.61	0.497	2.81	0.702	5.45	0.773	4.28	0.00358	0.0011	7.26	0.00186	2.64	4.35	0.000454	0.0025	0.00152	0.763	0.518	2.98	0.00228	0.00177	0.00346	1.77	3.14	4	0.00255	3.46	0.00193	0.00153	0.00116	0.00258	0.00232	2.69	0.00284	2.94	0.0015	2.15	0.00118	0.7	3.16	0.44	1.09	1.05	2.2	0.00222	2.06	0.00202
APC(S2093);	0.806	0.00146	0.369	0.00191	2.04	0.00159	3.89	1.98	3.13	0.00358	0.0011	10.1	0.00186	0.00237	4.39	2.99	1.16	0.00152	0.00158	0.0018	5.89	0.00228	0.00177	0.394	1.42	1.21	0.00161	0.00255	0.00106	1.16	0.00153	0.565	0.00258	1.27	4.21	1.64	0.00367	0.0015	1.16	0.00118	1.05	3.7	1.46	3.79	2.05	3.64	0.00222	2	0.00202
APC(S2125);	0.00124	0.00146	0.304	0.00191	2.88	0.264	7.66	0.298	4.6	0.728	0.0011	0.00211	0.491	5.95	0.0019	1.01	3.23	0.748	1.23	5.97	0.0017	0.229	0.703	1.99	5.88	0.235	2.7	0.00255	5.21	1.12	15.3	1.35	0.00258	0.00232	3.08	1.34	5.01	6.46	3.1	0.00118	0.5	0.0023	0.000826	1.6	1.28	0.00284	1.39	4.45	0.00202
APC(S2449);	1.11	1.44	0.493	0.00191	1.09	1.06	2.4	3.08	0.000679	2.76	4.81	2.1	2.62	4	1.69	10.2	3.58	2	2.77	5.88	0.0017	1.17	1.18	2.74	2.63	2.25	0.726	0.878	5.12	4.03	1.78	0.00116	3.35	3.69	2.49	1.38	1.81	4.95	2.42	1.45	0.00218	0.933	3.08	0.645	3.65	5.06	0.00222	0.00187	8.3
APC(S2473);APC(T2475);	0.00124	0.00146	0.00137	0.00191	2.87	0.00159	10.6	5.48	5.59	0.442	0.642	5.11	1.95	5	5.66	5.2	4.79	2.02	4.28	3.98	4.83	0.00228	0.00177	0.95	5.7	0.00341	1.39	2.14	5.78	1.23	0.00153	0.00116	0.00258	1.81	4	1.17	2.66	5.94	7.69	0.00118	1.54	7.96	2.06	1.14	6.62	8.35	0.429	1.37	0.00202
APC(S2533);APC(S2535);	1.33	2.62	1.32	0.715	1.82	0.28	3.37	0.643	5.66	0.00358	0.0011	0.00211	1.21	5.87	0.0019	0.000454	5.6	0.835	0.00158	1.7	0.0017	3.31	0.00177	4.82	4.2	2.19	3.01	1.23	9.07	1.28	0.953	0.00116	0.559	0.419	0.000576	2.3	2.31	4.19	8.43	0.00118	0.497	0.0023	2.12	1.91	0.5	1.28	0.00222	0.00187	1.17
APC(S748);	2.93	3.58	0.954	1.89	1.9	1.85	1.79	2.54	1.77	0.528	0.0011	2.99	1.36	1.83	2.89	2.49	1.97	3.06	1.55	0.0018	1.55	0.814	0.776	0.00346	2.47	1.66	0.942	0.00255	0.678	0.00193	0.00153	0.775	3.63	1.5	2.45	1.65	1.68	3.85	2.1	1	2.32	1.81	2.98	3.38	0.00166	0.00284	1.69	3.81	4.96
APC(T1773);	0.00124	0.00146	0.00137	0.00191	0.677	0.00159	4.18	0.341	1.88	1.07	0.0011	0.00211	1.44	0.64	0.0019	0.559	1.08	0.00152	0.00158	0.438	0.0017	0.00228	0.00177	0.00346	2.43	0.00341	0.00161	0.00255	1.56	0.00193	1.27	0.00116	0.00258	0.00232	2.62	0.00284	0.00367	4.72	0.209	0.00118	0.00218	0.0023	0.000826	0.00252	0.00166	0.00284	3.12	0.906	0.00202
APC(T2679);	0.893	1.91	2.12	0.00191	1.76	0.00159	4.28	3.1	1.67	0.00358	0.432	3.59	1.01	3.37	1.2	1.71	2.19	1.03	1.57	1.7	7.57	0.943	0.00177	0.00346	2.73	5.94	3.48	0.00255	2.47	1.48	2.86	0.00116	6.92	1.09	1.87	0.00284	1.85	3.95	2.2	0.00118	0.762	2.46	1.52	1.12	1.19	3.55	0.686	4.61	0.00202
APEH(S185);	0.00124	0.00146	0.00137	6.59	0.846	14	3.11	1.5	1.33	0.522	3.36	1.33	3.27	1.82	1.14	0.64	2.19	1.4	0.951	4.1	1.28	1.45	1.97	4.94	2.38	0.00341	0.408	0.00255	0.00106	0.00193	5.94	3.51	3.96	0.922	2.19	1.44	4.53	1.37	1.71	0.625	1.34	0.0023	2.38	5.37	11.8	0.00284	6.91	3.44	5.3
APH1A(S110);	65.3	47.6	95.7	46.3	11.6	30.1	12.3	0.911	20.4	1.81	2.47	36	17.1	0.225	29.3	27.3	8.3	0.492	9.14	13.1	27.7	1.59	0.848	7.44	13.9	2.05	7.84	3.4	0.204	7.7	7.69	0.179	13.6	48	6.96	3.68	10.3	5.95	0.998	5.82	1.6	1.76	0.646	16.8	30.3	18.9	40.6	22.1	0.952
API5(S464);	119.18	14.61	95.7014	15.87	18.1015	186.4	167.1	76.09	35.9007	128.4	615.7	14.9	254.1	132.93	6.9119	22.2005	43.5	44	34.78	198.8	59.46	210.3	212.6	151.2	183.12	10.6034	34.2016	61.28	100.51	11.94	56.6	38.44	75.5	181.04	0.001152	42.5	93.21	52.3	64.45	10.2012	38.48	14.4023	53.6008	12.6025	396.3	107.2	50.5022	31.5019	358.9
API5(T460);	172.6	31.3	29.17	105.5	32.49	38.95	288.2	183.3	60.9	445	171.7	37.8	450	232.7	5.1919	39.5	67.5	88.5	50.9	336	118.1	461	383.5	339	271.3	0.00682	19.6016	108.86	159.2	22.52	107.7	63.9	109.6	399.8	0.171576	151.2	194.5	72.9	84.8	17.8	156.8	37.2	146.1	33.2	39.87	188.5	105.5	51.8	452.002
APIP(S84);	21.5	40.3	67.5	70.9	19.1	59.4	38.9	54.8	17.7	109	51.9	5.34	49.9	42.7	15.5	11.1	48.6	12.8	45.5	51.2	15.1	20.1	18.8	9.96	72	32.2	15.1	24.7	8.82	88.6	165	27.3	63	37.4	33.8	29.8	64.7	101	17.1	22.4	4.17	17.3	18	21.5	25.5	26.7	13	41.8	65.2
APIP(S87);	6.49	4.12	7.69	8.92	4.48	9.47	11.3	11.9	3.08	19.9	14	1.28	11.9	10.5	0.0019	1.55	8.13	2.27	0.00158	19.1	0.0017	8.93	4.87	6.04	15.4	0.111	0.722	9.18	1.92	9.64	25.2	5.28	11.6	11.6	0.435	12.2	14.6	16	5.71	8.29	0.00218	0.0023	7.56	6.7	5.24	4.87	4.7	6.83	11.9
APLF(S116);	0.00124	0.00146	0.00137	0.00191	3.2	1.38	0.00248	2.99	1.13	0.00358	3.17	14	0.00186	7.24	2.31	1.19	2.88	0.00152	0.00158	1.42	3.88	0.00228	1.21	0.00346	2.8	0.00341	5.02	5.6	9.73	1.28	0.00153	1.43	0.00258	3.43	20.7	5.49	0.00367	4.63	3.34	0.00118	7.16	8.78	7.29	0.00252	0.00166	0.00284	0.00222	0.00187	0.00202
APLF(S131);	6.36	38.4	33.8	40.9	1.72	35.6	6.32	4.72	0.000679	1.59	6.9	3.01	1.68	5.14	0.885	8.84	4.07	0.00152	19.4	0.0018	0.0017	0.00228	0.00177	0.165	3.96	2.49	2.08	5.55	11.1	2.62	0.00153	0.00116	0.00258	5.17	10.3	4.23	4.04	12.7	0.00235	5.64	5.47	8.81	18.3	51.8	27.5	5.22	1.8	38.9	1.43
APLF(T155);	0.00124	0.00146	0.00137	0.00191	0.0015	0.501	4.2	0.000698	0.000679	0.00358	5.56	0.00211	4.6	3.17	0.0019	1.44	0.0025	2.57	0.734	2.37	2.84	0.00228	0.00177	0.00346	0.00229	0.00341	0.00161	0.00255	0.00106	0.00193	0.00153	0.00116	0.00258	0.00232	0.83	0.00284	0.00367	0.0015	2.62	0.00118	0.00218	0.0023	1.48	0.00252	1.65	0.00284	0.00222	0.675	0.00202
APLP2(S213);	2.22	5.64	5.5	3.79	0.0015	1.07	12.3	1.08	7.92	12.4	0.46	0.00211	0.00186	3.87	2.58	0.000454	1.07	0.239	3.19	5.76	1.8	3.24	34	2.06	2.66	0.00341	0.00161	0.365	7.03	0.978	4.09	5.46	2.04	0.33	0.000576	8.57	41.1	7.21	0.15	7.06	0.611	0.0023	0.959	1.92	0.00166	4.66	14.4	7.09	12.6
APMAP(T19);	1.71	0.631	0.00137	0.00191	0.864	0.00159	0.00248	0.979	2.41	2.83	0.0011	6.08	0.00186	0.209	10.1	7.87	0.0025	0.635	2.69	0.0018	13.2	4.11	0.00177	4.36	2.81	0.00341	0.00161	0.00255	0.00106	0.00193	0.00153	1.34	0.00258	6.98	1.63	1.46	0.00367	0.0015	1.27	0.00118	3.45	16.9	5.21	4.75	0.00166	0.00284	0.00222	3.63	0.00202
APOA2(S68);	0.00124	0.00146	0.00137	0.00191	0.0015	0.00159	0.00248	0.000698	0.000679	0.00358	0.0011	0.00211	0.684	0.00237	0.0019	0.000454	35.2	17.5	0.00158	0.0018	0.0017	0.00228	0.00177	0.00346	0.00229	0.00341	0.00161	0.00255	0.00106	0.00193	0.00153	0.00116	0.00258	36.8	0.000576	32	0.00367	0.0015	0.00235	0.00118	0.00218	0.0023	0.000826	0.00252	1.31	0.00284	0.00222	0.00187	0.00202
APOB(S4048);	0.00124	0.00146	0.259	0.00191	0.0015	0.201	0.00248	0.000698	0.000679	0.00358	0.0011	0.00211	0.00186	0.00237	0.0019	0.000454	0.0025	5.01	0.00158	0.0018	0.0017	0.00228	0.00177	0.00346	0.00229	0.00341	0.00161	0.00255	0.00106	0.00193	0.00153	0.00116	0.00258	3.88	0.000576	0.00284	0.00367	0.0015	0.00235	0.00118	0.00218	0.0023	0.000826	0.00252	1.11	0.00284	0.00222	0.00187	8.78
APOB(T201);	3.14	2.96	3.65	4.63	4.31	3.97	3.14	6.51	3.28	28	4.28	2.85	3	2.19	6.62	7.12	0.0025	4.78	6.4	2.79	3.89	7.25	1.38	0.401	1.44	1.32	5.7	0.00255	0.00106	6.78	2.57	0.00116	3.61	5.71	4.79	0.00284	1.62	2.83	0.68	0.00118	8.87	15.1	3.44	6.93	2.34	0.00284	3.32	3.43	0.00202
APOBEC3C(S46);	1.66	2.21	0.53	10.5	6.32	3.25	14.4	10.1	4.51	6.76	7.38	3.42	8.77	3.66	8.33	8.43	19.5	10.8	5.1	8.9	4.26	3.92	5.08	14.6	1.4	4.21	4.71	8.6	6.67	2.53	9.82	6.28	7.99	4.47	3.97	6.92	1.58	30.3	4.19	6.59	3.13	14.7	3.34	8.26	9.21	12.8	4.82	9.73	3.15
APOBR(R159);APOBR(S162);	18.7	12.2	9.54	15.6	0.591	10.9	3.36	1.28	7.87	6.03	1.18	1.03	0.766	0.00237	2.78	2.65	0.0025	4.52	0.00158	0.479	1.48	0.34	0.591	0.459	0.00229	0.949	0.00161	0.653	0.156	0.00193	0.00153	0.00116	0.00258	0.00232	0.000576	0.00284	2.02	1.35	0.584	2.82	1.16	15.3	15.3	30	21.3	1.02	57.1	13.2	13.6
APOBR(S1004);APOBR(S1007);	766.1	576	754.5	454.59	17.7015	269.5	25.6	20.1007	104.2	101.7	58.96	30.1021	40.8019	6.35237	97.15	60.1	12.2025	131.28	10.8016	15.4018	56.4	30.5023	39.26	56.9035	17.4023	83.53	13.0016	11.5025	21.4011	3.79193	94.1015	12.7012	69.5026	34.9023	12.836	26.1028	129.8	4.9815	19.4023	60.16	64.8	158.1	147.4	194.7	143.8	150.5	269.7	246	31.32
APOBR(S1007);	766.1	576	754.5	454.59	17.7015	269.5	25.6	20.1007	104.2	101.7	58.96	30.1021	40.8019	6.35237	97.15	60.1	12.2025	131.28	10.8016	15.4018	56.4	30.5023	39.26	56.9035	17.4023	83.53	13.0016	11.5025	21.4011	3.79193	94.1015	12.7012	69.5026	34.9023	12.836	26.1028	129.8	4.9815	19.4023	60.16	64.8	158.1	147.4	194.7	143.8	150.5	269.7	246	31.32
APOBR(S175);	80.31	39.86	25.47	49.45	3.603	45.56	9.368	0.851396	29.18	14.0336	0.0033	2.11422	0.00558	0.00711	17.3919	8.92045	0.0075	11.7915	0.00474	0.0054	26.5517	1.59228	0.00531	6.08346	2.29829	3.33341	9.39322	1.4751	0.11512	0.00579	0.00459	0.00348	0.00774	0.00696	0.756152	0.00852	32.7837	0.0045	0.5327	0.00354	6.69218	24.25	29.063	123.82	70.96	16.73	40.02	64.3019	0.77304
APOBR(S413);	14.1	7.96	6.77	10.2	0.0015	8.78	0.00248	0.000698	19.5	0.00358	0.0011	0.00211	0.00186	0.00237	0.0019	0.000454	0.0025	7.03	0.00158	0.0018	11.4	0.00228	0.937	0.00346	0.00229	12.2	0.00161	2.14	3.21	0.00193	0.00153	0.00116	0.00258	0.00232	4.61	0.00284	3.82	0.0015	3.57	0.00118	0.00218	12.4	11.7	32.2	33.9	20.3	12.6	38.8	8.37
APOBR(S592);	5.72	0.802	0.233	5.99	0.0015	1.76	0.00248	0.000698	0.000679	0.00358	0.849	0.988	0.0619	0.00237	8.67	0.000454	0.0025	0.00152	0.00158	0.0018	18.3	0.00228	0.00177	0.00346	0.00229	0.00341	0.608	0.00255	0.0908	0.00193	0.44	0.00116	0.252	0.164	0.000576	0.572	1.35	0.338	0.229	0.00118	0.00218	33.8	2.11	0.884	1.8	0.00284	2.6	0.209	0.00202
APOBR(S602);	0.00124	0.00146	0.00137	0.00191	0.403	2.27	2.68	1.82	4.81	1.62	29.9	0.00211	0.00186	0.00237	7.37	9.35	0.234	0.443	0.00158	0.233	6.15	0.00228	0.00177	0.00346	0.00229	0.289	0.00161	0.00255	0.00106	2.46	0.00153	0.00116	0.00258	0.00232	1.49	0.00284	5.06	0.0015	0.00235	0.00118	1.38	6.02	0.515	21.4	0.00166	0.401	0.753	25	0.00202
APOBR(S73);	72.2	92.72	74.94	70.91	21.6015	123.002	28.1025	41.7007	47.28	27.4036	76.3011	70.16	24.5019	0.00474	34.27	14.5005	0.005	28.975	0.00316	0.0036	84.9017	31.6023	27.123	14.3035	4.63229	25.0034	1.72161	16.383	12.0011	30.3019	0.00306	9.84116	57.0026	49.2023	90.3006	21.2028	10.112	29.2015	13.2023	33.9012	32.206	80.53	55.37	68.47	78.96	77.41	57.18	89.16	61.802
APOBR(S815);	34.6	27.8	23.2	36.4	4.67	21.2	8.51	7.8	12.5	25.8	9.31	6.17	7.81	13.5	2.75	11.9	6.14	4.41	1.7	7.48	7.18	9.37	14.4	4.64	1.63	6.59	5.71	10.1	6.81	7.83	0.00153	1.32	0.00258	8.78	5.81	8.72	5	5.59	4.88	30.3	14.7	17.1	21.7	12.2	16.9	15.8	39	13.6	29.9
APOBR(S837);	3.04	0.748	1.48	3.06	0.0015	4.16	0.00248	0.241	1.66	3.73	0.463	2.8	0.986	2.32	0.0019	1.22	2.35	0.00152	1.05	0.0018	0.833	4.29	2.26	1.49	1.33	0.00341	0.00161	3.14	2.38	8.34	0.00153	2.22	0.00258	0.857	0.702	0.00284	0.00367	0.0015	6.18	4.08	3.91	0.711	0.000826	0.938	2.03	1.46	2.88	0.894	3.23
APOBR(S930);	8.09	4.86	3.9	6.23	0.0015	5.47	0.874	0.311	1.24	3.21	1.25	0.525	0.155	0.00237	0.0019	0.635	0.0025	1.57	0.00158	0.0018	0.305	0.00228	0.44	0.00346	0.00229	0.00341	0.186	0.00255	0.103	0.00193	0.00153	0.00116	0.204	0.00232	0.000576	0.362	0.654	0.518	0.00235	0.725	0.879	3.97	5.36	5.72	6.3	1.5	9.97	3.36	7.76
APOBR(S953);	4.98	2.97	2.42	3.45	0.0015	3.14	1.53	0.000698	2.67	0.764	0.0011	2.41	0.00186	0.00237	0.0019	0.000454	0.0025	1.09	0.977	0.0018	3.07	0.00228	0.00177	0.00346	0.00229	0.00341	0.00161	0.00255	0.00106	2.24	0.00153	0.00116	0.00258	0.00232	0.000576	0.00284	0.00367	0.0015	0.00235	0.00118	0.00218	3.68	2.13	0.00252	3.59	4.22	3.92	0.00187	3.87
APOBR(S973);	36	47.3	33.9	54.9	0.607	37.4	3.78	1.72	11.1	9.62	2.85	2.11	0.376	0.00237	3.74	5.15	0.223	6.73	0.00158	0.0018	6.62	1.18	3.65	0.00346	0.00229	7.56	0.54	0.00255	0.604	0.831	0.00153	0.00116	0.00258	1.64	1.55	0.00284	8.21	0.457	0.00235	2.92	5.47	13.1	25.2	38.5	15.1	6.5	64.3	55.6	10.8
APOBR(S975);	10.1	0.00146	0.00137	0.00191	0.0015	1.95	0.748	0.000698	3.7	3.02	0.0011	0.00211	0.00186	0.00237	0.495	0.000454	0.0025	0.00152	0.00158	0.0018	0.0017	0.00228	0.00177	0.00346	0.00229	0.00341	0.00161	0.00255	0.00106	0.00193	0.00153	0.00116	0.00258	0.00232	0.000576	0.00284	1.68	0.0015	0.00235	0.00118	0.00218	1.16	6.04	6.47	2.7	0.00284	28.8	9.57	4
APOBR(T100);	0.00124	0.00146	0.00137	0.00191	0.0015	0.00159	0.00248	0.000698	0.000679	0.00358	0.0011	0.00211	0.00186	0.00237	0.0019	0.000454	0.0025	0.00152	0.00158	0.0018	0.0017	0.00228	0.00177	0.00346	0.00229	0.00341	0.00161	0.00255	0.00106	0.00193	0.00153	0.00116	0.00258	0.00232	0.000576	0.00284	0.00367	0.0015	0.00235	0.00118	0.00218	0.0023	0.000826	0.415	0.00166	0.00284	0.00222	5.94	0.00202
APOBR(T565);	318.93	429.64	384.24	395.57	63.0045	183.97	182.73	125.26	308.53	107.68	147.35	80.6921	102.704	78.4914	102.392	109.36	59.3225	129.23	66.1716	72.7618	238.93	90.5523	165.872	121.723	92.6046	87.06	36.0732	186.32	130.1	73.07	17.6531	56.7023	102.803	106.816	88.633	95.3428	282.31	80.22	217.18	103.511	101.062	378.83	304.76	276.92	470.1	321.11	502.25	364.91	336.4
APOBR(T565);APOBR(M558);	29.8	38	37.2	32.6	0.0015	14.8	21.6	9.18	43	17.5	25.4	0.00211	0.00186	0.00237	0.0019	0.000454	2.81	28.2	2.97	7.84	32.4	0.00228	0.00177	0.00346	0.00229	21.1	0.00161	12.9	18.4	7.26	0.00153	0.00116	13.7	0.00232	1.79	5.85	28	20.1	24.2	16.6	0.00218	52.2	54.4	45.5	33.1	25.7	91.4	94.3	38
APOBR(T628);	19.9	21.8	19.2	28.7	0.0789	9.1	4.01	0.35	3.5	9.99	0.242	2.38	0.225	0.00237	0.0019	0.000454	0.0025	6.99	0.00158	0.0018	3.19	0.213	0.277	1.08	0.00229	1.35	0.00161	2.73	0.00106	0.00193	0.00153	0.00116	0.00258	0.00232	0.000576	4.67	4.2	3.92	2.26	0.00118	0.656	11.3	4.17	11.1	15	2.73	18.7	5.72	12.8
APOBR(T643);	2.93	2.03	1.89	3.95	0.0015	1.59	0.00248	0.000698	0.000679	0.00358	0.0011	0.00211	0.00186	0.00237	0.0019	0.000454	0.0025	0.00152	0.00158	0.0018	0.0017	0.00228	0.00177	0.00346	0.00229	0.00341	0.00161	0.00255	0.00106	0.00193	0.00153	0.00116	0.00258	0.00232	0.000576	0.00284	0.00367	0.0015	0.00235	0.00118	0.00218	0.0023	0.000826	0.00252	1.12	0.00284	0.00222	0.00187	0.00202
APOBR(T716);	0.00124	0.00146	0.00137	0.00191	0.0015	0.00159	0.00248	0.000698	0.000679	0.00358	0.0011	0.00211	0.00186	0.00237	0.0019	0.000454	0.0025	0.00152	0.00158	0.0018	0.0017	0.00228	0.00177	0.00346	0.00229	0.00341	0.00161	0.296	0.00106	0.00193	0.00153	0.00116	0.00258	0.00232	0.000576	0.00284	0.00367	0.0015	0.00235	0.00118	0.00218	6.23	0.000826	0.00252	0.00166	0.00284	0.00222	0.00187	0.421
APOBR(T726);	7.29	8.25	5.22	7.37	1.53	4.06	0.302	0.000698	0.769	0.738	0.363	0.424	0.00186	0.00237	0.753	0.0626	0.5	1.01	0.00158	0.0018	0.221	0.00228	0.148	0.248	0.00229	0.00341	0.455	0.00255	0.00106	0.593	0.00153	0.00116	0.00258	0.321	0.571	0.224	1.52	0.0015	0.00235	0.00118	0.316	1.01	1.33	4.08	2.38	1.34	17.5	3.92	0.331
APOE(T148);	0.00124	0.00146	0.00137	0.00191	0.0015	0.00159	0.283	0.000698	0.000679	0.00358	0.0011	0.00211	0.00186	0.244	0.0019	0.000454	0.0025	10.3	0.785	0.0018	1.06	0.00228	0.646	0.00346	0.00229	12.2	0.00161	0.00255	0.00106	0.00193	0.00153	0.00116	0.00258	2.56	0.000576	1.33	0.00367	0.0015	0.00235	0.00118	0.00218	0.0023	0.000826	0.00252	0.00166	0.00284	0.00222	0.00187	0.00202
APOL1(T307);	1.48	0.00146	0.00137	0.346	1.83	0.372	3.66	3.11	4.04	6.26	2.97	1	0.734	1.58	1.57	0.723	1.89	7.04	0.585	0.995	3.19	2.6	1.72	2.3	2.72	6.84	0.00161	0.00255	3.13	2.83	0.00153	0.00116	3.56	3.77	3.65	0.615	0.57	3.26	3.43	0.491	3.67	5.22	0.000826	1.23	2.92	1.34	6.55	17.2	2.55
APOL5(S406);	51.5	80.2	49.4	67	19.7	75.6	151	33.8	53.5	26.7	45.5	24.7	24.9	182	145	38.9	31.2	57	19.9	26.1	25.3	15.2	13.3	12.9	20.9	49.3	38.2	152	18.7	85.9	16.7	83.9	39.9	40.2	166	13.5	29.5	31.4	170	0.205	22.2	8.73	23.7	44	16.6	64.4	111	58.3	281
[truncated: 25,553 more rows]
[truncated: 11 more columns]

## Sheet: KSEA_pSite
Attribution CC-BY-NC-ND: Anyone can share this material, provided it remains unaltered in any way, this is not done for commercial purposes, and the original authors are credited and cited.
[truncated: 85 more rows]
[truncated: 10 more columns]

## Sheet: Proteomics
Attribution CC-BY-NC-ND: Anyone can share this material, provided it remains unaltered in any way, this is not done for commercial purposes, and the original authors are credited and cited.
[truncated: 6,638 more rows]
[truncated: 15 more columns]

[truncated: 4 more sheets: PTMs, Drug Response, RNA Seq, DNA Seq]
