# Supplementary material for: Integrative phosphoproteomics defines two biologically distinct groups of KMT2A rearranged acute myeloid leukaemia with different drug response phenotypes
Source: Signal Transduct Target Ther. 2023 Feb 27;8:80. doi: 10.1038/s41392-022-01288-1 (PMC9968719; doi:10.1038/s41392-022-01288-1)
Supplement: Supplementary file 3 — Supplementary Dataset 2 [file 41392_2022_1288_MOESM3_ESM.xlsx]

## Sheet: Info
Attribution CC-BY-NC-ND: Anyone can share this material, provided it remains unaltered in any way, this is not done for commercial purposes, and the original authors are credited and cited.
Sheet	Description
Sample_Details	Details of the vials used as samples and the patients where they were obtained
PRIDE	Link between samples and the files submitted to PIDE repository
Phosphoproteomics	Dataset of phosphorylated peptide abundancy across primary

## Sheet: Sample_Details
Attribution CC-BY-NC-ND: Anyone can share this material, provided it remains unaltered in any way, this is not done for commercial purposes, and the original authors are credited and cited.
Sample_Name	Type	Disease	Gender	Stage	Karyotype Group	Karyotype	FAB Description	Blast PB (%)	Blast BM (%)
C0208	PB	AML		Diagnosis	MLLGA	t(6;11)	AML M5A
F8757	PB	AML	Female	Diagnosis	MLLGA	46XY,t(6;11)(q27;q23) [10]	AML M5 - Acute monocytic leukemia	72
R6171	Unknown	AML	Male	Diagnosis	MLLGA	46XY,ins(10;11)(p12;q23q21)[10]	AML M5A	0	92
R7026	BM	AML	Male	Diagnosis	MLLGA	46XY,t(10;11)(q22;q23)[10]	AML M4 - Acute myelomonocytic leukemia	16
SF10	BM	AML	Female	Diagnosis	MLLGA	46,XX,t(9;11)(p22;q23)_5/20/46,XX_15/20	Not Reported	4	93
SF13	BM	AML	Male	Diagnosis	MLLGA	46,XY,+4,-6,+8,+9,+10,del(11q),+18,+19,+mar,mar/ 53,XY,+4,+6,+8,+9,+10,+18,+19,t(6;11)(q27;q23); MLLT4-MLL	AML M5 - Acute monocytic leukemia		60
T5876	BM	AML	Male	Diagnosis	MLLGA	46,XY,ins(10;11)(p12;q13q23)[5]/46,idem,add(9) (q34[2]/46,XY[2].nuc ish(MLLx2)(5'MLL sep 3'MLLx1)[91/100],(ABL1,BCR)x2[100]	AML M1 - Acute myeloblastic with minimal maturation
T5896	BM	AML	Female	Diagnosis	MLLGA	45,X,der(X)t(X;11)(q28;q23),add(6)(p23),ins(10;11)(p12;q23q13),der(11)t(11;18)(q13;q?),dic(17;18)(?;?)[10].ishder(X)t(X;11)(wcpX+,wcp11+,3'MLL+),ins(10;11)(wcp10+,wcp11+,5'MLL+),der(11)t(11;18)(wcp11+, wcp18+),dic(17;18)(wcp17+,TP53+,D17Z1+,wcp18+)nuc ish(MLLx2)(5'MLL sep 3'MLLx1)[93/100].	AML M5 - Acute monocytic leukemia	79
T7880	PB	AML	Female	Diagnosis	MLLGA	46,XX,t(6;11)(q27;q23),del(11)(p13p15)[10].nucish(MLLx2)(5'MLL sep 3'MLLx1)[92/100]	AML M4 - Acute myelomonocytic leukemia	89	94
T8546	BM	AML	Male	Diagnosis	MLLGA	46,XY,t(6;11)(q27;q23)[10].nuc ish(MLLx2)(5'MLL sep 3'MLL)[100]	AML M5A	98
X7892	Unknown	AML	Male	Diagnosis	MLLGA	46,XY,dir ins(6;11)(q27;q13q23)	AML M4 - Acute myelomonocytic leukemia	85
R5156	BM	AML	Female	Diagnosis	MLLGB	46XX,inv(1)(p32q32),t(11;17)(q23;q25)[3(+2)]	AML M4 - Acute myelomonocytic leukemia	34
SF02	BM	AML	Male	Diagnosis	MLLGB	46,XY,abn(11q)_20/20	Not Reported		23
SF16	BM	AML	Male	Diagnosis	MLLGB	49,XY,+mult mar(inc)_2/20/46,XY_18/20 (has also t(9;11) although frequency not indicated)	Not Reported	22	20
T0993	PB	AML	Female	Diagnosis	MLLGB	46 XX,t(11;19)(q23;p13.1)[10] NUC ISH(MLLX2)(5'MLL SEP 3'MLLX1)[94/100]	AML M5 - Acute monocytic leukemia	14
T2353	PB	AML	Male	Diagnosis	MLLGB	46,XY,t(11;17)(q23;q21)[10].nuc ish(MLLx2)(5'MLL sep 3'MLLx1)[80/100]	AML M5 - Acute monocytic leukemia	1	65
IRC01	PB	AML	Female	Diagnosis	KMT2A-MLLT10	ins(10;11)(p12;q23q24)
IRC02	BM	AML	Female	Diagnosis	KMT2A-MLLT4	t(6;11)(q27;q23)
R0418	BM	AML	Female	Diagnosis	KMT2A-MLLT4	47,XX,t(6;11)(q21;q23), +9	AML M4 - Acute myelomonocytic leukemia	53
IRC03	PB	AML	Male	Relapse	KMT2A-MLLT11	47,XY,t(1;11)(p32;q23),+8
IRC04	PB	AML	Male	Diagnosis	KMT2A-MLLT11	der(11)t(1;11)(p32;q23)
F9429	PB	AML	Female	Diagnosis	KMT2A-ELL/MLLT1	46,XX,t(11;19)(q23;p13)	AML M4 - Acute myelomonocytic leukemia	12
C2891	PB	AML	Female	Diagnosis	KMT2A-MLLT3	t(9;11)	AML M1 - Acute myeloblastic with minimal maturation
C3651	PB	AML	Female	Diagnosis	KMT2A-MLLT3	46,XX,t(9;11)(p21;q23)	AML M5 - Acute monocytic/monoblastic leukemia
F1825	BM	AML	Male	Diagnosis	KMT2A-MLLT3	46,XY,der(1) (p13p36);t(9;11)(p22;q23)	AML M5 - Acute monocytic/monoblastic leukemia	96
R4310	PB	AML	Male	Diagnosis	KMT2A-MLLT3	t(9;11)	AML M5 - Acute monocytic/monoblastic leukemia	11
R4550	PB	AML	Female	Diagnosis	KMT2A-MLLT3	47, XX,t(9;11),+8	AML M5 - Acute monocytic/monoblastic leukemia
R5112	PB	AML	Female	Diagnosis	KMT2A-MLLT3	t(9;11)	AML M5B	22
R6060	PB	AML	Male	Diagnosis	KMT2A-MLLT3	48,XY,t(9;11),+9,+19	AML M5 - Acute monocytic/monoblastic leukemia	64
T4311	BM	AML	Female	Diagnosis	KMT2A-MLLT3	t(9;11)			67
T5033	BM	AML	Male	Diagnosis	KMT2A-MLLT3	t(9;11)	AML M5A	82	92
T7406	BM	AML	Male	Diagnosis	KMT2A-MLLT3	46,XY,t(9;11)(p22;q23)	AML M5A	97	87
T7476	BM	AML	Female	Diagnosis	KMT2A-Unknown	abn(11q23)	AML M5A	27	65

## Sheet: Phosphoproteomics
Attribution CC-BY-NC-ND: Anyone can share this material, provided it remains unaltered in any way, this is not done for commercial purposes, and the original authors are credited and cited.
sites	C0208	F8753	R6171	R7026	SF10	SF13	T5876	T5896	T7880	T8546	X7892	R5156	SF02	SF16	T0993	T2353	IRC01	IRC02	R0418	IRC03	IRC04	F9429	C2891	C3651	F1825	R4310	R4550	R5112	R6060	T4311	T5033	T7406	T7476
AAGAB(S310);AAGAB(S311);	262.17	73.08	75.2	224.5	165.009	108.9	238.94	77.5	172.4	11.2142	78.6	32.28	112.3	80.4085	97.3	59.35	80.8087	69.75	121.1	55.8	48.67	25.4036	34.4	76.1	93.9	108.9	80.8	70.5	72	17.82	129.8	9.21	15			MLLGA in dataset 1
AAGAB(S310);AAGAB(S311);AAGAB(M297);	259	70.6	52.5	195	165	90.5	235	23.7	144	11.2	66.5	28.9	94.8	80.4	68.7	50.1	80.8	65.3	89.3	43.3	9.87	25.4	11.1	58.1	46.4	93	55.9	54.8	42.9	15.9	80.3	3.84	13.5			MLLGB in dataset 1
AAK1(S14);	15.8	0.00912	0.00322	0.00521	6.58	19.7	0.0117	0.00711	0.00898	0.0142	0.00327	0.00832	0.00496	0.00848	0.000642	6.05	8.63	13.3	5.86	0.00595	17.4	0.00365	5.23	9.43	8.94	2.04	7.15	0.0141	11.4	13.2	0.000841	0.00893	0.0132			KMT2A-MLLT10
AAK1(S28);	0.0334	105.01	13.8032	2.26521	22.7092	3.64582	19.4117	8.04711	54.5	5.8142	9.53327	12.2083	22.805	13.2085	7.30064	8.6283	16.54	19.47	13.6	4.70595	2.05677	5.01365	3.21	14.67	15.18	7.05475	3.92	0.9591	17.47	7.1936	51.8008	0.01786	4.3932			KMT2A-MLLT4
AAK1(S642);	30.6	42.6	111.4	14.4052	61.4	37.1	78.4	18.07	61.909	0.0284	0.00654	97.5	51.3	34.1	75	64.5	7.20874	118.2	4.86206	33.2	72.9	77.8	30.6	40	150.3	49.4	122.6	27.8	104.3	0.0072	105.1	0.01786	1.9432			KMT2A-MLLT11
AAK1(S652);	5.98	4.59	12.2	0.00521	4.6	2.5	9.12	0.695	19.6	10.2	4.48	3.71	2.38	0.619	1.09	2.21	1.84	21.3	0.00206	2.58	3.3	2.55	2.41	1.12	22.3	2.55	12.8	0.0141	2.74	0.0036	2.92	22.4	0.0132			KMT2A-ELL/MLLT1
AAK1(S690);	1.68	0.00912	0.00322	0.00521	0.00923	5.66	0.0117	0.00711	0.00898	0.0142	0.00327	4.33	0.00496	5.62	2.6	0.0083	0.00874	11.2	0.00206	0.00595	0.00677	5.91	0.00315	2.36	0.00241	2.77	2.59	0.0141	0.0033	16.7	0.000841	6.39	0.0132			KMT2A-MLLT3
AAK1(S741);	0.0167	0.00912	20.6	0.00521	0.00923	5.43	0.0117	23.4	17.1	0.0142	3.07	0.00832	0.00496	0.00848	2.6	6.36	0.00874	6.26	0.961	0.00595	4.28	0.00365	1.58	5.92	8.74	0.00475	10.4	0.0141	0.0033	0.0036	11.9	0.00893	0.0132			KMT2A-Unknown
AAK1(T605);	67.8	103	23.8	10.6	41	49.5	210	50.4	161	19.4	0.00327	48	148	40.6	104	67.8	72.6	32.7	96.6	38.5	39.4	67.3	51.2	96	14.8	122	8.45	108	53.1	185	53.1	19.9	54.1
AAK1(Y687);	1.68	0.00912	0.00322	0.00521	0.00923	5.66	0.0117	0.00711	0.00898	0.0142	0.00327	4.33	0.00496	5.62	2.6	0.0083	0.00874	11.2	0.00206	0.00595	0.00677	5.91	0.00315	2.36	0.00241	2.77	2.59	0.0141	0.0033	16.7	0.000841	6.39	0.0132
AATF(S203);	0.0334	0.01824	63.3032	0.01042	0.01846	0.01164	0.0234	11.5071	0.01796	0.0284	0.00654	0.01664	0.00992	0.01696	0.846642	0.0166	1.95874	2.60413	0.00412	20.0059	64.26	0.0073	38.19	5.88282	53.19	0.0095	41.6	18.0141	18.8033	0.0072	22.5008	0.01786	0.0264
AATF(S316);	0.0334	6.67	130.9	81.1	161.2	122.1	79.4	51.09	111.6	128.1	122.3	13.3	54	1.53848	24.5	16.61	27.36	6.66413	31.24	33.4059	96	0.0073	18.5	17.225	87.2	0.0095	110.4	74.2	111.94	186.004	109.8	250.2	167.3
AATF(S320);AATF(S321);	0.0668	9.02912	181.8	114.805	264.209	221.506	97.7117	58.3871	180.509	202.514	151.45	19.5183	90.505	1.55544	38.7006	24.45	49.9687	6.67239	36.7821	42.9719	118.8	0.0146	23.63	21.9	107.31	0.019	131.39	90.8141	138.08	372.007	130.87	295.409	259.13
AATF(T310);	0.0334	8.64	199.8	40	120.4	45.4	122.2	87.6	80	96.4	204	14.18	28.6	3.06	20.6	24	9.52	13.32	51.4	66.8	165.4	0.0073	33	33	152.4	0.0095	188	109.6	204	0.0072	189.8	410	164
AATF(Y305);	0.0334	6.67	132.4	53.7	163.2	122.1	79.4	51.09	108.9	122.6	126.6	13.3	50.8	1.53848	24.5	16.61	27.36	6.66413	31.24	33.4059	96	0.0073	18.5	17.225	87.2	0.0095	110.4	71.4	111.94	186.004	109.8	250.2	167.3
ABCF1(S105);	1410.12	834.209	1910.28	1611.67	1893.66	1259.61	1144.74	2596.71	1537.39	411.357	2071.86	844.408	1184.08	464.554	1060.41	2055.5	1962.34	1918.2	1144.98	1051.41	1174.61	779.234	1696.7	1517.7	706.592	1317.11	2510.5	2145.03	1881.91	351.411	1959.7	710.627	889.63
ABCF1(S105);ABCF1(T108);ABCF1(S109);	264.017	92.5091	460.38	842.3	412.05	467.006	365.012	738.6	388.37	62.6142	400.96	97.1083	421.78	148.008	411.31	645	391.009	144.004	415.58	117.006	306.007	95.2036	293.003	218.003	126.002	239.91	712.7	797.03	364.003	126.004	638	63.8089	164.013
ABCF1(S140);	0.0167	0.00912	0.00322	0.00521	0.00923	0.00582	0.0117	76.9	0.00898	0.0142	126	0.00832	0.00496	0.00848	0.000642	96.1	51.1	317	0.00206	90.4	94.4	0.00365	430	93.3	161	0.00475	83.5	0.0141	0.0033	0.0036	47.6	0.869	0.0132
ABCF1(S22);	0.0167	0.00912	0.00322	9.86	0.00923	7.23	0.0117	9.5	0.00898	0.0142	1.38	0.00832	25.7	0.00848	10.5	13.1	0.00874	0.00413	0.00206	0.00595	0.00677	0.00365	0.00315	0.00282	21.9	0.482	0.00277	0.578	0.0033	0.0036	4.13	0.00893	5.29
ABCF1(S228);	567.833	829.8	447.04	677	745.3	688.4	909.5	1150	804.5	200.185	375.703	478.04	639.9	633.7	520.3	486.6	16.2262	368.78	816.11	585.43	600.77	277.94	469.743	873.8	87.5524	8.32425	623.6	904.7	755.95	398.8	544.7	245.189	425.2
ABCF1(T108);	792.317	353.709	745.28	1252.16	915.15	831.506	615.323	1307.71	810.579	123.843	987.76	276.008	746.08	310.537	694.31	1186.8	646.339	604.804	808.98	294.806	546.507	240.134	777.303	532.903	292.792	628.61	1300.5	1348.03	570.907	147.011	995.8	213.118	301.416
ABI1(S183);	0.0334	81.4091	304.7	89.3052	0.01846	298.5	2.2117	288.4	46.06	0.7812	238.003	200.73	126.005	153.008	255.3	324.4	159.009	140.73	230.1	183.006	300.5	149.004	233.4	233.2	535.6	229.3	232.5	196.1	361.4	531.2	356.2	75.9089	355.4
ABI1(S222);	0.0167	93.5	1.67	43.2	420	361	35.6	146	24.3	6.05	44.4	696	1620	69.9	464	133	129	17.3	60.8	232	22.9	75.6	0.00315	64.7	426	2110	315	147	133	43.8	3.84	0.00893	19.1
ABI1(S323);	0.0167	41.4	0.00322	0.00521	0.356	63.5	0.0117	0.00711	0.00898	0.0142	9.16	39.2	0.00496	11.6	0.000642	4.89	5.12	0.00413	0.00206	12	33.9	0.00365	0.00315	13.2	7.77	71.1	9	2.64	2.41	0.0036	0.000841	0.00893	0.0132
ABL1(S716);	7.65	0.00912	27.1	0.00521	0.00923	30.1	0.0117	25.2	0.00898	0.0142	0.00327	24.9	45	0.00848	23.3	29.4	0.00874	35.8	87.8	15.5	0.00677	42.7	3.22	17.3	0.00241	105	26.6	0.568	0.0033	16.7	0.000841	0.00893	23.6
ABL2(M787);ABL2(S785);	0.0167	0.00912	0.00322	0.00521	0.00923	0.00582	0.0117	0.00711	4.38	0.0142	2.28	0.00832	0.00496	3.13	1.83	1.97	0.00874	0.00413	0.00206	0.00595	0.00677	0.00365	0.00315	0.00282	0.00241	0.00475	0.00277	0.0141	0.0033	0.0036	0.000841	0.00893	0.0132
ABL2(S620);	32.2	40.3	50.1	6.73	41	29.6	78.3	0.00711	59.8	0.0142	28.5	15	53.2	35.3	37	27.8	36.2	18.6	76.5	23.2	53.3	21.1	26.1	24.1	0.00241	66.2	0.00277	109	25	8.91	26.2	40.9	9.45
ABL2(T313);ABL1(T267);	72.7	205	29.9	33.2	82.6	117	96.8	287	162	72.6	385	0.00832	0.00496	13.5	0.000642	30.7	52.7	312	114	24.4	22.1	4.1	3.6	53.8	57.8	35.7	25.7	29	129	0.0036	98.1	5.87	31.7
ABLIM1(S450);	129	22.2	30.4	0.00521	0.00923	0.00582	0.0117	79.8	0.00898	13	44.8	79.8	46.2	0.00848	251	314	34	16.2	0.00206	0.00595	21	155	26.6	34.7	0.00241	192	0.00277	32.6	133	23.6	0.000841	0.00893	49.3
ABLIM1(T429);ABLIM1(S435);	0.0167	0.00912	0.00322	0.00521	0.00923	22.8	0.0117	3.13	0.00898	0.0142	4.08	2.14	0.00496	0.00848	1.3	5.97	1.14	13.1	0.00206	2.71	9.1	0.00365	24.5	9.09	27.1	0.00475	9.38	16.5	36.9	0.0036	0.000841	0.00893	10
ABLIM1(T433);	11.8	0.00912	0.00322	8.76	12.6	5.55	7.24	10	4.7	12.9	31.5	0.00832	10.4	0.00848	9.79	24	60.6	1.87	0.00206	0.00595	10.7	39.6	10.3	16.3	0.00241	35.5	0.00277	36	69.3	18.7	1.81	1.76	64.7
ABLIM3(R384);ABLIM3(M387);ABLIM3(S388);	0.0167	0.00912	0.00322	0.00521	0.00923	0.00582	0.0117	0.00711	0.00898	0.0142	0.00327	0.00832	0.00496	0.00848	0.000642	0.0083	0.00874	0.00413	0.00206	0.00595	0.00677	6.16	0.00315	0.00282	0.00241	0.00475	0.00277	0.0141	0.0033	0.0036	0.000841	0.00893	0.0132
ACACA(M79);ACACA(S80);	80.4	20.2	0.00322	0.00521	0.00923	0.00582	0.0117	0.00711	0.00898	0.0142	0.00327	0.00832	0.00496	0.00848	0.000642	1.68	21.8	66	28.2	22	0.00677	7.67	0.00315	12.7	0.00241	20.1	0.00277	0.0141	0.0033	0.0036	0.000841	0.00893	0.0132
ACACA(S1257);ACACA(S1259);	13.8167	0.01824	3.94322	9.25521	6.82923	0.01164	0.0234	0.01422	0.01796	0.0284	0.00654	0.01664	6.56496	0.01696	15.8006	0.0166	0.01748	8.65	8.88	4.33595	2.71677	0.0073	1.26315	12.09	3.22241	11.8048	1.49277	0.0282	0.0066	0.0072	0.001682	0.01786	0.0264
ACACA(S29);	13.9	0.00912	12	0.00521	7.32	5.08	0.0117	24.3	4.99	0.0142	15.1	2.5	2.04	0.00848	8.09	3.83	1.58	17.5	7.82	9.2	6.07	1.57	2.59	9.08	15.5	9.76	10.7	2.72	3.26	0.0036	6.33	0.00893	1.99
ACACA(T1265);	0.0334	0.01824	0.00644	0.01042	0.01846	0.01164	0.0234	0.01422	0.01796	0.0284	0.00654	0.01664	0.00992	0.01696	0.001284	0.0166	0.01748	7.76413	0.00412	2.68595	3.04677	0.0073	0.0063	12.61	0.00482	0.0095	0.00554	0.0282	0.0066	0.0072	0.001682	0.01786	0.0264
ACAP2(S378);	744	15.3	2.45	0.00521	0.00923	10.6	0.0117	2.63	10.9	0.0142	0.00327	0.00832	8.11	0.00848	13.4	16.5	13.5	3.41	0.00206	0.00595	0.00677	9.61	0.00315	8.58	9.41	0.00475	3.1	0.0141	0.0033	4.78	4.34	0.00893	0.0132
ACAP2(S384);	0.0167	30.7	4.23	17.8	12.4	4.48	28.7	12.6	64.3	15.3	5.4	30	50.5	30.4	10.4	32.6	17.4	12.4	17.9	4.6	14.1	30.1	120	22.5	5.08	0.00475	8.79	9.53	6.44	11.9	13.4	0.00893	19.1
ACBD5(S193);ACBD5(S194);	0.0167	0.00912	9.03	0.00521	0.00923	0.00582	0.0117	1.78	7.95	5.26	0.00327	0.00832	0.00496	0.00848	4.3	0.0083	0.00874	0.00413	0.00206	6.21	0.00677	0.00365	0.00315	0.00282	0.00241	0.00475	0.00277	0.0141	0.0033	0.0036	0.000841	17.5	0.0132
ACBD5(S200);	0.0167	0.00912	0.00322	0.00521	0.00923	0.00582	0.0117	0.00711	0.00898	2.56	0.00327	0.00832	0.00496	0.00848	0.000642	0.0083	0.00874	0.00413	0.00206	0.00595	0.00677	0.00365	0.00315	0.00282	0.00241	0.00475	0.00277	0.0141	0.0033	0.0036	0.000841	4.46	0.0132
ACD(S424);	0.0167	6.44	19.1	7.16	0.00923	8.99	2.43	10.8	15.9	15.9	16.4	3.07	14	5.72	15	12.3	12.9	0.00413	8.82	0.00595	6.61	3.81	0.943	0.00282	4.25	8.55	12.7	9.65	15.3	14.2	40.5	16.1	11.1
ACD(T108);	9.55	9.06	10.8	15.1	0.00923	20	13.6	13.1	22	12.6	8.94	10.2	18.1	0.00848	16.3	13.7	23.7	15.2	9.72	7.85	11.8	9.45	5.77	9.16	10.5	19.4	5.92	7.66	16.7	14.3	6.45	21.8	10.3
ACIN1(S166);	0.0668	36.1274	35.1932	3.59563	0.03692	0.02328	16.6351	14.0942	0.03592	0.0568	1.74981	0.46196	0.01984	0.03392	0.002568	49.8249	0.03496	94.1283	0.00824	57.0719	40.3203	0.0146	58.3531	28.8028	108.01	0.019	150.056	89.1423	0.0132	0.0144	28.5317	1.32679	0.0528
ACIN1(S166);ACIN1(M173);	0.0334	36.1091	32.68	3.58521	0.01846	0.01164	16.6117	10.3071	0.01796	0.0284	0.00654	0.44532	0.00992	0.01696	0.001284	49.8083	0.01748	94.12	0.00412	57.06	40.3068	0.0073	51.26	27.06	89.32	0.0095	147.003	89.1141	0.0066	0.0072	23.4008	1.30893	0.0264
ACIN1(S166);ACIN1(S169);	0.0334	36.1091	33.81	3.58521	0.01846	0.01164	16.6117	14.08	0.01796	0.0284	1.74327	0.44532	0.00992	0.01696	0.001284	49.8083	0.01748	90.8041	0.00412	52.706	40.3068	0.0073	49.6031	23.7028	86.09	0.0095	150.05	89.1141	0.0066	0.0072	28.53	1.30893	0.0264
ACIN1(S210);	62.28	633.14	184.048	97.0052	187.05	232.226	125.912	297.84	95.759	101.614	262.32	182.68	270.09	172.908	317.44	326.69	0.02622	270.504	228.402	220.95	122.747	422.24	260.46	220.16	283.13	0.4125	230.97	352.83	82.7033	507.52	190.62	67.5179	159.31
ACIN1(S216);	1496.08	5869.24	1394.15	699.021	590.378	2745.93	695.537	3637.75	6119.79	1105.19	1379.33	1125.38	1123.6	1917.01	1144.84	1740.54	163.032	2347.63	2540.9	3194.16	630.347	667.04	1487.06	2110.82	3254.23	22.9315	1916.52	2070.52	994.903	2560.75	1103.72	750.554	2595.44
ACIN1(S240);	89.6767	184.028	112.71	292.43	209.569	106.445	139.465	332.19	320.208	0.0852	219.35	543.318	323.69	159.934	572.5	306.07	0.05244	28.0765	29.5103	81.8819	69.3271	290.901	174.676	87.0985	82.5248	0.0285	184.823	172.234	58.1132	47.718	255.6	494.509	102.713
ACIN1(S243);	281.46	244.169	169.31	289.23	235.759	110.445	182.653	379.49	477.599	5.4768	265.99	723.808	315.99	257.025	537	304.57	0.0437	153.068	59.0062	251.87	132.814	452.894	260.37	176.506	141.822	0.02375	181.52	150.174	142.91	63.8108	312.5	949.709	145.803
ACIN1(S295);	0.0167	0.00912	13.1	0.00521	0.00923	7.17	0.0117	0.00711	0.00898	0.0142	8.57	0.00832	0.00496	1.35	0.000642	0.0083	0.00874	0.00413	0.00206	1.88	2.9	0.00365	0.00315	0.00282	11.3	0.00475	0.00277	0.0141	0.0033	5.06	0.000841	9.69	0.0132
ACIN1(S328);	301	145	211	69.8	246	59.4	98.9	296	269	750	75.4	513	177	356	312	165	35	138	61.9	333	84.1	292	92.7	168	82.7	3.4	34.7	20.1	234	36.6	186	1050	179
ACIN1(S386);ACIN1(S388);	129.017	284.009	160.4	213.8	140.8	223.4	61	36.1	9.44898	37.1142	19.7033	164.008	263.5	153.8	147.26	174.7	322.009	170.004	312.5	206.7	346.9	207.004	155.003	263.7	257.3	611.005	898	262.2	223.1	134	118.2	13.0089	44.4132
ACIN1(S388);	129.017	284.009	160.4	213.8	140.8	223.4	61	36.1	9.44898	37.1142	19.7033	164.008	263.5	153.8	147.26	174.7	322.009	170.004	312.5	206.7	346.9	207.004	155.003	263.7	257.3	611.005	898	262.2	223.1	134	118.2	13.0089	44.4132
ACIN1(S388);ACIN1(S384);	129	284	150	27.8	88.9	165	35.9	20.8	0.00898	0.0142	0.00327	164	233	120	147	143	322	170	289	148	307	207	155	240	237	611	242	194	136	91.5	49.2	0.00893	0.0132
ACIN1(S400);	55.8	86.4	84	60.3	122	81.7	81.1	76.5	101	158	42.6	82.1	77.9	116	81.4	66.2	76	109	25.7	77.2	50.2	123	48	52.8	56	66	60.7	26.4	92.6	13.7	95.4	107	63.2
ACIN1(S410);	23.8	20.2	4.93	7.57	20.9	9.17	11.5	13.7	23.7	26.2	8.13	23.6	8.67	13.3	10.7	15.1	23.2	53.8	5.57	3.45	8.82	38	11.7	14.1	14.9	25.5	8.85	6.13	20.5	0.0036	12.7	24.1	12.3
ACIN1(S467);	5.03	0.00912	138	8.4	31.5	31.2	0.0117	0.00711	0.00898	0.0142	183	0.00832	0.00496	0.00848	34.9	132	0.00874	140	0.00206	11.1	0.00677	2.03	18.9	71.8	0.00241	24.8	201	21.2	0.0033	0.0036	90.1	9.54	92.4
ACIN1(S478);ACIN1(S484);	12.8	0.492	20.4	7.42	13	9.86	5.14	0.00711	14.7	0.0142	18.8	0.00832	0.00496	0.00848	28.5	78.7	54.7	76.2	0.00206	4.51	1.18	10.5	21.9	51.6	0.00241	39.6	66.8	26.6	0.0033	0.0036	20.9	0.00893	39.5
ACIN1(S482);	0.0334	0.01824	7.56322	0.01042	0.01846	0.01164	0.0234	0.01422	0.01796	0.0284	44.1033	0.01664	0.00992	0.01696	3.65064	39.9083	0.01748	11.9041	0.00412	0.0119	0.01354	0.0073	4.73315	17.83	0.00482	0.0095	42.09	0.0282	0.0066	0.0072	15.6008	0.01786	0.0264
ACIN1(S482);ACIN1(S481);ACIN1(T486);	0.0167	0.00912	7.56	0.00521	0.00923	0.00582	0.0117	0.00711	0.00898	0.0142	44.1	0.00832	0.00496	0.00848	3.65	39.9	0.00874	11.9	0.00206	0.00595	0.00677	0.00365	4.73	11.5	0.00241	0.00475	34.8	0.0141	0.0033	0.0036	15.6	0.00893	0.0132
ACIN1(S490);	281.917	164.018	390.923	376.01	289.018	425.806	337.023	234.807	433.018	273.028	288.007	155.017	179.01	184.608	220.571	333.208	466.599	336.704	193.004	172.176	260.077	174.734	155.493	263.73	313.502	275.605	531.69	157.028	300.007	346.007	245.002	539.018	298.026
ACIN1(S551);	15	5.57	127	0.00521	85.3	0.00582	0.0117	248	0.00898	0.0142	0.00327	102	58.3	0.00848	84.6	30.8	7.75	2.93	0.00206	4.22	0.00677	16	5.04	3.54	1.95	34.2	102	10.6	0.0033	20.1	40.9	29.4	0.18
ACIN1(S655);ACIN1(S657);	77.9	409	46.4	60.1	47.1	67	79.8	177	117	206	192	36.7	130	74.6	48.5	41.8	149	104	299	182	103	119	186	260	71.9	153	123	186	81.3	105	114	247	84
ACIN1(S664);	0.0167	0.00912	3.33	0.00521	0.00923	0.00582	0.0117	0.00711	11.9	0.0142	1.47	4.29	0.00496	0.00848	5.66	5.82	0.00874	0.00413	0.00206	0.00595	0.00677	0.00365	0.00315	0.00282	7.32	0.00475	0.00277	0.0141	0.0033	12.5	0.000841	5.84	0.0132
ACIN1(S710);	736	2760	1110	1450	944	1050	1280	876	1630	843	1360	1420	1930	2150	1680	1120	283	994	1210	584	624	1170	1570	1390	1420	45.3	2400	1670	1090	2620	801	897	1790
ACIN1(S825);	40.9	67.9	0.00322	0.00521	0.00923	5.72	0.0117	0.00711	0.00898	0.0142	0.00327	195	0.00496	25.1	0.000642	51.4	62.5	25.6	3.29	70.5	36.7	110	371	69.4	28.8	127	13	41.7	130	0.0036	0.000841	0.00893	201
ACIN1(S863);	14.9	0.00912	0.00322	0.00521	0.00923	0.00582	0.0117	0.00711	0.00898	0.0142	0.00327	98.3	0.00496	30.3	9.02	26.3	0.00874	8.42	0.00206	6.63	11	47.1	27.8	0.00282	2.51	46.3	0.00277	0.0141	0.0033	55.5	0.000841	0.00893	0.0132
ACIN1(S898);	0.0167	60.9	23.2	89.4	41.1	60	36.2	60.8	132	240	105	36	115	55.4	9.07	23	0.00874	42.3	44.8	36.5	47.4	27.3	42.3	25.5	20.4	0.00475	272	199	64.9	41.7	75.9	353	112
ACIN1(T326);	795	670	127	289	704	325	48.3	300	238	20.9	131	1980	947	971	1760	0.0083	14.9	411	600	745	452	2670	407	1360	157	1860	598	415	614	0.0036	920	31.3	241
ACIN1(T363);	64.6	32.9	50.1	60.7	56.9	87.2	133	76.4	116	96.2	75.6	2.57	50.5	62.1	78.7	10.3	20.4	17	42.1	63.5	46.3	88.3	53.4	41.7	19.6	0.00475	60.5	61.9	39.7	46.4	79.5	207	55.5
ACIN1(T408);ACIN1(T414);	26.5	23.2	45.1	35.1	83.3	57.3	62.3	24	49.8	51.6	28.6	60	45.5	79.7	35.1	52.5	0.00874	84	13.1	87	66.2	81.9	38.6	34.4	39.3	68.7	50.6	40	117	0.0036	52.7	64.1	17.3
ACIN1(T682);	4.43	6.29	32.1	17.6	17.3	20.2	0.0117	18.4	27.7	12.8	12	24.4	20.1	10.7	19.7	18.6	3.64	7.22	5.19	2.67	9.51	11.2	2.11	5.64	11.7	19.3	12.6	5.16	10.4	25.2	6.81	20.7	17.1
ACIN1(T840);	112	77.2	159	115	186	160	189	184	221	73.4	74.4	77.5	171	224	179	121	0.00874	57	217	20.8	133	35.8	129	110	137	0.00475	236	135	226	131	142	210	96.1
ACIN1(T902);	0.0167	0.00912	12.6	0.00521	0.00923	0.00582	0.0117	21.7	4.92	0.0142	7.04	0.00832	0.00496	0.00848	2.84	0.0083	0.00874	0.00413	0.00206	0.00595	0.00677	0.00365	52.1	29.8	71	0.00475	4.32	0.0141	0.0033	0.0036	11.9	7.94	0.0132
ACIN1(T976);	0.0167	0.00912	0.00322	0.00521	0.00923	0.00582	0.0117	0.00711	0.822	6.29	0.00327	33.5	0.00496	19	0.000642	3.39	0.00874	0.00413	0.00206	1.65	0.00677	6.21	0.00315	0.00282	0.00241	0.423	0.00277	0.0141	2.15	17.6	0.000841	16.9	30.2
ACLY(S455);	453	1480	103	385	301	491	818	139	781	586	296	512	764	879	452	667	416	354	377	402	260	967	586	259	314	255	253	849	280	254	127	499	470
ACLY(S478);	269.12	133.1	214.003	0.01042	14.6092	122.8	0.0234	82.4071	62.809	0.0284	82.5033	47.1083	9.98496	150	176.9	102.7	301.009	85.9	307	150.6	407.6	97.6	257.1	333	420	407.8	310	358	137.3	167.7	174.001	0.01786	38.5132
ACLY(S481);	926.46	638.1	907	349.1	477.3	438	541.012	60.5	18.609	949.4	212.003	398.1	428	1014	504	318	1266	320	880	385.9	638.6	423.2	478	982	1050	1341	638	1447	539	607	460.5	0.01786	17.58
ACSS2(M260);ACSS2(S267);	25.3	2.75	0.00322	0.00521	0.00923	0.00582	0.0117	3.55	0.00898	0.0142	1.43	2.95	0.00496	1.61	6.44	9.36	0.00874	0.00413	0.00206	0.00595	0.00677	8.18	0.00315	1.14	0.00241	16.6	0.00277	0.0141	0.0033	0.0036	0.000841	0.00893	0.0132
ACSS2(S263);	136.017	65.81	21.8	98.1	75.7092	68.5	29.6117	18.89	60.98	14.2142	34.3033	110.5	141.2	107.6	174.6	144.7	27.24	33.9	61.1	6.31	50.1068	255.9	11.7031	88.8	37.3	206.7	10.58	29.7	8.1633	119.3	54.6	58.724	20.98
ACSS2(S28);	675	243	226	416	467	346	171	333	485	440	379	457	538	483	616	601	464	449	404	224	375	533	210	554	268	799	184	203	130	347	288	131	241
ACTA1(M229);ACTC1(M229);ACTG2(M228);ACTA2(M229);ACTA1(S234);ACTC1(S234);ACTG2(S233);ACTA2(S234);	0.0167	0.00912	0.00322	0.00521	0.00923	0.944	0.0117	1.98	0.878	0.0142	0.00327	2.49	2.86	0.00848	20.8	13.5	0.00874	0.00413	0.00206	0.00595	0.00677	0.00365	0.00315	0.00282	3.28	6.42	4.36	2.44	0.0033	0.0036	0.000841	0.00893	0.0132
ACTA1(M46);ACTC1(M46);ACTG2(M45);ACTG1(M44);ACTA2(M46);ACTB(M44);ACTA1(M49);ACTA1(S54);ACTC1(M49);ACTC1(S54);ACTG2(M48);ACTG2(S53);ACTG1(M47);ACTG1(S52);ACTA2(M49);ACTA2(S54);ACTB(M47);ACTB(S52);	84.7	48	0.00322	0.00521	0.00923	0.00582	0.0117	0.00711	0.00898	0.0142	0.00327	74.4	0.00496	6.95	0.000642	66.4	17.3	52.4	0.00206	44.4	0.00677	206	9.01	23.6	6.07	84.7	0.00277	0.0141	10.1	0.0036	0.000841	0.00893	0.0132
ACTA1(M46);ACTC1(M46);ACTG2(M45);ACTG1(M44);ACTA2(M46);ACTB(M44);ACTA1(M49);ACTC1(M49);ACTG2(M48);ACTG1(M47);ACTA2(M49);ACTB(M47);ACTA1(Y55);ACTC1(Y55);ACTG2(Y54);ACTG1(Y53);ACTA2(Y55);ACTB(Y53);	84.7	0.00912	0.00322	0.00521	0.00923	0.00582	0.0117	0.00711	0.00898	0.0142	0.00327	23.1	0.00496	0.00848	0.000642	0.0083	17.3	52.4	0.00206	39.7	0.00677	174	9.01	23.5	0.00241	53.8	0.00277	0.0141	0.0033	0.0036	0.000841	0.00893	0.0132
ACTA1(S62);ACTC1(S62);ACTG2(S61);ACTG1(S60);ACTA2(S62);ACTB(S60);	0.0167	7.92	1.44	2.32	0.00923	0.00582	0.0117	0.00711	18.1	0.0142	0.00327	4.15	0.00496	0.00848	10.8	7.14	0.00874	0.892	0.00206	10.1	0.00677	11	1.04	18.4	17.4	0.00475	17.1	0.0141	3.23	4.01	0.000841	0.00893	0.0132
ACTA1(T326);ACTC1(T326);ACTG2(T325);ACTG1(T324);ACTA2(T326);ACTB(T324);	0.0167	0.00912	9.92	0.00521	0.00923	5.44	0.0117	4.6	16.2	0.0142	12.8	0.00832	3.95	0.00848	9.73	4.23	0.00874	8.76	0.00206	1.52	10.1	8.29	2.77	0.00282	29	0.00475	15.5	0.0141	9.06	0.0036	5.1	0.00893	6.39
ACTBL2(S234);ACTBL2(S235);	5.24	4.43	3.21	0.00521	5.27	0.00582	4.62	0.00711	1.95	0.0142	0.00327	0.00832	0.00496	0.00848	0.000642	0.0083	0.00874	0.00413	0.00206	0.00595	0.00677	0.00365	0.00315	0.00282	2.05	0.00475	8.24	0.0141	0.0033	7.02	0.000841	0.00893	0.0132
ACTG1(T297);ACTB(T297);	4.5967	0.01824	1.96322	0.01042	0.01846	0.01164	0.0234	1.33711	0.01796	0.0284	0.00654	0.01664	0.00992	0.01696	2.45064	2.744	0.01748	1.59413	0.00412	10.46	2.20677	6.34365	2.45315	0.00564	14.64	0.0095	9.66	0.0282	0.5853	0.0072	4.78084	0.01786	0.0264
ACTG1(Y294);ACTB(Y294);	4.5967	0.01824	1.96322	0.01042	0.01846	0.01164	0.0234	1.33711	0.01796	0.0284	0.00654	0.01664	0.00992	0.01696	2.45064	2.744	0.01748	1.59413	0.00412	10.46	2.20677	6.34365	2.45315	0.00564	14.64	0.0095	9.66	0.0282	0.5853	0.0072	4.78084	0.01786	0.0264
ACTL6A(S233);	0.0167	66.8	81.3	149	62	85.2	197	78.4	126	743	115	107	93.1	166	74.8	50.3	88.5	0.00413	68.6	25.7	22.3	0.00365	0.00315	0.00282	0.00241	3.87	58.1	68.5	86.4	13.2	66.8	343	120
ADAM17(T796);	58.9	22.4	21.6	1.87	0.00923	31.1	0.0117	7.27	0.00898	0.0142	0.00327	21	3.73	7.23	2.03	45.6	51.2	33.3	44.9	32.9	19	22.1	13.6	50.7	1.22	57.4	2.52	6.7	10.9	15.9	4.28	0.00893	6.61
ADAR(M688);ADAR(M697);ADAR(M708);ADAR(M709);ADAR(S699);	0.0167	0.00912	0.00322	0.00521	0.00923	0.00582	0.0117	0.00711	0.00898	41.7	0.00327	0.00832	0.00496	0.00848	0.000642	0.0083	0.00874	0.00413	0.00206	0.00595	0.00677	0.00365	0.00315	0.00282	0.00241	0.00475	0.00277	0.0141	0.0033	0.0036	0.000841	0.00893	0.0132
ADAR(S605);	4.73	8.03	8.39	0.00521	0.00923	4.78	4.11	12.9	0.00898	0.0142	17.2	48.4	7.96	21.6	51.2	35.8	12.9	15.2	4.43	0.00595	5.87	30.4	17.5	7	15.2	16.9	0.00277	21.2	19	0.0036	4.1	0.00893	10.2
ADAR(T369);	0.0167	0.00912	0.00322	0.00521	0.00923	0.00582	0.0117	3.48	0.00898	13.4	0.00327	11.6	0.00496	0.00848	0.000642	0.0083	0.00874	0.00413	0.00206	0.00595	0.00677	0.00365	3.52	0.00282	0.00241	0.00475	0.00277	0.0141	0.0033	0.0036	0.000841	0.00893	0.0132
ADAR(T596);	0.0334	0.01824	5.44322	16.6052	4.44923	2.50582	2.5417	4.88711	0.01796	0.0284	3.93327	21.77	7.07	4.60848	16.68	13.2	0.69174	1.58413	0.48906	0.0119	0.01354	6.43365	5.45315	3.56282	2.13	0.0095	3.17277	1.9241	2.8433	0.0072	0.874841	10.3	26.82
ADAR(T596);ADAR(S599);	0.0167	0.00912	0.00322	16.6	0.00923	0.00582	0.0117	0.00711	0.00898	0.0142	0.00327	14	1.14	0.00848	4.68	2.8	0.683	0.00413	0.00206	0.00595	0.00677	0.00365	0.00315	0.00282	0.41	0.00475	0.00277	0.0141	0.0033	0.0036	0.000841	3.52	23.9
ADAR(T808);	3.52	0.00912	0.427	0.00521	0.00923	0.00582	0.0117	15.7	0.00898	0.0142	0.00327	7.02	0.00496	0.00848	1.61	8.6	0.00874	0.00413	0.00206	0.00595	0.00677	0.00365	0.885	0.00282	0.672	0.00475	0.00277	0.0141	0.0033	0.0036	0.000841	3.73	1.36
ADD1(S353);	43.4167	45.1	0.00644	7.83521	6.97923	15.801	0.0234	0.01422	0.01796	0.0284	0.00654	20.618	85.2	8.61848	37.14	22.19	8.75874	15.3041	15.21	5.75595	13.8068	33.08	4.20315	31.62	8.22241	168.7	4.18277	13.48	13.59	15.29	0.001682	0.01786	0.0264
ADD1(S355);	617	1080	433	2010	587	568	603	404	1160	454	421	650	1730	740	1240	608	672	736	446	482	441	1480	369	724	358	1660	374	599	796	668	654	1120	1570
ADD1(S427);	0.0167	3.07	0.00322	2.87	12.5	0.00582	0.0117	8.88	181	72.7	80.5	2.29	1.89	0.00848	5.12	4.77	0.00874	11.2	0.00206	4.7	9.81	0.00365	5.27	4.95	6.8	0.00475	7.59	4.36	11.3	0.0036	18.4	122	30.1
ADD1(S464);	0.0167	0.00912	0.00322	3.26	3.65	13.8	0.84	1.9	1.02	1.02	3.14	0.00832	10.3	0.00848	0.618	0.0083	0.00874	0.00413	0.00206	0.00595	0.00677	0.00365	0.00315	0.00282	0.00241	0.00475	0.00277	0.0141	0.0033	0.0036	0.234	0.669	7.6
ADD1(S586);	205.577	134.118	0.01288	973.75	227.599	356.18	402.672	230.55	289.786	136.028	87.1165	241.608	286.09	244.208	191.73	86.7283	14.1262	205.004	288.46	185.156	223.007	19.211	87.4931	120.243	162.802	16.1143	173.206	23.1423	459.32	374.1	183.981	32.0268	595.513
ADD1(S586);ADD1(K582);	136	109	0.00322	680	99.9	178	273	76.2	274	44.1	85.3	151	146	52.3	89.5	45.1	0.00874	61.6	69.5	50.7	81.5	0.00365	26.8	53	48.6	0.00475	77	23.1	184	135	109	32	297
ADD1(S678);ADD1(S710);	18.9	9.7	6.52	29	15.2	0.00582	0.0117	17.3	33	0.0142	13.8	10.8	13.4	0.00848	15.7	29.4	16.2	14.4	0.00206	7.95	23.5	11.8	14.1	16	18.7	0.00475	27.1	0.0141	48.9	0.0036	21.4	0.00893	39.2
ADD1(T11);	704	625	24.2032	1359	341.1	308.5	328.1	281.7	530.9	196.6	479.5	428	881	425	1254	515	458.9	239.8	255.3	177.8	272	1398	423	418.1	148.9	1009	315.9	704	626	1076	73.9008	115.3	838
ADD1(T364);ADD1(S366);	0.0167	0.00912	0.00322	0.00521	0.00923	5.2	0.0117	0.406	0.00898	0.0142	0.00327	4.37	0.00496	0.00848	3.78	1.01	0.00874	16	0.59	0.684	2.41	4.77	0.00315	1.01	2.12	6.78	0.653	0.0141	1.66	0.0036	0.000841	0.00893	0.0132
ADD2(S592);	0.0167	0.00912	8.9	145	27.5	10.7	17.8	1.63	18.3	5.2	1.08	0.00832	16.6	13.7	1.39	6.97	0.00874	0.00413	0.00206	19.2	14.4	0.00365	0.00315	42.9	20.2	0.00475	18.9	8.02	15.2	53.7	14.4	43.4	77.8
ADD2(S596);ADD2(S600);	9.51	0.00912	0.00322	290	0.00923	0.00582	0.0117	49.3	0.00898	0.0142	0.00327	0.00832	73.2	0.00848	0.000642	0.0083	0.00874	0.00413	0.00206	0.00595	0.00677	0.00365	0.00315	0.00282	36.7	0.00475	20.7	0.0141	0.0033	0.0036	0.000841	0.00893	0.0132
ADD3(S64);	9.32	1.99	0.00322	0.00521	0.00923	3.1	0.0117	1.76	0.00898	0.0142	0.00327	4.48	2.06	0.00848	23.7	4.17	0.00874	0.00413	0.00206	0.00595	0.00677	6.17	0.00315	0.00282	0.00241	4.33	0.00277	0.0141	0.0033	0.0036	0.000841	0.00893	11
ADD3(S677);	103.38	189.3	23.5064	0.01563	14.4185	0.01746	0.0351	27.5142	46.918	0.0426	42.2065	58.2183	0.01488	0.02544	28.3013	196.508	169.5	411.5	0.00618	73.1059	110.2	107.18	186.2	161.1	60.6624	89.22	17.5055	28.0282	118.903	0.0108	57.9017	0.02679	16.6264
ADD3(S679);	77	96.7	96.7	2.28	104	15.3	3.25	77.3	0.00898	0.0142	169	70.6	45.9	0.00848	108	176	156	143	1.96	41.8	75.7	66.3	87.8	92.4	43	91.9	58.8	130	234	0.0036	141	0.00893	0.0132
ADD3(S693);ADD2(S713);ADD1(S726);	0.0167	677	490	904	983	679	151	395	0.00898	258	588	0.00832	840	976	934	605	0.00874	1650	609	412	904	1520	388	707	481	1730	668	561	485	766	994	10.5	588
ADNP(M1080);ADNP(M1088);ADNP(S1058);	5.08	0.00912	0.00322	0.00521	14.6	0.00582	10.6	0.00711	5.03	0.0142	4.05	0.00832	1.65	0.00848	0.000642	0.0083	0.00874	10.6	0.00206	4.43	0.00677	0.00365	0.00315	0.00282	0.00241	0.00475	3.98	0.0141	0.0033	0.0036	0.000841	0.00893	0.0132
ADNP(S709);	0.0167	0.00912	3.73	0.00521	12.9	4.01	16.6	10.4	13.9	0.0142	8.56	13.2	0.00496	0.00848	4.78	3.98	0.00874	6.81	4.55	0.00595	0.00677	3.08	6.49	5.86	2.98	0.00475	5.37	4.34	2.1	0.0036	7.28	0.00893	0.0132
ADNP(S953);ADNP(S955);	154.45	112.949	170.003	127.51	310.028	212.706	195.035	199.267	146.638	122.057	150.107	87.2183	128.655	50.2254	69.7106	82.0883	186.187	208.604	153.21	134.006	181.197	48.4173	148.003	189.303	114.721	114.955	276.49	153.414	119.303	34.6636	153.942	168.818	74.0396
ADNP(S955);	154.45	112.949	170.003	127.51	310.028	212.706	195.035	199.267	146.638	122.057	150.107	87.2183	128.655	50.2254	69.7106	82.0883	186.187	208.604	153.21	134.006	181.197	48.4173	148.003	189.303	114.721	114.955	276.49	153.414	119.303	34.6636	153.942	168.818	74.0396
ADNP(S955);ADNP(M949);	154.417	101.609	80.3032	104.805	310.009	111.306	195.012	26.8671	115.029	122.028	106.803	69.6083	87.105	50.2085	39.2006	45.4083	182.609	119.204	85.41	92.4059	23.5968	43.8037	52.4031	119.703	44.821	99.7047	146.59	110.114	52.9033	14.2536	70.0408	73.6179	32.3264
ADNP(T1081);	0.0501	0.02736	0.00966	0.01563	0.02769	0.01746	0.0351	15.6142	0.02694	0.0426	0.00981	8.97664	0.01488	0.02544	0.001926	2.1966	1.26748	15.2083	0.00618	6.1419	7.26677	2.7573	0.5133	0.00846	1.06482	0.01425	0.00831	0.0423	6.6366	0.0108	0.002523	14.7179	4.1764
ADORA1(T298);	1.78	0.00912	72.6	59.4	117	24.8	0.0117	54.3	74.5	208	64.8	0.00832	55.5	0.00848	54.5	64.9	0.00874	0.00413	0.00206	0.00595	0.00677	0.00365	0.00315	129	55.2	22.5	108	133	0.0033	0.0036	55.5	123	120
ADRBK1(S670);	647	503	229	325	438	175	305	210	865	178	453	786	553	255	963	544	406	132	269	132	119	638	241	8.22	118	254	189	230	306	0.0036	451	241	871
ADRM1(M404);ADRM1(S405);	29	28.8	0.00322	0.00521	0.00923	0.00582	0.0117	0.00711	0.00898	0.0142	0.00327	20.9	0.00496	5.74	0.000642	31.5	0.00874	0.00413	4.41	12.9	0.00677	21	0.00315	5.06	0.00241	0.00475	0.00277	0.0141	0.0033	36.9	0.000841	0.00893	0.0132
AFAP1L2(S576);	0.0167	0.00912	0.00322	0.00521	0.00923	0.00582	0.0117	0.00711	0.00898	0.0142	0.00327	0.00832	0.00496	0.00848	0.000642	0.0083	0.00874	0.00413	0.00206	0.00595	0.00677	0.00365	0.00315	0.00282	0.00241	0.00475	0.00277	0.0141	0.0033	0.0036	0.000841	0.00893	0.0132
AFAP1L2(T669);	44.9	65.2	104	33.8	72	79.1	23.1	58	1.56	21.7	2.57	85.1	118	52.6	66.1	63.4	26.5	69	112	173	113	51.1	90.4	151	67.5	0.00475	89.6	14.3	28.7	17.6	108	0.00893	0.0132
AFF1(S199);AFF1(S216);	0.0167	0.00912	9.25	2.36	10.2	0.00582	11.9	5.91	9.86	9.59	11.6	0.00832	0.00496	0.00848	0.000642	0.0083	0.00874	6.5	2.2	2	0.00677	2.42	1.73	3.08	0.00241	3.73	4.27	5.23	2.01	0.0036	22.6	46.8	4.64
AFF1(S588);	6.1	84.6	17.5	32.8	44.2	72.1	0.0117	23.7	91.3	0.0142	41.9	0.00832	41.1	0.00848	0.000642	2.12	0.00874	0.00413	37.5	0.00595	0.00677	0.00365	0.00315	0.00282	0.00241	0.00475	34.5	46.8	0.0033	7.44	43.8	0.00893	37.2
AFF4(R546);AFF4(S549);	0.0167	6.04	0.00322	0.00521	0.00923	13.3	9.62	1.67	17	22.3	12.6	1.08	10.8	2.78	0.000642	3.5	3.15	2.86	4.22	2.41	2.67	1.45	0.00315	0.803	0.294	0.00475	4.53	2.7	2.65	3.87	0.000841	3.07	3.99
AFF4(S1048);	7.82	3.55	29.8	8.53	0.00923	30.2	0.0117	0.00711	21	12.3	3.8	2.41	0.00496	47.7	0.000642	14.4	21.7	3.44	88.6	4.91	16.1	7.01	4.88	14.6	6.96	18.9	19.8	31.8	12	98.8	3.74	0.00893	5
AFF4(S1077);	4.06	3.03	5.83	12.4	6.43	7.59	18.7	7.34	26.1	29.4	18.8	7.47	15.1	9.41	23.6	23.3	27.2	6.63	10.5	5.06	17.6	9.6	19.9	17.1	22.1	13.9	27.2	20.8	38.8	18.7	8.55	24.7	14.6
AFF4(S178);	0.0167	0.00912	0.00322	0.00521	0.00923	0.00582	0.0117	0.00711	0.00898	0.0142	0.00327	0.00832	0.00496	0.00848	0.000642	0.0083	0.00874	15.3	0.00206	82.6	120	0.00365	103	0.00282	49.5	0.00475	39.2	0.0141	37.2	0.0036	0.000841	0.00893	0.0132
AFF4(S703);AFF4(S706);	28.5	1.82	0.00322	1.52	1.14	3.91	0.0117	1.14	3.2	0.0142	0.00327	4.79	2.42	0.728	9.86	9.83	9.96	7.55	5.86	1.45	11.3	12.9	15.1	7.46	7.4	6.71	7.79	18	19.3	0.0036	0.504	0.00893	0.0132
AFF4(Y1069);	4.06	3.03	5.83	12.4	6.43	7.59	18.7	7.34	26.1	29.4	18.8	7.47	15.1	9.41	23.6	23.3	27.2	6.63	10.5	5.06	17.6	9.6	19.9	17.1	22.1	13.9	27.2	20.8	38.8	18.7	8.55	24.7	14.6
AFTPH(S284);	0.0167	0.00912	0.00322	0.00521	0.00923	0.00582	0.0117	3.37	0.00898	0.0142	0.00327	0.00832	0.00496	0.00848	0.000642	0.0083	0.00874	2.72	0.00206	0.00595	0.00677	0.00365	2.62	0.00282	6.93	0.00475	0.00277	0.0141	0.0033	0.0036	5.37	0.00893	0.0132
AFTPH(S382);	0.572	9.2	6.94	0.00521	0.00923	6.13	0.0117	8.72	3.53	0.0142	8.13	0.526	1.97	0.00848	11.1	8.84	0.00874	1.31	5.87	5.2	2.79	0.00365	0.00315	3.03	17	0.00475	19.2	6.6	0.525	6.16	8.15	0.00893	0.0132
AGAP2(S638);	0.0167	0.00912	22.8	0.00521	0.00923	0.00582	0.0117	2.7	0.00898	0.0142	0.00327	0.00832	0.00496	0.00848	0.000642	5.41	0.00874	21	0.00206	21.1	17.2	0.00365	16.2	0.00282	21.8	0.00475	8.43	1.34	25.1	0.0036	1.49	0.00893	0.0132
AGAP2(S929);	0.0167	10.1	0.00322	0.00521	0.00923	0.00582	0.0117	13.6	0.00898	0.0142	4.1	30.7	6	0.00848	29.2	13.3	0.00874	0.00413	0.00206	0.00595	0.00677	10.3	1.42	0.00282	0.00241	17.5	0.00277	6.17	0.0033	0.0036	0.000841	0.00893	1.92
AGAP2(T809);	55.5	27.1	10.6	18.5	52.8	17.6	8.18	19.1	50.9	0.0142	35.8	39.1	53.7	13.6	32.9	23.6	26.9	71.7	43.5	4.31	18.1	23.2	15	13.5	6.23	67	4.3	30.4	19.1	25.3	16.6	0.00893	42.7
AGAP2(T925);	0.0167	5.9	8.46	0.00521	4.53	0.00582	0.0117	12.9	0.00898	0.0142	0.00327	23.7	0.00496	0.00848	27.4	12.6	0.00874	10.6	0.00206	0.654	0.00677	10.7	4.91	0.00282	0.925	12.4	0.00277	4.51	0.0033	0.0036	0.973	0.00893	0.0132
AGFG1(S179);	322	1280	367	1040	3610	65.7	1860	417	982	538	426	536	4320	0.00848	1690	446	557	161	3060	752	810	140	535	1120	22	1200	26.3	1630	1290	1200	428	108	203
AGFG1(S291);	7.73	5	6.5	0.00521	2.57	4.08	0.0117	0.00711	0.00898	0.0142	0.00327	13.1	30.7	10.1	33	37.2	0.00874	20.1	0.00206	0.674	0.00677	22.6	1.33	3.6	3.63	26	0.00277	0.0141	0.0033	0.0036	0.000841	0.00893	0.0132
AGFG1(T177);AGFG1(S181);	0.0167	23.6	0.00322	31.7	0.00923	36.8	0.0117	0.00711	125	0.0142	0.00327	0.00832	0.00496	13.8	0.000642	13.6	75.6	13.4	24	14	29.3	0.00365	20	30.5	0.00241	0.00475	0.00277	21.7	22.9	19.7	0.000841	0.00893	12.6
AGK(S285);	14.8	0.00912	0.00322	4.46	5.12	2.92	0.0117	2.13	1.67	3.74	0.00327	4.29	2.91	0.00848	1.91	0.0083	0.00874	0.00413	0.00206	0.00595	0.00677	1.44	0.00315	0.00282	0.00241	0.00475	0.00277	0.0141	0.45	0.0036	0.000841	1.87	0.0132
AGPAT9(S66);	153	21.1	0.00322	41.6	0.00923	0.00582	0.0117	0.00711	0.00898	63.8	0.00327	95	30.2	13.8	191	134	0.56	29.7	1.12	0.00595	5.2	93.8	0.00315	0.00282	0.00241	147	0.00277	0.0141	0.0033	8.66	0.000841	0.00893	1.52
AGTPBP1(T1167);	0.0167	0.00912	5.84	18.8	0.00923	24	0.0117	1.48	0.00898	0.0142	0.00327	6.19	12.2	12.9	46.7	25.4	0.00874	2.2	0.00206	0.00595	0.00677	14.5	0.00315	0.00282	0.00241	2.12	0.00277	0.0141	0.0033	0.0036	1.67	0.00893	0.0132
AGTRAP(S126);	22.5	0.00912	0.559	0.00521	0.00923	0.00582	0.0117	0.00711	0.00898	0.0142	0.00327	1.22	0.00496	0.00848	0.000642	0.0083	0.00874	0.00413	0.00206	0.00595	0.00677	0.00365	0.00315	0.00282	0.00241	0.00475	0.00277	0.0141	0.0033	0.0036	0.000841	0.00893	0.0132
AGTRAP(S138);	23.5	11.1	4.98	3.79	0.00923	5.46	0.0117	2.86	1.26	0.0142	0.00327	20.1	12.2	3.36	38.5	29.6	3.44	4.1	12.2	3.51	0.00677	43.2	0.00315	2.53	1.13	40.8	0.00277	0.0141	0.0033	0.0036	0.000841	0.00893	0.0132
AGTRAP(T135);	28.8	8.12	5.85	18.9	22.3	13	2.35	8.29	19.9	36.1	2.51	25.2	43.6	11.3	60.1	32.3	0.816	0.308	13.3	2.37	0.00677	28.2	0.00315	2.18	0.791	20.7	0.00277	0.619	0.0033	21.2	3.65	0.00893	21.5
AGTRAP(Y133);	52.3	19.22	11.55	22.69	22.3092	18.46	2.3617	11.15	21.18	36.1142	2.51327	46.4	55.8	16.04	103.3	61.9	4.256	5.308	25.5	6.27	0.01354	71.4	0.0063	4.71	1.921	61.5	0.00554	0.9291	0.0066	21.2036	3.65084	0.01786	21.5132
AHCTF1(S1218);	18.9	58.8	39.7	58.7	35.8	62	40.3	32.7	48.4	47	64.3	58.3	45.9	68.7	42.2	67.4	90.8	78.4	63.7	38	25.4	54.6	68.3	59.4	23.5	81	102	111	53	56.7	65.2	35.1	26.5
AHCTF1(S1232);	63.6	21.7	0.00322	0.00521	0.00923	18.9	0.0117	0.00711	11.3	2.7	0.00327	33.2	0.00496	0.00848	19.7	29.9	5.11	0.00413	5.53	0.00595	15.8	29.7	28	8.05	0.878	18.8	33	15.1	0.0033	51.3	0.000841	8.92	0.0132
AHCTF1(S1541);	5.01	0.00912	22.3	8.55	7.03	8.88	0.0117	22.3	2.27	13.9	1.16	6.74	18.9	0.00848	34.7	1.99	0.00874	3.23	1.85	1.68	0.00677	5.02	0.00315	0.238	1.53	0.00475	1.32	0.41	0.0033	12	0.000841	10.6	0.843
AHCTF1(S1944);	146	92	59.7	57.6	81.5	150	211	175	185	145	54.8	51.6	209	12.7	130	80.6	72.5	23.5	211	104	36.3	32.6	30.3	161	63	112	68	185	43.5	170	102	173	147
AHCTF1(S506);	0.0167	0.382	4.56	0.00521	6.67	0.401	0.0117	0.00711	13.6	0.0142	0.00327	4.58	0.00496	4.85	4.23	0.0083	0.00874	0.00413	1	0.00595	0.00677	0.199	0.00315	0.00282	0.00241	0.00475	0.00277	0.0141	0.0033	0.0036	0.000841	92.7	17.6
AHCTF1(T1826);	0.0167	0.00912	3.58	0.00521	0.00923	0.00582	0.0117	2.85	1.57	0.0142	0.00327	2.34	0.00496	0.00848	0.000642	0.0083	0.00874	7.23	0.00206	2.96	0.00677	0.00365	0.00315	0.872	0.00241	0.00475	0.00277	0.0141	0.0033	0.0036	0.000841	0.00893	0.0132
AHCYL2(S29);	0.0167	0.00912	0.00322	0.00521	0.00923	0.00582	0.0117	0.00711	0.00898	0.0142	0.00327	0.00832	0.00496	0.00848	0.000642	0.0083	0.00874	0.00413	0.00206	0.00595	0.00677	0.00365	2	0.00282	0.93	0.00475	0.00277	0.0141	0.0033	0.0036	0.000841	0.00893	0.0132
AHDC1(S1192);	0.0167	0.00912	0.00322	0.00521	0.00923	0.00582	0.0117	0.582	0.00898	0.0142	0.769	0.00832	0.00496	0.00848	0.000642	0.0083	0.00874	0.00413	0.00206	0.00595	0.00677	0.00365	20.3	0.00282	0.00241	0.00475	0.00277	0.0141	0.0033	6.54	0.000841	0.00893	13.1
AHDC1(S1399);AHDC1(S1403);	5.12	2.69	2.22	12.4	2.76	8.99	11.8	3.16	0.00898	7.95	6.86	0.00832	0.00496	6.88	2.44	1.11	2.26	5.86	6.56	0.00595	0.985	0.00365	7.35	2.27	0.00241	7.27	2.92	13.8	3.88	31.3	2.56	0.00893	9.39
AHDC1(T1405);AHDC1(Y1398);	5.12	2.69	2.22	12.4	2.76	8.99	11.8	3.16	0.00898	7.95	6.86	0.00832	0.00496	6.88	2.44	1.11	2.26	5.86	6.56	0.00595	0.985	0.00365	7.35	2.27	0.00241	7.27	2.92	13.8	3.88	31.3	2.56	0.00893	9.39
AHNAK(M2388);AHNAK(S2397);	290	9.31	0.58	0.00521	4.31	0.00582	1.79	0.00711	0.00898	0.0142	12.8	0.00832	14.4	0.00848	0.000642	0.0083	1.97	13.2	0.00206	3.87	0.00677	62.1	13.2	6.65	0.00241	55.7	2.19	0.0141	0.0033	0.0036	0.000841	0.00893	0.0132
AHNAK(M3405);AHNAK(S3409);	10.7167	55.8	183.5	10.33	28.2092	2.65582	0.0234	35.4	287	0.0284	199	59.2	26.87	5.10848	147	277	2.76874	35.5	9.96206	39.5	80.7068	54.2	35.27	55.2	138.2	25.29	179	6.5941	9.13	0.0072	226.1	72.5	7.843
AHNAK(M3417);AHNAK(S3426);	420.567	92.5491	247.371	27.2504	81.6277	68.26	14.3351	41.4071	275.509	6.6126	192.903	168.708	192.505	75.217	516.2	471.6	56.4195	141.51	25.1041	78.38	43.5468	153.48	56.046	120.96	157.2	311.34	244.8	137.11	21.4966	107.37	161.7	4.23286	0.3386
AHNAK(M4521);AHNAK(S4522);	67.3	23.8	7.63	13.3	28.9	6.58	2.18	0.00711	98.4	22.3	0.00327	23.3	35.3	36.9	45.3	36.9	6.99	14.4	2.95	11.3	0.00677	36.7	0.00315	18.4	3.48	48.9	8.85	6.07	0.0033	5.82	8.82	45.7	0.0132
AHNAK(M502);AHNAK(S508);	296.4	56	73.3	26.4052	58.6092	108.2	11.7117	59.07	162.009	12.4142	42.479	66.3	96.6	49.5	347	322	123.6	38.8	18.56	51.8	137.4	68.7	46.9	61.7	56.7	170.5	101.9	118.4	32.9	0.0072	111.8	81.3089	0.0264
AHNAK(M5550);AHNAK(S5555);	84.3167	30.03	16.81	32.78	14.9092	13.7	0.0234	3.98711	22.69	5.6842	40.8	67	55	27.7	170.9	143.5	2.60874	6.98	2.51206	1.03595	2.69677	119.2	6.72	16.4	11.19	154.2	39.3	21.4	1.7133	9.7436	24.3	22.48	0.0264
AHNAK(M571);AHNAK(S572);	110.017	8.26912	21.78	0.01042	13.9092	8.48582	0.0234	38.6	75.6	0.0284	53	17.95	101.3	58.9	121.5	196.9	5.43874	12.32	0.00412	29.54	41.12	29.09	8.16	44.3	18.99	117.6	13.8	2.3541	0.0066	0.0072	19.7	135.4	2.2632
AHNAK(S1068);	0.0167	0.41	9.5	0.00521	0.00923	5.46	0.0117	6.46	8	0.0142	6.94	4.24	6.7	5.3	24.9	17	0.00874	1.35	0.00206	4.36	11.5	9.72	3.36	4.73	17.4	17.7	9.56	3.49	0.0033	2.85	6.63	3.29	0.0132
AHNAK(S1123);	14.8	0.00912	2.15	0.00521	25.8	17.3	0.0117	0.669	18.1	9.78	2.26	5.41	11.6	19.8	10.7	17.1	28.9	7.12	8.2	5.35	20.5	7.09	6.61	10.1	11.3	15.4	4.8	0.0141	5.05	7.6	4.65	31.3	0.0132
AHNAK(S115);	97.6	66.3	48.4032	18.5052	53.3092	68.3058	17.4117	18.76	252	11.4142	111.7	32.55	116.9	113.7	53.3006	218	203.8	115.5	20.0021	76.7	135.9	49.1	51.2	121.8	201.5	130.5	220.4	81.3	73.5	0.0072	199.1	133.3	0.0264
AHNAK(S135);	4672.6	1118.08	1950.89	189.605	750.009	468.106	30.3234	968.2	1815.58	514.114	296.52	1405.01	1834	1652.64	3284	3129.8	1076.01	300.804	159.302	1003.76	472.007	2234	1036.14	915.003	849.35	373.005	4081.4	499.014	444.303	197.604	2737.3	4196.2	29.5532
AHNAK(S1452);	0.808	0.595	0.00322	0.00521	0.00923	0.00582	0.0117	0.00711	0.00898	0.0142	0.00327	0.00832	0.00496	0.00848	0.000642	0.0083	0.00874	0.455	0.00206	0.00595	0.00677	0.00365	0.00315	0.00282	6.23	0.00475	0.00277	0.0141	0.0033	0.0036	0.000841	0.00893	0.0132
AHNAK(S176);	466	158	308	128	157	234	104	55.4	331	196	315	183	230	295	555	533	502	151	76.8	199	303	379	159	262	400	533	464	436	269	94	392	176	20.7
AHNAK(S210);	1031.83	618.918	835.603	423.505	1027.59	708.796	518.78	327.007	2823.4	798	1175.3	455.5	971.03	1114.39	922.101	2030.31	1937.68	325.778	409.204	845.31	1859.41	643.13	196.563	1394.05	569.082	1070.32	2158	675.184	211.846	431.954	2038.6	1873.7	90.8932
AHNAK(S210);AHNAK(S216);	0.0167	0.00912	47.6	12.8	18.3	1.29	1.75	20.5	25	10.9	0.4	5.98	25.4	9.38	43.3	40.2	1.57	0.00413	0.00206	3.42	5	5.73	1.26	4.15	8.08	8.32	11.2	2.57	0.843	0.0036	36.6	40.6	3.27
AHNAK(S212);AHNAK(S220);	727.8	306.009	716.003	170.005	249.59	117.006	60.73	109.007	971.4	445.4	385.003	451.72	375.63	358.008	989.001	1090.01	518.009	141.004	67.9021	290.51	445.007	631.76	142.003	285.003	444.002	732.005	421.003	167.014	223.003	37.25	474.001	1061	18.8132
AHNAK(S3409);	10.7167	55.8	183.5	10.33	28.2092	2.65582	0.0234	35.4	287	0.0284	199	59.2	26.87	5.10848	147	277	2.76874	35.5	9.96206	39.5	80.7068	54.2	35.27	55.2	138.2	25.29	179	6.5941	9.13	0.0072	226.1	72.5	7.843
AHNAK(S3426);	420.567	92.5491	247.371	27.2504	81.6277	68.26	14.3351	41.4071	275.509	6.6126	192.903	168.708	192.505	75.217	516.2	471.6	56.4195	141.51	25.1041	78.38	43.5468	153.48	56.046	120.96	157.2	311.34	244.8	137.11	21.4966	107.37	161.7	4.23286	0.3386
AHNAK(S41);	6.81	3.63	5.54	2.87	2.75	3.7	0.0117	3.25	9.15	5.27	6.69	10.6	5.5	6.66	46.7	24.4	1.51	1.81	0.00206	1.36	0.00677	14.6	0.832	0.00282	0.00241	15	2.7	0.0141	0.0033	0.0036	1.98	14.3	0.0132
AHNAK(S4516);	5.14	0.00912	17.8	0.00521	0.00923	7.67	0.0117	8.4	34.9	6.51	16.8	10.5	0.00496	10.3	43.6	33.9	0.00874	17.5	2.38	6.77	22.6	16.2	13.9	10.9	18.8	13.1	14.1	3.58	2.65	3.29	14.4	15	0.0132
AHNAK(S4850);	10.6	0.322	27.1	0.00521	0.00923	2.16	0.0117	0.384	0.00898	0.0142	11.1	1.16	1.43	0.00848	8.46	3.72	1.19	0.526	0.00206	6.61	5.74	4.25	0.00315	2.08	38.2	12.6	7.48	9.77	0.0033	4.68	1.29	0.00893	0.0132
AHNAK(S4953);	0.0167	11.5	78.1	24.5	0.00923	78.5	0.0117	34	46.2	37.2	91.6	48.2	44.9	52.2	43	79.4	6.83	13.4	41.3	25.9	6.91	4.52	6.9	6.84	36.1	21.1	51.1	72.2	19.1	139	60.5	72.7	18
AHNAK(S4993);	0.0167	0.00912	0.00322	0.00521	0.00923	0.00582	0.0117	0.00711	0.00898	0.0142	0.00327	0.00832	0.00496	0.00848	0.000642	8.98	0.00874	0.00413	0.00206	0.00595	0.00677	0.00365	0.00315	0.00282	0.00241	0.00475	0.00277	0.0141	0.0033	0.0036	0.000841	0.00893	0.0132
AHNAK(S508);	296.4	56	73.3	26.4052	58.6092	108.2	11.7117	59.07	162.009	12.4142	42.479	66.3	96.6	49.5	347	322	123.6	38.8	18.56	51.8	137.4	68.7	46.9	61.7	56.7	170.5	101.9	118.4	32.9	0.0072	111.8	81.3089	0.0264
AHNAK(S5110);	690.1	300	509	150.005	71.7092	67.6058	41.1117	118.007	383.009	73.1142	198.003	361	294.005	312.8	1188	1621	284.9	76.1	87.4	91.1	131	629	273	263.6	216.2	1361	675	581	98.3	49.2036	240.001	564.009	22.2132
AHNAK(S5298);	0.0167	0.00912	0.00322	0.00521	0.00923	0.00582	0.0117	0.00711	0.00898	0.0142	0.00327	0.00832	0.00496	0.00848	0.000642	0.0083	0.00874	0.00413	0.00206	0.00595	0.00677	0.00365	0.00315	0.00282	3.66	0.00475	0.00277	0.0141	0.0033	3.75	0.000841	0.00893	0.0132
AHNAK(S5393);	63.01	0.60012	61.6032	6.77521	197.009	48.7058	1.8217	12.4071	191.009	0.0284	78.2033	23.2083	300.934	97.4085	240.001	191.26	14.8087	74.4041	3.76206	75.5059	288	92.3036	16.8032	206.7	222.01	278.39	54.5028	10.9141	13.9033	19.0036	100.001	3.63893	0.0264
AHNAK(S5397);	69.6	3.31	43.4	33.6	136	45.8	3.49	20.1	287	61.3	85.7	26.5	211	138	158	161	101	48.5	0.00206	80.4	225	83.4	9.76	151	159	155	55.9	6.16	37.8	27.5	85.9	133	4.91
AHNAK(S5448);	132	26.6	118	20.8	32.4	48	9.29	49	183	5.2	89.5	24.8	68.9	98.5	138	173	49.6	36.7	16	34.4	35.9	26.7	23.5	42.4	106	152	52.9	47.9	13.1	41.8	36.4	46.6	4.72
AHNAK(S5555);	84.3167	30.03	16.81	32.78	14.9092	13.7	0.0234	3.98711	22.69	5.6842	40.8	67	55	27.7	170.9	143.5	2.60874	6.98	2.51206	1.03595	2.69677	119.2	6.72	16.4	11.19	154.2	39.3	21.4	1.7133	9.7436	24.3	22.48	0.0264
AHNAK(S5620);	11.7	0.00912	0.00322	0.00521	0.429	0.00582	0.0117	7.5	0.00898	0.0142	0.00327	0.00832	0.00496	0.00848	0.000642	9.87	0.00874	0.00413	0.405	2.11	4.62	6.2	0.00315	9	14.5	0.00475	2.32	0.0141	0.0033	0.0036	0.000841	0.00893	0.0132
AHNAK(S5651);	5.7	0.00912	0.00322	0.00521	0.00923	0.00582	0.0117	0.00711	0.00898	0.0142	0.00327	0.00832	16.3	5.17	13.7	18.9	0.00874	31.1	1.41	6.3	7.77	3.98	26.6	4.02	6.5	8.51	0.00277	0.0141	0.0033	0.0036	0.000841	0.00893	0.0132
AHNAK(S572);	110.017	8.26912	21.78	0.01042	13.9092	8.48582	0.0234	38.6	75.6	0.0284	53	17.95	101.3	58.9	121.5	196.9	5.43874	12.32	0.00412	29.54	41.12	29.09	8.16	44.3	18.99	117.6	13.8	2.3541	0.0066	0.0072	19.7	135.4	2.2632
AHNAK(S5731);	0.0334	0.01824	0.00644	0.01042	0.01846	0.01164	0.0234	0.01422	0.01796	0.0284	0.00654	0.01664	0.00992	0.01696	0.001284	0.0166	0.01748	0.00826	0.00412	0.0119	9.70677	0.0073	0.0063	0.00564	3.13241	0.0095	0.00554	72.4141	0.0066	0.0072	0.001682	0.01786	0.0264
AHNAK(S5731);AHNAK(S5739);	0.0167	0.00912	0.00322	0.00521	0.00923	0.00582	0.0117	0.00711	0.00898	0.0142	0.00327	0.00832	0.00496	0.00848	0.000642	0.0083	0.00874	0.00413	0.00206	0.00595	9.7	0.00365	0.00315	0.00282	3.13	0.00475	0.00277	72.4	0.0033	0.0036	0.000841	0.00893	0.0132
AHNAK(S5735);	140.45	90.6182	478.01	15.2208	183.128	126.117	47.4468	106.424	1049.92	0.0852	128.01	16.1433	87.3949	77.2239	49.6319	236.928	961.317	110.738	52.6082	300.612	600.034	34.1646	92.8063	319.806	601.152	152.314	411.006	140.798	122.14	2.248	681.302	31.6446	7.406
AHNAK(S5737);	102.417	196.009	349.803	8.91563	59.9885	71.2516	10.1351	96.1071	567.909	0.0568	53.4065	0.03328	52.865	19.3254	43.9106	89.52	834.009	26.9083	44.8021	264.306	678.007	22.4109	98.9032	244.006	521.65	96.0395	305.803	38.15	97.4033	0.0144	698.3	43.7268	4.3996
AHNAK(S5745);	111.933	124.402	656.5	30.8208	289.309	226.63	113.465	49.5913	754.3	117.743	204.123	45.515	151.415	149.238	25.3213	303.31	466.189	181.714	118.959	383.76	547.49	30.331	54.5832	436.59	673.56	108.345	568.97	92.7082	274.993	60.3008	694.47	165.759	9.1228
AHNAK(S5746);	95.7334	118.132	573.5	30.8156	272.109	215.63	113.453	46.0213	665.9	117.728	182.423	45.5066	151.41	140.348	20.9113	271.21	391.889	155.414	104.759	344.66	453.79	26.511	49.3531	379.79	581.06	85.3448	499.87	84.0282	250.793	60.2972	618.27	158.009	9.1096
AHNAK(S5749);	1009.27	386.141	1247.86	127.651	518.948	403.836	239.113	175.113	1021.1	208.087	422.833	243.315	366.775	430.557	756.161	534.68	1230.71	532.902	92.2031	702.066	934.197	197.075	214.636	453.193	1764.76	613.829	1312.98	292.154	526.697	119.496	1070.77	280.448	9.5824
AHNAK(S5749);AHNAK(S5752);AHNAK(S5762);	236	42.8	63.8	9.89	0.00923	37.4	30.3	8.8	67.1	0.0142	10.2	29	0.00496	57	26.2	38.1	0.00874	0.484	4.05	69.4	26.4	39.9	20.5	67.3	41.8	157	0.00277	0.912	183	2.32	92.8	6.65	0.0132
AHNAK(S5749);AHNAK(S5752);AHNAK(S5763);	0.0167	0.00912	8.46	0.00521	9.63	0.00582	3.06	0.962	10.8	0.0142	1.21	0.00832	2.56	0.00848	4.49	3.97	0.00874	0.00413	0.00206	0.00595	0.00677	0.00365	0.00315	0.00282	0.00241	0.00475	0.00277	0.0141	0.0033	0.0036	19.3	0.00893	0.0132
AHNAK(S5752);	442.233	199.279	568.36	32.3404	197.039	156.706	122.672	55.762	612.6	36.9726	129.31	58.7166	64.8699	171.098	119.06	172.57	259.117	200.888	68.8021	282.006	407.107	113.784	63.0131	382.503	483.202	252.285	287.206	46.5061	405.003	15.7922	451.7	77.1889	7.9928
AHNAK(S5780);	252.05	615.989	354.593	16.2156	13.8277	605.156	0.6141	5.71422	11.9269	0.0568	755.057	234.717	94.2099	556.618	140.181	1165.62	119.026	594.664	195.006	1413.1	1622.66	433.007	268.886	1006.47	1743.27	10.8142	2022.7	1094.5	438.607	16.6108	635.941	1531.18	0.0528
AHNAK(S5782);	126.033	137.989	39.4932	16.2104	13.8185	68.76	0.6024	5.70711	27.418	0.0426	13.2065	145.017	94.205	110.22	86.2806	377.99	0.02622	73.6841	0.00618	171.012	134.014	268.796	0.00945	184.006	223.762	0.8625	342.9	143.29	27.5733	21.0036	48.9408	0.02679	0.0396
AHNAK(S5784);	287	0.31812	36.35	0.01042	0.01846	1.902	0.0234	0.01422	30.72	0.0284	13.2033	0.01664	0.00992	6.115	0.001284	3.6983	0.01748	71.4041	0.00412	0.0119	0.01354	1.415	0.0063	1.62282	0.16741	0.85775	22.3028	3.4041	4.4	4.4036	68.5	0.01786	0.0264
AHNAK(S5790);	220.1	3.74812	176.25	0.02084	26.5585	26.2778	1.4551	54.4271	193.22	0.0568	95.0233	12.1766	40.7099	21.4735	65.4906	135.808	3.55748	7.82326	6.81412	36.8659	75.6068	7.1603	37.1431	54.84	58.165	16.3143	170.403	37.6941	71.43	0.0144	224.3	29.5279	5.1596
AHNAK(S5790);AHNAK(S5784);AHNAK(T5794);AHNAK(T5796);	161	0.309	2.15	0.00521	0.00923	0.292	0.0117	0.00711	3.32	0.0142	0.00327	0.00832	0.00496	0.505	0.000642	0.0083	0.00874	0.00413	0.00206	0.00595	0.00677	0.623	0.00315	1.62	0.165	0.00475	0.00277	0.0141	1.43	0.0036	24.9	0.00893	0.0132
AHNAK(S5793);	173.617	2.00736	132.7	0.02084	8.16769	24.1216	1.4551	22.7342	96.2	0.0568	44.97	2.62496	10.7149	24.027	25.2913	66.31	2.48622	75.6991	4.15618	16.7559	41.2568	0.80295	15.1232	29.0928	35.0124	0.86725	111.8	15.77	59.1733	4.4108	142.6	5.28786	0.0528
AHNAK(S5830);	334	69.1	148	138	666	240	51.1	90.7	634	262	418	115	1230	588	743	643	299	153	10.9	234	877	173	39.6	652	402	504	173	48.4	164	109	355	118	19.9
AHNAK(S5832);	19.4167	0.01824	0.00644	0.01042	0.01846	0.01164	0.0234	0.01422	0.01796	0.0284	0.00654	0.01664	0.00992	0.01696	0.001284	0.0166	0.01748	8.65413	0.00412	33.8	17.53	0.0073	23.7032	60.14	130.1	0.0095	9.56277	0.0282	0.0066	0.0072	0.001682	0.01786	0.0264
AHNAK(S5841);	1012.6	372.009	548.003	107.005	255.009	265.006	96.5117	235.007	0.01796	0.0284	386.003	164.008	356.005	427.008	455.001	812	321.64	138.3	119.002	826.4	1118	190.004	355.44	1122.9	822.8	9.14475	698.9	352.014	363.003	108.004	612.001	463.009	0.0264
AHNAK(S5854);	18.32	0.01824	13.6032	0.01042	16.2092	0.01164	0.0234	7.16711	15.409	0.0284	0.00654	0.01664	54.005	0.01696	61.5006	122	29.3087	20.42	0.00412	137.2	246.9	32.3036	10.5031	159.7	125.7	37.2048	24.92	0.0282	0.0066	0.0072	24.3008	0.01786	0.0264
AHNAK(S5857);	63.2	0.01824	9.43322	0.01042	0.01846	0.01164	0.0234	0.01422	0.01796	0.0284	0.00654	0.01664	0.00992	0.01696	10.2006	204	11.28	28.6	0.00412	58.8	276	0.0073	4.88	125.8	133.6	0.0095	28.1	0.0282	0.0066	0.0072	0.001682	0.01786	0.0264
AHNAK(S819);	0.0167	0.00912	0.808	0.00521	0.00923	0.00582	0.0117	0.00711	0.00898	0.0142	0.00327	0.00832	0.00496	0.00848	0.000642	0.0083	0.00874	0.00413	0.00206	0.00595	0.00677	0.00365	0.356	0.00282	7.64	0.00475	1.93	0.0141	0.0033	0.0036	0.000841	0.00893	0.0132
AHNAK(S93);	4844.3	1773.31	1914.1	323.55	412.678	572.426	196.743	173.421	2103.21	537.043	1159.92	1034.71	758.005	1069.11	1434.4	3899.6	3253.01	1533.3	546.402	2664.01	2713.9	4447.8	2396.6	6046	5633.6	4025	2535	741.414	679.503	656.204	654.002	5040.03	111.74
AHNAK(T3716);	98.9	59.5	38.7	11	24.3	30.8	0.0117	13.8	279	0.0142	69.8	32.9	146	62.6	59.5	161	69	45.6	23.5	34.8	25.5	54	44.6	56	58.5	70.5	61.8	39.2	31.4	17.5	70.7	2.98	0.0132
AHNAK(T38);	8.01	3.39	0.00322	0.00521	0.00923	9.12	0.0117	0.00711	44.8	26.8	28	19.9	0.00496	7.54	63.6	33.5	0.00874	6.21	0.00206	3.53	6.59	19	3.71	1.63	0.00241	44.1	2.5	0.0141	0.0033	0.0036	0.000841	84	0.0132
AHNAK(T4100);	212	53.5	56.4	18.7	8.32	24.5	0.0117	18	302	0.0142	0.00327	18.3	132	33.5	104	272	44.9	74.2	15.8	21.7	30.2	60.2	41.1	67.4	53.6	78.4	81.4	21.1	11.4	27.7	69.7	0.00893	0.0132
AHNAK(T4430);	64.9	38.3	17.9	25.6	15.5	30	8.79	8.3	138	0.0142	39.4	10.7	97.7	25.1	59.3	107	24.3	26.4	21.8	7.76	14.5	25.7	18	22.7	19	46.8	34	20.2	1.44	45.2	39.6	10.2	0.0132
AHNAK(T4564);	18.5	7.11	6.89	0.00521	6.69	0.00582	0.0117	4.33	56.1	0.0142	0.00327	0.00832	20.8	1.11	8.78	26.8	2.09	6.2	3.11	2.63	0.00677	0.00365	7.03	6.07	8.04	2.17	19.8	4.18	0.0033	10.6	22.2	0.00893	0.0132
AHNAK(T4766);	473	53.3	11.9032	0.01042	0.01846	0.01164	0.0234	0.01422	160.2	0.0284	0.00654	13.5	6.65496	0.01696	29.3006	295	25.97	151.1	26.94	59.56	53.9	97.5	84.4	151	99.6	108	134.3	8.029	10.3033	0.0072	0.001682	0.01786	0.0264
AHNAK(T490);	0.0167	0.00912	0.00322	0.00521	0.00923	0.00582	0.0117	0.00711	0.00898	0.0142	0.00327	0.00832	0.00496	0.00848	0.000642	39	0.00874	0.00413	0.00206	0.00595	6.13	0.00365	0.00315	3.62	26.3	0.00475	3.98	0.0141	0.0033	0.0036	0.000841	0.00893	0.0132
AHNAK(T4999);	0.0167	0.00912	5.68	0.00521	0.00923	0.00582	0.0117	1.98	4.49	0.0142	4.28	0.00832	0.00496	0.00848	16.8	18.6	0.00874	0.00413	0.00206	0.00595	1.39	0.00365	0.00315	0.00282	6.36	0.00475	3.53	0.0141	0.0033	0.0036	8.63	0.00893	0.0132
AHNAK(T5729);	952.417	541.339	2408.6	121.921	587.418	419.212	330.147	454.907	2190.18	228.071	764.703	255.935	566.775	323.407	754.141	1081.12	2758.11	223.408	377.802	1116.11	2336.01	328.015	464.103	1471.81	1884.75	1102.14	1730.2	566.56	723.703	34.9368	2631.1	332.736	54.2196
AHNAK(T5798);	19.09	0.96312	47.04	0.01042	2.76923	1.06582	0.0234	9.94711	50.809	0.0284	40.5033	3.70832	6.30496	0.01696	25.3006	57.33	2.27874	29.71	0.00412	20.72	33.83	12.82	18.1032	41.6	23.1	32.2	116.8	19.4141	5.1133	0.0072	62.6	12.4089	0.0264
AHNAK(T5839);	5.9367	77.4091	63.8032	0.01042	54.5092	0.01164	0.0234	270.007	160.009	0.0284	166.003	88.3083	0.00992	0.01696	364.001	167.1	580.009	796.12	0.00412	1055.2	942.9	0.0073	460.003	345.7	40.7024	26.9047	4.72277	110.014	315.003	0.0072	22.3008	308.009	11.0132
AHNAK(T5845);	1504.05	1058.27	763.086	77.6156	86.5677	374.017	52.0468	257.482	541.036	0.071	280.01	258.627	140.035	486.825	359.702	1758.01	1085.26	733.887	301.006	2380.01	2026.01	609.011	1304.96	3346	1982.41	64.3143	2128.89	534.828	571.607	107.014	669.202	0.04465	0.066
AHNAK(Y5836);	31.6668	1.28648	1587.43	0.02605	108.037	0.0291	0.0585	329.821	12.6359	0.071	323.407	4.64328	0.0248	0.0424	451.161	427.025	200.857	1325.3	0.0103	1352.41	1113.01	0.01825	565.303	274.906	2444.71	0.02375	3500.75	130.342	296.61	0.018	62.8017	348.327	16.9528
AHSG(S134);	3.18	17.5	58.3	7.11	0.00923	56	2.39	12.8	15.3	191	15.9	84	25.7	35.4	15.9	40.1	0.00874	102	7.22	193	112	22.2	17.6	0.878	29.5	0.00475	1.82	0.0141	21.7	13.6	7.95	200	370
AHSG(S138);	0.0334	39	116.3	72.9	3.96	175.1	30.95	31.9	44.5	265.2	41.2	131.4	84.7	142.2	46.4	83.7	9.74	227	24.39	390	80.1	50.8	23.38	39	50.6	0.0095	10.71	21.61	80.2	251	17.65	650	619
AHSP(S101);	17.2167	0.01824	0.00644	942	0.01846	114	0.0234	0.01422	0.01796	0.0284	0.00654	19.04	149.1	1.28848	5.22064	48.8	0.01748	9.18413	0.00412	0.0119	0.01354	0.0073	0.0063	0.00564	0.00482	14.9047	0.38177	0.0282	0.0066	1119	0.001682	0.01786	2.9632
AIDA(S147);	7.3	0.00912	0.00322	18.8	0.00923	9.04	0.0117	0.00711	0.00898	0.0142	0.00327	2.16	0.00496	0.00848	0.000642	5.33	0.00874	3.54	2.44	0.00595	0.00677	4.71	5.22	0.00282	3.59	8.26	0.00277	6.11	7.04	33.3	0.000841	0.00893	5.28
AIF1(K29);AIF1(S38);	299.3	135.1	0.00644	0.01042	23.0092	35.3058	2.1917	0.01422	0.01796	0.0284	0.00654	36.5083	66.905	59.3085	41.4006	42.4083	0.01748	150.7	46.3021	8.78595	0.01354	174.5	42.35	55.5	79.9	103.005	0.00554	0.0282	0.0066	0.0072	1.75084	0.01786	0.0264
AIF1(S38);	299.3	135.1	0.00644	0.01042	23.0092	35.3058	2.1917	0.01422	0.01796	0.0284	0.00654	36.5083	66.905	59.3085	41.4006	42.4083	0.01748	150.7	46.3021	8.78595	0.01354	174.5	42.35	55.5	79.9	103.005	0.00554	0.0282	0.0066	0.0072	1.75084	0.01786	0.0264
AIF1(S39);	615	281.1	84.9	29.4052	249.8	252.8	33.6117	314	351	44.7142	347.8	338	259	494	506	561	4.89874	291.3	253.3	159.7	14.6068	232.1	136	111.3	223	225.005	60.1	19.2141	7.1633	49.47	32.1	0.01786	89.3
AIF1(Y37);	850	362.9	84.9032	29.4104	249.809	252.806	33.6234	314.007	351.009	44.7284	347.803	338.008	259.005	494.008	506.001	561.008	4.90748	406.3	253.302	159.706	14.6135	349.8	169.8	150.9	289.2	237.505	60.1028	19.2282	7.1666	49.4736	32.1008	0.02679	32.5264
AIFM1(S118);	47.6	30.9	0.00322	0.00521	0.00923	0.00582	0.0117	0.00711	8.67	41.9	0.00327	24.3	0.00496	4.88	24	9.43	0.00874	27.5	0.00206	9.69	0.00677	18.6	30.9	17.7	14.5	0.00475	0.00277	0.0141	0.0033	0.0036	0.000841	73.1	0.0132
AIM1(S22);	0.0167	38.2	0.00322	2.95	12	8.29	0.0117	101	0.00898	12.2	19	72.1	22.7	11.4	10.6	27	1.07	13.8	5.29	16.9	0.00677	1.27	0.00315	4.9	0.00241	6.63	9.49	0.0141	0.0033	0.0036	6.22	0.00893	4.08
AIM1(S415);	0.0167	4.59	0.00322	0.00521	0.00923	0.00582	0.0117	6.39	0.00898	0.0142	0.00327	4.92	0.00496	0.00848	3.91	2.65	0.00874	0.00413	0.00206	0.00595	0.00677	8.03	0.00315	0.75	0.00241	0.00475	0.00277	0.0141	0.0033	0.0036	0.000841	0.00893	0.0132
AIM1(S484);	12.7	45.3	23.8	30.5	7.3	9.42	0.0117	45.7	2.53	0.0142	26	84.2	44.7	19	28.8	51.7	0.00874	55.9	13.9	2.05	2.7	23.2	11.3	12.1	4.88	50.9	0.00277	14.5	12.6	41	0.000841	8.27	0.0132
AIM1(S529);	0.0501	8.09824	24.3132	0.01563	0.02769	43.28	0.0351	63.6071	5.81796	0.0426	8.08654	36.75	12.175	1.25696	22.1606	42.12	0.02622	53.9	4.90206	16.65	4.11354	21.53	6.8463	13.04	11.1924	28.7348	10.4728	2.8941	4.2466	8.3972	13.5017	0.02679	5.6664
AIM1(S529);AIM1(M515);AIM1(T530);	0.0167	8.08	0.00322	0.00521	0.00923	5.28	0.0117	0.00711	5.8	0.0142	0.00327	14	4.77	0.00848	0.000642	7.62	0.00874	8.4	1.23	2.01	0.00677	6.51	0.00315	4.99	0.00241	19.8	0.00277	1.39	0.0033	0.0036	0.000841	0.00893	0.0132
AIM1(S75);	0.0167	0.00912	0.00322	4.49	0.00923	1.38	0.0117	11.4	0.00898	0.0142	0.00327	7.48	0.00496	0.00848	1.67	3.06	0.00874	4.48	0.00206	0.00595	0.00677	0.00365	0.00315	0.00282	0.00241	0.00475	0.00277	0.0141	0.0033	7.19	0.000841	0.00893	0.0132
AIM1(T524);AIM1(T525);	0.0167	0.00912	0.00322	0.00521	0.00923	11.3	0.0117	18.5	5.65	0.0142	12.9	18	7.62	0.00848	24.4	20.2	0.00874	9.99	5.06	0.00595	0.00677	5.12	0.00315	0.766	2.33	11.6	0.00277	0.0141	0.0033	4.74	1.02	0.00893	0.0132
AK2(S151);	14.1	0.00912	0.00322	0.00521	0.00923	0.00582	0.0117	0.00711	0.00898	0.0142	0.00327	0.00832	0.00496	0.00848	0.000642	0.0083	0.00874	23.3	0.00206	1.39	0.00677	11.1	20	12.2	0.00241	0.00475	0.00277	0.0141	0.0033	0.0036	0.000841	0.00893	0.0132
AK2(S4);	24.3	0.00912	9.35	0.00521	0.00923	0.00582	0.0117	0.00711	0.00898	157	0.00327	12.9	0.00496	0.00848	0.000642	0.0083	4.4	0.00413	1.69	7.17	0.00677	0.00365	1.84	0.00282	13.5	0.00475	12.2	2.35	0.0033	0.0036	0.981	0.00893	0.0132
AK2(Y152);	14.1	0.00912	0.00322	0.00521	0.00923	0.00582	0.0117	0.00711	0.00898	0.0142	0.00327	0.00832	0.00496	0.00848	0.000642	0.0083	0.00874	23.3	0.00206	1.39	0.00677	11.1	20	12.2	0.00241	0.00475	0.00277	0.0141	0.0033	0.0036	0.000841	0.00893	0.0132
AKAP11(S1169);	2.4	3.55	5.54	5.77	2.86	5.52	0.0117	0.00711	13.3	0.0142	29.7	1.3	2.22	16.2	0.000642	12.1	2.7	7.78	3.93	3.61	1.83	5.5	5.65	3.53	9.68	11.5	13.3	8.54	4.33	17.6	8.1	0.00893	22.5
AKAP11(S1240);	79.9	138	148	109	112	133	232	111	251	526	411	124	99.3	154	138	221	116	1.15	41.4	49	68.4	90.8	93.8	102	113	74.1	162	185	115	116	202	192	128
AKAP11(S1242);AKAP11(T1244);	2.68	0.00912	9.56	1.97	0.00923	0.00582	0.0117	0.00711	3.87	5.54	8.07	4.75	1.94	0.00848	4.56	2.08	0.00874	0.00413	2.12	2.68	0.365	0.426	1.53	1.35	0.00241	0.00475	1.31	0.681	2.16	0.0036	2.47	1.74	0.0132
AKAP11(S422);AKAP11(S433);	0.0501	0.02736	8.06322	0.01563	0.02769	0.01746	0.0351	0.02133	0.02694	0.0426	0.00981	0.02496	0.01488	0.02544	2.74128	25.68	5.90874	10.04	0.00618	9.566	52.58	0.01095	35.4	20.34	87	0.01425	38.11	6.1741	14.5233	0.0108	0.002523	0.02679	0.0396
AKAP11(S433);	0.0501	0.02736	8.06322	0.01563	0.02769	0.01746	0.0351	0.02133	0.02694	0.0426	0.00981	0.02496	0.01488	0.02544	2.74128	25.68	5.90874	10.04	0.00618	9.566	52.58	0.01095	35.4	20.34	87	0.01425	38.11	6.1741	14.5233	0.0108	0.002523	0.02679	0.0396
AKAP11(S433);AKAP11(Y424);	0.0167	0.00912	4.03	0.00521	0.00923	0.00582	0.0117	0.00711	0.00898	0.0142	0.00327	0.00832	0.00496	0.00848	0.000642	10.3	2.95	4.34	0.00206	4.42	25.6	0.00365	11.9	9.24	24.7	0.00475	16.4	3.08	7.26	0.0036	0.000841	0.00893	0.0132
AKAP11(S448);	3.62	2.66	0.00322	0.00521	3.95	6.64	0.0117	0.00711	2.6	0.0142	1.46	0.00832	5.76	24.1	3.9	10.6	4.05	2.37	0.00206	0.00595	1.37	2.89	4.77	1.55	4	6.44	4.21	5.69	6.66	22.2	0.000841	0.00893	12.6
AKAP11(S452);	0.0167	0.00912	0.00322	0.00521	0.00923	0.00582	0.0117	0.00711	0.00898	0.0142	0.00327	0.00832	0.00496	0.00848	0.000642	1.98	0.00874	0.00413	0.00206	0.00595	0.00677	0.965	1.15	7.3	4.06	0.00475	1.16	0.687	6.7	0.0036	0.000841	0.00893	0.0132
AKAP11(T1100);	1.44	0.00912	8.66	0.00521	1.86	7.4	0.0117	0.00711	0.00898	0.0142	7.03	0.00832	0.00496	3.21	0.000642	7.53	1.78	9.21	3.88	2.58	3.44	0.00365	9.06	7.29	16.5	0.00475	11.1	8.77	4.47	10.9	10.7	0.00893	6.83
AKAP11(T1342);	0.0167	0.00912	1.45	0.00521	0.00923	0.00582	0.0117	1.02	0.00898	0.0142	0.00327	4.56	0.00496	0.00848	2.21	0.0083	0.00874	6.97	0.00206	0.00595	2.16	4.79	12.3	7.9	7.68	0.00475	7.38	0.0141	0.0033	0.0036	0.000841	0.00893	0.0132
AKAP11(Y1345);	0.0167	0.00912	1.45	0.00521	0.00923	0.00582	0.0117	1.02	0.00898	0.0142	0.00327	4.56	0.00496	0.00848	2.21	0.0083	0.00874	6.97	0.00206	0.00595	2.16	4.79	12.3	7.9	7.68	0.00475	7.38	0.0141	0.0033	0.0036	0.000841	0.00893	0.0132
AKAP12(T597);	0.0167	0.00912	0.00322	0.00521	0.00923	0.00582	0.0117	0.00711	0.00898	0.0142	0.00327	0.00832	0.00496	0.00848	0.000642	0.0083	0.00874	0.00413	0.00206	0.00595	0.00677	0.00365	0.00315	0.00282	0.00241	0.00475	0.00277	0.0141	0.0033	9.44	25.7	0.00893	2.63
AKAP13(M2386);AKAP13(T2400);	35.9	28.2	15.7	0.00521	0.00923	37.9	0.0117	0.886	0.00898	0.0142	5.11	48	83.4	71.8	116	137	51.6	19.9	13	7.24	0.00677	99.4	5.05	37.4	22.3	0.00475	31.3	21.6	0.0033	13.7	3.65	25	0.0132
AKAP13(R696);AKAP13(S699);	21.9167	4.05912	6.96	0.01042	0.01846	3.23582	0.0234	3.08711	0.01796	21.1142	1.27327	20.4083	13.34	11.3085	88	46.4	0.01748	16.57	0.00412	4.59595	0.01354	82.5	0.0063	7.12282	0.00482	24.07	4.66277	0.0282	3.7933	0.0072	16.34	1.34893	0.0264
AKAP13(S1365);	0.0167	0.00912	0.00322	0.00521	0.00923	0.00582	0.0117	0.00711	0.00898	0.0142	0.00327	0.00832	0.00496	0.00848	10.9	1.19	0.00874	1.13	0.00206	0.00595	0.00677	3.9	1.22	0.632	0.00241	0.00475	0.00277	0.0141	0.0033	0.0036	0.000841	0.00893	0.0132
AKAP13(S1411);	0.0167	15.1	0.00322	0.00521	0.00923	0.00582	0.0117	0.00711	5.1	0.0142	4.23	0.00832	2.25	0.00848	6.04	3.27	3.67	0.00413	0.00206	0.00595	0.00677	12	0.567	2.46	2.8	3.71	1.26	0.0141	0.0033	4.95	0.000841	0.00893	0.0132
AKAP13(S1642);AKAP13(S1645);	27.9	3.73	1.28	5.62	0.00923	4.89	0.0117	2.79	9.51	0.0142	2.5	0.00832	3.31	12	9.19	11.5	2.02	0.00413	1.05	1.31	0.00677	5.44	2.27	0.97	3.42	2.04	2.67	0.0141	3.82	0.0036	3.74	0.00893	0.0132
AKAP13(S1653);	7.93	1.71	0.00322	3.77	0.00923	0.00582	0.0117	6.2	0.00898	0.0142	0.00327	0.00832	23.5	6.8	4.7	16.3	7.03	3.15	0.00206	0.793	0.00677	5.74	1.6	6.11	7.2	1.85	2.43	0.0141	3.48	0.0036	14.5	0.00893	0.0132
AKAP13(S1876);	0.0334	0.01824	14.68	0.01042	0.01846	0.01164	0.0234	15.83	23.35	0.0284	9.49	4.505	0.00992	0.01696	27.75	26.76	0.01748	21.55	0.00412	3.539	7.08	5.42365	2.655	7.75	12.69	4.36475	12.55	7.26	4.177	0.0072	34	6.71	0.8612
AKAP13(S1929);AKAP13(S1932);	65.5	21.8	0.00322	0.00521	0.00923	0.00582	0.0117	0.00711	123	31	0.00327	0.00832	0.00496	0.00848	0.000642	0.0083	116	22.1	0.00206	0.00595	0.00677	34.1	23.1	36.6	0.00241	0.00475	0.00277	0.0141	0.0033	0.0036	0.000841	14.7	0.0132
AKAP13(S2402);	0.0167	0.936	26.9	5.49	0.00923	5.35	0.0117	20.5	8.44	0.0142	21	0.00832	18.4	10.6	53.9	66.2	0.00874	11.6	12.4	2.76	12	19.9	12.9	13.9	28.6	22.8	39.6	9.19	15.2	9.46	53.6	12.2	31.2
AKAP13(S2561);	39.1	5.51912	2.11322	0.01042	0.01846	14.4058	0.0234	7.11711	0.01796	0.0284	0.00654	21.9	46.305	31.7085	115.7	82.3	15.0087	32.4041	5.23206	9.65595	29.9068	92	16.81	31.9	18.83	109.4	30.75	12.5141	8.4933	36.1036	6.42084	0.01786	0.0264
AKAP13(S2561);AKAP13(S2563);	10.1	0.00912	2.11	0.00521	0.00923	0.00582	0.0117	7.11	0.00898	0.0142	0.00327	10.6	46.3	0.00848	107	21.2	0.00874	0.00413	0.00206	0.00595	0.00677	30.9	1.31	2.4	1.13	18.7	1.45	0.0141	0.0033	0.0036	6.42	0.00893	0.0132
AKAP13(S2699);AKAP13(S2709);	8.978	4.72912	8.16322	23.55	4.35	8.256	0.0234	6.127	21.72	11.96	12.8033	17.63	42.4	36.3	51.8	28.06	0.01748	6.974	2.38	0.87195	1.98677	30.1	1.952	2.60282	1.81241	15.47	9.70277	4.2941	1.1833	8.2536	16.722	11.415	5.604
AKAP13(S2709);	8.978	4.72912	8.16322	23.55	4.35	8.256	0.0234	6.127	21.72	11.96	12.8033	17.63	42.4	36.3	51.8	28.06	0.01748	6.974	2.38	0.87195	1.98677	30.1	1.952	2.60282	1.81241	15.47	9.70277	4.2941	1.1833	8.2536	16.722	11.415	5.604
AKAP13(S2714);	26.1	0.00912	2.36	2.5	0.00923	5.36	0.0117	2.65	0.00898	0.0142	19.8	4.18	0.00496	5.03	18.7	17.8	0.00874	25.9	0.00206	2.61	0.00677	31	6.22	0.00282	0.00241	37.7	8.4	4.33	0.0033	2.26	5.08	0.00893	0.0132
AKAP13(S2726);	47.5	12.5	21	42.6	27	34.9	29.9	32.5	50	40.7	19	12.6	54.3	36.6	53.1	72.1	90	17.1	14.3	14.4	24.6	33.2	11.7	31.2	25	70.9	31.1	21.6	37.2	11	55.9	0.00893	11.7
AKAP13(S352);	0.0334	4.25912	15.46	7.78521	0.01846	20.27	0.0234	10.24	14.609	0.0284	12.6033	13.18	36.1	22.6	45.1	67.6	0.01748	24.51	4.46206	1.22595	9.99	17.39	4.114	11.8028	17.56	18.9047	13.7028	5.1941	23.12	3.0036	39.3	0.01786	6.0932
AKAP13(S403);	11.7	0.00912	0.00322	0.00521	0.00923	0.00582	0.0117	0.00711	0.00898	0.0142	0.00327	2.46	0.00496	0.00848	0.000642	7.89	4.17	14.7	8.02	0.00595	2.59	0.00365	3.49	3.6	0.00241	14.7	1.42	0.0141	0.0033	0.0036	0.000841	0.00893	0.0132
AKAP13(S665);	0.0167	0.00912	0.00322	0.00521	0.00923	7.76	0.0117	0.00711	0.00898	0.0142	0.00327	0.00832	0.00496	0.00848	23.2	49.2	0.00874	5.4	0.00206	0.00595	0.00677	21.4	0.00315	5.09	9.77	20	3.63	0.0141	0.0033	0.0036	0.000841	0.00893	0.0132
AKAP13(S699);	21.9167	4.05912	6.96	0.01042	0.01846	3.23582	0.0234	3.08711	0.01796	21.1142	1.27327	20.4083	13.34	11.3085	88	46.4	0.01748	16.57	0.00412	4.59595	0.01354	82.5	0.0063	7.12282	0.00482	24.07	4.66277	0.0282	3.7933	0.0072	16.34	1.34893	0.0264
AKAP13(S790);	14.6	0.00912	7.79	15.3	0.00923	0.00582	0.686	4.27	10.8	0.0142	11.4	0.00832	14.3	17.7	72.2	50.8	0.797	11.6	3.79	0.00595	1.43	44.4	1.35	4.47	8.07	25.5	5.89	0.0141	0.0033	0.0036	38.7	0.00893	2.85
AKAP13(S981);	0.918	5.29	4.48	2.04	4.61	4.97	0.0117	2.84	19.7	40.2	8.24	5.72	8.94	3.88	43.9	31.4	5.04	12	0.00206	1.25	1.47	17.1	0.905	2.37	2.88	24.6	0.00277	0.0141	0.0033	0.0036	7.5	0.00893	0.419
AKAP13(T1607);	10.3	0.00912	16.1	8.18	2.33	19.1	0.0117	14.1	36.7	0.0142	0.00327	5.8	26.6	6.05	71.9	89.4	0.00874	32.9	0.00206	5.02	6.84	9.05	6.48	16	22.7	32.9	21.1	0.0141	0.0033	7.56	26.8	0.00893	0.998
AKAP13(T1911);	0.0167	0.00912	0.00322	0.00521	0.00923	0.00582	0.0117	3.8	3.17	0.0142	0.00327	0.00832	0.00496	0.00848	0.000642	4.89	0.00874	5.35	0.00206	1.65	3.25	0.00365	0.822	1.25	1.95	0.00475	1.54	0.0141	2.85	0.0036	0.000841	0.00893	6.1
AKAP13(T1930);	220	138	34.9	92.2	29.4	109	13.6	8.54	41.2	5.84	62.5	187	161	154	315	40.1	478	159	103	247	287	358	111	308	86.2	593	52.6	61.5	288	28.6	2.57	0.00893	5.07
AKAP13(T656);	0.0167	0.00912	0.00322	0.00521	0.00923	0.00582	0.0117	0.00711	0.00898	0.0142	0.00327	0.00832	0.00496	0.00848	6.45	7.95	0.00874	0.00413	0.00206	0.00595	0.00677	0.00365	0.00315	0.00282	0.00241	0.00475	0.00277	0.0141	0.0033	0.0036	0.000841	0.00893	0.0132
AKAP13(T960);	92.96	14.4091	33.6032	0.01042	0.01846	12.4058	0.0234	0.01422	0.01796	0.0284	44.0033	56.7083	85.005	24.8085	315.1	287.1	0.01748	26.4041	0.00412	8.72595	6.65677	226.4	9.91315	30.7028	27.145	171.76	4.29277	0.0282	10.5033	15.6036	67.2008	0.01786	0.0264
AKAP17A(S537);	370.6	483	361	330	280	408	544	465	79.809	320	275.1	221.9	354	525	323.5	295.8	452	338	704	506	237.3	218.6	189.5	205.9	149.1	116	270.6	501	360	798	278.8	34.3089	512
AKAP2(M623);AKAP2(S630);	29.2267	1.93824	103.473	44.8104	79.0792	96.1958	33.5234	63.8142	58.918	94.9284	95.6065	74.7166	49.3099	59.517	41.9013	44.4166	0.02622	92.8041	30.8041	37.4119	38.8135	22.0537	27.8032	36.0128	78.6624	38.6095	81.9028	63.0282	92.1933	147.4	160.801	213.018	65.5264
AKAP2(M721);AKAP2(T718);	9.9267	6.67912	36.28	10.8052	36	28	11.34	9.10711	22.33	11.9142	1.43327	0.01664	2.63496	10.89	53.5	38.1	14.112	2.64413	0.62706	12.33	9.183	4.98	0.0063	8.57	17.85	10.506	35.8	0.0282	28.9	0.0072	38.26	27.06	43.6
AKAP2(S152);	0.0334	40.1	67.9	9.45521	44.7	30.5	0.0234	1.19711	31.4	5.0342	0.00654	0.01664	0.00992	38.68	58.7	39.1	42.3	0.00826	0.00412	10.76	18.47	12.16	0.0063	15.11	25.8	7.70475	57.9	0.0282	48.2	197.8	33.31	18.73	46
AKAP2(S393);	0.0167	2.91	17.9	0.00521	3.9	0.00582	0.0117	0.00711	7.75	0.0142	0.00327	0.00832	0.00496	0.00848	0.000642	8.37	0.00874	0.00413	0.00206	2.27	0.00677	0.00365	0.00315	3.94	4.74	0.00475	8.63	0.0141	4.99	36.5	21.6	5.09	6.22
AKAP2(S401);	0.0167	15.3	88.5	10.2	42.3	29.6	19.7	0.00711	51.7	0.0142	0.00327	0.00832	20.4	8.85	39.4	0.0083	69.3	4.99	0.00206	14.5	34.8	16.1	0.00315	27	18.6	11	16	0.0141	64	73.4	82.7	49.4	30.4
AKAP2(S630);	29.2267	1.93824	103.473	44.8104	79.0792	96.1958	33.5234	63.8142	58.918	94.9284	95.6065	74.7166	49.3099	59.517	41.9013	44.4166	0.02622	92.8041	30.8041	37.4119	38.8135	22.0537	27.8032	36.0128	78.6624	38.6095	81.9028	63.0282	92.1933	147.4	160.801	213.018	65.5264
AKAP2(S67);	0.0167	0.00912	0.00322	0.00521	0.00923	0.00582	0.0117	0.00711	0.00898	0.0142	0.00327	0.00832	0.00496	0.00848	0.000642	0.0083	0.00874	0.00413	0.00206	0.00595	0.00677	0.00365	0.00315	0.00282	0.00241	0.00475	3.96	0.0141	0.0033	0.0036	1.12	0.00893	0.0132
AKAP2(S785);	34.3	28.4	119	0.00521	109	40.5	0.0117	0.00711	0.00898	0.0142	0.00327	0.00832	0.00496	0.00848	19.4	42.2	58.1	7.04	0.00206	43.4	39.1	17.6	1.97	50.5	71.5	0.00475	77.5	0.0141	81.3	187	0.000841	0.00893	0.0132
AKAP2(T718);	9.9267	6.67912	36.28	10.8052	36	28	11.34	9.10711	22.33	11.9142	1.43327	0.01664	2.63496	10.89	53.5	38.1	14.112	2.64413	0.62706	12.33	9.183	4.98	0.0063	8.57	17.85	10.506	35.8	0.0282	28.9	0.0072	38.26	27.06	43.6
AKAP2(Y55);	0.0167	0.00912	0.00322	0.00521	0.00923	0.00582	0.0117	0.00711	0.00898	0.0142	0.00327	0.00832	0.00496	0.00848	0.000642	0.0083	0.00874	0.00413	0.00206	0.00595	0.00677	0.00365	0.00315	0.00282	0.00241	0.00475	3.96	0.0141	0.0033	0.0036	1.12	0.00893	0.0132
AKAP6(T1813);	0.625	0.00912	11.6	0.00521	0.00923	0.00582	0.0117	69	0.00898	0.0142	0.00327	0.00832	0.00496	0.00848	0.000642	0.0083	0.00874	0.67	0.00206	17.4	34.7	0.00365	30.9	0.00282	30.6	0.00475	29.3	0.0141	3.39	3.12	30.9	92.4	0.0132
AKAP8(S323);	199.617	154.909	120.71	166.1	101.12	137.05	166.48	121.04	165.19	183.94	160.13	186.208	75.16	201.208	101.13	97.92	119.909	110.904	87.6021	78.706	186.707	39.5936	101.703	119.203	193.61	0.01425	189.37	61.629	331.603	58.04	225.9	579.1	84.16
AKAP8(S323);AKAP8(S328);	147.017	112.009	61.21	133	75.02	96.45	115.58	90.14	102.09	126.14	94.53	135.008	57.16	135.008	68.23	64.52	63.4087	75.1041	63.7021	17.3059	141.007	2.69365	72.9032	80.0028	116.31	0.0095	124.57	42.529	261.003	50.13	170.7	204.1	35.86
AKAP8(S339);	195.217	167.909	310.5	117.995	104.809	86.94	112.112	359.95	149.3	101.9	128.89	213.908	80.5099	101.04	190.34	195.06	208.609	163.704	87.17	302.94	283.207	107.604	237.603	236.703	424.4	0.01425	518.16	105.34	354.6	5.5272	593.35	941.5	232.63
AKAP8(S339);AKAP8(S353);	0.0167	0.00912	23.5	0.00521	0.00923	3.54	0.0117	7.35	21.4	11.3	27	0.00832	0.00496	5.34	3.14	2.56	0.00874	0.00413	5.27	1.74	0.00677	0.00365	0.00315	0.00282	15.4	0.00475	2.16	3.24	12.5	0.0036	3.35	19.5	1.03
AKAP8(S599);	0.0167	0.00912	0.00322	0.00521	0.00923	1.97	0.0117	0.00711	0.00898	0.0142	0.00327	0.00832	0.00496	0.00848	0.000642	0.0083	0.00874	8.92	2.4	2.77	0.00677	4.38	0.00315	2.97	2.4	0.00475	3.45	0.0141	0.0033	0.0036	6.4	0.00893	0.0132
AKAP8L(T294);AKAP8L(S297);	0.0334	0.01824	15.8032	0.01042	0.01846	0.01164	0.0234	3.26711	0.01796	0.0284	0.00654	0.01664	0.00992	0.01696	0.001284	0.0166	0.01748	0.00826	0.00412	0.0119	0.01354	0.0073	0.0063	0.00564	0.00482	0.0095	0.00554	0.0282	0.0066	0.0072	21.3008	14.6089	16.9132
AKAP8L(T294);AKAP8L(S297);AKAP8L(S300);	0.0167	0.00912	15.8	0.00521	0.00923	0.00582	0.0117	3.26	0.00898	0.0142	0.00327	0.00832	0.00496	0.00848	0.000642	0.0083	0.00874	0.00413	0.00206	0.00595	0.00677	0.00365	0.00315	0.00282	0.00241	0.00475	0.00277	0.0141	0.0033	0.0036	21.3	0.00893	16.9
AKAP8L(T313);	0.0167	0.00912	0.00322	0.00521	0.00923	0.00582	0.0117	0.00711	0.00898	0.0142	0.00327	0.00832	0.00496	0.00848	0.000642	0.0083	0.00874	0.00413	0.00206	0.00595	0.00677	0.00365	0.00315	0.00282	0.00241	0.00475	0.00277	0.0141	0.0033	0.0036	0.000841	4.23	0.0132
AKAP9(S1653);	79.4	0.00912	15.3	10.4	6.12	1.55	19.8	0.00711	3.45	11.5	29.7	0.00832	1.17	1.88	3.6	0.0083	10.4	0.00413	0.00206	1.03	13.5	4.92	1.72	5.51	11.8	0.00475	5.16	5.26	0.0033	12.9	2.24	7.37	15.9
AKAP9(T167);	0.0167	0.00912	5.62	0.00521	0.00923	4.36	0.0117	6.97	0.00898	0.0142	0.00327	3.46	0.00496	0.00848	0.000642	0.0083	0.00874	0.00413	0.00206	0.495	3.91	0.00365	2.31	0.00282	7.6	0.00475	0.00277	0.0141	0.0033	0.0036	4.32	0.00893	0.0132
AKIRIN2(S18);	12	7.96	2.64	1.49	6.04	13.7	0.0117	7.59	9.9	0.0142	2.81	0.614	2.25	0.00848	0.000642	0.902	0.00874	7.82	8.7	1.76	1.52	0.00365	1.46	3.1	6.93	0.00475	1.47	1.09	1.56	0.993	5.87	0.00893	0.0132
AKNA(M541);AKNA(S540);	3.85	0.00912	0.582	0.00521	0.00923	0.952	0.0117	0.00711	2.3	0.0142	0.00327	2.35	0.00496	1.13	3.78	0.0083	0.00874	0.00413	0.00206	0.00595	1.82	5.38	0.00315	0.343	0.00241	8.44	3.67	0.0141	0.0033	0.0036	0.000841	0.00893	0.0132
AKNA(T1041);	17.9	0.00912	0.00322	0.00521	0.00923	0.00582	0.0117	0.00711	0.00898	0.0142	0.00327	15.8	0.00496	6.82	0.000642	0.0083	0.00874	44.9	0.00206	8.14	10	40.6	6.57	8.4	0.00241	27.9	0.00277	0.0141	6.08	0.0036	0.000841	0.00893	0.0132
AKNA(T51);	31.1	4.42	20.2	13.4	0.00923	12.8	5.73	13.8	5.66	0.0142	6.18	3.48	8.8	21.3	12.7	14.6	3.25	24.9	6.21	7.42	21.8	5.39	11.2	17.9	12.5	14.5	15.7	11.1	53.7	6.13	14.7	0.00893	5.86
AKR7A2(S255);	58.1	101	41.2	15.8	153	53.1	25.1	48	72.2	41	11.4	47	40.1	24.3	21.6	25.2	83.4	82.2	22.6	83.4	31.7	62	17.5	57.3	98.3	29.5	33.9	18.1	47.8	57.9	23.7	105	54.7
AKT1(M446);AKT1(M458);AKT1(T448);	4.16	0.00912	0.00322	0.00521	3.81	0.00582	0.0117	0.00711	3.07	0.0142	0.00327	0.00832	0.00496	0.00848	0.000642	0.0083	0.00874	3.89	0.00206	3.43	0.00677	0.00365	0.00315	6.26	0.00241	0.00475	2.91	0.0141	0.0033	0.0036	0.533	0.00893	0.0132
AKT1(S122);	32.1501	10.2274	66.0064	0.02084	0.03692	25.9516	8.8834	85.0971	49.569	89.0426	47.1333	11.8466	36.9899	8.88544	66.2713	87.9166	18.9975	118.708	18.4341	88.2619	112.714	11.6109	77.7263	47.7856	169.905	16.8143	120.506	28.6782	101.727	0.0144	203.77	169.168	93.6396
AKT1(S124);	0.0334	0.01824	12.7032	0.01042	0.01846	2.44582	2.9417	22.39	42.6	89.0142	38.5	4.23832	4.18496	0.01696	2.17064	10.9083	1.08874	24.9041	3.63206	3.55595	26.1068	0.0073	3.32315	3.98282	31.9024	0.0095	29.1028	4.9641	4.5233	0.0072	81	163.009	93.6132
AKT1(S126);	43.2334	12.6782	42.7064	6.97563	53.7277	29.1316	28.9351	19.0871	69.109	0.0568	31.1733	25.5166	24.0199	31.717	42.9013	82.1166	37.1375	142.704	6.06412	98.906	17.0203	33.2773	6.9363	80.1028	74.1924	24.3195	72.5028	23.2282	70.3066	25.6108	138.32	13.5268	22.4064
AKT1(S129);	308.25	207.687	248.406	210.446	297.737	235.572	181.865	99.6042	198.409	217.057	186.073	169.747	117.295	520.725	146.971	338.398	465.217	330.204	230.694	330.906	242.484	269.281	143.483	305.123	400.082	513.324	401.593	289.178	422.827	318.614	299.2	260.827	176.906
AKT1(T450);	6.57	54.4	0.00322	31.4	14.6	16.6	25	0.00711	0.926	95.9	0.00327	2.71	13.5	226	2.03	0.0083	4.02	0.00413	67.9	0.00595	0.00677	35.4	0.00315	4.33	2.3	20.4	2.41	9.38	0.634	10.1	0.000841	0.00893	0.0132
AKT1(Y437);	10.73	54.4091	0.00644	31.4052	18.41	16.6058	25.0117	0.01422	3.996	95.9142	0.00654	2.71832	13.505	226.008	2.03064	0.0166	4.02874	3.89413	67.9021	3.43595	0.01354	35.4036	0.0063	10.59	2.30241	20.4047	5.32	9.3941	0.6373	10.1036	0.533841	0.01786	0.0264
AKT1S1(S183);	57.2	14	22.9	17.2	14.6	34.9	0.0117	19.1	13.5	0.0142	34.2	10.7	14	5.92	19.9	27.3	0.00874	23.3	10.2	11.1	2.78	10.1	4.11	2.87	5.19	8.95	22.1	19.5	11.9	0.0036	5.38	0.00893	8.02
AKT1S1(S202);	0.0334	0.01824	71.6	59.3	47.2	21.88	30.5	47.8	24.209	0.0284	28.54	0.01664	19.85	1.86848	31.06	10.23	0.01748	0.00826	23.1	0.0119	1.88677	0.0073	10.9032	12.3028	32.4	0.0095	51.5	18.44	14.1033	3.3736	67.2	8.72	26.6
AKT1S1(S202);AKT1S1(T198);AKT1S1(S212);	0.0167	0.00912	36.8	36.6	27	9.28	22	29	24.2	0.0142	21.6	0.00832	8.75	0.00848	8.96	1.01	0.00874	0.00413	12	0.00595	0.00677	0.00365	0.00315	0.00282	19.9	0.00475	28.9	6.74	0.0033	0.0036	49.6	2.99	11.1
AKT1S1(S211);	0.0334	0.01824	84.5	26.31	34.8	23.7	8.5117	24.25	11.609	0.0284	28.64	0.01664	13.94	1.86848	34	14.83	0.01748	0.00826	13.69	0.0119	1.88677	0.0073	10.9032	12.3028	12.5024	0.0095	27.79	12.88	22.61	3.3736	32.3	7.49	15.5132
AKT1S1(S247);	114	131	34.4	105	27.5	59.6	30.1	82.5	77.8	0.769	34.5	32.1	114	51.7	66.2	56	35.3	16	79.2	41.7	20.5	47.6	31.8	19.5	12.3	54.1	40	33.9	40.2	25.1	36.5	5.12	28.5
AKT1S1(S88);	348.4	106.95	619.2	396.405	592.7	341.7	197.612	318.5	326.677	91.43	683.2	166.12	238.305	176.3	256.4	334.5	155.409	274.5	336.9	296.6	172.93	110.604	247.7	310.5	290.2	193.405	397.5	460.72	224.17	104.004	419.6	35.8089	399.2
AKT1S1(S88);AKT1S1(S92);	212	76.3	435	316	476	253	163	226	241	66.9	477	117	201	131	191	234	129	180	220	188	116	83.1	161	204	212	140	275	348	167	83.5	321	25.2	284
AKT1S1(S88);AKT1S1(T97);	124	29.2	114	80.4	98.5	68	34.6	76.1	85	21.2	183	41.8	37.3	38.6	53.9	88	26.4	65.8	101	85.5	50.2	27.5	66.4	80.4	63.7	53.4	111	106	52.9	20.5	71.4	10.6	90.2
ALB(S82);	0.0167	0.00912	0.00322	0.00521	0.00923	24.4	0.0117	0.00711	0.00898	0.0142	0.00327	0.00832	55.7	17.3	0.000642	0.0083	0.00874	0.00413	0.00206	0.00595	0.00677	0.00365	0.00315	0.00282	0.00241	0.00475	0.00277	0.0141	0.0033	0.0036	0.000841	6.75	0.0132
ALDH3A2(S293);	21.9	20.8	2.64	0.778	21.2	2.64	2.47	0.00711	14.1	25.1	0.00327	22	13.2	3.34	11.7	6.67	0.00874	16.2	2.33	0.25	0.00677	72.5	0.00315	9.47	0.388	16.3	0.00277	0.243	0.0033	0.0036	0.174	3.64	0.0132
ALDH6A1(S51);	1180	1370	0.00322	73.1	126	388	15.4	0.00711	6.38	492	6.9	869	574	558	419	840	1360	554	847	765	365	1140	446	721	303	788	193	128	226	67.5	0.000841	33.5	3.87
ALDOA(S36);	23.4	5.15	0.968	0.00521	3.37	9.42	0.0117	0.00711	0.00898	0.0142	0.00327	11.1	13.3	19.1	13.7	24.2	11.4	14.6	6.2	4.06	10.7	24.4	7.34	6.76	6.55	19.9	1.56	7.12	21.9	61.4	0.000841	0.00893	0.0132
ALDOA(S39);	56.7	22.9	40.1	43.4	64	34	87.5	42.3	99.5	81.4	45.6	42.3	79.1	47.7	55.6	80.5	96.7	34.7	68.9	22.2	27.8	70	21.1	23.7	33.6	82.3	19.5	49.8	170	125	35.3	117	40.5
ALDOA(S46);	1.85	50.4	0.00322	202	45.6	0.00582	143	0.00711	50.8	6.45	12.5	0.00832	102	0.00848	126	0.0083	14	11	0.00206	21.9	0.00677	118	59.7	32.1	0.00241	155	0.00277	0.0141	0.0033	0.0036	9.61	40.4	12.6
ALG3(S11);	27.4	52.3	7.72	132	16.5	61.6	73.9	3.76	17	16.4	24.1	29.9	22	51.5	17.7	12.9	20.3	7.19	28.3	18.3	7.65	39.9	12.1	17.4	1.3	2.91	2.98	27.3	0.0033	63.3	2.47	0.00893	39.8
ALKB5_HUMAN_Phospho (ST);	0.0167	2.91	3.04	1.9	3.78	8.51	0.0117	8.55	9.65	0.0142	1.9	0.00832	1.82	0.00848	0.000642	2.58	0.00874	2.41	4.07	8.43	4.97	0.00365	9.22	3.02	0.00241	0.00475	2.03	2.47	4.62	0.0036	9.12	0.00893	2.13
ALKBH5(S364);	105	24.5	17.7	27.4	28.8	30.6	23.6	18.5	0.00898	0.0142	13	16.3	14.5	15.3	13.7	22	55.3	34.9	18	11.6	12	44.9	18.3	22.8	12.3	34.6	18.2	33.6	18.2	104	12.4	3.99	27.6
ALKBH5(S64);	19.6167	20.94	6.94322	0.01042	14.6092	7.89582	0.0234	13.3071	6.59898	0.0284	0.00654	5.18832	4.60496	11.9085	0.001284	0.0166	3.24874	6.20413	12.9021	1.74595	8.55677	4.97365	21.1032	29.7	8.75241	0.0095	8.78277	4.4541	23.3033	9.3836	5.55084	0.01786	5.1732
ALKBH5(S64);ALKBH5(S69);	0.0167	9.54	6.94	0.00521	14.6	7.89	0.0117	13.3	6.59	0.0142	0.00327	5.18	4.6	11.9	0.000642	0.0083	0.00874	0.00413	12.9	0.00595	8.55	0.00365	0.00315	15.7	0.00241	0.00475	8.78	4.44	23.3	9.38	5.55	0.00893	5.16
ALPL(T115);	0.0167	0.00912	0.00322	0.00521	0.00923	0.00582	0.0117	0.00711	0.00898	0.0142	0.00327	0.00832	0.00496	0.00848	1.17	0.0083	0.00874	0.00413	0.00206	0.00595	0.00677	3.23	0.00315	0.00282	0.00241	13.5	0.00277	0.0141	0.0033	0.0036	0.000841	0.00893	12.3
ALS2(S464);	0.0167	3.16	4.02	16.5	6.78	14.1	39.7	7.97	11.2	0.0142	8.69	4.68	18.4	6.36	14.3	0.0083	2.09	2.21	11.4	0.393	1.36	6.53	2.15	1.55	5.43	5.17	0.00277	0.0141	2.84	9.75	16.9	5.5	19
ALS2(S489);	15.02	0.01824	24.03	9.1	5.35	21.579	17.7117	1.686	17.34	9.97	10.4033	3.36	6.2	16.49	0.433642	4.92	0.01748	15.9	24.2	2.6	4.647	8.27	2.789	6.76	21.59	9.33	3.889	25.5	4.75	9.6736	37.6	0.01786	27.72
ALS2(S489);ALS2(S483);	8.05	0.00912	14.6	4.74	2.35	20.8	17.7	0.366	6.24	1.58	10.4	1.58	4.68	12.7	0.000642	1.53	0.00874	9.88	12.7	1.56	4.26	5.41	2.21	5.14	16.8	8.05	0.159	15.4	3.41	9.67	25	0.00893	18.4
ALYREF(K235);ALYREF(S239);	4.1067	8.10912	0.83422	3.51521	15.4092	0.01164	20.4117	1.63711	11.909	0.0284	8.49327	22.86	0.00992	0.01696	6.87064	6.7583	0.01748	12.24	0.61606	3.312	0.01354	27.36	0.0063	0.00564	0.00482	14.91	0.00554	1.4341	2.7533	12.51	0.001682	0.01786	6.07
ALYREF(S239);	4.1067	8.10912	0.83422	3.51521	15.4092	0.01164	20.4117	1.63711	11.909	0.0284	8.49327	22.86	0.00992	0.01696	6.87064	6.7583	0.01748	12.24	0.61606	3.312	0.01354	27.36	0.0063	0.00564	0.00482	14.91	0.00554	1.4341	2.7533	12.51	0.001682	0.01786	6.07
AMMECR1(S14);	0.0167	8.32	11.4	75.3	3.84	13.8	0.0117	1.24	9.05	0.0142	0.00327	0.00832	20	5.57	4.17	0.0083	2.38	0.00413	3.96	22.4	0.00677	0.00365	0.00315	18.7	3.6	5.94	5.84	2.38	2.69	34.9	3.92	0.00893	25.8
AMPD2(R165);AMPD2(S168);	0.0167	0.00912	0.00322	0.00521	0.00923	0.00582	0.0117	2.63	0.00898	0.0142	2.84	0.00832	5.22	0.00848	0.000642	0.0083	0.00874	1.04	0.00206	0.00595	0.00677	0.00365	1.07	0.00282	0.00241	24.8	0.475	0.0141	0.0033	0.0036	0.000841	0.00893	0.0132
AMPD2(S100);	0.0167	24.9	31.7	103	74.2	18.6	52	129	96.3	62.6	158	42.9	99.5	61.3	75.3	27.6	3.17	6.23	42.8	7.11	11.2	57	26.3	1.75	11.4	94.5	19.7	44.4	14.5	148	66.8	60.2	98.9
AMPD2(S192);	65.6	30.2	48.4	17.9	40.1	8.48	23.3	17	24.5	229	84	38.3	29.9	145	33.7	24.4	27.8	71	47.8	22.8	6.99	60	14.6	30	23.5	36.4	18.5	10.4	49.7	18.4	9.99	64.2	51
AMPD2(S76);	14.8	13.832	665.3	34.9052	152.95	0.01164	0.0234	653.6	0.01796	2.9442	0.00654	0.01664	389	256.7	252.2	60.2	43.7	9.22	0.00412	0.0119	0.01354	187.8	38.7	11.93	2.21241	343	0.00554	227.67	144.8	0.0072	464.001	0.01786	167.013
AMPD3(M90);AMPD3(S87);	19.7	40.2	9.58	61.3	13.6	11	39.4	1.88	26.8	0.0142	5.88	51.8	50.5	15.1	27.8	26.5	64.6	0.00413	4.1	12.1	0.00677	258	12.5	40.6	12.3	55.8	0.00277	8.1	3.68	112	0.000841	0.00893	33.1
AMPD3(S83);	4.16	9.14	0.00322	61.1	0.00923	41.6	0.0117	0.00711	20	0.0142	27.7	31.7	8.83	5.12	0.000642	50.5	18.7	50.5	0.00206	3.52	15.2	23	25.7	13.8	43.6	28.9	8.31	11.8	10.1	130	0.000841	10.7	53.7
ANAPC1(S686);	28.7	7.68	34.2	22.2	23.5	21.4	6.41	10.3	13.4	14.4	12.6	26.1	19	16.3	28	16.2	4.55	21.9	12.5	10	8.96	28.1	8.17	9.06	7.88	30.7	11.2	24.8	11.9	1.79	17.8	15.2	13.2
ANAPC2(S314);	3.12	5.68	22.5	3.52	39.1	27.4	11.6	24.7	61.2	16.5	132	5.37	19.8	13.3	17.8	29.4	4.03	18.7	7.2	14.9	5.59	0.00365	4.17	12.5	13.5	8.89	14.5	12.6	14.3	82	15.5	35.6	48
ANAPC2(S470);	49.5	26.4	18.5	10.9	23.1	14.9	12.7	6.42	20.4	21.7	9.2	10.9	16.3	18.8	5.83	4.54	46.8	34.8	12.8	9.29	7.8	17.3	5.14	10.3	4.37	31.6	5.18	8.14	9.77	0.0036	9.88	63.8	16
ANAPC4(M746);ANAPC4(S757);ANAPC4(S758);	13.8	0.00912	0.00322	41.9	55	14	44.8	0.00711	15.6	39.6	0.00327	12.4	19.1	7.05	5	0.0083	0.00874	2.82	13.5	0.00595	0.00677	0.00365	0.00315	0.00282	0.00241	14.3	0.00277	0.0141	0.939	0.0036	0.000841	17.9	1.59
ANAPC4(S777);	0.0167	4.48	1.07	29.6	9.66	27.9	17	0.00711	14.9	0.0142	2.32	0.00832	6.53	18	0.000642	0.673	3.1	3.15	18.8	0.00595	4.63	1.43	0.00315	1.34	2.26	0.00475	0.00277	0.403	0.0033	4.42	0.000841	0.00893	0.0132
ANAPC4(S779);	12	2.45	13.8	0.00521	11.5	30.7	0.0117	0.00711	26.8	0.0142	0.00327	16.3	3.76	0.00848	15.2	23.6	0.00874	52.6	11.5	16.6	26.1	7.92	6.73	29.3	26	16.6	16.2	23.4	15.3	0.0036	0.000841	0.00893	0.0132
ANK1(R1655);ANK1(S1666);	6.3134	0.02736	0.00966	160.105	0.02769	0.01746	0.0351	0.02133	0.02694	0.0426	0.00981	0.02496	52.5099	0.02544	0.001926	13.3483	0.02622	11.4083	0.00618	0.8689	0.02031	0.01095	10.1063	5.27564	2.29541	0.01425	0.00831	0.0423	61.0033	0.0108	0.002523	0.02679	4.6264
ANK1(S1428);	7.49	0.00912	0.243	69.2	11.5	14	20.3	3.33	0.00898	8.57	0.00327	7.99	5.1	13	0.000642	1.41	10.3	0.00413	1.31	10.3	0.00677	0.00365	10.7	7.75	202	0.00475	35	49.8	16.7	52.2	27	24.9	19.6
ANK1(S1593);	0.0167	0.00912	0.00322	0.00521	0.00923	0.00582	0.0117	0.00711	0.00898	0.0142	0.00327	0.00832	0.00496	0.00848	0.000642	0.0083	0.00874	0.00413	1.49	0.00595	0.00677	0.00365	0.00315	0.00282	0.00241	0.00475	0.00277	0.0141	0.0033	0.0036	0.000841	0.00893	0.0132
ANK1(S1666);	6.3134	0.02736	0.00966	160.105	0.02769	0.01746	0.0351	0.02133	0.02694	0.0426	0.00981	0.02496	52.5099	0.02544	0.001926	13.3483	0.02622	11.4083	0.00618	0.8689	0.02031	0.01095	10.1063	5.27564	2.29541	0.01425	0.00831	0.0423	61.0033	0.0108	0.002523	0.02679	4.6264
ANK1(S1686);	4.63	0.00912	0.00322	512	0.00923	41.5	0.0117	0.00711	0.00898	0.0142	0.00327	25.9	58.9	0.00848	34.7	46.8	22	315	0.00206	0.00595	0.00677	10.7	668	0.00282	18.1	0.00475	0.00277	0.0141	7.53	273	0.000841	0.00893	309
ANK1(S429);	109	574	424	200	92.5	236	301	46.5	605	365	86.7	122	148	599	12.7	65.9	1430	111	49.1	3360	1990	77.3	394	1700	1360	389	525	421	104	65	412	188	107
ANK1(S781);	14.1	0.00912	0.00322	483	0.00923	21.6	0.0117	0.00711	0.00898	0.0142	0.00327	8.45	16	0.00848	16	7.93	0.00874	1.78	0.00206	0.00595	0.00677	3.4	0.846	0.00282	10.1	0.00475	0.00277	5.78	137	54.3	0.000841	12.2	233
ANK1(S856);	0.0167	0.00912	0.00322	268	0.00923	18.2	0.0117	0.00711	0.00898	0.0142	0.00327	4.96	40.5	0.00848	0.000642	0.0083	0.00874	0.00413	0.00206	0.00595	0.00677	0.00365	0.00315	0.00282	0.00241	0.00475	0.00277	3.35	0.0033	94.6	2.47	0.00893	49.4
ANK1(S960);	196	9.36	0.00322	51.3	0.00923	3.34	25.1	0.00711	0.00898	0.0142	0.00327	3.21	9.2	0.00848	0.000642	10.8	0.00874	0.00413	0.00206	0.00595	0.00677	0.00365	0.00315	0.00282	0.00241	0.00475	0.00277	0.0141	23.6	60.4	0.000841	0.00893	41.6
ANK1(T1688);	0.0167	0.00912	0.00322	1620	0.00923	190	0.0117	0.00711	0.00898	0.0142	0.00327	113	311	0.00848	151	146	0.00874	5.04	0.00206	0.00595	0.00677	133	123	0.00282	0.00241	0.00475	0.00277	0.0141	460	857	0.000841	22.4	933
ANK3(S810);ANK2(S808);	14.1	0.00912	0.00322	483	0.00923	21.6	0.0117	0.00711	0.00898	0.0142	0.00327	8.45	16	0.00848	16	7.93	0.00874	1.78	0.00206	0.00595	0.00677	3.4	0.846	0.00282	10.1	0.00475	0.00277	5.78	137	54.3	0.000841	12.2	233
ANKHD1(S2296);	0.861	0.00912	2.46	0.00521	4.22	7.94	0.0117	3.13	5.54	0.0142	9.23	3.94	2.83	9.47	2.21	6.12	0.00874	4.17	2.96	1.55	1.5	4.66	3.36	5.03	6.64	10.7	7.47	5.83	5.16	1.05	5.46	6.44	0.0132
ANKIB1(S737);	19.6	44.1	0.00322	0.788	0.00923	33.9	0.0117	0.00711	0.00898	405	0.00327	15.8	0.00496	24	54.5	18.4	46.4	13.5	38.8	27	34.8	14.2	24.9	62.4	41.9	12.3	32.5	26.8	45.5	29.4	0.000841	513	0.0132
ANKLE2(S662);	137	40.2	30.1	0.00521	23.6	53	33	41.7	34.4	49.2	53	42	0.00496	0.00848	0.000642	23.1	68	121	35.2	27.7	23	31.2	35.2	35.8	0.00241	1.25	15.9	54.1	0.0033	60.8	39.9	0.00893	0.0132
ANKRD12(S1185);	0.0167	0.00912	9.52	0.00521	3.29	0.00582	0.0117	0.994	0.00898	0.0142	1.96	0.00832	10.7	0.00848	0.000642	0.0083	4.69	0.00413	0.00206	0.00595	0.00677	0.00365	6.96	0.00282	0.00241	0.00475	0.00277	0.0141	0.0033	0.0036	8.48	0.00893	0.0132
ANKRD12(S149);	11.5167	14.9091	21.763	23.5052	64.7092	26.4058	71.8117	36.91	65.13	3.1942	12.5033	12.9083	81.105	13.6085	20.2006	13.25	96.24	7.43413	128.002	20.0059	100.007	23.8037	17	41.85	58.3024	64.16	106.78	82.4	72.5033	9.0636	74.38	0.01786	30.0132
ANKRD13D(S465);ANKRD13D(T469);	62.4	53.2	55	34.2	30	65.3	49.2	18.3	55.8	32.4	60.1	33.1	37.1	90.7	31.9	27.5	43.3	68	39.8	21.8	48.6	66.4	52.9	66.3	44.2	102	90.4	86.1	52.9	131	70.7	28.2	57.8
ANKRD17(S19);	0.0334	0.01824	0.00644	0.01042	9.20923	25.39	0.0234	16.08	8.14898	0.0284	13.9	4.30832	4.99496	0.01696	8.57	9.4483	0.01748	11.0041	6.864	2.27595	4.86677	0.0073	2.12315	1.91282	15.45	0.76275	7.11	6.26	6.7133	0.0072	12.05	5.07893	4.2532
ANKRD17(S2041);ANKRD17(S2044);	0.0167	3.65	75.7	47	30.2	55.7	33.3	77.7	59.3	55.6	83.7	0.00832	48.5	0.00848	51.2	37.9	0.00874	0.00413	0.00206	0.00595	0.00677	0.00365	0.00315	0.00282	0.00241	16.4	56	21.9	0.0033	27.1	97.7	40.4	19.9
ANKRD17(S2047);ANKRD17(Y2038);	0.0167	3.65	75.7	47	30.2	55.7	33.3	77.7	59.3	55.6	83.7	0.00832	48.5	0.00848	51.2	37.9	0.00874	0.00413	0.00206	0.00595	0.00677	0.00365	0.00315	0.00282	0.00241	16.4	56	21.9	0.0033	27.1	97.7	40.4	19.9
ANKRD17(S2059);	0.0167	7.27	9.38	10.8	2.28	0.00582	14.4	17.7	24.3	2.37	17.9	0.00832	13.5	6.57	0.000642	7.34	33	2.44	0.00206	0.00595	8.14	0.00365	20.8	19.7	6.63	11.1	0.00277	0.0141	6.33	3.89	17.5	6.23	0.0132
ANKRD17(S2406);	43.3	17.8	91.5	46.2	48.2	56.5	70.5	70.8	15.5	33	3.82	28.9	50.7	35.5	29.4	0.0083	51.1	35	43.6	25.7	34.8	4.12	34.4	33	44	44.1	72.6	27.9	20.3	37.6	134	56.8	20.6
ANKRD27(T967);	13.6	5.77	0.00322	0.00521	0.00923	0.00582	0.0117	0.00711	0.00898	0.0142	0.00327	0.00832	0.00496	0.00848	0.000642	4.85	6.72	15	10.5	9.89	3.72	8.51	11.9	11.8	11.4	7.24	10.7	4.29	0.0033	111	0.000841	0.00893	0.0132
ANKRD54(S63);	56.3	112	3.86	25.8	43.2	64.2	90.9	25.4	87.1	23.9	112	87.4	31.5	19	6.23	18.5	121	49.3	48.7	50.6	43.6	37.9	90.6	20.5	47.7	16.2	51.3	153	32.8	14	17.1	25.3	66.3
ANKS1A(S622);	0.0167	0.00912	26.3	0.00521	0.00923	27.2	0.0117	56.5	0.00898	0.0142	0.00327	0.00832	0.00496	0.00848	0.000642	8.07	3.02	16.4	7.2	8.17	15.7	0.00365	11.3	7.29	15.5	0.00475	10	3.47	7.46	7.32	14.3	0.00893	24.3
ANKS1A(S649);	40.8	50.6	57.2	67.8	83.7	56.1	71.7	96.7	104	39.7	37.1	22.2	56.8	50.2	23.4	57.4	121	30.3	69.2	54.4	54.3	17	38.8	41.4	47.6	45	39.2	26.1	51.8	18.9	54.2	47.6	65
ANKS1A(S661);	47.3	38.6	66.5	27.7	55.1	67.7	26.6	77.4	60.5	25.1	79.6	58.9	55	51.2	62.3	74.1	64.8	63.1	35.5	34.2	31.4	42.2	25.1	55.3	32.8	71.4	38.7	28.3	22.4	21.4	63.4	29.8	36.2
ANKS1A(T632);	7.2767	28.53	16.6032	2.37521	31.0092	43.5	0.0234	8.18	0.01796	19.3142	0.00654	0.01664	16.505	29.23	6.64	16.6083	90.7	18.4	49.5	51.1	17.7068	0.0073	4.41	27.6	28.56	16.99	21.27	10.56	38.53	3.7736	13.4008	0.01786	3.8432
ANKS1A(T632);ANKS1A(M641);	7.26	3.53	16.6	0.00521	31	26.4	0.0117	5.35	0.00898	19.3	0.00327	0.00832	16.5	8.13	1.77	16.6	43.4	12.5	21.7	12.5	0.00677	0.00365	1.25	14	7.26	13.5	11.9	5.3	7.43	0.0036	13.4	0.00893	3.83
ANXA1(T41);	27.7	3.28	10.6	11.6	0.00923	12.1	0.0117	48.2	0.00898	0.0142	50.6	36.5	31.3	21.6	73.7	45.1	0.00874	16.1	31.5	4	2.64	26.5	13.7	4.54	0.00241	33.7	2.68	39.7	0.0033	22.4	3.61	0.00893	0.0132
ANXA1(Y39);	27.7	3.28	10.6	11.6	0.00923	12.1	0.0117	48.2	0.00898	0.0142	50.6	36.5	31.3	21.6	73.7	45.1	0.00874	16.1	31.5	4	2.64	26.5	13.7	4.54	0.00241	33.7	2.68	39.7	0.0033	22.4	3.61	0.00893	1.36
ANXA2(S127);ANXA2P2(S127);	3.21	0.00912	0.00322	0.00521	0.00923	0.00582	0.0117	0.00711	0.00898	0.0142	0.00327	0.00832	0.00496	0.00848	5.86	7.08	0.00874	0.00413	0.00206	4.46	2.25	0.00365	0.00315	5.83	3.14	1.29	0.00277	1.19	0.0033	0.0036	0.000841	16.4	0.0132
ANXA2(S26);ANXA2P2(S26);	170.1	40.2091	97.4032	65.7052	269.38	31.9058	0.0234	25.6071	229.009	0.0284	232.3	96.4083	570.3	159.5	200.9	141.8	11.4087	152.004	0.50206	174.2	227.7	227.9	3.80315	511.8	159.8	758	29.1028	40.2141	12.4033	103.3	91.31	459	0.0264
ANXA2(T123);ANXA2P2(T123);	0.814	0.00912	2.68	0.00521	1	0.00582	0.0117	1.2	0.00898	0.0142	0.00327	0.00832	0.496	0.00848	0.484	3.55	0.00874	5.23	0.00206	2.74	2.13	3.2	0.00315	2.2	1.99	0.00475	0.315	0.295	0.236	0.0036	0.000841	5.56	0.0132
ANXA2(Y24);ANXA2P2(Y24);	51.82	15.7091	0.00644	10.7052	0.01846	1.68582	0.0234	0.01422	0.01796	0.0284	0.00654	0.01664	96.26	134.008	87.72	148.8	0.01748	11.0041	0.00412	12.506	15.2068	188.2	0.0063	22.4028	7.96241	109.005	0.00554	22.7141	0.0066	39.3036	18.8008	0.01786	0.0264
ANXA4(S12);	7.95	0.00912	125	0.00521	0.00923	27.7	0.0117	15.3	0.00898	0.0142	1.6	43.7	0.00496	46.7	79.7	117	0.00874	3.7	0.00206	0.00595	5.02	17.7	2.13	3.59	10.5	0.00475	47.2	0.0141	3.09	0.0036	19.2	13.2	0.0132
AP1M1(T144);AP1M1(T154);	65.9	79	86.9	58.1	51.4	200	39.3	110	102	30.8	77.3	71.7	94.7	114	43.2	69	98	59.1	47.5	65.3	69.3	73.1	75.4	88.4	89.3	59.4	48.6	30.7	148	106	25.2	27.9	79.7
AP1M1(T152);	50.6	5.3	0.00322	8.49	41.2	74.9	9.71	0.00711	0.00898	0.0142	0.00327	29.7	75.9	44.1	14.2	19.6	4.65	12.3	10.7	6.46	6.61	21.9	2.26	8.69	1.39	14.6	0.00277	4.43	13.3	39.3	2.37	0.00893	66.4
AP2A1(S649);	8.2767	1.17912	1.69322	22.8052	10.7092	23.05	17.5117	0.01422	23.509	20.5142	6.70327	4.62832	17.305	42.0085	26.2	15.51	0.01748	6.17413	14.13	2.92595	0.01354	5.9	0.0063	5.871	0.30441	0.97375	0.00554	5.9441	7.75	32.7036	0.001682	0.01786	0.0264
AP2A1(S649);AP2A1(M644);AP2A1(T650);AP2A1(T653);	0.0167	1.17	1.69	22.8	10.7	15.9	17.5	0.00711	23.5	20.5	6.7	4.62	17.3	42	11.1	5.31	0.00874	0.00413	10.5	0.00595	0.00677	4.36	0.00315	0.761	0.302	0.969	0.00277	5.93	4.81	32.7	0.000841	0.00893	0.0132
AP2A1(S649);AP2A1(S657);	8.26	0.00912	0.00322	0.00521	0.00923	7.15	0.0117	0.00711	0.00898	0.0142	0.00327	0.00832	0.00496	0.00848	15.1	10.2	0.00874	6.17	3.63	2.92	0.00677	1.54	0.00315	5.11	0.00241	0.00475	0.00277	0.0141	2.94	0.0036	0.000841	0.00893	0.0132
AP2A1(T647);	0.0501	12.1182	3.97322	0.01563	3.66846	52.99	0.0351	28.3142	0.02694	0.0426	0.00981	0.02496	0.01488	0.02544	0.001926	15.2083	19.7175	18.8083	0.00618	3.9219	3.16354	7.1473	10.658	9.70282	2.16482	15.1095	0.00831	2.0071	0.0099	0.0108	0.002523	0.02679	0.0396
AP2M1(S149);	183	22.4	0.00322	195	68.8	170	33.2	11.1	96.2	74	0.00327	105	124	118	29.3	63.4	29.3	89.6	102	13.8	17.1	53.8	4.34	54.8	3.21	136	2.19	70.4	24.4	408	8.07	61.5	109
AP2M1(T156);	29.2	21.6	0.00322	322	79.8	230	68.3	0.00711	76.4	85.2	0.00327	46.9	95.2	133	29.5	42.9	19.7	31.6	67.9	12	4.75	41.9	0.00315	34.7	1.59	49.4	0.00277	26.2	38.7	329	0.000841	51.7	101
AP3B1(S276);	900	597.7	131.106	50.6104	284.018	525.1	79.4351	66.5142	90.618	20.8426	39.8098	688.9	141.31	629.5	356.75	517.8	222.5	369.7	485.7	464.3	329.2	648	214.2	752	249.202	0.62925	148.006	174.67	213.7	414.2	45.3017	0.03572	71.2396
AP3D1(S658);	0.0167	0.00912	0.00322	0.00521	0.00923	3.26	0.0117	0.00711	0.00898	0.0142	0.00327	0.00832	0.00496	0.00848	1.45	44.6	0.00874	0.00413	0.00206	0.00595	0.00677	0.00365	0.00315	0.00282	0.00241	0.00475	0.00277	0.0141	0.0033	0.0036	0.000841	0.00893	0.0132
AP3D1(S758);AP3D1(S788);	0.0501	0.02736	6.64644	0.01563	0.02769	0.01746	0.0351	28	0.02694	0.0426	2.15654	0.02496	0.01488	0.02544	0.001926	0.0249	0.02622	5.58413	0.00618	1.2019	8.68677	0.01095	11.49	0.00846	20.37	0.01425	7.64554	0.0423	0.0099	0.0108	16.3308	0.02679	0.0396
AP3D1(S758);AP3D1(S788);AP3D1(S759);	0.0334	0.01824	6.64322	0.01042	0.01846	0.01164	0.0234	25.2	0.01796	0.0284	2.15327	0.01664	0.00992	0.01696	0.001284	0.0166	0.01748	2.12413	0.00412	1.19595	5.63677	0.0073	7.3	0.00564	12.42	0.0095	7.64277	0.0282	0.0066	0.0072	16.33	0.01786	0.0264
AP3D1(S758);AP3D1(S788);AP3D1(S759);AP3D1(T762);	0.0167	0.00912	6.64	0.00521	0.00923	0.00582	0.0117	13.2	0.00898	0.0142	0.00327	0.00832	0.00496	0.00848	0.000642	0.0083	0.00874	0.00413	0.00206	0.00595	0.00677	0.00365	3.25	0.00282	7.84	0.00475	7.64	0.0141	0.0033	0.0036	12.7	0.00893	0.0132
APBA3(S9);	0.0167	1.5	16.6	5.25	0.00923	3.74	0.0117	19	7.55	0.0142	7.61	6.86	8.75	0.00848	12.9	13.9	0.00874	0.945	0.00206	2.55	0.493	3.87	2.59	12.6	36.5	4.01	15.4	6.02	7.97	9	9.74	10.4	13.8
APBB1IP(S525);	684	678.7	605.003	422.005	109.018	756	303.023	414.007	49.318	32.1284	813.003	1145	1114	954	2075	1391	1439.5	195.35	586.002	1022.8	653.7	1574	920.2	1141	257.005	4293	296.006	1171.01	933.003	528.004	116.002	0.02679	844.695
APEH(S185);	34.1	25.2	45.6	68.4	44.7	22.7	48.1	53.9	95.3	55.4	74.7	31.4	51.2	36.8	75.5	20.2	29.7	16.6	32.7	29.1	23	30.4	15.9	25.6	34.9	0.00475	46.7	18.3	34.2	11.7	97.8	41.7	31
API5(S462);	4.55	45.4	0.00322	28.2	33.5	0.00582	15	9.56	15.2	31.8	10.2	0.00832	48.1	0.00848	0.000642	0.0083	0.00874	0.51	0.00206	0.00595	0.00677	0.00365	0.00315	0.00282	0.00241	0.00475	0.00277	23.5	0.0033	0.0036	0.000841	15.7	78.4
API5(T460);	0.0334	0.01824	0.05782	47.6	173.1	948	72.6	4.23	7.17	69	18.72	0.01664	241.15	0.01696	4.78	176.7	0.01748	0.00826	0.00412	0.0119	0.01354	0.0073	0.0063	0.00564	94.9	0.0095	54.3	530	0.0066	0.0072	0.632	23.6	391
APIP(S87);	18.7	175	0.00322	150	197	167	101	73.4	41.8	0.0142	0.00327	33.1	165	107	92.4	0.0083	35.2	51	0.00206	44.6	13.8	30.6	3.25	23.5	156	30.4	86.1	0.0141	0.0033	55.4	116	0.00893	410
APOB(T4052);	0.0167	0.00912	0.00322	0.00521	0.00923	21.2	0.0117	2.72	0.00898	0.0142	0.00327	15.8	0.00496	0.00848	0.000642	0.0083	0.00874	0.00413	0.00206	0.00595	0.00677	0.00365	0.00315	0.00282	0.00241	0.00475	0.00277	0.0141	0.0033	0.0036	0.000841	0.00893	0.0132
APOBR(M558);APOBR(T565);	446.917	521.318	879.6	110.016	471.028	224.912	74.6351	666.6	526.718	195.043	236.707	673.438	759.355	307.317	1022.39	718.6	596.817	323.008	178.004	262.636	600.407	689.204	116.503	423.45	565.61	818.205	279.006	208.528	104.207	47.2072	131.742	153.027	16.3396
APOBR(R159);APOBR(S162);	0.0167	84.7	35	41	22.3	0.00582	0.0117	32.2	82.2	56.7	34.9	115	121	15.3	166	98.1	0.00874	16.9	0.00206	13	6.05	131	12.7	14.7	12.8	0.636	10.8	22.3	0.0033	2.66	0.000841	136	8.25
APOBR(S175);	403.1	116.709	5.61644	11.3552	4.69846	14.7258	0.0351	350.1	0.02694	0.0426	2.01654	254.6	56.1	27.817	808.7	265	3.76748	10.2083	5.62412	40.734	0.02031	768.5	98.96	11.7056	22.9048	4.1795	69.88	0.0423	0.0099	0.0108	0.002523	0.02679	0.0396
APOBR(S413);	17.6	0.00912	40.5	0.00521	0.00923	38.2	0.0117	0.00711	0.00898	0.0142	0.00327	8.59	10.9	0.00848	66.6	7.66	0.00874	0.742	2.81	0.00595	0.00677	17.2	1.32	0.00282	5.92	9.62	0.843	40.5	0.0033	17.9	19.3	5.87	0.0132
APOBR(S449);	0.0167	0.00912	0.995	0.00521	0.00923	0.00582	0.0117	0.00711	0.00898	0.0142	0.00327	23.4	1.98	2.49	0.000642	11.5	0.00874	12.6	0.00206	0.864	0.00677	15.6	0.00315	0.00282	0.00241	17.3	0.00277	0.0141	0.0033	0.0036	0.000841	0.00893	0.0132
APOBR(S73);	66.7	45.3	110	91.1	83.5	92	45	127	66.4	283	35.9	165	156	85.2	245	155	16.3	57.1	59.5	12.5	18.1	75.9	12.1	18.1	60.7	70.2	18.6	43.6	0.0033	49.2	88.7	8.88	23.1
APOBR(S805);	0.0167	0.00912	1	0.00521	0.00923	0.00582	0.0117	0.00711	0.00898	4.57	0.00327	0.529	0.00496	0.00848	4.23	0.603	0.00874	0.00413	0.00206	0.00595	0.00677	0.00365	0.00315	0.00282	0.00241	0.00475	0.00277	0.0141	0.0033	0.0036	0.000841	1.79	0.0132
APOBR(S815);	88.4	90.3	180	0.00521	88.3	27.3	46.4	302	0.00898	955	636	209	80.7	303	234	136	41	83.5	39.2	92	44.4	129	24.1	33.6	42.7	40.8	52.6	21.5	54.6	48.5	155	1780	152
APOBR(S973);	6.03	0.00912	1.31	0.00521	2.41	0.00582	0.0117	7.68	0.646	19	0.431	16.6	7.13	2.62	29.1	8.02	0.00874	4.59	0.00206	1.51	0.00677	11	0.00315	0.00282	0.00241	14.9	0.265	0.0141	0.0033	0.692	0.376	2.78	0.0132
APOBR(S975);	2.98	0.00912	0.00322	0.00521	0.00923	0.00582	0.0117	4.48	0.00898	6.26	0.00327	10	0.00496	0.00848	16.3	4.72	0.00874	4.3	0.00206	0.00595	0.00677	9.97	0.00315	0.00282	0.00241	20.8	0.00277	0.0141	0.0033	0.0036	0.000841	0.00893	0.0132
APOBR(T565);	446.917	521.318	879.6	110.016	471.028	224.912	74.6351	666.6	526.718	195.043	236.707	673.438	759.355	307.317	1022.39	718.6	596.817	323.008	178.004	262.636	600.407	689.204	116.503	423.45	565.61	818.205	279.006	208.528	104.207	47.2072	131.742	153.027	16.3396
APOBR(T628);	15.4167	0.01824	0.00644	0.01042	0.01846	0.01164	0.0234	30	0.01796	0.0284	45	7.35832	4.49496	0.01696	14.5006	2.6183	0.01748	0.00826	0.00412	0.0119	5.00677	10.4037	3.22315	0.00564	8.93241	0.0095	1.62277	0.0282	0.0066	0.0072	0.001682	0.01786	0.0264
APOBR(T726);	2.7	11.8	5	0.455	0.00923	0.00582	0.0117	9.19	0.00898	0.0142	5.72	14.6	23.1	0.00848	39.8	20	0.00874	3.28	0.00206	0.892	0.00677	28.6	0.00315	0.00282	6.68	0.00475	0.00277	0.0141	0.0033	0.0036	0.000841	0.00893	0.0132
APOL1(S311);	0.0167	0.00912	0.00322	0.00521	0.00923	5.74	0.0117	0.00711	0.00898	0.0142	1.79	0.00832	16.2	0.00848	0.000642	0.0083	0.00874	0.00413	0.00206	0.00595	0.00677	0.00365	0.878	0.00282	0.00241	5.66	0.00277	0.0141	0.0033	0.0036	0.000841	36.5	1.62
APOOL(S205);	81.3	55.3	57	23.6	36.9	6.14	32.5	6.13	50	143	6.36	100	23	49.4	59.2	41.1	3.63	50.1	13.2	17.6	1.23	91.6	10.6	46.3	4.07	53.4	0.00277	4.65	3.34	9.45	8.37	43.9	24.6
APPL1(S696);	0.0167	0.00912	11.3	0.00521	0.00923	20.4	0.0117	15.1	0.00898	0.0142	0.00327	28.8	0.00496	6.04	16.1	17.3	0.00874	34.3	0.00206	17.4	0.00677	4.37	0.00315	5.81	5.23	0.00475	9.61	0.0141	4.69	9.05	9.44	29.7	0.0132
APPL1(T399);	6.83	1.85	8.01	0.00521	8.44	16.5	0.0117	1.57	8.4	0.0142	0.00327	2.3	0.00496	3.89	0.000642	1.42	10.9	0.00413	4.13	8.73	10.1	0.00365	2.3	8.52	12.1	2.18	10.1	0.0141	19.2	0.0036	19.2	0.00893	0.0132
APRT(S66);	92.7	20.5	37.2	0.00521	7.95	0.00582	5.89	1.8	64.3	0.0142	0.00327	27	0.00496	0.00848	4.51	9.69	22.1	0.00413	0.00206	0.00595	12.8	10.6	12.1	6.18	19.6	637	43.8	20.8	71	62.6	0.000841	0.00893	14
AQP1(T246);	0.0334	0.01824	0.00644	74.2	0.01846	0.32982	0.0234	0.01422	0.01796	0.0284	0.00654	0.01664	0.00992	0.01696	0.001284	0.0166	0.01748	0.00826	0.00412	0.0119	0.01354	0.0073	0.0063	0.00564	0.00482	0.0095	0.00554	0.0282	0.0066	41.5	0.001682	0.01786	13.16
AQP1(Y253);	0.0167	0.00912	0.00322	72.1	0.00923	0.00582	0.0117	0.00711	0.00898	0.0142	0.00327	0.00832	0.00496	0.00848	0.000642	0.0083	0.00874	2.74	0.00206	0.00595	0.00677	0.00365	0.00315	0.977	0.00241	5.18	0.00277	0.0141	0.0033	25.6	0.000841	0.00893	10.2
ARAF(M220);ARAF(M227);ARAF(S212);	3.0534	0.02736	2.49644	0.01563	0.02769	3.52682	7.9234	19.0071	17.709	0.0426	0.00981	3.39664	0.01488	0.02544	3.42064	16.9283	0.02622	14.6141	0.00618	0.01785	5.94354	0.01095	7.47315	6.25282	6.44441	9.3495	3.96277	5.3882	0.0099	15.4072	0.002523	0.02679	0.0396
ARAF(M220);ARAF(T215);	0.0167	0.00912	0.00322	0.00521	0.00923	9.76	1.73	0.00711	4.93	0.0142	0.00327	0.00832	2.06	0.00848	6.2	9.26	0.00874	10.3	4.24	1.98	0.00677	0.00365	0.00315	6.36	4.17	6	5.22	0.0141	3.11	0.0036	0.000841	0.00893	2.63
ARAF(R151);ARAF(S157);	37.2	9.07	7.36	31.8	18.2	25.7	9.86	0.00711	17.2	0.0142	0.00327	20.8	17.8	0.00848	4.73	13.5	13.8	11.1	41.2	0.00595	0.00677	5.87	8.11	5.59	2.97	6.25	8.29	20	12.5	44.2	0.000841	13.8	9.7
ARAF(R151);ARAF(Y155);	37.2	9.52	7.36	31.8	18.6	22.9	10.7	0.00711	13.5	0.0142	0.00327	21.6	16.3	0.00848	4.89	13.5	13.8	12.9	15.5	33.8	5.93	5.87	8.41	4.75	2.97	6.25	8.29	20	10.8	44.2	0.000841	10.4	9.7
ARAF(R166);ARAF(S186);	54.4	6.48	0.00322	0.00521	0.00923	0.00582	0.0117	0.00711	0.00898	0.0142	0.00327	21.4	0.00496	0.00848	0.000642	0.0083	0.741	0.00413	0.00206	0.00595	0.00677	21.7	5.43	0.00282	0.00241	26.5	0.00277	0.0141	0.0033	0.0036	0.000841	0.00893	0.0132
ARAF(S212);	3.0534	0.02736	2.49644	0.01563	0.02769	3.52682	7.9234	19.0071	17.709	0.0426	0.00981	3.39664	0.01488	0.02544	3.42064	16.9283	0.02622	14.6141	0.00618	0.01785	5.94354	0.01095	7.47315	6.25282	6.44441	9.3495	3.96277	5.3882	0.0099	15.4072	0.002523	0.02679	0.0396
ARAF(S259);	0.0167	7.63	36	33.8	59.4	58	144	78.3	185	2.64	35.5	20.8	83	11.7	33.3	47.6	86.8	19.5	57.8	0.917	56.2	2.01	94.4	1.91	49.4	86.7	65.8	116	48.3	0.0036	66.6	6.52	41.6
ARAF(S580);RAF1(S619);	873	1140	274	660	667	687	674	564	1090	240	404	675	1470	967	734	626	1770	516	1440	687	670	1090	931	1490	323	44.9	379	568	709	794	353	263	501
ARAP1(S229);	653.06	331.018	323.823	144.71	287.718	317.576	134.923	247.607	468.839	131.628	172.603	257.208	388.53	471.108	529.22	541.1	470.017	488.16	127.904	154.112	194.447	650.5	77.1063	244.563	315.083	409.9	221.806	71.1282	252.907	49.9572	285.402	138.418	162.326
ARAP1(Y231);	344.06	122.018	76.8232	18.7104	60.3185	74.5758	16.9234	76.5071	147.839	24.6284	55.3033	79.0083	120.53	145.108	171.22	199.1	157.017	186.16	57.9041	69.7119	77.4468	227.5	38.0063	106.563	87.0834	197.9	78.2055	26.6282	86.9066	8.6572	62.0017	35.4179	43.3264
ARFGAP1(S346);	0.0167	0.00912	0.00322	0.00521	4.91	4.3	29.5	0.00711	0.00898	0.0142	4.09	0.00832	0.00496	0.00848	1.32	5.51	0.00874	0.00413	0.00206	2.83	5	0.00365	4.08	0.00282	0.00241	1.34	12.4	0.0141	0.0033	0.0036	0.000841	0.00893	1.38
ARFGAP1(S360);	8.42	0.00912	7.76	12.6	0.00923	22.1	0.0117	0.00711	2.13	0.0142	20.4	9.12	0.00496	12.5	9.72	11.5	7	9.22	3.66	9.97	8.13	10.5	4.23	8.91	16.6	21.7	9.41	8.33	0.0033	47.5	1.9	0.00893	11.9
ARFGAP1(S363);	0.0167	1.46	7.4	0.00521	0.00923	64.5	0.0117	0.00711	0.00898	0.0142	0.00327	4.74	3.38	5.69	7.99	7.96	1.23	0.00413	4.71	0.00595	23.3	0.893	0.63	27.9	43.6	3.05	11.4	10.3	0.0033	47.7	0.000841	0.00893	0.0132
ARFGAP2(M138);ARFGAP2(S139);	91.7	0.00912	0.00322	0.00521	0.00923	0.00582	0.0117	0.00711	0.00898	0.0142	0.00327	0.00832	0.00496	0.00848	0.000642	0.0083	0.00874	0.00413	0.00206	0.00595	0.00677	0.00365	0.00315	0.00282	0.00241	0.00475	0.00277	0.0141	0.0033	0.0036	0.000841	0.00893	0.0132
ARFGAP2(M435);ARFGAP2(S432);	31	21	7.52	12	155	35.2	0.0117	14.1	10.7	0.0142	44.7	5.47	11.7	13.9	9.61	22.4	66.9	38.6	7.74	25.8	5.45	11.1	10.2	49.2	14.5	60.9	14.3	35.4	4.28	0.0036	9.95	0.00893	2.74
ARFGAP2(S364);	4.3567	24.1	3.03322	2.64521	38.1092	24.2058	13.72	12.2071	4.76898	3.6342	0.96627	5.41	9.07496	11.7085	1.10064	10.8083	50.15	20.65	18.5021	4.97595	18.65	5.15	26.9	9.88	6	7.63475	3.10277	4.8241	16.8033	0.0072	1.58084	9.99893	18.9132
ARFGAP2(S371);	0.0167	55.4	0.00322	0.00521	70.3	0.00582	0.0117	18.1	6.13	20.6	7.39	3.64	0.00496	4.88	0.000642	17.7	25	40.2	46.2	13.1	38.7	0.00365	44.7	20.6	19.4	11.3	1.64	0.624	16.1	0.0036	0.000841	0.00893	0.0132
ARFGAP2(S433);	0.0167	14.7	12.8	3.09	0.00923	34.1	0.0117	72.7	3.65	0.0142	31.2	4.15	6.72	0.00848	9.57	27.5	16.9	28	9.51	13.8	54.4	5.47	32.4	32.4	34.8	15.9	17.4	26.1	18.5	0.0036	15.3	0.815	8.8
ARFGAP2(T200);	18.5	23.3	5.93	31.6	15	57.9	0.0117	12.9	0.00898	0.0142	0.00327	13.4	0.00496	23.1	0.000642	37.8	0.00874	33.6	23.9	25.5	18.1	8.87	15.1	19	12.5	56.7	35.6	27.2	25.1	39.3	3.56	0.00893	0.0132
ARFGAP3(S428);	31	18.6	8.5	11	155	35.2	0.0117	13.7	10.7	0.0142	44.7	5.47	11.3	13.2	9.61	22.4	57	38.6	7.74	22.5	5.45	11.7	10.2	49.2	14.5	41.9	14.3	35.4	4.28	0.0036	10.3	0.00893	2.31
ARFGAP3(S455);	0.0167	4.63	0.00322	1	0.00923	0.00582	0.0117	0.00711	0.00898	8.08	0.00327	0.00832	0.00496	2.76	7.58	3.54	0.00874	0.00413	0.00206	0.00595	0.00677	1.61	0.00315	0.00282	0.00241	5.51	0.00277	0.0141	0.0033	0.0036	0.000841	0.00893	0.0132
ARFGEF1(M683);ARFGEF1(S673);	3.02	0.00912	0.00322	0.00521	0.00923	3.84	0.0117	0.00711	6.79	0.0142	0.00327	2.16	3.11	0.00848	0.000642	0.0083	0.00874	9.39	0.00206	2.49	0.00677	0.00365	0.00315	0.00282	0.684	5.36	0.00277	0.0141	0.0033	0.0036	0.000841	0.00893	0.0132
ARFGEF1(S403);	136.5	40.48	2.81322	20.38	1.28923	44.5	62	3.86711	89.9	51.9142	33.8	20.6083	97.1	14.76	105	41.2	40.4	22.73	13.0021	28.37	63.49	35.11	17.4	39.65	57.34	12.5047	7.85277	2.5241	3.0533	8.58	7.28084	24.4089	24.26
ARFGEF1(T671);	0.0167	0.00912	0.00322	0.00521	0.00923	2.38	0.0117	0.00711	0.00898	0.0142	0.00327	0.00832	0.00496	0.00848	0.000642	0.0083	0.00874	1.57	0.00206	0.00595	0.00677	0.00365	0.00315	0.00282	0.00241	0.00475	0.00277	0.0141	0.0033	2.94	0.000841	0.00893	0.0132
ARFGEF2(M618);ARFGEF2(S617);ARFGEF2(T621);	6.07	2.94	0.00322	0.00521	0.00923	5.04	0.0117	0.00711	0.00898	0.0142	0.00327	5.8	0.00496	3.55	0.000642	0.0083	7.39	5.39	0.00206	0.00595	0.00677	2.03	0.00315	0.00282	0.00241	0.00475	0.00277	0.0141	0.0033	0.0036	0.000841	0.00893	0.0132
ARFGEF2(M618);ARFGEF2(T629);	0.0167	0.00912	0.00322	0.00521	0.00923	5.18	0.0117	0.00711	0.00898	0.0142	0.00327	0.00832	0.00496	0.00848	0.000642	0.0083	1.01	0.00413	0.00206	1.44	0.00677	0.00365	0.00315	0.00282	0.00241	0.00475	0.00277	0.0141	0.0033	0.0036	0.000841	0.00893	0.0132
ARFGEF2(R344);ARFGEF2(S346);	31.9167	14.9661	24.3432	7.33042	105.609	50.1558	107.652	19.6571	196.05	0.0426	16.55	24.9166	7.18992	68.9485	26.1406	44.4683	25.7087	9.53826	2.63412	17.176	22.4268	18.3073	19.9732	34.7228	39.59	50.2448	38.1528	1.0272	19.4733	36.0072	66.1008	9.34786	60.2132
ARFGEF2(S1528);	25.1	0.00912	39.8	0.00521	0.00923	0.00582	34.9	0.00711	0.00898	0.0142	0.00327	0.00832	0.00496	0.00848	42.4	21.4	5.87	0.00413	0.00206	0.00595	3.02	22.5	0.00315	7.75	4.77	13.2	0.00277	0.0141	0.0033	0.0036	0.000841	0.00893	8.54
ARFGEF2(S227);	71.8	11.5	0.00322	0.00521	0.00923	0.00582	0.0117	0.00711	88.9	0.0142	0.00327	24.3	0.00496	0.00848	0.000642	8.32	62	82.3	60	49.3	89	24.6	36	79.9	67.7	25.9	0.00277	0.0141	10	0.0036	0.000841	0.00893	0.0132
ARFGEF2(S346);	31.9167	14.9661	24.3432	7.33042	105.609	50.1558	107.652	19.6571	196.05	0.0426	16.55	24.9166	7.18992	68.9485	26.1406	44.4683	25.7087	9.53826	2.63412	17.176	22.4268	18.3073	19.9732	34.7228	39.59	50.2448	38.1528	1.0272	19.4733	36.0072	66.1008	9.34786	60.2132
ARFGEF2(S623);ARFGEF2(T626);	0.0167	0.00912	9.44	0.00521	0.00923	5.02	0.0117	0.00711	0.00898	0.0142	26.5	0.00832	0.00496	0.00848	4.04	0.0083	0.00874	4.17	0.00206	0.00595	0.00677	0.00365	9.53	0.00282	5.89	0.00475	5.55	0.0141	0.0033	0.0036	0.000841	11.4	0.0132
ARFGEF2(T281);	37.8	15.2	0.00322	0.00521	0.00923	20.3	0.0117	0.00711	0.00898	0.0142	0.00327	35.5	0.00496	20.2	57.6	28.3	20.6	5.83	7.62	9.42	5.91	22.3	9.65	20.3	4.7	12.1	0.00277	0.0141	0.0033	0.0036	0.000841	0.00893	0.0132
ARFIP1(S76);	0.0167	0.00912	5.38	0.00521	0.00923	5.7	0.0117	9.48	1.21	0.0142	1.25	0.00832	0.00496	0.00848	23	12.4	0.00874	2.1	0.00206	0.00595	1.41	5.14	0.00315	1.94	5.75	6.28	2.3	0.0141	0.0033	2.86	3.59	0.00893	0.0132
ARGFX(S120);	22	1090	2230	1640	1380	1330	1900	1050	1530	4030	1280	1250	1050	1740	769	851	2580	18	12.1	1340	1070	4.49	20.5	1170	1360	1210	1280	1460	1630	1180	1360	2460	1410
ARGLU1(S76);	73.1	121	190	34.7	129	152	78.9	41.1	0.00898	0.0142	115	83.1	96.6	100	56.5	66	167	175	115	119	158	54.8	77.9	122	125	205	149	109	78	35.9	216	0.00893	2.68
ARHGAP1(S44);	435	263.3	178.756	6.63521	37.8092	61.9058	0.0234	1.31711	0.01796	0.0284	0.00654	321.1	66.905	83.69	138.001	213.47	183.4	479	83.8	95.1	137.3	266.49	88.8	330.5	557	181.6	87.3	45.7141	48.56	0.0072	5.61084	166.009	0.0264
ARHGAP1(S44);ARHGAP1(S47);	315	173	0.756	6.63	37.8	61.9	0.0117	0.00711	0.00898	0.0142	0.00327	245	66.9	74.5	138	208	160	119	73.6	51.4	108	265	67.9	233	396	150	82.8	45.7	43.9	0.0036	0.000841	0.00893	0.0132
ARHGAP1(S49);	1475.02	1126.01	425.603	475.305	533.009	382.006	132.412	293.407	87.818	17.0284	513.003	1738.01	1156	505.008	2035	1323.01	531.909	732.504	613.502	227.906	251.507	2116	340.203	483.003	563.902	823.605	506.403	551.614	372.503	2.2872	527.801	264.018	807.688
ARHGAP12(S213);	16.4	6.18	42.8	4.73	7.87	33	0.0117	4.91	6.95	0.0142	1.92	0.00832	37.6	23.8	3.32	3.63	111	0.00413	0.00206	35.2	79.6	0.00365	19.1	23.3	25.8	0.00475	25.7	0.0141	1.96	0.0036	30.7	0.00893	0.0132
ARHGAP12(S338);	0.0167	0.00912	0.00322	0.00521	0.00923	0.00582	0.0117	0.00711	0.00898	0.0142	0.00327	0.00832	0.00496	0.00848	0.000642	4.1	0.00874	0.00413	0.00206	0.00595	1.52	0.00365	0.00315	0.00282	0.00241	0.00475	2.82	0.0141	0.0033	0.0036	0.000841	0.00893	0.0132
ARHGAP15(M44);ARHGAP15(S43);	27.6167	95.45	212.9	176.005	154.009	200.1	166.012	198.2	273.5	251.014	114.003	352.2	338.9	479.4	243.4	297.4	144.9	81.0041	172.7	67.84	73.5	124.004	42.7032	70.98	106.1	379.2	115.3	168.8	321.7	122.49	152.2	428.7	179.8
ARHGAP15(S43);	27.6167	95.45	212.9	176.005	154.009	200.1	166.012	198.2	273.5	251.014	114.003	352.2	338.9	479.4	243.4	297.4	144.9	81.0041	172.7	67.84	73.5	124.004	42.7032	70.98	106.1	379.2	115.3	168.8	321.7	122.49	152.2	428.7	179.8
ARHGAP15(T213);	53.9	250	279.6	18.0052	107.08	192.2	0.0234	113.007	0.01796	0.0284	76.7033	414	54.97	136.8	281	398	745	610	138.1	158.8	207.9	219.2	164.1	213	169.7	444	213.5	357.5	310	143.5	0.490841	0.01786	1.2032
ARHGAP17(S161);	43.3	58.9	49.7	19.2	70	10.2	38.1	32.8	89.2	279	18.1	65.4	79.2	85.4	44.8	62.6	64.3	97	11.7	42	28.1	56	14.6	49.6	0.00241	50.5	14.6	0.0141	24.3	5.19	59.2	217	29.6
ARHGAP17(S575);	0.0167	0.00912	0.00322	57.6	12.2	13.5	48.7	4.78	38.2	58.5	52.4	0.00832	30.4	32.3	0.000642	20.5	0.00874	5.42	0.00206	2.43	66.5	10.8	0.00315	0.00282	2.55	0.00475	0.00277	0.0141	0.0033	28.4	7.08	28.6	9.54
ARHGAP17(S674);	118.6	175.4	214.9	345.1	269.9	212	236.012	167.5	242.5	68.43	149.4	321	265	378.8	298.1	418.2	319.9	94.3041	49.6021	173.8	115	261.004	85.9	275.1	245.8	138.005	222.2	99.4141	209.6	86.02	389.8	127	112.5
ARHGAP17(S674);ARHGAP17(S676);	99.1	99.8	142	265	213	108	236	132	192	62.3	118	266	152	290	267	321	252	94.3	49.6	142	98.6	261	66.5	251	223	138	202	99.4	182	78	302	104	101
ARHGAP17(T628);	0.0167	0.00912	0.00322	0.00521	0.00923	0.00582	0.0117	0.00711	0.00898	0.0142	0.00327	0.00832	0.00496	0.00848	0.000642	0.0083	0.00874	24.5	0.00206	15.6	64.8	0.00365	25.2	17.9	0.00241	0.00475	0.00277	0.0141	0.0033	0.0036	0.000841	0.00893	0.0132
ARHGAP17(T679);	0.0167	0.00912	7.94	0.00521	0.00923	0.00582	0.0117	0.00711	0.00898	0.0142	0.00327	0.00832	0.00496	0.00848	0.000642	1.7	0.00874	0.00413	0.00206	0.00595	0.00677	0.00365	0.00315	1.74	1.46	0.00475	2.59	0.0141	0.0033	0.0036	2.95	0.00893	0.0132
ARHGAP17(T682);	605	362	1260	886	1480	992	880	761	1480	485	840	756	896	1300	664	1030	1560	811	386	748	936	579	458	1090	971	1050	967	698	849	456	1390	615	390
ARHGAP18(S92);	0.0167	0.00912	0.00322	0.00521	0.00923	0.00582	0.0117	0.00711	0.00898	0.0142	0.00327	3.25	0.00496	0.00848	0.000642	0.0083	0.00874	16.7	0.00206	0.00595	0.00677	2.93	0.00315	0.00282	0.00241	0.00475	0.00277	0.0141	0.0033	0.0036	0.000841	0.00893	0.0132
ARHGAP22(T393);	0.0167	0.00912	0.00322	0.00521	0.00923	0.00582	0.0117	0.00711	0.00898	0.0142	7.43	0.00832	0.00496	0.00848	0.000642	0.0083	0.00874	2.11	0.00206	0.00595	0.00677	0.00365	8.77	0.00282	0.00241	0.00475	0.00277	0.0141	0.0033	0.0036	0.000841	0.00893	0.0132
ARHGAP23(S361);ARHGAP23(S372);	0.0167	0.00912	0.00322	31.1	0.00923	2.31	20.5	0.00711	2.68	15.7	2.88	0.00832	17.6	0.00848	0.000642	0.0083	0.00874	0.00413	0.631	0.00595	0.00677	0.00365	0.00315	0.00282	0.00241	4.7	0.00277	0.0141	0.0033	20.2	0.000841	6.8	9.28
ARHGAP25(S362);	252.4	45.8091	63.9	263.9	22.9092	68	70.36	93	38.309	25.2142	84.6033	206.4	146.1	246	386.6	268.1	1.86874	0.00826	44.05	6.70595	44.04	357.2	120.9	61.46	27.64	298.4	49.3028	205.5	115.3	603	64.8	0.01786	114.3
ARHGAP25(S378);	26.9	3.8	12.6	43.5	42.1	37.9	21	99.9	10.9	0.0142	29	43.4	49.1	30.2	60.9	52.1	29.2	21.7	10.3	4.36	48.2	4.2	16.4	30.7	17.8	75	15.5	20.3	14.4	119	32.2	0.00893	45.2
ARHGAP25(S395);	0.0167	0.00912	8.66	0.00521	0.00923	0.00582	0.0117	35.9	3.96	0.0142	14.2	0.00832	0.00496	0.00848	13.6	0.0083	0.00874	10.1	0.00206	0.00595	15.1	0.00365	25.6	2.18	9.91	4.29	0.00277	0.0141	0.0033	65.2	0.000841	0.00893	14.8
ARHGAP25(S507);ARHGAP25(S511);	14.9	17.3	43.9	43.3	10.2	28.3	12.5	43.9	38.5	0.0142	48.5	43.4	49	76	59	52.3	9.38	40.9	46.1	1.54	18.7	59.9	41.9	18.4	18.7	51.9	46.1	43.2	47.7	143	27.1	2.33	38.1
ARHGAP25(S533);	79.2	80.24	26.29	204.35	16.6185	19.08	107.912	111.7	25.209	4.7842	83.9033	289.7	312.1	163.3	526	212.5	22.6587	31.7	66.3	5.99595	13.9968	467	163	82.1	17.71	501.2	32.71	110.5	50.38	542.6	23.3308	22.3089	249.4
ARHGAP25(T28);	0.0167	4.04	0.00322	0.00521	0.00923	0.00582	0.0117	0.00711	0.00898	0.0142	0.00327	4.92	0.00496	0.00848	0.000642	0.0083	0.00874	0.00413	0.00206	0.00595	0.00677	0.00365	6.04	0.00282	0.00241	0.00475	0.00277	0.0141	0.0033	0.0036	0.000841	0.00893	0.0132
ARHGAP25(T393);	0.0334	0.01824	0.00644	25.6052	18.6092	9.62582	22.9117	9.52	21.909	0.0284	19.8033	2.99832	13.805	33.51	21.5006	23.6083	0.01748	0.00826	0.00412	0.0119	0.01354	24.48	0.65815	0.00564	0.00482	2.49475	6.15277	28.5141	7.9933	51.0036	9.01084	0.01786	20.4132
ARHGAP25(T393);ARHGAP25(M399);	0.0167	0.00912	0.00322	25.6	18.6	9.62	22.9	8.04	21.9	0.0142	19.8	2.99	13.8	30.5	21.5	23.6	0.00874	0.00413	0.00206	0.00595	0.00677	22.4	0.655	0.00282	0.00241	2.49	6.15	28.5	7.99	51	9.01	0.00893	20.4
ARHGAP25(T393);ARHGAP25(S401);ARHGAP25(T409);	0.0167	0.00912	0.00322	0.00521	0.00923	0.00582	0.0117	1.48	0.00898	0.0142	0.00327	0.00832	0.00496	3.01	0.000642	0.0083	0.00874	0.00413	0.00206	0.00595	0.00677	2.08	0.00315	0.00282	0.00241	0.00475	0.00277	0.0141	0.0033	0.0036	0.000841	0.00893	0.0132
ARHGAP25(T499);	15.5	13.5	23.1	30.5	0.00923	17	2.3	31.6	5.85	0.0142	37.1	69	37.6	49.6	90.9	82.4	0.00874	62.6	14.8	0.00595	13.7	71.3	24.8	23.9	8.72	95.2	15.5	41.9	30.6	139	14.1	0.00893	47.8
ARHGAP25(T501);ARHGAP25(Y502);	14.9	17.3	43.9	43.3	10.2	28.3	12.5	43.9	38.5	0.0142	48.5	43.4	49	76	59	52.3	9.38	40.9	46.1	1.54	18.7	59.9	41.9	18.4	18.7	51.9	46.1	43.2	47.7	143	27.1	2.33	38.1
ARHGAP26(M574);ARHGAP26(T577);	3.99	0.00912	4.44	0.00521	7.44	0.00582	0.0117	0.00711	0.00898	0.0142	0.00327	0.00832	0.00496	2.81	11.2	3.02	0.00874	1.79	0.00206	2.89	0.00677	6.27	0.00315	8.23	1.36	7.35	3.04	0.0141	0.0033	0.0036	0.000841	0.00893	0.0132
ARHGAP26(S584);	0.0167	0.00912	0.00322	0.00521	5.95	2.08	4.21	0.00711	7.99	0.0142	1.04	0.00832	2.01	0.00848	1.25	1.23	1.99	2.31	0.00206	0.437	6.33	1.46	1.78	4.27	2.32	0.00475	0.00277	0.0141	0.0033	0.0036	0.000841	7.64	0.0132
ARHGAP27(S451);	46.8	54.2	0.00322	0.00521	0.00923	12.6	0.0117	0.00711	0.00898	0.0142	0.00327	14	0.00496	0.00848	0.000642	81.3	18.5	87	8.21	27.2	8.64	117	42.3	68.7	16	64.5	0.00277	0.0141	0.0033	0.0036	0.000841	0.00893	0.0132
ARHGAP27(S455);	0.0167	16.5	4.94	9.88	1.4	10.8	10.8	19.1	9.35	4.51	9.68	0.00832	32.1	26.8	43.2	34.7	0.00874	21.2	0.00206	78.6	0.00677	0.00365	0.00315	28.4	3.9	0.00475	5.81	7.48	34.6	0.0036	4.34	4.65	18.2
ARHGAP27(S623);	0.0167	0.00912	0.00322	0.00521	0.00923	0.00582	0.0117	0.00711	0.00898	0.0142	0.00327	0.00832	0.00496	0.00848	0.000642	22.4	0.00874	0.00413	0.00206	0.00595	0.00677	0.00365	0.00315	0.00282	4.29	12	0.00277	0.0141	0.0033	0.0036	0.000841	0.00893	0.0132
ARHGAP27(S632);	33.6	0.00912	15.5	51.6	16	0.00582	44.5	34.5	0.00898	0.0142	0.00327	15	27.4	6.04	38.7	0.0083	21.7	0.00413	13	1.25	0.00677	0.00365	0.00315	0.00282	25.2	1.49	20.6	0.0141	0.0033	0.0036	13.7	0.00893	0.0132
ARHGAP30(S1086);	2.77	0.00912	3.96	8.21	3.89	5.61	0.0117	19.5	7.9	0.0142	1.51	3.12	0.00496	6.39	55.7	45.1	0.00874	0.00413	0.00206	2.13	0.00677	8.67	1.29	20	0.00241	10	0.00277	0.0141	0.0033	19.9	0.000841	0.00893	2.07
ARHGAP30(S630);ARHGAP30(S632);	393.4	293.8	277.1	157.3	235.3	145.8	81.7	359.7	594.2	198.3	269.1	207	396.3	265.1	681	386.5	419.6	226	163.9	243.8	432.9	492.1	185.6	376.2	397.9	50.3047	189.7	131.1	386.1	81.5	306.8	165.39	38.7
ARHGAP30(S632);	393.4	293.8	277.1	157.3	235.3	145.8	81.7	359.7	594.2	198.3	269.1	207	396.3	265.1	681	386.5	419.6	226	163.9	243.8	432.9	492.1	185.6	376.2	397.9	50.3047	189.7	131.1	386.1	81.5	306.8	165.39	38.7
ARHGAP30(S865);	10.3767	0.02736	6.74322	8.57521	13.1092	15.9658	22.1117	9.48711	9.14898	0.0426	7.83327	3.15664	13.665	23.9085	9.36064	10.9883	0.02622	0.01239	3.90206	4.66595	13.1768	0.01095	0.00945	9.01282	22.25	10.5648	9.12277	4.9141	21.6033	1.8636	14.3208	0.02679	6.1132
ARHGAP30(S865);ARHGAP30(S862);	0.0167	0.00912	0.00322	0.00521	0.00923	0.00582	0.0117	0.00711	0.00898	0.0142	0.00327	0.00832	0.00496	0.00848	0.000642	0.0083	0.00874	0.00413	0.00206	0.00595	0.00677	0.00365	0.00315	0.00282	2.59	0.00475	0.00277	0.0141	0.0033	0.0036	0.000841	0.00893	0.0132
ARHGAP30(S869);	9.24	0.01824	0.00644	0.01042	0.01846	13.36	0.9047	0.01422	19.409	0.0284	17.3033	0.01664	0.00992	0.01696	0.001284	11.24	0.01748	10.73	3.99206	4.81595	9.04	3.138	4.15315	9.59282	19.26	1.60475	9.12277	0.0282	0.0066	0.0072	6.12084	0.01786	0.0264
ARHGAP30(S994);	0.0167	0.00912	23.2	0.00521	16.3	1.93	0.0117	14.3	4.52	0.0142	1.39	2.74	8.31	0.00848	28.8	41.5	0.00874	34.9	0.185	4.33	19	0.824	10.8	23	49.7	3.26	15.1	0.998	0.0033	0.0036	11.7	0.00893	0.276
ARHGAP30(T860);	5.2134	0.02736	3.37644	20.7352	10.2892	7.99164	38.4117	11.9271	4.89898	0.4514	4.68327	0.02496	14.295	11.5385	12.5006	6.0253	0.02622	0.01239	1.95412	1.9819	6.59354	4.4973	0.00945	4.24564	15.63	9.93475	17.8628	2.7261	10.5183	0.9372	9.71084	3.40786	7.3632
ARHGAP30(Y1087);	2.77	0.00912	3.96	8.21	3.89	5.61	0.0117	19.5	7.9	0.0142	1.51	3.12	0.00496	6.39	55.7	45.1	0.00874	0.00413	0.00206	2.13	0.00677	8.67	1.29	20	0.00241	10	0.00277	0.0141	0.0033	19.9	0.000841	0.00893	2.07
ARHGAP30(Y854);	19.6334	0.05472	6.75288	25.1856	16.8577	29.3316	50.7164	16.1913	30.288	0.494	27.6165	3.1816	21.1349	24.2554	17.1819	22.7553	0.05244	10.7465	7.89618	9.56785	22.6235	7.63895	4.16575	18.7485	44.72	18.3695	31.5455	5.2043	22.8249	1.8744	23.2117	3.43465	10.4396
ARHGAP30(Y854);ARHGAP30(Y855);	5.1967	0.01824	3.37322	20.73	10.28	7.98582	38.4	11.62	5.43	0.4372	5.69	0.01664	14.29	11.73	12.5	6.017	0.01748	0.00826	1.95206	2.05595	6.98677	4.49365	0.0063	4.38282	13.04	10.84	17.86	2.712	11.515	0.9336	9.71	3.39893	7.35
ARHGAP35(S1070);	0.0167	0.00912	0.00322	0.00521	0.00923	0.51	0.0117	0.00711	0.00898	1.17	0.00327	0.00832	2.46	0.00848	2.82	0.0083	0.00874	0.00413	0.00206	0.00595	0.00677	0.00365	2.6	0.00282	0.00241	0.00475	0.00277	0.0141	0.0033	0.0036	0.000841	0.00893	0.0132
ARHGAP35(S970);	0.0167	0.00912	0.00322	0.00521	0.00923	0.00582	0.0117	0.00711	0.00898	0.0142	0.00327	0.00832	0.00496	0.00848	0.000642	0.0083	0.00874	5.26	0.00206	0.00595	0.00677	0.00365	5.4	3.65	0.00241	0.00475	0.00277	0.0141	0.0033	0.0036	0.000841	0.00893	0.0132
ARHGAP35(S975);ARHGAP35(S980);	0.0167	0.00912	0.00322	0.00521	0.00923	0.00582	0.0117	0.00711	5.21	0.0142	1.49	0.00832	0.00496	0.00848	0.000642	0.0083	0.00874	0.00413	0.00206	0.00595	0.00677	0.00365	0.00315	0.00282	0.00241	0.00475	0.00277	0.0141	0.0033	0.0036	0.000841	0.00893	1.87
ARHGAP35(S985);	12	14.1	23.5	17.2	12.1	26.9	18.5	13.6	10.1	15	39.7	15.8	21	16	18	11.5	6.26	17.6	9.48	7.13	3.12	14.7	7.55	6.82	4.93	21.7	10.8	9.84	13.5	108	38.8	5.75	3.31
ARHGAP35(T1173);	9.61	19.4	14.8	26.2	14.6	23.6	30.8	34.4	19	0.0142	20.4	15.3	15.2	14.2	27.6	18.4	17.9	34.1	20.2	14.8	8.93	6.53	14.2	12.1	6.37	19.9	28.2	12.4	16.9	30.7	16.2	1.01	19
ARHGAP4(K808);ARHGAP4(M846);ARHGAP4(T817);	22.4	0.00912	0.00322	0.00521	0.00923	4.97	0.0117	0.00711	0.00898	0.0142	0.00327	27.8	0.00496	0.00848	0.000642	20.2	0.00874	20.9	7.26	6.29	0.00677	18.6	6.11	14.6	4.21	29.1	12.1	13.4	0.0033	0.0036	0.000841	0.00893	0.0132
ARHGAP4(K808);ARHGAP4(S831);	0.0167	0.00912	0.00322	0.00521	0.00923	0.00582	0.0117	0.00711	0.00898	0.0142	0.00327	4.91	0.00496	0.00848	0.000642	8.56	0.00874	14.8	3.83	0.00595	0.00677	5.36	15.9	7.28	6.55	0.00475	11.4	0.0141	0.0033	0.0036	0.000841	0.00893	0.0132
ARHGAP4(S860);	3.48	0.00912	19.6	0.00521	1.94	12.9	0.0117	21.7	0.00898	0.0142	1.36	0.00832	4.09	0.00848	22.1	27.4	0.00874	11.5	0.00206	0.00595	0.00677	10.7	11.5	0.447	0.00241	0.00475	4.99	0.0141	0.0033	0.0036	4.88	0.00893	12.3
ARHGAP4(S930);	62.6	96.8	95.3	29.1	28.6	80.4	0.0117	89.8	0.00898	0.0142	0.00327	92	61.7	65.3	140	108	59.4	79.1	103	36.6	37.9	101	71.5	59	31.1	104	47.9	54.9	69.3	0.0036	86.5	0.00893	0.0132
ARHGAP4(S934);	260	353	262	89.7	88.4	206	29.3	288	105	0.0142	305	392	184	200	421	358	361	293	421	135	239	418	235	195	86.5	223	170	189	231	11.6	280	0.00893	111
ARHGAP4(T294);	20.2	0.00912	13	0.00521	9.45	3.63	0.0117	8.69	1.99	45.2	0.00327	39.7	5.25	25.2	18.9	4.82	0.00874	28.2	2.73	6.52	0.672	17.3	1.06	1.73	0.00241	2.78	0.00277	0.0141	8.49	0.0036	7.1	0.378	5.51
ARHGAP9(S113);	0.0167	0.00912	0.747	8.45	0.00923	8.42	0.0117	0.00711	0.00898	0.0142	0.00327	0.00832	0.00496	0.00848	0.000642	3.02	0.00874	3.24	0.479	0.698	0.723	1.07	3.63	0.00282	0.00241	3.92	1.73	0.0141	2.22	4.89	0.000841	0.00893	0.0132
ARHGAP9(S142);	0.0167	0.00912	0.00322	0.00521	0.00923	5.17	0.0117	0.00711	0.00898	0.0142	0.00327	2.43	0.00496	0.00848	2.23	7.93	6.32	8.92	0.45	0.00595	3.37	5.64	12	0.00282	1.04	18.3	5.3	16.6	13.5	7.26	0.000841	1.45	0.468
ARHGAP9(S203);	67.9	39.4	30.5	18.1	16.2	25.4	20.6	66.1	31	75.2	54.9	62.2	49.1	28.5	128	88.1	58.4	53.8	44.5	18.2	18.8	80.6	35.9	21	18.9	95.4	33.3	43.2	37	11.3	24.8	2.22	42
ARHGAP9(S279);	13	23.46	12.07	11.1052	59.4092	19.0058	12.3117	31.5	9.62898	7.1742	13.49	12.6083	53	0.01696	34.3	33.3	55.6	18.2041	30.7	0.0119	1.67677	36.4	6.39315	5.06282	5.57	38.2048	6.97	4.9341	6.9533	0.0072	6.62084	4.26893	9.89
ARHGAP9(S467);	60.0167	55.1091	146.23	27.1	34.1092	31.7058	50.8117	378.7	92.109	53.7	253.003	101.9	78.12	34.2085	135.2	219.2	198.009	317.3	63.8	75.5059	65.3068	105.4	113.4	56.8028	135.002	156.9	115.003	49.7141	133.003	13.3036	156.001	0.01786	148.9
ARHGAP9(S467);ARHGAP9(S475);	0.0167	0.00912	4.23	12.2	0.00923	0.00582	0.0117	16.7	0.00898	10.9	0.00327	21.4	6.92	0.00848	15.2	19.2	0.00874	24.3	4.7	0.00595	0.00677	38.1	2.4	0.00282	0.00241	28.9	0.00277	0.0141	0.0033	0.0036	0.000841	0.00893	10.9
ARHGDIB(M142);ARHGDIB(T140);	10.5	0.00912	0.00322	0.00521	0.00923	0.00582	0.0117	0.00711	0.00898	0.0142	0.00327	0.00832	0.00496	0.00848	0.000642	0.0083	0.00874	4.77	0.00206	0.00595	0.00677	38.4	0.00315	2.24	3.27	7.19	1.09	0.87	0.0033	0.0036	0.000841	0.00893	0.0132
ARHGDIB(M38);ARHGDIB(S31);	7.68	0.00912	12.7	0.00521	10.7	4.31	0.0117	11.9	0.00898	2.2	0.00327	0.00832	16.9	0.00848	0.000642	0.0083	0.00874	5.32	0.00206	0.00595	0.00677	2.38	0.00315	0.00282	0.00241	4.76	0.00277	0.0141	2.4	0.0036	0.000841	0.00893	8.21
ARHGDIB(S145);	0.0167	23.2	0.00322	0.00521	0.00923	0.00582	0.0117	0.00711	0.00898	0.0142	0.00327	0.00832	0.00496	0.00848	0.000642	5.55	6.46	5.1	0.00206	4.16	0.00677	7.29	8.95	6.58	4.1	2.14	0.00277	0.0141	0.0033	1.18	0.000841	0.00893	0.0132
ARHGEF1(S22);	0.0167	0.00912	27.6	0.00521	11.2	0.00582	0.0117	48.3	51.2	0.0142	58.9	17	22.5	0.00848	44.7	33.8	0.00874	7.39	0.00206	7.51	5.82	0.00365	17.6	10.1	12.2	11.1	31.9	25.6	0.0033	0.0036	52.6	0.00893	9.57
ARHGEF1(S863);	95.8	37.5	18.8	64.3	28.4	36.1	20	48.5	24.2	38.7	31.4	139	94	92.2	324	231	29.9	0.00413	30.8	0.00595	6.8	167	24	0.00282	12.8	241	11.7	57.4	42.1	33.9	15.1	13.5	68.5
ARHGEF10(S59);	0.0167	0.00912	0.00322	0.00521	9.1	15.4	0.0117	0.00711	32.2	0.0142	0.00327	0.00832	0.00496	0.00848	0.000642	0.0083	0.00874	0.00413	0.00206	0.00595	0.00677	0.00365	0.00315	23	0.00241	0.00475	8.53	0.0141	7.22	0.0036	0.000841	0.00893	7.16
ARHGEF10(Y42);	0.0167	0.00912	0.00322	0.00521	7.76	12.6	0.0117	0.00711	29.8	0.0142	0.00327	0.00832	0.00496	0.00848	0.000642	0.0083	0.00874	0.00413	0.00206	0.00595	0.00677	0.00365	0.00315	22.5	0.00241	0.00475	8.88	0.0141	5.71	0.0036	0.000841	0.00893	8.89
ARHGEF11(R32);ARHGEF11(S38);	0.0167	18.5	10.2	0.00521	0.00923	0.00582	6.19	0.00711	0.00898	0.0142	0.00327	7.17	5.46	0.00848	0.000642	0.0083	0.924	0.00413	0.00206	0.00595	4.73	0.00365	0.00315	7.53	14	0.00475	0.00277	0.0141	0.0033	0.0036	5.7	1.93	0.0132
ARHGEF11(S1155);	3.59	0.00912	0.00322	0.00521	0.00923	0.00582	0.0117	0.00711	0.00898	0.0142	0.00327	0.00832	0.00496	0.00848	0.000642	5.82	0.00874	0.00413	0.00206	0.00595	7.89	0.00365	1.31	7.52	12.5	2.09	3.72	1.78	0.0033	0.0036	31.1	0.00893	0.0132
ARHGEF11(S1452);ARHGEF11(S1458);	26.3	7.43	12.5	0.00521	0.00923	0.00582	10.1	2.68	33.6	0.0142	16.7	12.7	19.5	14.2	4.77	43.3	0.00874	3.52	6.56	2.82	7.41	5.97	6.33	15	17.3	29.6	20.6	5.49	5.84	2.09	20.4	0.00893	0.0132
ARHGEF11(S1478);	3.32	0.00912	0.00322	0.00521	0.00923	2.11	0.0117	0.418	0.00898	0.0142	0.00327	0.00832	0.00496	2.52	0.000642	2.8	0.00874	0.00413	0.00206	0.00595	5.09	0.00365	3.68	11.8	8.35	13.4	3.74	0.0141	0.0033	0.0036	8.55	0.00893	0.0132
ARHGEF11(S1512);	0.0167	0.00912	0.00322	0.00521	0.00923	0.00582	0.0117	0.00711	0.00898	0.0142	0.00327	0.00832	0.00496	1.65	0.000642	8.82	0.00874	0.00413	0.00206	0.00595	0.00677	0.00365	0.00315	0.00282	0.00241	0.00475	0.00277	0.0141	0.0033	0.0036	0.000841	0.00893	0.0132
ARHGEF11(T1292);	43.2	12.7	0.00322	0.00521	0.00923	0.00582	0.0117	0.00711	0.00898	0.0142	0.00327	5.91	0.00496	7.32	0.000642	0.0083	16.9	28	7.46	7.75	21.8	8.61	8.54	33.5	31.5	21.7	0.00277	0.33	2.72	0.0036	0.000841	0.00893	0.0132
ARHGEF11(T1462);	37.2	32.1	88.6	636	85.1	72.1	67	225	100	0.0142	9.71	33.4	123	75	13.3	61.7	32.2	36.3	64.4	23.4	42.9	24.5	20	42	73.2	46.7	71	55.7	67.1	106	388	44.5	9.63
ARHGEF17(M554);ARHGEF17(T548);	0.0334	79.6	47.2032	0.01042	0.01846	66.29	59.5117	8.58711	0.01796	5.7542	96.92	57.9083	0.00992	43.8085	0.001284	34.63	125.9	32.0041	83.85	112.14	176.007	46.7037	0.0063	126.25	207.366	41.7	130.87	9.5141	0.0066	70.7036	0.001682	0.01786	68.6
ARHGEF17(S418);	35.4	38.2	32.7	0.00521	5.1	31.6	0.0117	3.56	14.9	0.0142	14.4	26	8.97	24.3	0.000642	8.33	21.8	14.3	15.7	8	6	20.3	10.2	7.77	21.1	38.2	33	0.0141	3.64	29.2	9.3	20.4	57.9
ARHGEF17(T150);	7.51	0.00912	3.29	0.00521	0.00923	6.77	0.0117	0.00711	0.00898	0.0142	2.82	0.00832	0.00496	15.1	0.000642	0.0083	0.00874	0.00413	0.00206	0.00595	1.86	0.00365	2.64	0.00282	0.00241	6.88	4.57	0.0141	0.0033	29.9	0.351	0.00893	35
ARHGEF17(T548);	0.0334	79.6	47.2032	0.01042	0.01846	66.29	59.5117	8.58711	0.01796	5.7542	96.92	57.9083	0.00992	43.8085	0.001284	34.63	125.9	32.0041	83.85	112.14	176.007	46.7037	0.0063	126.25	207.366	41.7	130.87	9.5141	0.0066	70.7036	0.001682	0.01786	68.6
ARHGEF18(S1101);	373.153	238.318	285.716	200.726	360.059	424.536	284.062	289.117	361.149	201.838	290.073	228.68	310.395	178.827	193.281	249.358	453.035	494.904	308.852	153.953	165.695	139.769	220.303	317.7	396.4	205.7	293.106	245.268	711.29	283.847	369.471	88.9468	113.896
ARHGEF18(S1103);	16.1534	20.3182	15.7164	4.72563	52.0592	71.5358	11.0617	77.1171	115.149	4.8384	12.0733	27.68	43.395	21.827	45.2806	44.3583	0.03496	56.9041	29.8521	8.9529	30.6948	11.769	23.3032	35.7	63.4	19.6995	32.1055	14.2682	79.29	24.8472	40.4708	2.94679	4.8964
ARHGEF18(S1124);	162.75	132.739	0.00966	0.01563	7.49846	27.1058	3.5434	23.1142	19.918	1.4784	3.42654	29.56	33.595	32.8585	27.9	17.67	45.7187	78.57	17.5321	41.1119	109.66	31.95	21.35	90.77	12.6524	34.3047	1.17554	3.8982	36.2033	13.9072	33.1017	0.02679	3.3464
ARHGEF18(S1124);ARHGEF18(S1130);	132	128	0.00322	0.00521	0.00923	0.00582	0.0117	0.00711	0.00898	0.0142	0.00327	7.61	0.00496	31.4	7.42	2.91	39.8	33.5	0.00206	41.1	95.2	12.5	8.48	71	0.00241	13.4	0.00277	0.0141	0.0033	0.0036	0.000841	0.00893	0.0132
ARHGEF18(S150);	25.1	10.9	79	0.00521	257	32	95.3	221	145	33.7	214	133	191	54.7	244	394	19.1	1.62	39.3	7.91	18.2	10.4	5	16.4	20.3	71.3	6.32	61.5	56.3	0.0036	45.6	0.00893	206
ARHGEF18(S777);	0.0167	0.00912	0.00322	0.00521	0.00923	0.00582	0.0117	0.00711	0.00898	0.0142	6.26	0.00832	0.00496	0.00848	10.3	5.52	0.00874	5.78	2.83	0.00595	0.00677	0.00365	0.00315	0.00282	0.00241	0.00475	0.00277	0.0141	3.28	0.0036	0.000841	0.00893	0.0132
ARHGEF18(T200);	0.0167	0.00912	0.00322	0.00521	0.00923	0.00582	0.0117	0.00711	0.00898	0.0142	0.00327	4.45	0.00496	0.00848	0.000642	0.0083	0.00874	0.00413	0.00206	0.00595	0.00677	0.00365	0.00315	0.00282	0.00241	0.00475	0.00277	0.0141	1.47	0.0036	0.000841	0.389	0.0132
ARHGEF2(M180);ARHGEF2(S172);	308	15.9	104	92.1	419	182	181	41.9	325	305	63.6	240	202	273	107	32.2	329	182	109	80.4	25.5	104	21.5	86.9	44.8	187	58.7	70.7	65.6	98.6	69.2	433	131
ARHGEF2(S107);	0.766	4.09	0.00322	0.00521	14.6	0.00582	0.0117	3.31	5.01	0.0142	6.37	20.6	5	0.00848	0.000642	32.4	8.36	11.6	0.00206	5.8	12.6	18.8	4.51	0.00282	10.2	9.41	0.00277	0.0141	5.19	0.0036	0.000841	26.2	4.48
ARHGEF2(S121);	52.7	30.2	0.00322	0.00521	23.3	26.1	0.0117	0.00711	0.00898	0.0142	0.00327	220	0.00496	73	14.8	67.8	99.5	84.8	27.5	0.00595	20.1	96.2	26.1	35.7	8.44	153	8.96	0.0141	0.55	0.0036	0.000841	0.00893	0.0132
ARHGEF2(S174);ARHGEF2(S177);	27.1167	32.2182	122.1	48.4952	73.5092	220.506	31.7117	133.412	37.909	67.6042	35.3463	116.017	160.6	79.317	159.4	19.0483	141.409	191.104	90.9721	41.2119	63.0368	43.3436	67.334	66.0028	32.0048	118.505	61.0448	77.2282	54.6066	107.254	88.5168	201.7	177.58
ARHGEF2(S177);	27.1167	32.2182	122.1	48.4952	73.5092	220.506	31.7117	133.412	37.909	67.6042	35.3463	116.017	160.6	79.317	159.4	19.0483	141.409	191.104	90.9721	41.2119	63.0368	43.3436	67.334	66.0028	32.0048	118.505	61.0448	77.2282	54.6066	107.254	88.5168	201.7	177.58
ARHGEF2(S645);	136	43.9	534	722	677	431	864	463	717	622	512	641	835	739	522	425	82.5	530	500	73	197	794	703	632	295	64.7	426	456	235	395	318	917	693
ARHGEF2(S691);	109	68.9	105	45.1	47.6	110	35.3	70.1	88	28.9	97.9	75	74.5	55.1	122	115	81.1	109	90	42	39.8	48	65.6	67.2	73.2	137	94	106	39.1	85.3	84.5	35.7	93.7
ARHGEF2(S711);	11.8	0.00912	11.8	0.00521	13.5	18.6	0.0117	12.5	0.00898	12.1	0.00327	21.9	12.2	0.00848	17.7	17.9	0.00874	15.6	11	3.1	0.00677	5.61	0.00315	2.79	4.06	0.00475	9.58	0.0141	0.0033	0.0036	0.000841	0.00893	0.0132
ARHGEF2(S886);	106.8	18.45	184.2	113.8	96.4	512	363	200.1	117.6	172.5	244	247	93.6	340	195	145.5	5.5	188	85.3	138.5	215	191.2	67.1	133.7	106.4	379	96.4	185.1	144.1	4.5436	178.8	140.8	155.4
ARHGEF2(S932);	444.017	462.13	143.6	207.7	130.7	190.1	122.812	323.1	226.29	21.0142	455.2	237.8	276.7	388.8	405	327	45.3887	257.4	428	147.292	119.407	367.6	724.9	392	228.7	206.86	421	271.7	130.2	391.6	331.4	45.7179	231.92
ARHGEF2(S940);	20.1501	8.71824	36.9064	10.7156	126.97	128.49	192.8	130.23	215.1	0.0568	165.77	27.225	99.71	12.657	45.32	20.18	61.5262	3.43239	128.43	48.3119	75.7468	7.95095	50.3931	77.7056	208.85	30.8143	181.02	23.8341	52.5833	1.1108	313.93	0.36879	78.01
ARHGEF2(S940);ARHGEF2(S941);ARHGEF2(S947);ARHGEF2(S960);	36.7334	14.4182	116.006	10.7104	63.6092	44.3058	96.5117	92.5	82.009	0.0426	187.6	0.02496	55.4	6.58696	25.2006	32.45	113.017	45.2083	57	32.4119	13.7468	16.5073	3.3363	57.5056	177.3	29.1095	101.7	10.3741	20.0233	13.1072	167.801	73.1179	31.6132
ARHGEF2(S940);ARHGEF2(T945);ARHGEF2(S952);	20.1	5.6	31.9	0.00521	58.7	76.3	83.8	48	110	0.0142	68.4	27.2	54.5	9.89	18	3.29	61.5	3.42	70.7	35.4	52.4	7.94	41.9	67.5	95.1	30.8	88.2	15.6	28.8	0.0036	138	0.00893	36.6
ARHGEF2(S960);	36.7334	14.4182	116.006	10.7104	63.6092	44.3058	96.5117	92.5	82.009	0.0426	187.6	0.02496	55.4	6.58696	25.2006	32.45	113.017	45.2083	57	32.4119	13.7468	16.5073	3.3363	57.5056	177.3	29.1095	101.7	10.3741	20.0233	13.1072	167.801	73.1179	31.6132
ARHGEF2(T152);	14.2	3.3	1.95	0.00521	10	9.42	0.0117	1.27	0.00898	0.0142	4.66	31.4	4.03	0.00848	8.77	20.3	0.00874	55.8	9.1	9.26	0.00677	9.37	5.03	5.5	1.49	27.9	2.78	0.0141	0.0033	0.0036	0.000841	0.00893	12.8
ARHGEF2(T153);	208	145	133	84.8	391	267	109	160	279	371	83.6	357	235	235	197	220	125	680	128	148	79.4	152	82.6	124	80.4	301	103	79.1	114	74	73	551	429
ARHGEF2(T695);	507	517	536	383	395	739	369	363	545	271	501	338	555	473	579	480	560	7.37	449	235	215	289	368	318	258	511	438	357	292	450	451	227	388
ARHGEF2(T945);	280.517	189.709	1313.9	279.51	308.309	454.8	393.312	449.67	676.4	184.443	898.903	511.217	447.505	226.507	464.001	484.81	544.709	245.224	196.504	262.206	351.107	197.047	241.503	393.203	510.4	602.905	359.4	111.478	160.707	134.607	559.91	299.927	341.513
ARHGEF2(T945);ARHGEF2(S953);	248.2	175.9	1167	268.8	218.6	320	263.4	350.5	474	184.4	773	484	368	216.6	431	461	408	203.5	112.002	195.6	275.4	189.1	183.5	280	331	541	214.2	95.85	131.9	116.8	327.4	299.9	293
ARHGEF2(Y894);	105.1	16.61	181.1	112.2	98.4	515	362	197.2	120.5	176.2	244	252	97.1	340	195	144.4	5.33	188.9	86.1	139.6	215	188.4	67.1	136.5	106.4	375	94.7	183.1	146.8	4.5436	179.9	139.8	157.5
ARHGEF40(S266);	39.5	0.00912	37.5	29.9	35.1	25.3	25.9	14.6	50.2	2.91	31.5	0.00832	24.7	238	15.2	39.5	103	88.9	513	0.00595	980	48.6	68	1390	0.00241	18.2	444	203	439	667	64.1	0.00893	0.0132
ARHGEF40(S961);	0.0334	0.32512	0.00644	0.01042	0.01846	47.46	0.0234	0.01422	0.01796	0.0284	32.87	0.01664	1.61496	2.04848	0.001284	0.0166	0.01748	0.00826	0.00412	117.57	12.2068	0.0073	0.0063	20	0.00482	0.24375	0.00554	0.0282	0.0066	5.2136	0.001682	0.01786	0.0264
ARHGEF6(M487);ARHGEF6(S488);ARHGEF7(M517);ARHGEF7(S518);	731.017	547	619	938	1221.1	954	787.012	621	1232	1095.5	425	1581	1353	1264	1089	2145	1829	1407	726	351	554.6	1982	246.2	597	711	1725	480	679	973	1221	587	621	781
ARHGEF6(S225);	146	312	28.9	64	44.2	344	36.7	49.9	37.1	54.9	30.2	485	126	547	26.6	523	156	8.14	622	516	399	117	390	830	359	1190	277	304	310	451	12.9	58	176
ARHGEF6(S488);ARHGEF7(S518);	731.017	547	619	938	1221.1	954	787.012	621	1232	1095.5	425	1581	1353	1264	1089	2145	1829	1407	726	351	554.6	1982	246.2	597	711	1725	480	679	973	1221	587	621	781
ARHGEF6(S640);	0.0167	88.5	358	25.4	58.6	72.2	0.0117	5.14	0.00898	0.0142	454	349	45.9	2.03	246	297	266	136	16	238	139	375	219	143	487	424	273	173	61.1	0.0036	0.000841	0.00893	0.0132
ARHGEF6(S684);	314	127	98.8032	39.5052	28.5092	599	0.0234	32.6071	0.01796	0.0284	259.003	96.0083	32.405	283	104.001	241	577	341	141.3	237	210.2	294	264	324	426	335.005	333	312	167.6	1019	2.36084	0.01786	107.013
ARHGEF6(T133);	28.0167	21.7091	36.1032	18.5052	40.5092	44.3058	10.9117	53.24	60.709	54.3142	34.6033	128.72	123.82	38.7085	140.9	127.29	38.0087	34.4041	13.0021	17.3059	8.86677	67.57	11.7031	11.4028	21.3024	52.37	11.4028	16.0141	18.8033	0.0072	29.1008	24.6089	24.6132
ARHGEF7(S694);	0.0167	36	7.64	19	0.00923	4.53	0.0117	66.6	0.00898	0.0142	69.2	101	0.611	17.6	186	118	0.00874	16.4	4.5	20.2	12.5	140	59.4	28.9	15.8	0.00475	22.6	52.1	42.4	0.0036	8.62	0.00893	32.9
ARHGI_HUMAN_2 Phospho (ST); Phospho (ST);	256.844	109.413	251.429	569.852	352.575	259.024	159.297	790.427	358.274	421.884	206.213	144.522	766.487	161.386	1131.11	64.1081	103.553	137.954	218.65	238.868	120.443	82.6046	22.4474	70.1769	189.49	131.018	171.005	88.6335	413.687	88.016	259.863	413.404	291.785
ARHGI_HUMAN_Phospho (ST);	227.833	492.499	1601.3	331.505	437.909	3259.31	514.642	531.007	423.809	401.028	434.203	702.308	374.305	605.308	801.101	1596.02	739.617	1235.5	536.462	302.436	789.2	418.88	305.93	420.15	1134.6	541.575	1100.5	662.728	1506.28	1753.61	725.601	654.509	185.413
ARID1A(M274);ARID1A(T300);	0.0167	0.00912	0.00322	0.00521	0.00923	0.00582	0.0117	0.00711	0.00898	0.0142	1.61	2.75	0.00496	2.27	0.000642	3.14	0.00874	1.66	0.00206	0.00595	0.00677	5.7	0.00315	0.00282	0.00241	3.76	0.00277	0.539	0.0033	0.0036	0.000841	0.00893	0.0132
ARID1A(M362);ARID1A(S357);	415	542	0.00322	0.00521	139	264	0.0117	0.00711	0.00898	0.0142	290	340	148	196	89.4	276	78.1	439	276	0.00595	0.00677	514	0.00315	354	118	1150	152	127	87.5	315	0.000841	0.00893	0.0132
ARID1A(M384);ARID1A(M387);ARID1A(S381);	0.0501	0.02736	139.6	173.105	22.6185	143.55	417.412	84.13	227.109	171.634	199.303	12.1166	228.74	79.9785	118.4	59.21	2.02748	15.8341	21.31	0.01785	0.02031	8.1273	24.1063	0.00846	7.86241	75.6047	32.1055	92.7141	15.08	86.86	124.98	136.309	36.7132
ARID1A(M384);ARID1A(S381);	0.0501	0.02736	139.6	173.105	22.6185	143.55	417.412	84.13	227.109	171.634	199.303	12.1166	228.74	79.9785	118.4	59.21	2.02748	15.8341	21.31	0.01785	0.02031	8.1273	24.1063	0.00846	7.86241	75.6047	32.1055	92.7141	15.08	86.86	124.98	136.309	36.7132
ARID1A(M618);ARID1A(S607);	12.3	44.3	59	111	216	126	236	12.7	165	49.3	106	25.4	126	113	19	46.5	8.32	120	43.2	21.9	1.91	7.24	0.00315	25.4	12.4	30.1	31.5	83.7	41.4	69.4	71.2	48.7	10.8
ARID1A(M759);ARID1A(S772);	0.0167	2.44	1.91	1.73	18.3	10.2	17.3	1.37	15.9	6.4	13.5	7.83	8.56	18	7.9	11.8	0.00874	0.00413	8.78	0.00595	0.00677	3.2	0.00315	5.37	0.961	27.5	6.51	7.75	0.0033	0.0036	7.63	0.00893	0.0132
ARID1A(S1182);	60	151.3	122.6	95.6	125.3	117.6	141.8	136.4	130.1	154.1	85.1	96.3	108.4	101.1	116.5	94.1	71.2	131.2	63.6	44.8	34.8	80.2	52.5	41.2	38.2	129.3	74.3	97.42	78.7	96.3	117.4	82.5	84.3
ARID1A(S1754);	190.213	62.0691	109.603	71.3052	133.628	125.906	155.935	83.6942	176.759	224.388	49.9433	94.3083	68.8099	155.908	107.101	108.008	113.509	106.814	71.3421	119.006	60.1203	87.8036	58.3171	78.8628	71.7324	92.0048	61.9928	70.133	106.773	59.7	97.1008	172.039	134.113
ARID1A(S367);	0.0167	0.00912	0.00322	0.00521	0.00923	0.00582	0.0117	0.00711	0.00898	0.0142	0.00327	80.6	0.00496	0.00848	0.000642	0.0083	7.12	425	67	95.5	184	158	642	165	248	142	0.00277	0.0141	0.0033	0.0036	0.000841	0.00893	0.0132
ARID1A(S381);	0.0501	0.02736	139.6	173.105	22.6185	143.55	417.412	84.13	227.109	171.634	199.303	12.1166	228.74	79.9785	118.4	59.21	2.02748	15.8341	21.31	0.01785	0.02031	8.1273	24.1063	0.00846	7.86241	75.6047	32.1055	92.7141	15.08	86.86	124.98	136.309	36.7132
ARID1A(S610);	244	4.33	59.2	0.00521	17	120	0.0117	76.5	50.8	0.0142	46.1	4.22	55	24.7	20.6	37.3	0.00874	75.6	59.4	24.6	66.8	0.00365	102	26.4	47.3	3.86	38.4	42.8	68.5	29.8	85.3	0.00893	7.76
ARID1A(S698);	223.033	206.609	419.803	321.54	347.209	309.006	609.2	439.2	600	300.014	507.6	233.858	458.1	332.908	314.9	311.4	327.009	163.008	343.502	98.7119	188.207	194.904	314.103	230.693	163.302	384.005	288.903	335.3	247.403	185.104	583.1	252.018	250.56
ARID1A(S698);ARID1A(S702);	0.0334	38.6091	22.8032	79.54	40.2092	61.0058	90.2	113.2	112	18.0142	134.6	4.85832	132.1	49.9085	116.9	113.4	22.0087	0.00826	78.5021	0.0119	27.2068	55.9036	64.1031	5.69282	15.3024	123.005	28.9028	87.3	34.4033	60.1036	69.1	0.01786	31.56
ARID1A(S698);ARID1A(S702);ARID1A(S696);	0.0167	0.00912	0.00322	4.54	0.00923	0.00582	14.1	32.9	14.8	0.0142	24.6	0.00832	45.5	0.00848	32.9	15.5	0.00874	0.00413	0.00206	0.00595	0.00677	0.00365	0.00315	0.00282	0.00241	0.00475	0.00277	7.9	0.0033	0.0036	14.1	0.00893	4.76
ARID1A(S769);	14.0467	23.1091	53.9	63.8052	89.8185	110.5	83.0234	82.7	63.37	37.0284	99.5	79.34	75.405	76.2	66.7	98.3083	18.8387	57.6	60.25	31.69	54.2068	36.89	54.22	38.1	27.1824	120.5	28.4228	82.6	44.2033	52.6072	90	42.8179	20.3332
ARID1B(S1189);	0.0167	0.00912	0.00322	0.00521	0.00923	0.00582	0.0117	0.00711	0.00898	0.0142	0.00327	0.00832	0.00496	0.00848	0.000642	0.0083	0.00874	0.00413	0.00206	0.00595	0.00677	0.00365	0.00315	0.00282	0.00241	0.00475	0.00277	0.0141	0.0033	0.0036	0.000841	0.00893	0.0132
ARID1B(S1240);	0.0167	0.00912	0.00322	0.00521	0.00923	0.00582	0.0117	2.08	0.00898	0.0142	0.00327	0.00832	0.00496	0.00848	0.000642	0.0083	0.00874	0.00413	0.00206	0.00595	1.88	0.00365	1.58	0.00282	0.00241	0.00475	0.00277	0.0141	0.0033	0.0036	1.26	0.00893	0.0132
ARID1B(S1542);	21.8	17.7	28.7	0.00521	22	35.2	57.7	39.7	48.3	0.0142	69.3	0.00832	0.00496	0.00848	0.000642	15.5	15.8	22.7	56.4	7.73	0.00677	0.00365	46.1	15.5	0.00241	50	13.4	0.0141	0.0033	9.13	0.000841	0.00893	0.0132
ARID1B(T505);	0.0167	0.00912	0.00322	0.00521	0.00923	8.97	0.0117	0.00711	0.00898	0.0142	0.00327	0.00832	0.00496	0.00848	0.000642	12.7	14.3	3.12	12.5	0.00595	6.36	1.48	15.5	2.68	15.6	0.00475	5.86	2.66	10.5	7.16	0.000841	0.00893	0.0132
ARID1B(Y1247);	0.0167	0.00912	0.00322	0.00521	0.00923	0.00582	0.0117	2.08	0.00898	0.0142	0.00327	0.00832	0.00496	0.00848	0.000642	0.0083	0.00874	0.00413	0.00206	0.00595	1.88	0.00365	1.58	0.00282	0.00241	0.00475	0.00277	0.0141	0.0033	0.0036	1.26	0.00893	0.0132
ARID2(M1393);ARID2(S1391);	0.0334	0.01824	3.04322	0.01042	6.17923	7.55582	0.0234	0.01422	0.01796	0.0284	0.00654	8.42832	11.005	9.69848	4.67	16.21	0.01748	13.8041	5.86206	5.29	0.01354	59.19	3.23315	4.37282	4.61241	28.1048	3.60277	0.0282	0.0066	29.1	5.91084	44.5089	0.0264
ARID2(S1300);	0.0167	0.00912	0.00322	0.00521	0.00923	0.00582	0.0117	0.00711	0.00898	0.0142	0.00327	0.00832	0.00496	0.00848	0.000642	0.0083	0.00874	0.00413	0.00206	0.00595	0.00677	0.00365	0.00315	0.00282	0.00241	83.8	0.00277	0.0141	0.0033	0.0036	0.000841	0.00893	0.0132
ARID2(S1391);	0.0334	0.01824	3.04322	0.01042	6.17923	7.55582	0.0234	0.01422	0.01796	0.0284	0.00654	8.42832	11.005	9.69848	4.67	16.21	0.01748	13.8041	5.86206	5.29	0.01354	59.19	3.23315	4.37282	4.61241	28.1048	3.60277	0.0282	0.0066	29.1	5.91084	44.5089	0.0264
ARID3A(M117);ARID3A(M123);ARID3A(S119);	639.217	391.05	227.8	23.6104	486.018	275.6	0.0351	651.007	0.02694	0.0426	0.00981	776.2	163.305	201.908	307.8	483	360.47	137	418.5	276	139.307	387.5	86.2032	199	267.6	809.1	217.1	33.4241	74.7	21.3736	210.1	14.8179	0.0396
ARID3A(M123);ARID3A(S119);	639.217	391.05	227.8	23.6104	486.018	275.6	0.0351	651.007	0.02694	0.0426	0.00981	776.2	163.305	201.908	307.8	483	360.47	137	418.5	276	139.307	387.5	86.2032	199	267.6	809.1	217.1	33.4241	74.7	21.3736	210.1	14.8179	0.0396
ARID3A(S119);	639.217	391.05	227.8	23.6104	486.018	275.6	0.0351	651.007	0.02694	0.0426	0.00981	776.2	163.305	201.908	307.8	483	360.47	137	418.5	276	139.307	387.5	86.2032	199	267.6	809.1	217.1	33.4241	74.7	21.3736	210.1	14.8179	0.0396
ARID3A(S77);ARID3A(S81);	0.0334	11.0091	372	0.01042	50.6	0.01164	0.0234	711	12.809	0.0284	194	28	8.06496	1.99848	71.2006	303	160.5	63.9	0.00412	168.2	85.3	0.0073	44.1	34.9	192.9	0.0095	203.9	17.23	134.7	9.4736	565	82.4	66.9
ARID3A(S88);	0.0334	11.0091	148.003	0.01042	32.8	0.01164	0.0234	466	12.809	0.0284	134.6	12.5083	13.905	0.01696	0.001284	235.5	128.009	55	0.00412	123.3	67.8068	0.0073	25.6032	23.4028	121.002	0.0095	122.003	12.0141	89.3033	9.4736	319.5	137.3	72.3
ARID4A(S159);ARID4A(S160);	0.0167	0.00912	17.3	0.00521	12.6	4.6	0.0117	11.2	10.4	20.4	5.55	0.00832	0.00496	1.33	0.000642	0.0083	0.00874	0.00413	0.00206	17.3	14.4	0.00365	0.00315	17.7	8.95	0.00475	0.00277	0.0141	14.4	0.0036	23.3	35.4	0.0132
ARID4A(S863);	6.43	99.2	0.00322	0.00521	0.00923	43.9	2.74	0.00711	0.00898	0.0142	0.00327	52.7	0.00496	34.7	0.000642	61.2	125	40.5	101	83.6	54.3	73.1	30.2	120	0.00241	218	0.594	54.2	44.8	100	0.000841	0.00893	0.25
ARID4A(T1105);	0.0167	1.44	9.84	19.4	44.5	5.44	13.1	6.3	13.1	11	18.1	23.7	11.8	0.00848	4.03	9.76	28.5	3.96	8.76	10.7	2.85	5.4	6.68	4.3	3.45	33.7	10.4	5.27	6.64	28.9	7.33	18.8	1.52
ARID4A(T555);ARID4A(S557);	0.0167	0.00912	0.00322	0.00521	0.00923	0.00582	0.0117	5.01	0.00898	0.0142	0.00327	0.00832	0.00496	0.00848	0.000642	0.0083	0.00874	0.00413	0.00206	0.00595	5.68	0.00365	2.32	0.00282	3.64	0.00475	3.02	0.0141	8.68	0.0036	0.000841	0.00893	0.0132
ARID4B(S675);	0.0167	0.00912	18.4	0.00521	0.00923	0.00582	0.0117	42.2	0.00898	0.0142	0.00327	0.00832	0.00496	0.00848	0.000642	11.3	0.00874	29.4	0.00206	18.9	51.9	0.00365	34.2	0.659	45.8	0.00475	20.2	0.0141	39.7	0.0036	32.8	0.00893	0.0132
ARID4B(S790);	0.4807	10.4091	0.00644	23.5	26.01	26	70.4	22.8	0.01796	0.0284	2.045	5.97	8.06	35.7	0.001284	6.73	0.83474	0.00826	8.65206	6.85	37.2	12.45	15.54	10.2	42.1	0.0095	27.7	7.2741	85	21.15	20.5	6.43893	17.21
ARID4B(S790);ARID4B(T793);	0.464	0.00912	0.00322	10.2	9.41	10.3	36.2	10.4	0.00898	0.0142	1.07	3.18	2.82	17.4	0.000642	3.46	0.00874	0.00413	0.00206	4.26	13.8	7.37	9.01	2.82	21.9	0.00475	13.2	0.0141	39.7	9.95	13.3	0.00893	8.77
ARID4B(S790);ARID4B(Y795);	0.0167	10.4	0.00322	13.3	16.6	15.7	34.2	12.4	0.00898	0.0142	0.975	2.79	5.24	18.3	0.000642	3.27	0.826	0.00413	8.65	2.59	23.4	5.08	6.53	7.38	20.2	0.00475	14.5	7.26	45.3	11.2	7.2	6.43	8.44
ARID5A(S12);ARID5A(S23);	27.4	41	6.62	11.9	0.00923	25.2	6.93	8.46	0.00898	0.0142	0.00327	14	33.5	26.4	17.8	31.1	5.11	5.18	22.4	2.78	0.00677	26.8	157	16.1	12	30.3	28.4	59.4	31.8	33.4	20.3	0.00893	1.64
ARID5A(S297);	0.0167	0.00912	0.00322	0.00521	0.00923	0.00582	0.0117	0.00711	0.00898	0.0142	0.00327	0.00832	0.00496	0.00848	0.000642	0.0083	0.00874	4.31	0.00206	0.00595	0.00677	0.00365	53.1	0.00282	0.00241	0.00475	0.00277	0.0141	0.0033	0.0036	0.000841	0.00893	0.0132
ARL6IP4(S180);	4.48	0.00912	72.8	0.00521	10.6	21.6	33.6	99.7	73.3	0.0142	87.3	0.00832	0.00496	11.1	18.3	0.0083	30.3	0.00413	0.00206	16	0.00677	0.00365	0.00315	18.3	20.8	0.00475	22.3	0.0141	42.8	0.0036	91	0.00893	75
ARL6IP4(S271);	106	65.9	141	129	184	96.7	266	109	198	164	197	82.4	46.1	175	85.4	39.2	8.21	25.5	68.8	108	111	36.8	111	100	105	0.00475	111	70.3	151	101	192	373	81.2
ARL6IP6(S80);	359.4	173.009	34.9032	305.005	92.6092	216.59	100.012	38.1071	70.7	121.014	8.96327	361.7	277.5	151.008	250.7	146.8	40.3087	123.9	140.42	41.3059	18.7068	338.2	16.5032	74.3028	27.4024	454	12.1028	110.014	23.1033	657.2	25.6008	0.01786	84.2132
ARMC1(S260);	3.86	0.00912	0.00322	0.00521	0.00923	0.00582	0.0117	0.00711	0.00898	0.0142	0.00327	0.316	0.00496	0.00848	0.000642	0.0083	0.00874	14	0.00206	0.829	0.00677	1.37	0.00315	2.66	2.98	0.00475	0.00277	0.0141	0.0033	2.02	0.000841	0.00893	0.0132
ARMC10(S45);	2.81	1.35	6.51	8.08	1.58	0.00582	10.1	0.00711	2.73	80.6	7.54	0.00832	0.00496	7.18	0.902	0.0083	0.00874	0.00413	11.1	0.00595	0.00677	4.59	2.14	0.00282	1.38	0.00475	0.959	0.0141	0.0033	7.54	0.000841	8.16	6.66
ARMCX3(S61);	18.8	2.87	0.00322	38.5	20	12.4	10.5	6.21	18.6	8.97	9.36	16.6	3.08	39.8	6.69	5.28	0.00874	2.89	11.9	11.1	5.15	5.46	0.00315	5.42	0.00241	0.00475	0.00277	0.0141	5.95	22	0.000841	11.5	16.3
ARMCX3(Y57);	18.8	2.87	0.00322	38.5	20	12.4	10.5	6.21	18.6	8.97	9.36	16.6	3.08	39.8	6.69	5.28	0.00874	2.89	11.9	11.1	5.15	5.46	0.00315	5.42	0.00241	0.00475	0.00277	0.0141	5.95	22	0.000841	11.5	16.3
ARPC1B(S310);	108	118	75.2	29.6	165	62.4	0.0117	1.93	0.00898	0.0142	0.00327	319	121	154	280	87.8	166	172	130	139	27.9	453	199	138	10.1	756	48.9	2.79	110	76.2	1.45	0.00893	0.0132
ARPC2_HUMAN;	12.6167	3.50912	31.99	13.7052	60.6092	6.19582	0.0234	13.4071	0.01796	0.0284	0.00654	93.7	31.8	38.576	102.8	116	98.7087	75.9	18.7	35.06	40.91	50.4	18.68	76.6	64.8	51.14	59.3	37.34	32.76	0.0072	17.9008	0.01786	0.0264
ARPP19(S62);ENSA(S67);	18.1167	102.5	156.2	54.8052	265.009	16.89	250.012	528	407.6	5.6442	189.8	83.8	42.1	17.1085	93.3	225	1003	229	48.7	245.6	342.7	62.2	175.4	84.5	644	94.3	584	232.7	353	0.0072	381	2.49893	197.6
ARPP19(Y59);ENSA(Y64);	18.1167	102.5	156.2	54.8052	265.009	16.89	250.012	528	407.6	5.6442	189.8	83.8	42.1	17.1085	93.3	225	1003	229	48.7	245.6	342.7	62.2	175.4	84.5	644	94.3	584	232.7	353	0.0072	381	2.49893	197.6
ARRB1(T410);	1080.82	873.4	361.33	229.01	310.409	539	217.112	466	395.809	8.2726	868.2	129.408	394.95	628.2	415.7	558.3	96.2175	525.99	985.3	864.3	329.5	439.69	1779	825.09	584.83	14.0143	415.4	401.84	219.103	646.1	327.05	80.6079	712
ARRB1(T410);ARRB1(M399);	1040	624	118	112	106	231	2.8	75.9	190	0.0142	462	41.4	112	326	108	199	43.3	211	452	371	11.3	214	590	404	169	0.00475	97.7	114	23.2	206	73.7	0.00893	223
ASAP1(K1038);ASAP1(S1041);	0.0167	0.997	0.00322	2.7	0.00923	0.00582	0.0117	0.00711	0.00898	0.0142	0.00327	0.467	3.85	0.00848	10.7	0.919	0.00874	0.00413	0.00206	0.00595	0.00677	3.64	0.00315	0.00282	0.00241	0.00475	0.00277	0.0141	0.0033	0.0036	0.000841	0.00893	0.0132
ASAP1(S1027);	0.0167	11.4	5.84	0.00521	9.64	4.79	0.0117	5.33	1.37	0.0142	0.434	80.8	17.8	1.92	61	45	0.00874	0.00413	2.47	0.00595	0.00677	28.1	1.94	5.94	1.06	19.9	2.13	0.0141	0.0033	36	2.32	0.00893	0.0132
ASAP1(S717);	91.4334	1.50648	89.4064	0.02605	65.1985	16.4916	24.2051	59.9671	59.718	5.8826	10.4131	218.708	57.2049	2.52392	172.401	565	127.317	55.0041	0.0103	2.6738	73.1368	158.794	32.7831	130.823	96.5524	23.5143	341.203	0.0705	120.703	0.018	0.638364	22.9768	76.9932
ASAP1(S717);ASAP1(S726);	20	1.47	0.00322	0.00521	0.00923	2.78	22.9	5.92	19.2	2.11	0.00327	12.4	0.00496	0.00848	21	31.2	0.00874	1.51	0.00206	2.65	0.00677	6.59	1.55	0.00282	0.00241	0.00475	0.00277	0.0141	0.0033	0.0036	0.000841	0.00893	10.9
ASAP1(S733);	0.0167	37.4	0.535	0.00521	0.00923	0.00582	0.0117	0.00711	0.00898	0.0142	0.00327	112	0.00496	6.71	0.000642	99	1.67	40.7	11.6	26	20.1	94.4	14	19.1	30.5	73.4	66.6	2.82	0.0033	0.0036	0.000841	0.00893	0.0132
ASAP1(T1048);	0.0167	1.15	1.95	6.71	16.8	7.88	0.0117	13	1.36	0.0142	3.78	5.64	15.9	1.82	13.8	12.2	1.45	1.99	0.57	0.00595	1.15	9.36	0.00315	5.75	4.98	8.68	7.31	0.0141	0.0033	18.3	6.63	0.00893	3.73
ASAP1(T1050);	0.0334	2.33912	0.78922	20.3052	11.7092	1.03582	0.2997	3.20711	2.05898	0.0284	0.80727	8.28	16.405	0.01696	23.26	7.91	0.01748	0.00826	0.00412	0.0119	0.61277	7.82	0.0063	0.88582	0.00482	1.31475	1.63277	0.8461	0.0066	1.9736	2.28084	0.01786	0.8612
ASAP1(T837);	93.4334	49.1182	35.7764	129.81	75.7185	25.7316	0.0468	97.5142	89.809	0.0568	77.3033	316.017	256.71	66.717	459.001	364.317	26.6262	34.3083	2.90618	9.5919	0.02708	242.707	11.8963	39.5428	30.5648	212.41	79.8055	41.6782	8.9799	77.1072	78.3017	49.1268	78.5132
ASAP1(T837);ASAP1(S839);	55.4	36.8	28.6	102	55.8	23	0.0117	61.7	48.2	0.0142	35.5	216	183	49.2	306	266	26.6	16.6	2.9	8.22	0.00677	168	9.56	19.5	26.7	137	53.7	36.7	8.97	58.8	53.3	49.1	38.5
ASAP1(T837);ASAP1(S843);	38	12.3	7.17	27.8	19.9	2.72	0.0117	35.8	20.1	0.0142	29.8	100	73.7	17.5	153	98.3	0.00874	0.00413	0.00206	1.36	0.00677	74.7	2.33	7.14	3.86	75.4	26.1	4.95	0.0033	18.3	25	0.00893	13.9
ASAP2(M705);ASAP2(S701);	35.4167	0.01824	0.00644	0.01042	0.01846	0.01164	0.0234	0.01422	0.01796	0.0284	0.00654	0.01664	0.00992	0.01696	0.001284	0.0166	0.01748	1.09413	0.00412	0.0119	0.01354	62.98	13.19	0.00564	0.00482	0.0095	0.00554	0.0282	0.0066	0.0072	0.001682	0.01786	0.0264
ASAP2(S701);	35.4167	0.01824	0.00644	0.01042	0.01846	0.01164	0.0234	0.01422	0.01796	0.0284	0.00654	0.01664	0.00992	0.01696	0.001284	0.0166	0.01748	1.09413	0.00412	0.0119	0.01354	62.98	13.19	0.00564	0.00482	0.0095	0.00554	0.0282	0.0066	0.0072	0.001682	0.01786	0.0264
ASAP2(S820);	20.8	7.58	0.00322	0.00521	0.00923	3.4	0.0117	0.00711	0.00898	0.0142	0.00327	0.00832	0.00496	0.00848	0.000642	2.49	0.00874	0.00413	1.79	0.00595	0.00677	7.6	23.8	0.00282	0.00241	0.00475	7.38	34.4	0.0033	7.58	0.000841	0.00893	0.0132
ASCC3(S2195);	20.8	5.92	0.00322	4.57	1.83	1.94	0.0117	0.00711	2.89	3.02	0.00327	1.05	0.00496	1.27	0.000642	0.0083	0.00874	19.5	4.65	0.00595	24.7	3.8	10.9	2.53	0.00241	14.2	0.00277	0.0141	0.392	2.98	0.000841	2.67	1.81
ASF1A(S165);	5.61	0.00912	16.7	10.9	0.00923	4.83	4.93	5.83	2.01	0.0142	2.61	0.00832	0.441	0.00848	0.000642	0.0083	0.00874	3.78	1.27	4.77	1.24	0.00365	3.29	2.08	7.7	0.00475	0.979	2.17	2	14.8	2.03	0.00893	5.31
ASF1A(T157);	0.0167	0.00912	3.01	0.00521	0.00923	0.00582	0.0117	0.00711	0.00898	4.67	0.00327	0.00832	0.00496	0.00848	0.000642	0.0083	0.00874	0.00413	0.00206	0.00595	0.00677	0.00365	0.00315	0.00282	0.00241	0.00475	0.00277	0.0141	0.0033	0.0036	0.000841	0.00893	0.0132
ASH2L(M95);ASH2L(S101);	0.0167	0.00912	4.48	16.7	19.7	6.64	29.1	0.00711	10.8	17.3	20.3	0.00832	6.39	12.6	0.000642	0.0083	0.00874	0.00413	4.12	0.00595	0.00677	0.00365	0.00315	0.00282	4.16	0.00475	6.95	3.48	0.0033	2.29	4.1	17.8	2.83
ASH2L(S623);	418	237	269	455	419	427	492	162	402	0.0142	302	290	311	379	199	183	563	497	379	179	255	251	210	313	313	447	206	476	256	748	255	453	376
ASMTL(S239);	26	0.00912	61.1	116	70.2	103	75.2	47.3	102	93.1	106	46	15.7	103	12.5	41.8	70.3	261	60.9	128	118	77.4	47.4	27.9	36.8	91	63.7	126	54	338	68.6	99.5	38.4
ASPSCR1(S502);	37.3	22.1	23.7	22.3	18.7	26.8	30.4	6.64	29	0.0142	16.3	30.9	13	20.1	42.1	36.2	27.8	5.31	22.2	10.1	25	23.1	8.05	39.1	19.8	40	17.9	10.2	29.9	17.7	37.3	0.00893	10.6
ASXL2(M551);ASXL2(S530);	23.5	9.06	0.00322	0.00521	0.00923	0.00582	0.0117	0.00711	0.00898	0.0142	0.00327	1.88	0.00496	0.00848	0.000642	2.41	0.00874	5.2	0.00206	0.00595	0.00677	32.8	3.68	5.91	3.81	2.02	0.00277	0.0141	0.0033	6.35	0.000841	0.00893	0.0132
ASXL2(S136);	0.0167	0.00912	1.32	0.00521	0.00923	2.49	0.0117	1.26	7.68	6.87	5.08	0.00832	2.54	0.00848	0.000642	2.23	1.96	2.16	0.00206	4.28	0.00677	6.88	1.09	3.55	1.97	0.00475	0.822	0.0141	0.0033	0.0036	6	24.8	6.63
ASXL2(T836);ASXL2(S842);	7.96	0.00912	12.5	27	29.7	22.4	11.7	14	64.9	12.7	22.9	4.02	15.5	3.16	8.3	10.3	4.23	15.5	8.43	4.47	8.53	17.1	1.89	11.5	7.22	6.03	22.1	61.9	4.85	3.02	15.3	42	12.5
ATAD1(S322);	50.9	40.5	0.00322	0.00521	0.00923	0.00582	0.0117	5.34	0.00898	0.0142	0.00327	8.93	0.00496	0.00848	0.000642	0.0083	37	43.4	0.00206	12.9	0.00677	22.3	50	24.9	11.5	0.00475	0.00277	0.0141	0.0033	0.0036	13.4	83.1	0.0132
ATAD1(Y314);	50.9	38.1	0.00322	0.00521	0.00923	0.00582	0.0117	2.56	0.00898	0.0142	0.00327	2.33	59	0.00848	0.000642	0.0083	28.1	42.7	0.00206	11.2	0.00677	21.3	47.3	24.9	1.46	0.00475	0.00277	0.0141	0.0033	0.0036	15.3	74.9	0.0132
ATAD2(S1200);ATAD2(S1209);ATAD2(S1222);	0.0167	0.00912	0.00322	0.00521	0.00923	0.00582	0.0117	0.00711	0.00898	0.0142	0.00327	0.00832	0.00496	0.00848	0.000642	0.0083	0.00874	0.00413	0.00206	0.00595	0.00677	0.00365	0.00315	0.00282	0.00241	0.00475	0.00277	0.0141	0.0033	0.0036	0.000841	26.2	0.0132
ATAD2(S1209);	0.0334	3.54912	2.49322	0.01042	0.01846	5.18582	0.0234	8.86711	0.01796	0.0284	0.00654	0.01664	0.00992	0.01696	0.001284	2.0983	0.01748	0.00826	0.00412	11.006	0.01354	0.0073	1.26315	0.00564	5.02241	0.0095	0.00554	0.0282	3.8933	0.0072	0.001682	85.1	4.3132
ATAD2(S1302);	0.0167	0.00912	0.00322	0.00521	0.00923	0.00582	5.76	9.08	0.00898	0.0142	0.00327	10.7	4.37	0.00848	3.96	0.0083	0.00874	0.00413	0.00206	1.63	3.67	1.65	3.01	0.00282	12	0.00475	0.00277	0.0141	0.0033	0.0036	0.000841	25.3	10.4
ATAD2(S323);	0.0167	0.00912	0.00322	0.00521	0.00923	0.00582	0.0117	0.00711	0.00898	0.0142	0.00327	0.00832	0.00496	0.00848	0.000642	0.0083	0.00874	0.00413	0.00206	0.00595	0.00677	0.00365	0.00315	0.00282	15	0.00475	0.00277	0.0141	0.0033	0.0036	0.000841	0.00893	0.0132
ATAD2(S751);	10.2	0.00912	22.8	46.7	15.2	45.6	0.0117	13.1	4.05	24.5	2.5	43.8	21.3	40.8	13.6	0.0083	0.00874	72.5	22.3	40	15.6	4.4	3.89	0.00282	18.9	37.2	20.5	0.0141	29.6	0.0036	19.1	74.2	17.4
ATAD2(T1245);	0.0167	0.00912	0.00322	0.00521	0.00923	0.00582	0.0117	1.72	0.00898	0.0142	0.00327	4.64	0.00496	0.00848	0.000642	0.0083	0.00874	0.00413	0.00206	0.00595	0.00677	0.00365	0.00315	0.00282	0.00241	0.00475	0.00277	0.0141	0.0033	178	0.000841	12.8	1.79
ATAD2B(S1233);ATAD2B(T1234);	0.0167	0.00912	0.00322	0.00521	0.00923	0.00582	0.0117	0.00711	0.00898	0.0142	0.00327	0.00832	8.8	0.00848	0.000642	0.0083	0.642	0.00413	2.18	0.00595	0.00677	0.00365	1.61	1.34	0.00241	14.4	0.00277	0.0141	0.714	0.0036	0.000841	9.56	0.0132
ATAD2B(S16);	29.1	5.82	66.8	17.4	13.8	36.9	56	52	24.9	0.0142	79.6	29.5	13.3	23.7	54.6	55.7	20	26.5	0.00206	15.7	24	11.3	59.9	15	32	13.2	83.7	76.1	34.5	52.3	93.6	15.7	65.7
ATAD2B(S720);	0.0167	0.00912	0.00322	0.00521	0.00923	0.00582	0.0117	0.00711	0.00898	0.0142	0.00327	3.18	0.00496	0.00848	0.000642	3.69	0.00874	5.17	0.00206	2.92	0.00677	0.00365	0.00315	0.00282	0.00241	4.82	0.00277	0.373	0.0033	0.0036	0.000841	0.00893	0.0132
ATAD2B(S79);	15.7	8.31	0.00322	0.00521	0.00923	0.00582	0.0117	0.00711	0.00898	0.0142	0.00327	2.46	0.00496	0.874	0.000642	0.518	15.5	18.2	9.98	16.8	7.52	12	37.5	0.00282	17.8	9.89	8.44	4.92	0.0033	0.0036	0.000841	0.00893	0.0132
ATAD5(S602);	13.3	0.00912	0.00322	0.00521	0.00923	0.00582	0.0117	0.00711	0.00898	0.0142	0.00327	0.00832	0.00496	0.00848	0.000642	0.0083	0.00874	0.00413	0.00206	0.00595	0.00677	0.00365	0.00315	0.00282	0.00241	0.00475	0.00277	0.0141	0.0033	0.0036	0.000841	0.00893	0.718
ATAT1(S315);	0.0167	0.00912	0.00322	0.00521	6.46	0.00582	0.0117	4.1	5.03	0.0142	0.00327	0.00832	0.00496	0.00848	0.000642	0.0083	15.7	0.00413	0.00206	2.1	0.00677	0.00365	0.804	0.00282	9.86	0.00475	15.7	2.32	0.448	0.0036	7.06	0.00893	0.0132
ATE1(S169);	43.7	11.7	0.00322	0.00521	0.00923	0.00582	0.0117	0.00711	0.00898	0.0142	0.00327	38.3	0.00496	11	0.000642	0.0083	0.00874	65.4	3.98	20.6	5.34	17.2	1.9	9.83	1.95	12.4	0.00277	0.0141	8.22	4.41	2.16	0.00893	0.0132
ATF2(M107);ATF2(S112);	13.7167	4.13912	8.85322	0.01042	11.5092	12.2058	4.6817	7.47711	0.01796	0.0284	2.91327	91.16	0.00992	73.738	2.97064	9.55	0.01748	115.15	3.53206	18.205	14.8068	86.913	5.252	1.99282	3.38241	0.0095	9.2	11.0141	46.3033	0.0072	2.225	0.01786	2.0532
ATF2(S112);	13.7167	4.13912	8.85322	0.01042	11.5092	12.2058	4.6817	7.47711	0.01796	0.0284	2.91327	91.16	0.00992	73.738	2.97064	9.55	0.01748	115.15	3.53206	18.205	14.8068	86.913	5.252	1.99282	3.38241	0.0095	9.2	11.0141	46.3033	0.0072	2.225	0.01786	2.0532
ATF2(S310);ATF2(T332);	0.0167	0.00912	40.6	0.00521	30	0.00582	45	12.3	0.00898	34.9	23.2	147	0.00496	0.00848	24	9.83	0.00874	0.00413	0.00206	0.00595	0.00677	0.00365	5.51	0.00282	0.00241	0.00475	24	0.0141	0.0033	0.0036	17.7	0.00893	37.9
ATF2(S314);	0.0167	10.5	56.6	0.00521	13.9	1.5	0.0117	27.6	5.26	0.0142	41.8	7.59	0.00496	0.00848	3.38	10.5	24	22.8	0.00206	8.1	6.96	0.00365	13	5.78	11.3	6.28	20	19	10.1	0.0036	28.4	0.00893	18.4
ATF2(T69);	20.04	23.7091	55.4	48.6052	17.9092	13.7058	35.3117	21.36	81.7	110.014	107.1	52.4083	3.93496	5.93848	5.86064	0.0166	1.08874	21.01	1.12206	4.24595	21.52	12.9037	15.67	8.05282	1.76241	31.7	19.33	16.08	31.18	7.8136	23.17	81.5	20.68
ATF2(T69);ATF2(T71);	14.6	23.7	36.1	48.6	17.9	0.00582	35.3	13.8	60.6	110	94.9	52.4	3.93	5.93	5.86	0.0083	1.08	17.9	0.00206	0.00595	14.5	12.9	13	8.05	0.00241	13.4	10.5	5.78	28.7	7.81	14	70.2	14.1
ATF7(S111);ATF7(T112);	0.0167	0.00912	37.8	4.56	0.00923	24.6	0.0117	22.7	6.87	0.0142	7.93	0.00832	7.35	12.7	7.3	3.42	0.00874	0.00413	9.3	0.00595	1.46	0.00365	0.00315	0.00282	10.4	0.00475	10.8	5.42	11.2	26.1	10.8	9.82	10
ATF7(S127);ATF7(S132);	0.0167	0.00912	4.5	0.00521	0.00923	0.00582	0.0117	0.00711	1.95	0.0142	0.00327	0.00832	0.00496	0.00848	0.000642	0.0083	0.00874	0.00413	0.00206	0.00595	0.00677	0.00365	0.00315	0.00282	0.00241	0.00475	0.00277	0.0141	0.0033	0.0036	0.883	34.6	0.0132
ATF7(S424);	5.66	12.6	27.1	3.68	12.2	3.74	0.0117	7.15	18.5	77.8	8.82	1.51	5.31	28.9	35.8	0.0083	2.31	8.09	19	11.5	5.28	14.3	2.51	34.7	1.72	2.61	8.99	2.2	0.0033	14.3	3.63	0.00893	13.1
ATF7(S428);	20.6	14.3	60.2	31.1	35.8	52.7	18.7	31	0.00898	13.6	37.8	22.6	21.1	27.4	16.1	16.6	26.1	36.3	53.7	34.3	17.5	0.00365	15.9	22.5	20.6	21.7	61.5	14.3	12.7	33.7	23.7	6.7	12.6
ATF7(T42);	17	1.83	43.4	9.89	19.9	24.6	40.6	28.7	37.3	1.37	8.69	0.00832	18.9	5.28	0.000642	0.0083	13.8	4.62	43.6	3.56	44.7	0.00365	7.13	12.2	14.8	0.00475	30.3	14.8	3.13	1.62	16.6	0.00893	8.58
ATF7(T51);ATF7(T53);	0.0167	21.7	0.00322	43.1	9.17	6.26	17.5	56.2	46.3	29.3	0.00327	35.9	0.00496	13.8	0.000642	4.58	0.00874	0.00413	10.4	2.58	0.00677	14.8	13.5	9.46	5.26	38.2	15.8	6.21	0.0033	14.9	102	0.00893	37.8
ATF7IP(M430);ATF7IP(T432);	4.5667	0.67512	5.37322	0.01042	7.89923	0.01164	7.3117	0.01422	3.13898	23.2142	1.40327	8.54	0.00992	0.01696	0.001284	0.0166	0.01748	19.71	0.00412	19.26	1.445	3.884	6.31	4.248	3.66241	2.73	3.59277	8.1941	7.9633	0.0072	8.36084	6.65893	2.3332
ATF7IP(M471);ATF7IP(S479);	27	44.6	19.9	70.5	84.7	75.7	37.4	14.4	0.00898	0.0142	0.00327	23.3	41	64.8	0.000642	25	74.3	29.9	51.6	34.4	3.2	28	23.6	39.1	37.6	100	50.4	58.5	30.4	63.1	49.5	0.00893	0.0132
ATF7IP(S113);	43.3167	104.39	9.71644	0.01563	0.02769	3.92164	0.0351	36.2142	0.02694	0.0426	82.4065	47.4	0.01488	0.02544	0.001926	48.81	76.7	95.6	94.1041	66.4	60.72	76.92	105.2	76.8	110.3	55.73	42.825	22.1741	11.8066	0.0108	70.8017	0.02679	25.1264
ATF7IP(S113);ATF7IP(S123);	0.0167	75.7	9.71	0.00521	0.00923	3.91	0.0117	0.00711	0.00898	0.0142	0.00327	10.1	0.00496	0.00848	0.000642	11.6	26	12.7	94.1	15	10.5	57.2	14.1	23.3	13.8	51.4	18	15	0.0033	0.0036	0.000841	0.00893	0.0132
ATF7IP(S477);	0.0334	3.58912	38.8032	8.08521	0.01846	47.8058	0.0234	41.41	0.01796	0.0284	1.22327	22.1083	22.405	23.6085	15.9006	18.3083	14.8087	13.8041	24.3021	19.7059	58.4068	6.85365	36.66	34.3028	49.58	25.9047	62.46	27.9141	29.0033	70.62	75.8008	0.01786	13.7132
ATF7IP(S559);	0.0167	62.8	42.1	0.00521	0.00923	70.3	0.0117	55.1	0.00898	0.0142	80.6	4.77	85.8	9.58	21.1	101	0.00874	58.3	81.9	50.3	112	6.39	21.6	51	148	0.00475	100	45.6	51.2	98.8	85.6	0.00893	87.4
ATF7IP(T432);	4.5667	0.67512	5.37322	0.01042	7.89923	0.01164	7.3117	0.01422	3.13898	23.2142	1.40327	8.54	0.00992	0.01696	0.001284	0.0166	0.01748	19.71	0.00412	19.26	1.445	3.884	6.31	4.248	3.66241	2.73	3.59277	8.1941	7.9633	0.0072	8.36084	6.65893	2.3332
ATG13(S361);	0.0167	1.82	5.25	0.00521	0.00923	0.539	0.0117	0.00711	0.00898	0.0142	0.00327	0.00832	0.00496	0.00848	0.000642	0.0083	0.00874	11.7	0.264	5.26	4.08	0.00365	3.52	9.6	9.55	0.00475	1.94	0.0141	0.0033	0.0036	0.000841	0.00893	0.0132
ATG14(M405);ATG14(S404);ATG14(S416);ATG14(S419);	0.0167	0.00912	0.00322	0.00521	0.00923	0.00582	0.0117	0.00711	0.00898	0.0142	0.00327	0.00832	0.892	0.00848	0.000642	0.0083	0.00874	0.00413	0.00206	0.00595	0.00677	0.00365	0.00315	0.00282	0.00241	0.00475	0.00277	0.0141	0.0033	0.0036	0.000841	0.00893	0.0132
ATG16L1(S287);	0.0167	0.00912	0.00322	0.00521	0.00923	37.7	6	6.54	14	0.0142	6.76	2.29	8.15	31.8	14	12.8	0.00874	0.00413	0.00206	0.00595	60.9	35.1	0.00315	14.6	0.00241	61.1	0.00277	0.0141	0.0033	0.0036	5.1	3.69	0.0132
ATG16L2(S304);	12.7	22.4	6.51	0.00521	4.92	15.1	0.0117	2.64	0.333	0.266	0.00327	0.00832	16	0.00848	12.7	22.5	0.00874	0.00413	24.2	7.49	0.00677	0.00365	0.00315	5.46	4.84	28.7	19.1	8.15	7.07	0.0036	2.48	0.00893	1.71
ATG2B(S239);	0.0167	2.13	3.25	26.8	0.00923	14.6	0.0117	4.52	8.63	0.0142	2.5	0.00832	8.11	8.62	19.9	18.5	8.96	5.76	8.27	2.23	0.00677	0.00365	2.48	6.23	6.62	16.8	0.00277	8.41	14.6	5.51	6.49	9.47	10.9
ATG2B(S495);	18.8	10.4	0.00322	0.00521	0.00923	0.00582	0.0117	0.00711	0.00898	0.0142	0.00327	9.23	0.00496	4.62	0.000642	0.864	5.34	45	10.1	4.16	1.31	11.5	15.1	24.9	8.05	11.2	3.2	2.74	0.0033	0.0036	0.000841	0.00893	0.0132
ATG4B(S383);	99.9	39.2	9.86	51.5	62.4	99.4	7.35	10.3	17.4	3.6	37.4	210	47.6	161	46.9	41.9	53.2	241	64.3	195	181	108	81.7	214	62.4	350	24.4	30.4	114	38.3	1.23	2.88	0.0132
ATG9A(S654);	14.9	0.00912	0.00322	8.72	7.21	18.3	9.45	0.00711	5.99	4.3	2.38	0.00832	0.00496	6.51	11.8	13	3.78	9.9	4.48	0.00595	0.00677	6.58	9.42	3.26	2.79	7.14	0.00277	0.0141	0.0033	14	0.000841	0.00893	9.36
ATG9A(S735);ATG9A(S738);ATG9A(S741);	0.0167	0.00912	0.00322	0.00521	0.00923	0.00582	0.0117	0.00711	0.00898	0.0142	0.00327	0.00832	0.00496	0.00848	0.000642	2.04	0.00874	0.00413	0.00206	0.00595	0.00677	0.00365	0.00315	0.00282	0.00241	0.00475	0.00277	0.0141	0.0033	0.0036	0.000841	0.00893	0.0132
ATL2(M55);ATL2(S34);	0.0167	0.00912	0.00322	0.00521	0.00923	4.02	0.0117	0.00711	0.00898	6.56	0.00327	0.00832	1.13	0.00848	0.000642	2.91	10.4	0.00413	0.00206	0.00595	0.00677	0.00365	0.00315	0.00282	0.00241	0.00475	0.00277	0.0141	0.0033	0.0036	0.000841	7.27	0.0132
ATL2(M55);ATL2(S35);	0.0167	0.00912	0.00322	0.00521	0.00923	0.00582	0.0117	0.00711	0.00898	0.0142	0.00327	0.00832	0.00496	0.00848	0.000642	0.0083	0.00874	0.00413	0.00206	0.00595	0.00677	0.00365	0.00315	1.48	0.00241	2.54	0.00277	0.0141	0.0033	0.0036	0.000841	0.00893	0.0132
ATL2(S27);	12.8167	7.19912	0.00644	0.01042	0.01846	0.01164	0.0234	0.01422	0.01796	0.0284	0.00654	1.41832	0.00992	0.01696	0.001284	0.0166	23.8087	15.1041	15.3	9.04	5.96677	5.26365	0.0063	14.48	7.46	18.94	3.12277	16.1141	0.0066	0.0072	0.001682	0.01786	0.0264
ATL2(Y43);	12.8334	7.20824	0.00966	0.01563	0.02769	4.03164	0.0351	0.02133	0.02694	6.5884	0.00981	1.42664	1.13992	0.02544	0.001926	2.9266	34.2087	15.1083	15.3021	9.04595	5.97354	5.2673	0.00945	14.4828	7.46241	18.9447	3.46554	8.6982	0.0099	0.0108	0.002523	7.28786	0.0396
ATM(S1883);	21.8	16.2	5.34	0.01042	5.89	29.54	0.0234	0.01422	3.39898	6.3542	0.00654	20.81	1.11496	30.05	16.43	39.16	106.009	52.31	14.7021	7.561	20.0068	41.4	7.33315	54.96	12.3024	88.29	8.46277	87.05	32.18	48.1036	0.001682	6.74	28.6132
ATM(S1883);ATM(S1891);	2.3	1.6	1.34	0.00521	2.63	2.44	0.0117	0.00711	0.00898	6.34	0.00327	3.71	1.11	6.35	7.71	8.76	0.00874	3.01	0.00206	0.711	0.00677	11.2	0.00315	3.06	0.00241	7.99	0.00277	2.95	4.08	0.0036	0.000841	5.25	0.0132
ATM_HUMAN_Phospho (ST);	6.65	0.00912	0.00322	2.2	0.00923	14.1	0.0117	0.00711	3.04	0.0142	0.00327	3.63	0.00496	15.6	0.000642	5.11	0.00874	16.4	8.42	2.87	0.00677	2.16	0.00315	5.45	1.57	5.3	0.00277	0.0141	10.4	0.0036	0.000841	46.5	0.0132
ATN1(S77);ATN1(S79);	0.0167	0.00912	0.00322	0.00521	0.00923	0.00582	0.0117	0.88	4.75	0.0142	0.728	0.00832	0.00496	0.00848	0.000642	0.0083	0.00874	0.00413	0.00206	0.00595	0.00677	0.00365	0.00315	0.00282	0.00241	0.00475	0.00277	0.0141	0.0033	0.0036	0.000841	0.00893	0.0132
ATN1(T684);ATN1(S689);	0.0167	0.00912	0.00322	0.00521	0.00923	6.83	0.0117	5.15	0.00898	0.0142	0.00327	6.49	0.00496	0.00848	0.000642	0.0083	0.00874	0.00413	0.00206	0.00595	0.00677	0.00365	0.00315	0.00282	4.53	2.96	0.00277	0.0141	0.0033	0.0036	0.000841	0.00893	0.0132
ATP11B(S1156);	15.5	5.82	3.48	12.2	3.17	3.29	0.0117	2.25	2.74	29.5	0.00327	22.2	12.5	7.98	10.9	2.51	0.00874	0.00413	7.1	0.00595	0.00677	29.5	0.00315	3.13	1.27	25.5	0.00277	0.0141	0.0033	30.1	0.000841	12.4	3.61
ATP13A1(S899);	8.82	34	27.1	66.2	36.3	0.00582	0.0117	10.2	60.7	0.0142	2.63	0.00832	21.7	0.00848	29.2	30	99.3	0.00413	18	0.00595	0.00677	10.2	0.00315	23.9	4.03	0.00475	0.00277	10.8	0.0033	34.8	0.000841	0.00893	0.0132
ATP2B1(S1193);	127.7	29.1	25.4132	11.4104	26.0185	116.806	3.7817	7.29422	23.259	58.9284	19.9133	22.7683	10.665	47.0085	24.43	82.9083	5.21074	34.94	18.51	12.37	34.7068	16.5737	8.38315	40.8	26.8424	45.7048	16.9828	30.9141	24.7333	93.8036	2.78168	24.1179	0.0396
ATP2B1(S1193);ATP2B1(T1203);	28	8.49	0.00322	0.00521	26	0.00582	2.24	0.00711	4.65	58.9	14.2	18.7	6.79	34.3	5.17	0.0083	0.00874	7.26	1.81	1.91	0.00677	9.47	0.00315	4.98	0.00241	0.00475	0.00277	0.0141	21	0.0036	2.78	24.1	0.0132
ATP6V1A(S384);	6.29	0.00912	0.00322	15.5	6.88	0.00582	0.0117	0.00711	9.06	48.4	0.265	7.7	18.6	0.00848	10.5	6.06	2.62	13.4	0.00206	0.00595	0.00677	20.6	0.583	3.52	0.557	18.2	2.17	1.54	0.0033	0.0036	0.000841	7.91	0.0132
ATP6V1G1(T71);	0.0167	0.00912	0.00322	0.00521	0.00923	0.00582	0.0117	0.00711	0.00898	0.0142	0.00327	0.00832	0.00496	0.00848	40.1	11.8	0.00874	0.00413	0.00206	0.00595	0.00677	4.29	0.00315	0.00282	0.00241	0.00475	0.00277	0.0141	0.0033	3.1	0.000841	0.00893	0.0132
ATP7A(S357);	3.94	14.6	0.00322	50.8	12.8	5.86	0.0117	4.99	10.9	0.0142	0.00327	34.8	4.67	22	9.69	7.69	10.1	14.3	26.5	15.5	8.8	16.4	2.4	3.87	131	48	77.3	13	2.29	1.94	0.000841	0.00893	4.31
ATP8A1(T21);ATP8A1(T28);	29.1501	4.10736	0.01288	107.71	29.4985	5.65064	46.9351	7.37133	25.1269	118.5	0.01308	2.58496	16.2499	9.96544	0.002568	4.1249	0.03496	6.50239	16.4541	0.0238	0.02708	24.3973	1.52945	3.80846	0.00964	0.019	0.01108	0.0564	0.0132	8.2008	0.003364	6.95679	20.6364
ATP8A1(T21);ATP8A1(T28);ATP8A1(S25);	29.1167	0.01824	0.00644	72.2052	27.9092	5.24582	46.9117	7.35711	25.109	101	0.00654	0.01664	9.51496	0.01696	0.001284	0.0166	0.01748	6.49413	5.05206	0.0119	0.01354	1.59365	1.52315	0.00564	0.00482	0.0095	0.00554	0.0282	0.0066	0.0072	0.001682	6.93893	11.0132
ATP8A1(T28);	29.1501	4.10736	0.01288	107.71	29.4985	5.65064	46.9351	7.37133	25.1269	118.5	0.01308	2.58496	16.2499	9.96544	0.002568	4.1249	0.03496	6.50239	16.4541	0.0238	0.02708	24.3973	1.52945	3.80846	0.00964	0.019	0.01108	0.0564	0.0132	8.2008	0.003364	6.95679	20.6364
ATRX(S108);	0.0501	0.02736	8.16644	0.01563	5.65846	0.01746	16.9234	5.87422	3.97796	10.5284	0.00981	0.02496	0.01488	0.02544	0.001926	0.0249	0.02622	0.01239	1.54412	5.05595	7.98354	0.01095	18.8	0.00846	3.97482	0.01425	0.00831	0.0423	4.2666	0.0108	8.05084	7.64786	1.8064
ATRX(S112);	8.2534	7.32824	4.74644	0.01563	12.6792	5.01164	30.2117	0.02133	9.98898	46.1142	11.5065	0.02496	0.01488	8.87696	0.001926	3.3566	26.7175	0.01239	8.73206	10.77	0.02031	4.0373	11.74	0.00846	7.41241	15.6095	14.8055	9.7482	4.2666	0.0108	3.81084	7.64786	1.8064
ATRX(S1348);ATRX(S1352);	4.1167	26.7091	26.4032	27.4052	26.5092	22.1058	117.012	30.2071	50.909	36.4142	30.0033	14.6083	25.105	25.0085	16.3006	11.6083	0.01748	22.3041	21.4021	34.5059	31.33	131.004	72.9	43.7	20.0024	0.0095	42.4028	56.5141	26.0033	31.8036	43.7008	66.6089	24.2132
ATRX(S1470);ATRX(S1472);	0.0167	0.00912	0.00322	0.00521	0.00923	0.00582	0.0117	0.00711	29.4	0.0142	1.23	0.00832	0.00496	4.22	0.000642	0.0083	0.00874	0.00413	0.00206	0.00595	0.00677	0.00365	0.00315	0.00282	0.00241	0.00475	0.00277	0.0141	0.0033	0.0036	0.000841	14.5	0.0132
ATRX(S1990);ATRX(S1991);	35.1	0.01824	13.98	19.53	31.9	33.2	4.132	14.26	14.409	66.7142	0.00654	29.34	29.15	55.9	10.62	10.47	0.38874	36.6	41.8	9.31	36.9	47.7	25.37	58.9	31.5	110	33.9	43.9	28.22	27.9	28.26	0.01786	0.0264
ATRX(S1991);	35.1	0.01824	13.98	19.53	31.9	33.2	4.132	14.26	14.409	66.7142	0.00654	29.34	29.15	55.9	10.62	10.47	0.38874	36.6	41.8	9.31	36.9	47.7	25.37	58.9	31.5	110	33.9	43.9	28.22	27.9	28.26	0.01786	0.0264
ATRX(S1991);ATRX(S1992);	22.2	0.00912	5.63	4.53	12.1	10.3	0.702	10.9	14.4	66.7	0.00327	19.8	9.35	38.3	5.6	9.14	0.38	24	25.9	6.08	25.2	34.4	18.5	37.2	16.4	79.9	19.6	27.4	21.1	10.5	8.56	0.00893	0.0132
ATRX(S1995);ATRX(S1996);	5.9	0.00912	0.00322	6.36	19.7	0.00582	17.7	3.04	4.34	29.3	3.08	0.00832	1.95	0.00848	0.000642	0.0083	0.00874	0.00413	0.00206	0.00595	0.00677	0.00365	0.408	0.00282	0.00241	0.00475	0.00277	0.0141	0.0033	0.0036	3.15	13.9	12.6
ATRX(S210);	0.0167	0.00912	2.58	0.00521	0.00923	0.00582	0.0117	2.33	0.00898	0.0142	0.00327	0.00832	0.00496	0.00848	0.000642	0.0083	0.00874	2.44	0.00206	0.00595	12.4	0.00365	10.6	0.00282	3.48	0.00475	0.00277	0.0141	0.0033	0.0036	2.8	0.00893	0.0132
ATRX(S33);	171	35.1	0.00322	0.00521	0.00923	0.00582	0.0117	0.00711	0.00898	0.0142	0.00327	27.4	0.00496	0.00848	0.000642	0.0083	44.8	96.8	0.00206	45.7	0.00677	37.3	98.8	75.7	2.78	0.00475	0.00277	0.0141	13.4	0.0036	0.000841	0.00893	0.0132
ATRX(S596);	0.0167	0.00912	17.1	0.00521	0.00923	0.00582	0.0117	44.1	0.00898	0.0142	13.9	0.00832	0.00496	0.00848	0.000642	7.49	5.84	14.2	0.00206	9.5	15.5	0.00365	6.94	1.97	11.8	0.00475	23.2	44.2	16	0.0036	33.4	12.1	0.0132
ATRX(S675);	3.6767	19.96	144.1	42.3052	15.2092	104.999	62.1117	93.8071	25.409	73.1142	40.9033	4.87832	38.605	39.8085	60.9006	13.33	11.5087	16.1041	24.2021	21.54	34.87	26.5037	46.9	50.7	32.39	14.1047	155	52.4141	59.7033	10.2036	121.001	29.6089	57.2132
ATRX(S677);	69.4	134	283	44.8	99.2	115	57.8	111	161	0.0142	167	180	105	151	83.2	72.7	249	181	102	218	133	88.2	110	139	191	145	238	75.6	339	13.8	189	727	117
ATRX(S703);	31.1	17.9	0.00322	0.00521	0.00923	0.00582	0.0117	0.00711	0.00898	0.0142	0.00327	10.3	0.00496	0.00848	0.000642	0.0083	0.00874	3.12	1.03	0.00595	1.99	11.8	63.7	25.6	0.00241	24.5	0.00277	0.0141	0.0033	0.0036	0.000841	0.00893	0.0132
ATRX(S729);ATRX(S731);	0.0167	10.6	4.25	11.4	2.48	9.44	15.6	6.79	2.45	54.6	11.6	3.77	3.35	12	0.554	0.0083	0.00874	3.22	3.94	0.00595	5.72	6.47	12.1	2.36	16.6	7.33	10.2	3.76	6.13	19.7	9.95	9.37	3.55
ATRX(S92);	0.1002	0.05472	0.01932	0.03126	11.3169	4.59328	47.9351	1.72555	7.95592	25.6226	1.27635	0.04992	0.02976	0.05088	0.78421	0.0498	0.05244	1.88065	6.48412	12.6919	15.6471	0.0219	39.12	5.03128	13.8972	0.0285	12.6483	1.3105	53.3233	1.238	16.4508	23.2368	38.7864
ATRX(S92);ATRX(T102);	0.0668	0.03648	0.01288	0.02084	5.66769	4.58164	31.0234	1.71133	3.98694	15.1084	1.26981	0.03328	0.01984	0.03392	0.782926	0.0332	0.03496	1.87239	4.94206	7.6419	15.6335	0.0146	29.89	5.02564	9.92482	0.019	12.6428	1.2823	49.06	1.2308	15.22	15.5979	36.9932
ATRX(S92);ATRX(T102);ATRX(S120);	0.0167	0.00912	0.00322	0.00521	0.00923	1.3	0.0117	1.69	0.00898	0.0142	0.00327	0.00832	0.00496	0.00848	0.000642	0.0083	0.00874	0.00413	1.7	0.00595	7.67	0.00365	4.19	2.51	4.96	0.00475	4.29	0.0141	16.4	0.0036	3.29	0.00893	19.5
ATRX(T1534);	0.0167	0.00912	3.2	215	0.00923	0.00582	0.0117	9.92	0.00898	0.0142	0.00327	0.00832	0.00496	0.00848	0.000642	3.59	0.00874	10.2	0.00206	3.96	6.91	0.00365	15.9	6.42	21	0.00475	10.7	0.0141	0.0033	0.0036	11.7	0.00893	3.91
ATRX(T674);ATRX(S675);	3.6767	19.96	144.1	42.3052	15.2092	104.999	62.1117	93.8071	25.409	73.1142	40.9033	4.87832	38.605	39.8085	60.9006	13.33	11.5087	16.1041	24.2021	21.54	34.87	26.5037	46.9	50.7	32.39	14.1047	155	52.4141	59.7033	10.2036	121.001	29.6089	57.2132
ATRX(T894);	0.0167	0.00912	0.00322	0.00521	0.00923	2.6	0.0117	2.98	0.00898	0.0142	0.00327	0.00832	0.00496	0.00848	0.000642	0.289	0.605	4.25	0.00206	0.00595	6.27	0.00365	6.69	0.598	6.26	0.00475	1.73	3.94	2.39	0.0036	0.000841	1.78	0.0132
ATRX(Y89);	8.3035	7.6356	12.9129	0.03126	12.7069	8.29328	48.5351	5.89555	10.0159	52.8226	13.9731	1.5716	0.02976	8.0124	0.78421	3.3815	27.9437	1.88065	10.4362	15.5319	15.9471	4.04825	40.1	2.5241	12.3772	15.6237	23.1583	11.0164	32.6699	1.238	22.2408	27.3068	17.5328
ATXN1(S406);	0.0167	77.1	14.9	61.6	45.5	61.8	215	83.1	24.5	108	27.8	56.2	177	40.5	156	100	103	49.2	81.2	19.4	40.7	51.6	106	56.2	42.6	63.6	42.8	120	74.7	111	18.8	158	53.3
ATXN1(T235);	17.4	0.00912	0.00322	0.00521	0.00923	22.9	0.0117	7.34	0.00898	0.0142	0.00327	11.7	15.2	0.00848	29.6	25.3	0.00874	11.8	0.00206	15.3	7.9	0.00365	3.27	8.86	13.2	0.00475	17.1	6.79	8.83	0.0036	15.7	0.00893	0.0132
ATXN10(S430);	0.0167	0.00912	7.76	0.00521	0.00923	0.00582	0.0117	6.59	0.00898	0.0142	0.00327	0.00832	0.00496	11.4	0.000642	0.0083	0.00874	0.00413	0.00206	11.7	0.00677	12	0.00315	1.61	0.00241	0.00475	0.00277	0.0141	5.24	0.0036	2.56	0.00893	0.0132
ATXN2(R694);ATXN2(M722);ATXN2(S703);	0.0167	0.00912	0.00322	0.00521	3.18	0.00582	0.0117	0.00711	0.00898	0.0142	0.536	0.00832	0.00496	0.00848	0.000642	0.0083	0.00874	0.00413	0.00206	0.00595	0.00677	0.00365	0.00315	0.00282	0.00241	0.00475	0.524	0.0141	0.0033	0.0036	0.971	0.00893	0.0132
ATXN2(S669);	3.92	0.698	8.44	0.00521	0.00923	34.9	0.0117	17.5	11.6	4.15	15.2	0.00832	6.57	0.00848	11.8	34.9	2.67	3.31	1.39	2.77	4.91	1.61	4.5	2.16	4.15	13.8	7.88	1.36	0.0033	0.0036	30.3	0.00893	0.0132
ATXN2(S850);	0.0334	0.01824	14.49	12.37	0.01846	35.3	0.0234	27.3	23.3	0.0284	13.73	4.39832	6.58496	0.01696	0.001284	13.9083	5.93	9.56413	24.83	2.68595	7.56677	0.0073	6.33	6.57	13.51	3.89475	22.91	0.0282	5.1233	0.0072	24	4.69893	18.01
ATXN2(S850);ATXN2(S856);	0.0167	0.00912	7.59	2.55	0.00923	12.1	0.0117	14.5	12.5	0.0142	3.85	4.39	6.58	0.00848	0.000642	0.0083	3.94	9.56	7.33	2.68	7.56	0.00365	4.49	1.29	5.95	3.89	5.81	0.0141	5.12	0.0036	13.3	4.69	7.01
ATXN2(S850);ATXN2(S861);ATXN2(S863);	0.0167	0.00912	6.9	9.82	0.00923	23.2	0.0117	12.8	10.8	0.0142	9.88	0.00832	0.00496	0.00848	0.000642	13.9	1.99	0.00413	17.5	0.00595	0.00677	0.00365	1.84	5.28	7.56	0.00475	17.1	0.0141	0.0033	0.0036	10.7	0.00893	11
ATXN2(T730);	0.0167	0.00912	0.00322	0.00521	0.00923	0.00582	0.0117	25	0.00898	0.0142	15.9	0.00832	0.00496	0.00848	0.000642	0.0083	0.00874	0.00413	0.00206	0.00595	13.2	0.00365	0.00315	0.00282	13.2	0.00475	12	0.0141	15.2	0.0036	19	0.00893	0.0132
ATXN2L(R332);ATXN2L(S341);	16.7	258	72.7	232	245	211	395	189	359	91.4	140	24.4	376	23.6	106	144	518	125	377	170	267	61.2	169	275	80	205	127	208	159	108	196	42.6	89.4
ATXN2L(S111);	327	232.9	171	259	186.4	166.8	117.7	165.6	194	84.7	192.6	270.3	256	220	406	431	94.9	226.5	104.6	114.9	49.7	217.2	122.8	92.2	68.5	286.3	86.8	209.3	80.6	55.4	174.3	158.8	88.5
ATXN2L(S339);	1.72	0.00912	0.00322	0.00521	0.00923	30.9	0.0117	29.6	0.00898	0.0142	20.1	0.00832	0.00496	0.00848	0.000642	0.0083	61.3	0.00413	37.4	0.00595	0.00677	0.00365	35.7	40	20.7	3.28	18.9	19.8	0.0033	16	0.000841	0.00893	0.0132
ATXN2L(S557);	1.17	24	28.4	53.6	31.9	0.00582	29.3	40.3	17.7	15.2	25.5	0.00832	59.9	27.4	35.8	0.0083	14.2	15.9	11.9	0.00595	9.43	0.00365	1.82	8.3	10.7	9.86	0.00277	0.0141	0.0033	0.0036	54.8	3.08	12.1
ATXN2L(S563);	212	321	173	204	193	256	165	238	225	166	242	147	252	227	246	329	223	230	306	55.8	125	129	92.9	117	92.2	261	126	97.2	136	306	218	31.9	109
ATXN2L(S594);	47.6167	36.6091	28.73	62.5052	53.9092	45.8058	44.9117	47.8	43.309	0.0284	37.8033	32.3083	51.98	46.0085	40.4006	44.5083	59.18	49.5	55.6	10.906	18.9068	31.4036	23.15	24.2	24.26	57.2048	14.2028	28.0141	16.5033	0.0072	40.1	23.678	30.8
ATXN2L(S594);ATXN2L(M592);	47.6	36.6	25.4	62.5	53.9	45.8	44.9	10.2	43.3	0.0142	37.8	32.3	46.1	46	40.4	44.5	55.5	29.1	41.6	10.9	0.00677	31.4	5.45	13.9	6.56	57.2	14.2	28	16.5	0.0036	23.2	23.2	17.2
ATXN2L(S597);	0.0167	12	32.4	0.00521	0.00923	33.9	0.0117	60.6	16.6	0.0142	27.9	20.5	21.8	14.8	34.7	30.7	7.07	23.5	21.6	4.7	25.9	11	14.2	8.02	19.2	30.9	16.1	8.68	17.9	0.0036	36.3	5.42	27.2
ATXN2L(S630);	115	79.5	125	18.2	97.4	318	0.0117	177	184	0.0142	193	86.9	19.2	157	143	217	207	231	139	154	142	59.8	106	108	153	130	179	102	158	297	171	0.00893	0.0132
ATXN2L(T44);	48.2167	32.74	122.4	23.3052	90.6092	36.2058	18.0117	146.1	73.809	16.9142	139.003	56.25	24.105	22.7085	74.18	100.7	0.01748	130.9	14.0021	64.4	60.4	13.3037	34.98	45.82	92.8	0.0095	111	25.9141	72.8	0.0072	151.73	65.7089	52.7132
ATXN2L(T683);	17.7	76	34.3	39.4	46.3	24.6	0.0117	33.1	57.1	11.6	30.3	91.3	144	22.1	41.7	46.3	53.2	19.6	26.3	18.1	11.2	47.9	17	8.53	24.6	124	22.5	35.7	5.2	0.0036	23.1	0.00893	0.0132
ATXN3(M268);ATXN3(S265);	6.66	0.00912	0.00322	0.00521	2.8	0.00582	0.0117	0.00711	8.29	0.0142	4.66	2.52	4.19	0.00848	5.1	0.0083	0.00874	0.00413	1.48	0.00595	0.00677	5.97	0.00315	0.00282	0.00241	5.31	0.00277	0.0141	0.0033	3.95	0.000841	0.00893	2.94
ATXN3(M268);ATXN3(T274);	0.0167	0.00912	0.00322	0.00521	12.4	11.3	0.0117	0.00711	17.9	0.0142	15.1	0.00832	30.8	0.00848	15	5.5	0.00874	5.74	3.05	0.00595	5.17	5.47	0.00315	0.00282	0.00241	0.00475	5.56	2.46	0.0033	27.6	38.2	0.00893	7.37
ATXN7L3(S281);	0.0167	0.00912	2.26	1.89	0.00923	0.00582	0.0117	5.05	0.00898	0.0142	0.00327	0.00832	1.63	3.02	1.46	4.24	6.63	6.7	4.23	3.41	2.75	0.00365	10	4.51	4.35	6.35	6.02	2.69	0.0033	23	10.1	0.00893	4.73
AVEN(T98);	0.0167	2.04	0.00322	0.00521	0.00923	0.00582	0.0117	6.76	0.00898	0.0142	26.5	0.00832	0.00496	0.00848	0.000642	0.0083	10.8	25.4	0.00206	14.2	8.7	1.68	16.9	9.37	9.82	0.00475	11.8	27.2	0.0033	0.0036	18.2	0.00893	0.0132
AVEN(Y109);	0.0167	2.04	0.00322	0.00521	0.00923	0.00582	0.0117	6.76	0.00898	0.0142	26.5	0.00832	0.00496	0.00848	0.000642	0.0083	10.8	25.4	0.00206	14.2	8.7	1.68	16.9	9.37	9.82	0.00475	11.8	27.2	0.0033	0.0036	18.2	0.00893	0.0132
AVL9(M245);AVL9(S254);	8.2767	0.01824	0.00644	0.01042	0.01846	0.01164	0.0234	5.11711	0.01796	0.0284	0.00654	0.01664	0.00992	0.01696	0.001284	6.1283	0.01748	3.10413	0.00412	0.0119	0.01354	2.26365	0.0063	1.11282	2.58241	21.7048	0.00554	0.0282	0.0066	0.0072	0.001682	0.01786	0.0264
AVL9(S254);	8.2767	0.01824	0.00644	0.01042	0.01846	0.01164	0.0234	5.11711	0.01796	0.0284	0.00654	0.01664	0.00992	0.01696	0.001284	6.1283	0.01748	3.10413	0.00412	0.0119	0.01354	2.26365	0.0063	1.11282	2.58241	21.7048	0.00554	0.0282	0.0066	0.0072	0.001682	0.01786	0.0264
AZI1(R374);AZI1(T383);	0.0167	0.00912	0.00322	0.00521	0.00923	0.00582	0.0117	5.29	0.00898	0.0142	0.00327	0.00832	0.00496	0.00848	0.000642	0.0083	0.00874	0.00413	0.00206	0.00595	0.00677	0.00365	0.00315	0.00282	0.00241	0.00475	0.00277	0.0141	0.0033	0.0036	0.000841	0.00893	0.0132
AZI1(T80);	0.0167	0.00912	7.86	72.9	45.1	65.3	74.8	105	36.9	13	28.9	16.9	113	29	22	21.9	70.9	46.8	0.00206	0.00595	0.00677	25.3	0.00315	0.00282	0.00241	46.2	0.00277	0.0141	0.0033	0.0036	23.7	24.6	77.7
AZI1(T96);	1.31	0.00912	11.7	1.9	0.00923	6.24	0.0117	51.7	0.00898	0.0142	0.00327	1.21	5.17	0.00848	10.3	5.21	0.00874	3.16	4.55	7.76	4.64	5.92	5.58	5.16	5.2	5.79	0.443	2.11	2.21	0.0036	21.6	0.00893	0.0132
BABAM1(S29);	0.0167	5.14	0.00322	0.766	11.2	52.6	9.96	5.96	0.00898	3.06	2.79	0.00832	157	24.1	8.29	40.9	0.00874	0.00413	6.13	0.00595	0.00677	0.00365	0.00315	3.57	27.5	0.00475	1.1	212	25.5	11.8	0.000841	0.00893	4.04
BABAM1(S49);	3.65	5.71	18.2	2.94	4.28	5.32	12.2	8.23	21.8	4.93	15.5	11.1	4.17	9.46	6.59	7.1	4.64	1.13	8.87	8.91	4.5	5.35	8.07	11.9	8.59	0.00475	4.65	2.92	7.95	16.6	14.9	34.5	5.23
BACH1(M210);BACH1(S204);	0.0167	0.00912	16.5	0.00521	14.1	0.00582	0.0117	6.68	22.6	0.0142	17.3	1.36	22	0.00848	21.2	9.31	7.42	25.1	0.00206	0.00595	0.00677	7.47	0.00315	1.79	2.94	7.81	37.2	0.0141	0.0033	0.0036	15.4	18.3	0.0132
BACH1(S443);	0.0167	0.00912	26	24.6	18.8	26.6	40.4	25.9	83.3	27.3	36	41.8	65.6	55.8	86.2	49.8	0.00874	0.00413	43.8	0.00595	18.9	21.2	0.00315	50.8	65.5	0.00475	35.9	26.1	10.1	16.9	27.5	23.8	15.8
BACH2(T321);	0.0167	0.00912	0.00322	0.00521	68.4	5.88	0.0117	0.00711	0.00898	0.0142	0.00327	0.00832	0.00496	0.00848	0.000642	0.0083	8.35	0.00413	0.00206	6.98	2.51	0.00365	3.37	2.82	3.16	0.00475	2.15	3.26	43	0.0036	0.000841	1.76	10.1
BAD(M86);BAD(S74);	102.4	35.5	20.0032	0.01042	0.01846	26.85	24.9117	20.5071	0.01796	0.0284	0.00654	21.57	16.705	17.1085	18.79	31.9	14.14	38.3	16.7021	18.18	33.6068	34.6	99.2	9.79282	32.12	62.5	35.5	56.9	0.0066	33.1	0.001682	0.01786	2.2232
BAD(S118);	0.0334	0.01824	3.763	0.01042	0.01846	0.01164	0.0234	0.01422	0.01796	0.0284	3.31327	0.01664	0.00992	0.01696	0.001284	0.0166	0.01748	3.613	0.00412	0.0119	0.01354	0.0073	7.02	0.00564	14.78	0.0095	2.02277	1.0841	0.0066	1.0636	0.643841	0.01786	0.0264
BAD(S134);	0.0167	0.578	0.00322	0.00521	0.00923	11.7	0.0117	0.00711	0.00898	0.0142	42	3.98	0.00496	0.00848	0.000642	15.8	0.00874	1.48	7.15	6.73	3.66	0.00365	8.14	2.44	59.9	0.00475	10.7	13.5	2.37	21.3	0.000841	0.00893	10.4
BAD(S74);	102.4	35.5	20.0032	0.01042	0.01846	26.85	24.9117	20.5071	0.01796	0.0284	0.00654	21.57	16.705	17.1085	18.79	31.9	14.14	38.3	16.7021	18.18	33.6068	34.6	99.2	9.79282	32.12	62.5	35.5	56.9	0.0066	33.1	0.001682	0.01786	2.2232
BAD(S99);	152	52.1	120	82.9	79.8	88.6	99	36.3	140	86.6	162	75.6	62.3	102	102	68.2	37.5	114	67.3	81.4	26.9	47.2	59.9	77.3	123	122	85.7	100	46.4	188	55.5	83.9	93.6
BAD(Y76);	47.6	14	20	0.00521	0.00923	19.9	24.9	20.5	0.00898	0.0142	0.00327	8.97	16.7	0.00848	16.4	19.4	2.34	16.6	16.7	4.68	33.6	15.2	87	0.00282	28.9	16.6	22	38.6	0.0033	13.4	0.000841	0.00893	2.21
BAG3(S171);	0.0167	7.44	5.26	0.00521	3.54	6.6	0.0117	14	54.8	0.0142	0.00327	0.00832	0.00496	0.00848	20	2.66	16.9	0.00413	0.00206	12.9	14.9	0.00365	0.00315	5.2	24.1	5.82	12.9	0.996	11	0.0036	42.9	6.05	4.48
BAG3(S180);	0.0167	6.9	10.8	0.00521	16.6	25.3	0.0117	21	37.9	3.94	4.44	8.74	6.94	1.65	13.3	5.79	34	0.00413	0.00206	12.2	7.88	107	0.00315	0.00282	26.5	72.1	15.8	1.62	16.9	1.21	46.8	9	1.5
BAG3(S377);	7.67	7.21	27.5	0.00521	5.26	6.12	0.0117	19.4	13.4	0.0142	0.00327	0.00832	0.00496	0.00848	6.87	0.0083	5.39	3.23	0.00206	18.1	4.19	1.84	0.681	0.00282	68.3	0.00475	15	0.0141	6.59	0.0036	60.8	27.7	4.43
BAG3(T285);BAG3(S289);	0.0167	2.9	14.8	0.00521	0.00923	6.91	0.0117	0.00711	39.4	0.0142	0.00327	0.00832	0.00496	0.00848	0.000642	0.0083	0.00874	0.00413	1.01	6.56	49.1	0.00365	0.00315	3.86	40.2	0.00475	25.6	0.0141	18	0.0036	36.6	0.00893	0.0132
BAG4(S175);	0.0167	160	72.9	7.42	171	147	58.3	122	185	43.7	123	67.2	102	13.8	57.8	70.2	177	39.1	25.2	137	1.39	0.00365	46	35.6	127	17.7	203	25.3	78.8	0.0036	103	9.9	86.9
BAG6(M984);BAG6(T978);	2.17	10.1	19.4	161	51.3	32.3	60.9	7.54	25.8	16.5	12	3.9	77.1	3.79	21.8	25.3	5.94	0.00413	24.8	8.04	0.00677	0.00365	3.68	8.43	8.38	8.19	12.9	23.3	12.6	27.4	20.3	23.6	8.71
BAG6(S106);	152.2	552	452.9	919.1	270.6	702	158.012	295.4	347.009	12.7142	135.003	582	1015.5	430	684	437	136.009	165.004	492	382	295	407	54.1031	500	247.7	320.2	324.2	231.6	170.003	1232	250.18	3.34893	691
BAG6(S1117);	13.3167	5.30912	61.2	66.9	42.27	51.43	26.75	41.8	21.92	5.0142	5.12327	0.01664	47.4	5.46848	13.57	9.25	20.8087	29.3041	30.17	12.406	21.7068	1.39365	8.21315	16.5028	14.3	6.52475	18.42	0.0282	30.5	49.9	12.189	41.6089	26.9
BAG6(S964);	8.6334	87.4491	73.8	107.2	55.6185	123.6	103.023	71.43	71.9	70.1142	42.13	59.0083	93.6	162.15	82	76.6	61.6	48.87	151.7	79.7	91.8068	39.99	42.3032	79.4	74.8	60.62	74.1	57.83	73.1	98.08	93.2	65.14	62.7
BAG6(S973);	132.633	217.399	143.2	420.9	165.618	151.9	289.023	115.63	225.6	192.114	84.63	144.908	189.5	360.25	162.7	156.2	245.8	57.07	247.3	152.7	116.937	139.69	71.7031	147.1	123	161.52	190	123.93	182.4	119.68	154.6	224.04	148.5
BAHD1(S121);	5.59	0.00912	3.32	2.21	0.00923	1.12	0.0117	0.206	0.00898	0.0142	0.315	3.37	3.18	0.00848	5.21	2.05	0.00874	1.46	0.00206	0.00595	0.573	0.776	2.95	1.02	3.82	3.98	7.7	7.51	0.0033	2.66	3.18	0.00893	3.77
BAHD1(S184);	36.2	10.4	5.63	21.5	0.00923	13.3	37.3	20.1	0.00898	0.0142	17.9	12.4	10.3	22.8	15.7	5.63	21.8	2.51	39.5	13.1	21.3	7.06	21.4	12.5	16.9	0.00475	24.3	20.4	30.6	68.2	23.5	0.00893	12.7
BAI1(T609);	0.0167	17.5	0.00322	0.00521	0.00923	0.00582	0.0117	0.00711	0.00898	0.0142	2.68	0.00832	0.00496	0.00848	0.000642	0.0083	0.00874	0.00413	0.00206	0.00595	0.00677	0.00365	0.00315	0.00282	0.00241	0.00475	0.00277	0.0141	0.0033	0.0036	1.98	0.00893	1.24
BAIAP2(M367);BAIAP2(S364);	0.0334	44.4	2.59322	48	0.01846	6.69582	24.1117	90.7	41.6	0.0284	36.07	0.01664	19.3	45.8	35.2	81	18.3087	55.9	55.9	102.9	0.01354	61.7	57.7	0.00564	17.2024	32.06	0.00554	42.1	33.05	21.09	0.001682	0.01786	52.81
BAIAP2(S338);	3.2	1.79	0.00322	5.73	0.00923	0.00582	0.0117	5.86	3.13	0.0142	2.74	0.826	0.00496	0.00848	0.000642	0.0083	1.18	242	0.00206	89.9	77.7	3.25	227	159	2.77	2	0.00277	0.0141	0.0033	0.0036	0.000841	0.00893	2.63
BAIAP2(S364);	0.0334	44.4	2.59322	48	0.01846	6.69582	24.1117	90.7	41.6	0.0284	36.07	0.01664	19.3	45.8	35.2	81	18.3087	55.9	55.9	102.9	0.01354	61.7	57.7	0.00564	17.2024	32.06	0.00554	42.1	33.05	21.09	0.001682	0.01786	52.81
BAIAP2(S452);	17.6	26.7	22.2	13.7	1.74	19.4	0.0117	92.2	0.00898	0.0142	0.00327	3.86	2.18	20.2	21.4	115	5.61	116	34.4	31.3	4.47	14.5	58.2	3.3	23.3	43.6	0.00277	42.2	21.7	40.3	0.000841	0.00893	0.0132
BAIAP3(S113);	0.0167	0.00912	0.00322	0.00521	0.00923	0.00582	0.0117	0.00711	0.00898	0.0142	0.00327	0.00832	0.00496	0.00848	0.000642	0.0083	0.00874	0.00413	0.00206	0.00595	0.00677	0.00365	0.00315	0.00282	0.00241	0.00475	0.00277	4.79	0.0033	0.0036	0.000841	0.00893	0.0132
BANP(S145);	0.0167	0.00912	4.01	0.00521	8.39	0.00582	0.0117	4.43	2.28	10.6	1.27	0.00832	0.00496	0.00848	5.25	0.0083	0.00874	0.00413	0.00206	0.00595	0.00677	0.00365	0.00315	0.00282	0.00241	0.00475	0.00277	0.0141	0.0033	6.17	2.46	14.7	0.0132
BAP1(S287);	4.92	3.88	5.17	0.00521	0.00923	0.00582	0.0117	0.00711	0.00898	0.0142	0.00327	0.00832	0.00496	0.00848	0.000642	4.95	4.28	4.95	6.15	5.43	3.99	20.1	0.00315	7.84	2.93	9.11	0.00277	1.8	0.605	6.49	7.26	0.00893	0.0132
BAP1(S395);	22.7	9.16	22	25.6	31.8	30.5	16.8	19.2	23.6	9.74	19.6	14.6	0.00496	17.3	13	15.5	20	27.4	15.2	22.7	14.6	18.8	17.7	15.5	14.8	10.2	21.7	16.8	22.3	16.4	23.2	37.4	16
BAP1(S596);	13.5	16.7	31.5	18.5	33.3	27.7	16.4	17.8	45.4	40.1	42.5	14	16.3	31.8	20.8	23.9	46.4	27.6	36.3	35.3	11.7	53.5	25.8	26.3	39.1	39.9	41	33.7	30.3	11.2	15.2	273	33.4
BAP1(Y401);	22.7	9.16	22	25.6	31.8	30.5	16.8	19.2	23.6	9.74	19.6	14.6	0.00496	17.3	13	15.5	20	27.4	15.2	22.7	14.6	18.8	17.7	15.5	14.8	10.2	21.7	16.8	22.3	16.4	23.2	37.4	16
BAP18(S150);	0.0167	0.00912	0.00322	0.00521	0.00923	18	0.0117	0.00711	0.00898	0.0142	0.00327	0.00832	0.00496	0.00848	0.000642	11.3	0.00874	23.6	3.21	5.67	6.03	1.55	12.1	6.4	3.87	2.61	4.06	0.0141	0.0033	0.0036	0.000841	0.00893	0.0132
BAP18(S96);	233.8	143.9	196.7	197.005	205.009	326.8	148.012	118.007	146.009	137.014	36.5033	77.8083	130.005	109.466	72.2006	58.2	70.49	263.6	189.8	118.5	52.93	47.58	25.6	53.45	56.9	126.29	44.33	13.2141	108.7	257.004	82.8008	133.009	96.7132
BAP18(T139);	6.59	0.00912	32.1	12.6	16.1	17.5	15.4	10.8	28.7	16.3	16.7	19.3	9.15	15.5	18.3	10.7	0.00874	26.8	6.47	11.8	10.9	9.95	9.42	12.7	17.5	23.1	17.9	13.1	20.9	17.8	25.2	8.16	2.59
BASP1(S164);	11.0167	6.96	15.86	0.01042	100.32	30.56	0.0234	31.56	98.77	0.0284	16.55	80.37	79.23	0.01696	108.4	103.5	0.01748	3.16413	44.12	9.15595	0.90977	23.551	0.0063	29.57	34.13	12.3048	5.39277	18.6141	23.1033	57.26	53.02	0.01786	48.07
BASP1(S194);	0.0167	13.5	1.21	0.00521	7.44	4.29	0.0117	7.96	11.6	0.0142	0.00327	0.00832	19.3	0.00848	40.6	13.8	0.00874	0.00413	8.69	0.00595	0.00677	0.00365	0.00315	12.2	0.00241	0.00475	0.00277	0.0141	0.0033	6.23	3.24	1.36	8.1
BASP1(S205);	4.97	0.00912	0.00322	0.00521	0.00923	0.00582	0.0117	0.00711	0.00898	0.0142	0.00327	19	0.00496	0.00848	18.6	9.13	0.00874	0.00413	0.00206	0.00595	0.00677	0.81	0.00315	0.00282	0.00241	4.14	0.00277	0.0141	0.0033	0.0036	0.000841	0.00893	3.83
BASP1(S40);SP1(S40);	1.3567	7.05912	10.7032	0.01042	4.97923	11.3058	0.0234	8.86711	7.85898	32.4142	25.6033	12.0083	3.93496	9.81848	14.91	11.47	0.01748	14.0041	6.04206	14.6059	6.65677	7.31365	16.8032	0.00564	1.36241	6.76475	15.2028	28.7141	15.3033	0.0072	10.1008	20.7089	2.0632
BASP1(T36);	0.0167	0.00912	0.00322	0.00521	0.00923	0.00582	0.0117	0.00711	18.1	39	14.5	0.00832	0.00496	0.00848	0.000642	0.0083	0.00874	0.00413	0.00206	0.00595	0.00677	0.00365	0.00315	0.00282	0.00241	0.00475	0.00277	0.0141	0.0033	0.0036	0.000841	3.97	46.9
BATF3(S31);	0.0167	0.00912	1.68	0.00521	0.00923	0.00582	0.0117	0.00711	0.00898	0.0142	0.00327	0.00832	0.00496	0.00848	0.000642	0.0083	0.00874	0.00413	0.00206	9.75	0.00677	0.00365	0.00315	0.00282	0.00241	0.00475	0.00277	0.0141	0.0033	0.0036	0.000841	0.00893	0.0132
BAZ1A(M729);BAZ1A(T731);	168.417	76.6091	29.7332	0.01563	67.9092	55.1558	0.0351	0.02133	0.02694	0.0426	0.00981	102.1	0.01488	44.1085	40.1906	144.1	224.3	46.28	13.7041	99.3	3.48354	228.3	31.6	55.1	19.1048	7.2495	0.00831	26.8141	22.0033	31.52	0.002523	172.018	0.0396
BAZ1A(M969);BAZ1A(S960);	0.0167	0.00912	0.00322	0.00521	2.19	0.00582	0.0117	0.00711	1.65	0.0142	0.00327	0.771	0.00496	6.26	8.88	11	0.00874	0.00413	0.00206	0.00595	0.00677	0.00365	0.00315	0.00282	0.00241	0.00475	0.00277	7.18	0.0033	0.0036	0.000841	31.1	0.0132
BAZ1A(S1281);	30.7	49.8	34.7	41.7	104	19.1	29.1	55.9	61.8	134	7.08	134	125	60.5	91.8	82.2	158	23.2	20.5	59.3	0.00677	64.8	13.8	13.6	25.2	51.5	3.64	47	49.5	13.6	29	339	96.3
BAZ1A(S1363);	0.0167	0.899	2.74	0.00521	8.19	0.00582	0.0117	0.00711	0.00898	0.0142	0.00327	4.07	2.03	5.18	1.25	2.6	0.00874	0.00413	0.00206	0.618	0.00677	0.00365	0.00315	0.00282	0.00241	1.21	0.00277	3.58	0.0033	0.0036	0.000841	13.3	0.0132
BAZ1A(S1413);	0.0167	0.00912	66.5	0.00521	0.00923	0.00582	0.0117	74.4	0.00898	2.88	0.00327	0.00832	9.9	0.00848	2.27	8.31	0.00874	1.44	0.00206	27.6	43.8	4.29	2.35	5.74	84.9	0.00475	31.9	0.0141	4.61	0.0036	37	11.5	11.4
BAZ1A(T731);	168.417	76.6091	29.7332	0.01563	67.9092	55.1558	0.0351	0.02133	0.02694	0.0426	0.00981	102.1	0.01488	44.1085	40.1906	144.1	224.3	46.28	13.7041	99.3	3.48354	228.3	31.6	55.1	19.1048	7.2495	0.00831	26.8141	22.0033	31.52	0.002523	172.018	0.0396
BAZ1B(S1342);	54.7	59	3.22	84.2	13.4	49.6	69.6	0.00711	0.00898	0.0142	0.00327	0.00832	65.7	37.3	39.9	28.5	24.8	6.68	14	11.2	1.09	95.5	257	16.6	0.00241	273	2.18	194	14.9	92.2	0.000841	0.00893	0.0132
BAZ1B(S1468);	27.6167	150.009	513.9	0.01042	235.1	0.01164	142.9	367.9	322.3	37.2142	236.3	60.1083	23.12	0.01696	123.4	159.008	39.8087	158.004	0.00412	284.006	167.007	22.8037	196.003	153.003	77.9024	0.0095	253.003	98.4141	351.003	0.0072	390.8	635.9	190
BAZ1B(S152);	17.16	267	10.6032	0.01042	0.01846	11.2058	0.0234	30.7071	0.01796	0.0284	0.00654	45.29	4.35496	7.80848	11.3006	10.8083	185.009	199.3	40.92	173.2	13.91	162.1	106.6	211.2	1.54241	18.5048	2.67277	3.8	17.527	17.2036	0.001682	0.01786	0.0264
BAZ1B(S166);	11.68	112.5	39.1	56.8052	23.3092	35.9	31.3117	102.3	40.209	20.1142	8.58327	16.09	45.15	34.6085	46.8	30.9	8.45874	44.8	48.42	146.2	31.91	33.1	103.1	104.2	0.87741	0.0095	18.37	22.61	30.527	49.7	14.4008	44.0089	65.0132
BAZ1B(S167);	19.25	105.4	67.8	56.8052	26.59	45.7	31.3117	148.3	40.209	39	8.58327	37.8	63.1	53.1	97.5	36.4	31.95	57.8	65.6	144	40.9	55.6	115.5	113	1.712	3.17475	29.9	29.59	57.2	65.2	30.7	44.0089	124
BAZ1B(S699);	133.257	198.269	134.303	232.81	225.509	337.706	354.823	32.7213	161.427	411.043	16.0498	65.425	131.54	250.617	82.1813	114.498	310.309	183.308	129.104	111.647	31.3203	118.874	51.7231	104.478	12.9148	24.119	75.8828	33.0882	278.003	76.6672	20.8725	857.709	150.126
BAZ1B(S699);BAZ1B(S705);BAZ1B(S708);	0.0167	0.00912	0.00322	0.00521	0.00923	0.00582	0.0117	0.00711	0.00898	0.0142	0.00327	0.00832	0.00496	0.00848	0.000642	0.0083	0.00874	0.00413	0.00206	0.541	0.00677	0.00365	0.00315	0.00282	0.00241	0.00475	0.00277	0.0141	0.0033	0.0036	0.000841	0.00893	0.0132
BAZ1B(S705);	60.4567	103.869	85.1032	164.01	162.709	220.106	274.112	21.7142	96.118	286.028	5.24654	38.0166	86.6099	139.017	43.4013	61.7983	155.409	114.008	57.2041	58.1469	19.9135	67.9236	30.1432	56.3778	10.4124	0.01425	43.2628	18.9741	149.103	49.7072	15.4017	574.709	87.8264
BAZ1B(S716);	72.8	94.4	49.2	68.8	62.8	117.6	80.7117	11.0071	65.309	125.014	10.8033	27.4083	44.93	111.6	38.78	52.7	154.9	69.3	71.9	53.5	11.4068	50.95	21.58	48.1	2.50241	24.1048	32.62	14.1141	128.9	26.96	5.47084	283	62.3
BAZ1B(T945);	62.4	35.6	6.3	24.4	2.76	5.57	4.51	15.6	18.3	8.49	10.9	16.2	7.47	35.3	11.4	14.2	10.5	20.3	34.7	44.3	36.2	20.9	50.8	40.8	52.8	0.00475	52.8	5.6	33.6	19.5	89.8	107	11.9
BAZ2A(M1394);BAZ2A(S1397);	12.8	20.8	8.69	29.8	30.4	8.73	23	3.4	34.3	69.8	22.7	46.8	19.1	28.3	29.8	31.4	15.3	18.7	16.7	12.8	0.00677	3.8	5	3.93	0.00241	38.6	4.24	35.2	3.86	0.0036	3.21	19.2	17.9
BAZ2A(R131);BAZ2A(S137);	0.0167	105	37.9	55.9	46.8	47.5	79.2	72.7	101	96.5	55.3	55.4	93.7	60.1	59.9	25.2	36.1	30.4	137	0.00595	0.00677	40.4	49.3	0.00282	4.02	65.6	38	47.1	8.1	0.0036	31.5	46.8	25
BAZ2A(S134);	0.0334	47.5	38.5	12.7052	11.89	133.3	2.3117	61.5	16.85	2.0642	42.7	38.8	91.1	18.948	38.8	33.2	29.8	42.9	122.4	62.4	0.01354	16.81	9.16	11.04	11.98	64.7	40.6	9.68	0.0066	57.4	25.3	0.01786	23.05
BAZ2A(S1557);	31.4	11.8	42	0.00521	27.2	0.00582	0.0117	15.2	61	0.0142	93.5	40.4	19.4	59.3	15.7	12.8	4.41	46.9	28	50.6	0.00677	18.1	15.5	17.1	29.8	17	0.00277	1.56	0.0033	0.0036	48.5	0.00893	0.801
BAZ2A(T1050);	0.0334	0.01824	6.01322	0.01042	0.01846	13.7058	0.0234	7.66711	0.01796	0.0284	0.00654	0.01664	0.00992	0.01696	0.001284	6.3483	0.01748	9.99413	3.06206	5.88595	9.12677	0.0073	9.03	0.00564	2.26241	0.0095	5.22277	0.0282	2.5833	0.0072	0.001682	1.52893	3.3332
BAZ2A(T1399);	0.0167	0.00912	0.00322	6.37	0.00923	9.89	0.0117	21.6	1.93	0.0142	19.6	3.64	0.00496	9.04	34.6	17.4	0.00874	0.00413	11.4	0.00595	0.00677	5.79	1.95	0.00282	0.00241	0.00475	7.57	17.2	7.84	0.0036	3.27	0.00893	19.2
BAZ2A(Y1552);	31.4	11.8	39.7	0.00521	29.5	0.00582	0.0117	25.8	0.00898	0.0142	42.3	40.4	20.6	64.5	18.3	12.8	4.41	46.9	28	53.5	0.00677	18.1	15.5	17.1	30.3	17	0.00277	1.56	0.0033	0.0036	48	0.00893	0.644
BAZ2B(T544);	0.0167	0.00912	0.00322	0.00521	0.00923	0.00582	0.0117	3.21	0.00898	0.0142	0.00327	0.00832	0.00496	0.00848	0.000642	0.0083	0.00874	0.00413	0.00206	1.28	11.5	0.00365	6.45	0.00282	10.4	0.00475	10.1	0.0141	0.0033	0.0036	17.1	0.00893	0.0132
BBX(S659);	0.0167	0.00912	0.00322	0.00521	0.00923	0.00582	0.0117	0.00711	0.00898	0.0142	0.00327	0.00832	0.00496	0.00848	0.000642	0.0083	0.00874	3.55	0.00206	8.03	0.00677	0.00365	0.989	3.41	0.00241	0.00475	0.00277	0.0141	0.0033	0.0036	0.000841	0.00893	1.51
BBX(T838);	15.9	25.1	0.00322	0.00521	0.00923	6.07	0.0117	0.00711	0.00898	0.0142	0.00327	0.00832	0.00496	0.00848	0.000642	0.0083	29.7	7.95	8.64	93.9	11.1	1.7	56.7	33.7	0.00241	2.34	6.78	21.2	9.92	6.22	0.000841	0.00893	0.0132
BCKDHA(S339);	120	369	186	0.00521	0.00923	264	0.0117	0.00711	0.00898	0.0142	0.00327	349	0.00496	93	0.000642	0.0083	457	288	127	232	185	383	557	1030	382	241	57.4	167	132	537	0.000841	0.00893	0.0132
BCKDHA(S347);	122.82	82.01	478.36	177	408.1	292.07	248.012	161.007	183.009	610.3	431.1	315.6	166.005	255.008	118.001	142.7	155.2	244.2	88.18	101.9	178.9	60.91	142.2	247.5	279.3	71.6	340.8	566.5	297.6	218.004	375.7	881.009	477.013
BCKDHA(T338);	0.0167	0.00912	0.00322	0.00521	0.00923	0.00582	0.0117	0.00711	0.00898	0.0142	0.00327	0.00832	0.00496	0.00848	0.000642	0.0083	0.00874	0.00413	0.00206	0.00595	0.00677	0.00365	11	27	2.84	0.00475	0.00277	0.0141	0.0033	0.0036	0.000841	0.00893	0.0132
BCKDK(M42);BCKDK(S33);	35.8	101	649	271	466	415	123	194	415	1250	456	48	338	614	893	571	904	496	713	80.1	76	100	200	1360	475	103	540	365	26.1	787	407	1140	812
BCKDK(T35);	290	4.37	6.84	0.00521	0.00923	0.00582	9.68	0.00711	216	130	3.55	0.00832	14.3	0.00848	0.000642	0.0083	12.3	0.00413	0.00206	28.7	3.51	0.00365	27.9	25.9	8.87	1.27	12.9	14.2	0.0033	0.0036	30.5	35.6	0.0132
BCKDK(T37);	0.0167	237	484	0.00521	0.00923	9.61	0.0117	519	0.00898	0.0142	182	240	1.66	117	246	333	217	284	667	464	938	6.88	597	924	407	168	0.00277	212	213	240	0.000841	428	572
BCL10(S136);	27.5	91.2	30.2	43	37	30.3	43.9	43.4	64	49	42.7	22.3	60	37	50.4	52.9	0.00874	43.5	29.2	26.3	16.2	72.1	20.4	41.6	20.2	0.00475	30.2	34.5	27	44.3	28.6	47.7	42.6
BCL11A(M92);BCL11A(S86);	70.1334	68.2691	84.6032	140.005	113.018	82.1058	200.023	120.7	46.209	149.028	96.4065	30.3783	32.075	73.6085	8.66064	9.5183	123.979	227.62	38.3021	77.0059	6.66354	8.4473	98.9031	175.49	7.74241	13.8095	3.32554	127.314	13.3133	59.2036	17.8408	347.509	134.93
BCL11A(S328);	23.2167	11.1091	18.89	40.62	27.6092	91.2	44.9117	79.02	0.01796	0.0284	11.8033	0.01664	3.51496	18.2085	0.001284	0.0166	41.3087	29.7041	30.6	9.65595	0.01354	0.0073	30.3	42.9	0.00482	17.0048	0.00554	44.76	0.0066	95.1	10.13	28.7089	7.0232
BCL11A(S328);BCL11A(M339);	23.2	11.1	10.6	31.6	27.6	53.2	44.9	4.62	0.00898	0.0142	0.00327	0.00832	3.51	18.2	0.000642	0.0083	41.3	29.7	17.3	9.65	0.00677	0.00365	16.6	32.2	0.00241	17	0.00277	38	0.0033	71.8	1.13	28.7	0.0132
BCL11A(S328);BCL11A(S332);	0.0167	0.00912	8.29	9.02	0.00923	38	0.0117	74.4	0.00898	0.0142	11.8	0.00832	0.00496	0.00848	0.000642	0.0083	0.00874	0.00413	13.3	0.00595	0.00677	0.00365	13.7	10.7	0.00241	0.00475	0.00277	6.76	0.0033	23.3	9	0.00893	7.01
BCL11A(S438);BCL11A(S443);	0.0167	0.00912	0.00322	0.00521	0.00923	0.00582	0.0117	0.00711	0.00898	0.0142	0.00327	0.00832	0.00496	0.00848	0.000642	0.0083	0.00874	0.00413	0.00206	0.00595	0.00677	0.00365	0.00315	0.00282	0.00241	0.00475	0.00277	0.0141	0.0033	0.0036	0.000841	6.13	0.0132
BCL11A(S589);	0.0167	0.00912	0.00322	133	56.6	60.4	112	0.00711	58.9	56.6	3.74	24.4	43.9	60.4	0.000642	0.0083	0.00874	0.00413	0.00206	0.00595	0.00677	0.00365	11.5	0.00282	4.89	0.00475	0.00277	0.0141	0.0033	62.6	20.1	37.4	26.4
BCL11A(S608);	45.8	112	49.3	332	58.3	116	246	134	133	107	109	28.7	74	79.6	0.000642	31.8	272	67.5	93.3	62.9	0.00677	14.2	234	171	7.51	108	10.6	149	29.6	214	54.6	312	194
BCL11A(S625);	3.34	7.89	5.63	18.8	5.65	8.04	47.9	18.8	3.35	5.66	29.7	3.43	0.653	8.95	0.000642	2.44	1.24	37	4.71	2.51	0.00677	4.88	15.9	5.82	0.00241	9.46	0.00277	22	1.75	0.0036	5.27	2.71	11.5
BCL11A(S718);	4.15	13.1	0.00322	0.00521	0.00923	2.23	0.0117	0.00711	0.00898	0.0142	0.00327	1.87	0.00496	0.00848	0.000642	0.0083	26.9	37	13.6	4.38	0.00677	3.13	77.1	42.6	0.00241	17.1	0.00277	10.6	0.0033	12.6	0.000841	0.00893	0.0132
BCL11A(S86);	70.1334	68.2691	84.6032	140.005	113.018	82.1058	200.023	120.7	46.209	149.028	96.4065	30.3783	32.075	73.6085	8.66064	9.5183	123.979	227.62	38.3021	77.0059	6.66354	8.4473	98.9031	175.49	7.74241	13.8095	3.32554	127.314	13.3133	59.2036	17.8408	347.509	134.93
BCL11A(T326);	6.82	0.647	19.8	6.55	0.00923	41.3	0.0117	34.1	0.00898	0.0142	31	0.00832	0.00496	0.00848	0.000642	0.0083	0.00874	21.5	13.6	4.57	0.00677	0.00365	3.25	17.2	0.00241	0.00475	0.00277	21.2	3.19	33.4	4.73	0.00893	20.1
BCL11B(S753);	0.0167	0.00912	0.00322	0.00521	0.00923	0.00582	0.0117	0.00711	0.00898	0.0142	0.00327	0.00832	0.00496	0.00848	0.000642	0.0083	16.8	0.00413	0.00206	0.00595	3.06	4.4	0.00315	0.176	0.00241	7.39	0.00277	3.36	24.1	0.0036	0.000841	0.00893	0.0132
BCL11B(S772);	0.0167	0.00912	0.00322	0.00521	0.00923	0.00582	0.0117	0.00711	0.00898	0.0142	0.00327	0.00832	0.00496	0.00848	0.000642	0.0083	43.6	0.00413	0.00206	0.00595	8.17	6.33	0.00315	16.1	0.00241	22.7	0.00277	1.19	68.2	0.0036	0.000841	0.00893	0.0132
BCL11B(S97);	2.82	18	0.00322	158	50.1	386	253	179	29.1	0.0142	0.00327	60.4	122	60	144	60.7	203	0.00413	499	15.1	88.8	63.7	44.9	175	0.00241	0.00475	0.00277	646	361	689	12.6	482	12.4
BCL11B(T376);	0.0167	0.00912	42	0.00521	0.00923	3.49	0.0117	3.3	5.85	57.9	0.00327	40.8	7.33	34.9	12.2	4.23	9.82	0.00413	0.00206	0.00595	0.00677	0.00365	0.00315	0.00282	0.00241	4.82	0.00277	0.0141	55	10.2	0.000841	99.9	22.5
BCL2L13(S37);	0.0167	0.00912	0.00322	0.00521	0.00923	0.00582	0.0117	0.00711	0.00898	0.0142	0.00327	1.99	0.00496	0.00848	34.5	9.65	0.00874	0.00413	1.39	0.00595	1.1	1.43	0.913	0.00282	0.00241	4.27	1.42	4.51	1.8	0.0036	0.000841	0.00893	0.0132
BCL2L13(S375);	22.8167	25.5091	0.00644	9.36521	0.01846	19.4058	0.0234	0.01422	1.97898	30.8142	0.00654	10.5083	18.905	94.1085	15.9006	41.6	2.57874	11.3041	67.59	6.81	1.01677	8.79365	0.0063	25.2	7.23	32.0048	4.48277	0.0282	0.0066	23.4036	0.001682	0.01786	0.0264
BCL2L13(S429);	13.5	31.6	18.6	95.8	20.4	31.9	42.2	13	26.1	22.1	24.9	8.38	12.4	50.2	33.2	40.3	10.4	0.00413	86.6	8.83	0.00677	34.8	8.23	24.9	32.8	7.8	25.4	44.7	27.8	165	18.5	47.7	69.9
BCL7A(S149);	0.0167	0.00912	16.5	0.00521	0.00923	6.93	0.0117	46.6	0.00898	0.0142	0.00327	0.00832	0.00496	0.00848	0.000642	0.0083	0.00874	0.00413	0.00206	0.00595	0.00677	0.00365	9.76	0.00282	12.4	0.00475	0.00277	0.0141	0.0033	0.0036	0.000841	0.00893	3.57
BCL7A(S154);	0.0334	5.08912	56.77	0.01042	0.01846	35.0058	0.0234	34.8	0.01796	0.0284	2.35327	4.93832	0.00992	0.01696	2.64064	2.0483	0.01748	17.7041	5.36206	6.70595	0.01354	0.0073	11.1031	12.3028	12.6024	0.0095	2.82277	0.0282	15.2	4.2736	0.001682	0.01786	13.0132
BCL7A(S154);BCL7A(M158);	0.0167	5.08	51.1	0.00521	0.00923	35	0.0117	17.4	0.00898	0.0142	2.35	4.93	0.00496	0.00848	2.64	2.04	0.00874	17.7	5.36	6.7	0.00677	0.00365	11.1	12.3	12.6	0.00475	2.82	0.0141	13.4	4.27	0.000841	0.00893	13
BCL7A(S154);BCL7A(S156);	0.0167	0.00912	5.67	0.00521	0.00923	0.00582	0.0117	17.4	0.00898	0.0142	0.00327	0.00832	0.00496	0.00848	0.000642	0.0083	0.00874	0.00413	0.00206	0.00595	0.00677	0.00365	0.00315	0.00282	0.00241	0.00475	0.00277	0.0141	1.8	0.0036	0.000841	0.00893	0.0132
BCL7B(S148);BCL7B(S152);	7.03	0.00912	0.00322	0.742	3.74	20	0.0117	1.83	12	8.52	13.4	0.00832	0.495	0.00848	0.000642	12.7	0.00874	0.00413	17	0.00595	14.6	0.00365	1.2	10.6	8.36	15.1	0.00277	36.4	0.0033	10.9	3.67	17.6	9.77
BCL7B(T109);BCL7B(S120);	0.0167	8.48	8.26	19.4	0.00923	13.3	3.47	11.2	5.38	0.0142	17	1.7	10.4	16	14.3	3.87	17.3	1.96	10.3	20.6	6.25	0.00365	9.4	0.00282	6.6	0.00475	30.2	2.6	16.7	0.0036	22.9	21.3	5.63
BCL7B(T138);	5.15	6.08	13.3	10.2	19.8	19.4	11.6	10.3	20	16.7	21.4	12.2	13.4	17.8	0.000642	10.1	0.00874	24.4	10.4	28.1	12.4	6.44	6.93	14	24.4	9.95	16.5	3.86	40.8	12	29.1	24.9	7.55
BCL7C(M162);BCL7C(T153);	16.4167	0.01824	0.00644	0.01042	18.6092	0.01164	7.2717	0.01422	5.24898	21.8142	3.40327	274	22.405	0.01696	32.7006	46.5	81.2087	71.9041	0.00412	0.0119	82.4068	301.1	1.14315	3.41282	2.66241	317.35	3.87277	4.5641	26.2033	0.0072	12.93	20.1089	0.0264
BCL7C(S103);BCL7C(S106);	22.72	0.01824	51.5	17.68	24.7092	15.64	0.0234	13.2071	42.709	119.014	31.24	22.02	16.86	19.3085	15.19	23.3	0.01748	66	43.9	28.6	27.2	4.223	53.3	41.4	35.38	77.7	14.27	75.8	1.9733	26.9	60.7008	15.1089	0.0264
BCL7C(S106);	22.72	0.01824	51.5	17.68	24.7092	15.64	0.0234	13.2071	42.709	119.014	31.24	22.02	16.86	19.3085	15.19	23.3	0.01748	66	43.9	28.6	27.2	4.223	53.3	41.4	35.38	77.7	14.27	75.8	1.9733	26.9	60.7008	15.1089	0.0264
BCL7C(T111);	358.29	338.918	541.75	322.85	639.1	372.9	829.302	445.6	624.509	1513.4	1216.9	303.925	599	689.908	473.9	673.4	422.335	172.617	568.63	314.082	305.554	339.987	361.326	408.773	556.27	695.61	568.8	1022.4	427.803	1525.2	833.701	560.209	398.8
BCL7C(T111);BCL7C(S114);	314.373	305.418	519.2	311.4	586	335.1	819.4	415.3	576.209	1202.4	1087.8	283.217	561.7	548.408	426.3	624.5	422.317	135.412	543.1	262.312	300.414	279.907	334.423	378.77	535.9	594.409	534.3	897	411.4	1345	790.301	448.409	359
BCL7C(T111);BCL7C(S114);BCL7C(T118);	99.6334	144.618	296.2	198.6	376.5	223.9	559.4	257	295.209	392.4	548.803	100.717	276.7	265.408	205.9	306.5	314.017	35.5124	320	97.3119	189.014	88.2073	123.123	162.57	372	214.41	259.4	398	330.7	763	461.301	136.409	237.2
BCL7C(T111);BCL7C(S114);BCL7C(T118);BCL7C(S122);	13.2167	68.9091	90.1	66.7	136.5	125.8	214.4	110.9	38.209	37.4	59.8033	96.9083	100.6	88.0085	80.9	107.7	163.009	35.5041	158.4	57.3059	83.0068	18.7036	28.62	77.42	152.5	82.4048	57.5	164.9	191.8	364	48.3008	28.3089	110.6
BCL7C(T153);	16.4167	0.01824	0.00644	0.01042	18.6092	0.01164	7.2717	0.01422	5.24898	21.8142	3.40327	274	22.405	0.01696	32.7006	46.5	81.2087	71.9041	0.00412	0.0119	82.4068	301.1	1.14315	3.41282	2.66241	317.35	3.87277	4.5641	26.2033	0.0072	12.93	20.1089	0.0264
BCL7C(T198);	6.87	0.00912	9.92	0.00521	9.3	2.01	0.0117	2.52	0.00898	0.0142	0.00327	18.3	5.67	6.54	3.37	4.46	0.00874	23	0.00206	10.6	3.67	8.91	2.9	2.24	1.8	0.00475	0.00277	3.39	5.35	0.0036	0.000841	0.00893	0.0132
BCL9L(S21);	37.6	16.8	69.7	25.1	0.00923	0.00582	23.2	0.00711	29.4	0.0142	33.6	0.00832	0.00496	47.7	0.000642	29.2	87.7	0.00413	0.00206	36.5	41.5	30.4	20	35.7	21.9	34.7	19.3	46.2	114	46.8	35.7	0.00893	53.1
BCL9L(S750);	0.0167	0.00912	0.00322	0.00521	0.00923	0.00582	0.0117	8.6	0.00898	0.0142	7.08	0.00832	0.00496	0.00848	0.000642	0.0083	0.00874	0.00413	0.00206	0.00595	11.7	0.00365	13.3	1.27	0.448	0.00475	1.35	12.4	16.9	0.0036	1.99	0.00893	10.6
BCLAF1(R645);BCLAF1(S648);	1460	5760	2660	2510	3460	2700	5930	1910	3000	5710	2050	3030	4050	4580	1330	1560	7180	2820	4330	4470	2890	3070	429	3710	2810	3080	2890	4710	3490	3570	2500	2100	3650
BCLAF1(S177);	1725.72	1524	1826	1875	1526	1527	3144	1442	1787	1861	1408	1236.23	1494	2333	1233.9	915.5	393.6	1251.5	1940	2584	3231	832.2	2596	2521	1732	13.1095	1822	1638	1527	1863	1315	1435	1386
BCLAF1(S183);	311.7	129	420.5	0.01042	98.3	210.006	0.0234	261.7	194.009	615.014	84.4033	608	148.005	267.1	193.1	269.8	56.08	409.3	107.002	366.2	69.9	301.8	111.2	145.3	93.9024	248.005	25.5028	16.5141	60.8033	67.4036	172.001	301.62	156.013
BCLAF1(S206);	0.0334	0.01824	15.08	23	18.06	12.16	14.54	6.34	1.01	0.0284	0.00654	2.72	5.12	11.08	4.96	0.0166	0.01748	1.784	1.804	2.8	7.44	0.0073	5.28	4.32	7.62	0.0095	11.28	8.06	8.58	0.0072	5.92	2.34	0.0264
BCLAF1(S206);BCLAF1(S209);BCLAF1(Y219);	263.417	84.0091	703.54	251.5	319.03	378.08	341.27	516.17	316.505	768.014	297.803	279.66	244.56	226.24	205.68	305.708	581.009	528.392	235.302	393.4	446.72	317.804	342.64	380.16	405.51	282.005	559.64	352.63	497.29	68.4036	532.96	627.17	490.013
BCLAF1(S217);	203	245	404	121	164	212	191	317	294	469	398	210	125	140	141	214	44	435	155	264	293	249	233	272	315	221	387	279	330	49.8	298	446	313
BCLAF1(S222);	41.4501	62.9274	300.387	138.48	184.539	176.386	179.05	208.617	171.475	331.838	210.287	86.7683	110.57	95.8485	57.49	99.2166	109.817	93.8461	78.4041	141.32	148.017	59.3873	106.646	108.166	107.93	63.4895	198.143	111.044	204.293	39.0436	239.211	228.579	149.776
BCLAF1(S222);BCLAF1(S205);	0.0167	0.00912	23.2	15	29.5	22.3	31.1	9.44	0.961	3.81	2.28	19.7	0.00496	11.2	9.24	14.7	10.6	6.55	14.3	10.7	0.00677	7.28	0.00315	0.00282	18.8	9.88	25.5	40.3	46	15.2	4.25	13.4	3.75
BCLAF1(S228);BCLAF1(T234);BCLAF1(S237);	0.0334	0.01824	73.27	21.0052	0.01846	17.1058	45.3117	54.13	0.01796	2.4042	6.06327	0.01664	37.705	25.9085	0.001284	0.0166	0.01748	0.00826	0.00412	0.0119	0.01354	0.0073	0.0063	0.00564	1.95241	0.0095	0.00554	0.0282	0.0066	0.0072	32.5008	23.0089	26.1132
BCLAF1(S237);	0.0334	0.01824	73.27	21.0052	0.01846	17.1058	45.3117	54.13	0.01796	2.4042	6.06327	0.01664	37.705	25.9085	0.001284	0.0166	0.01748	0.00826	0.00412	0.0119	0.01354	0.0073	0.0063	0.00564	1.95241	0.0095	0.00554	0.0282	0.0066	0.0072	32.5008	23.0089	26.1132
BCLAF1(S262);BCLAF1(S268);	13.6334	3934	167.006	75.2104	71.6185	285.012	86.1234	50.3142	0.02694	0.0426	0.00981	192.6	148.01	213.108	96.6013	194.017	1008	492.4	2366	605.7	387.5	357.37	781	3150	1046	1611	361.003	317.028	190.007	474.007	93.8017	0.02679	0.0396
BCLAF1(S268);	13.6334	3934	167.006	75.2104	71.6185	285.012	86.1234	50.3142	0.02694	0.0426	0.00981	192.6	148.01	213.108	96.6013	194.017	1008	492.4	2366	605.7	387.5	357.37	781	3150	1046	1611	361.003	317.028	190.007	474.007	93.8017	0.02679	0.0396
BCLAF1(S281);BCLAF1(S287);	2766.55	2780.92	8475.8	4666.01	2429.22	3095.01	2702.94	4246.61	3208.23	2940.88	743.016	3247.32	2181.91	2922.51	2125.4	2315.01	4062.52	4000.02	4543.01	4703.8	4532.91	2006.11	3397	3995.45	4523.9	3089.1	5672.8	4699.03	5835.41	1676.01	6875.6	3935.1	3301.64
BCLAF1(S285);	241.9	116.1	0.00644	0.01042	0.01846	0.01164	0.0234	124.007	86.6	63.6142	0.00654	31.0083	0.00992	0.01696	0.001284	69.7083	23.858	167.1	0.00412	57.8059	104.007	46.9	252	208.1	57.9024	66.9048	0.00554	0.0282	0.0066	78.7	0.001682	78.574	0.0264
BCLAF1(S287);	2766.55	2780.92	8475.8	4666.01	2429.22	3095.01	2702.94	4246.61	3208.23	2940.88	743.016	3247.32	2181.91	2922.51	2125.4	2315.01	4062.52	4000.02	4543.01	4703.8	4532.91	2006.11	3397	3995.45	4523.9	3089.1	5672.8	4699.03	5835.41	1676.01	6875.6	3935.1	3301.64
BCLAF1(S290);	4779.62	4604.61	14111	8846.02	4419.53	5446.02	5190.75	7476.21	6177.94	4860.04	124.026	4127.52	4134.11	4959.53	3622.4	4249.63	7886.51	4374.8	7788.87	6113.01	7152.18	2750.4	4857.1	6613.9	7034	5950.21	8640.41	7673.04	9117.81	3310.2	11249	5965.55	5710.95
BCLAF1(S385);	119.4	64.57	177.93	83.6104	77.0092	192.7	74.3234	51.7142	64.218	60.7284	49.9065	116.76	50.255	95.09	21.3513	43.16	196.81	119.01	60.45	118.4	139.5	46.11	73.42	100	123.8	55.5048	109.94	56.3141	105.403	111.04	43.7608	41.1179	70.6264
BCLAF1(S389);	1208.5	803.279	1195.04	910.316	840.428	1372.74	926.947	804.836	813.627	1296.66	927.716	902.258	698.77	1068.98	453.103	756.577	1914.31	1668.91	967.252	939.8	1014.6	649.03	780.46	1150	1057.3	1166.9	1156.64	1203.64	775.69	2133.04	1069.36	803.145	1043.95
BCLAF1(S397);	190.417	331.018	553.95	346.18	291.499	337.706	84.91	265.657	320.639	52.4942	511.13	417.208	190.01	665.33	172.001	189.768	58.6175	392.008	354.672	484.8	317.05	180.007	301.883	375.563	586.46	0.01425	538.66	210.028	493.55	276.007	561.83	425.03	285.19
BCLAF1(S512);	1792.8	1179.43	1663	887.01	853.909	1400.01	551.642	869.72	471.17	1278.61	554.47	992.61	622.505	1079.21	503.401	627.5	1338.86	2258.55	1062.75	1206.79	1030.08	881.004	1164.3	1493.07	1689.39	990.005	1420.8	1325.01	908.83	1868	819.76	605.809	736.413
BCLAF1(S531);	76.9167	355	612	72.8052	104.884	232	63.7117	29.0071	0.01796	0.0284	157.003	369	268	305	66.7	239	515	227	325.1	386	660	115.982	246	353	466	243.005	506	277	327	28.9036	279.001	0.01786	0.0264
BCLAF1(S658);	1690.02	1151.8	2230	1640.01	1380.01	1338.01	1900.01	1050.01	1531.89	4030.01	1280	1280.2	1050	1754.7	769.001	851.008	2648.1	1652.67	1140.5	1340.01	1070.01	827.57	848.003	1172.36	1360	1213.56	1280	1466.92	1640.4	1225.2	1360	2464.33	1424.5
BCLAF1(S660);	0.0334	423.8	611.003	0.01042	0.01846	18.61	0.0234	295.007	3.23	584.014	0.00654	570.2	0.00992	302.7	2.15064	250.008	128.8	818.67	621.5	548.006	511.007	352.57	391.003	541.36	537.002	586.56	580.003	286.92	418.4	118.4	353.001	548.33	17.81
BCLAF1(T190);	290.7	93.7	31.9	0.01042	15.0092	16.5058	1.9917	25.9	0.01796	224.014	0.00654	165.1	0.00992	91.3	14.1006	27.8083	55.92	228.3	58.3021	175.2	69.4	189.8	69.7	116.1	28.0024	33.5048	35.3028	2.4641	55.3033	49.0036	0.001682	91.52	0.0264
BCLAF1(T208);BCLAF1(S222);	41.4501	62.9274	300.387	138.48	184.539	176.386	179.05	208.617	171.475	331.838	210.287	86.7683	110.57	95.8485	57.49	99.2166	109.817	93.8461	78.4041	141.32	148.017	59.3873	106.646	108.166	107.93	63.4895	198.143	111.044	204.293	39.0436	239.211	228.579	149.776
BCLAF1(T208);BCLAF1(S222);BCLAF1(S196);BCLAF1(S198);	0.0167	0.00912	0.647	2.98	0.00923	0.00582	2.68	0.00711	0.00898	0.0142	0.00327	0.00832	0.00496	0.00848	1.87	0.0083	0.00874	0.00413	0.00206	1.22	1.29	0.00365	0.00315	0.00282	0.92	0.00475	0.00277	0.0141	0.0033	3.94	0.000841	0.00893	0.0132
BCLAF1(T402);	4.4967	8.93824	86.6	77.6	46.0092	46.2	151.9	22.55	27.7	45.4642	16.04	12.2166	20.995	70.2	8.71064	9.31	0.02622	0.01239	5.90206	33.87	9.16677	5.7673	16.9	9.34282	31.11	0.01425	23.62	2.5682	37.65	14.2736	47.73	27.72	16.92
BCLAF1(T405);	702.733	375.018	919.35	656.285	657.99	459.506	1055.01	502.907	733.518	1323.93	757.38	595.617	310.2	906.13	341.591	306.048	67.8262	326.508	473.84	598.2	558.277	272.407	447.973	539.406	631.88	0.02375	749.75	334.718	774.1	463.714	913	857.979	391.01
BCLAF1(T494);	0.0167	123	20	296	621	1280	1100	96.3	347	1760	759	223	712	712	42.5	250	26.2	20.8	597	159	710	23.4	12.3	265	419	0.00475	681	1900	1090	173	155	500	1080
BCLAF1(Y219);	263.417	84.0091	703.54	251.5	319.03	378.08	341.27	516.17	316.505	768.014	297.803	279.66	244.56	226.24	205.68	305.708	581.009	528.392	235.302	393.4	446.72	317.804	342.64	380.16	405.51	282.005	559.64	352.63	497.29	68.4036	532.96	627.17	490.013
BCLAF1(Y284);	2843.33	3012.42	8552.11	4684.02	2476.34	2722.13	2777.85	4193.39	3179.14	2932.79	867.02	3341.22	2296.22	2812.53	2041	2656.85	3906.88	4090.22	4651.87	4561.61	3570.99	2010.01	3465.2	4017.6	4420.21	2907.62	5340.48	4638.06	5642.42	1682.11	6517	3943.1	3322.54
BCLAF1(Y383);	214.1	73.5091	19.9032	2.30521	5.77923	16.1058	0.0234	0.01422	71.209	0.0284	0.00654	46.8	0.00992	4.18848	0.001284	21.7083	129.1	346.6	141.1	99.5	133.4	71.0036	133.62	239.3	146.1	148.5	80.2	9.3441	0.0066	266.7	10.7008	0.01786	2.2232
BCOR(S1142);BCOR(S1143);	0.0167	0.00912	2.06	0.00521	0.00923	0.00582	0.0117	3.78	6.84	0.0142	4.62	0.00832	9.08	0.00848	6.33	0.0083	0.00874	0.00413	0.00206	0.92	0.00677	0.00365	7.36	0.00282	1.47	0.00475	6.69	0.0141	0.0033	1.23	5.58	0.00893	0.0132
BCOR(T1148);	10.8	0.00912	0.00322	0.00521	0.00923	0.00582	0.0117	0.00711	0.00898	0.0142	0.00327	0.00832	0.00496	0.00848	0.000642	0.0083	3.08	10.9	0.905	3.43	8.23	0.00365	32.6	0.00282	2.77	0.00475	0.00277	0.0141	0.0033	0.0036	0.000841	0.00893	0.0132
BCR(S122);	25.3	23.2	0.00322	5.27	40.8	39	21.8	26	0.00898	0.0142	0.00327	9.9	35.2	23.4	26.9	0.0083	19.7	17.8	30.7	20.2	10.2	0.00365	47.7	13	0.00241	34	34.1	72.5	19.8	61.4	17.3	0.00893	86.3
BCR(S215);	29.5	62.2	0.00322	0.00521	1.74	0.00582	0.0117	0.00711	0.00898	0.0142	0.00327	47.9	0.00496	52.5	0.000642	0.0083	69	13.4	82.1	59.5	44	87.1	91.7	163	43.6	126	27	41.8	75.5	0.0036	0.000841	0.00893	0.0132
BCR(S341);	0.0167	0.00912	0.00322	0.00521	0.00923	0.00582	0.0117	0.00711	0.00898	0.0142	5.23	0.00832	0.00496	0.00848	0.000642	0.0083	0.00874	0.00413	0.00206	0.00595	0.00677	0.00365	0.00315	0.00282	0.00241	0.00475	0.00277	0.0141	0.0033	0.0036	0.000841	0.00893	0.0132
BCR(S354);	13.1	28.1	0.00322	27.3	0.00923	0.00582	0.0117	120	49.5	19.6	86.8	25.7	106	0.00848	157	121	73.7	25.7	0.00206	39	92.1	46.8	33.8	53.1	0.00241	96.6	58.9	249	80.5	0.0036	0.000841	5.04	125
BECN1(S64);	0.0167	0.00912	0.00322	0.00521	0.00923	0.00582	0.0117	0.00711	0.00898	0.0142	0.00327	0.00832	0.00496	0.00848	0.000642	0.0083	0.00874	0.00413	0.00206	0.442	0.00677	0.00365	0.00315	2.98	3.42	0.00475	0.00277	0.0141	0.0033	0.0036	0.000841	0.00893	0.0132
BECN1(T57);	0.0167	0.00912	0.00322	0.00521	0.00923	0.00582	0.0117	0.00711	0.00898	0.0142	0.00327	0.00832	0.00496	0.00848	0.000642	0.0083	0.00874	0.00413	0.00206	0.00595	0.00677	0.00365	0.00315	0.00282	2.61	0.00475	0.00277	0.0141	0.0033	0.0036	0.000841	0.00893	0.0132
BEND3(S489);	0.0167	0.00912	0.00322	0.00521	0.00923	0.00582	0.0117	0.00711	0.00898	0.0142	0.00327	0.00832	0.00496	0.00848	0.000642	0.0083	0.00874	0.00413	0.00206	0.00595	0.00677	0.00365	0.00315	0.00282	0.00241	0.00475	0.00277	0.0141	0.0033	0.0036	0.000841	0.00893	0.0132
BET1L(S9);	37	38	25.6	29.7	60.1	36.5	47	50.7	21.6	89	19.9	58.2	48.7	69	28.7	24.3	37.5	44	24.1	17.3	14.3	60.8	9.74	15.1	19.8	41.5	7.9	18.2	20.1	58.7	19	39.8	80.6
BHLHE41(T238);	76.5	86.1	29.7	277	17.9	41.1	17.8	48.9	54.8	49.1	27.9	250	235	403	780	452	47.5	6.25	36.1	0.00595	0.00677	351	0.00315	0.00282	11.9	429	30.9	80.3	75.2	21.3	23.4	35	47.2
BICD2(S582);	0.0167	186	307	146	343	97.4	225	239	272	190	306	177	85.7	396	348	380	498	227	158	187	208	225	0.00315	7.66	0.00241	129	244	125	233	1.48	350	390	134
BID(S76);	0.0167	7.13	21.4	0.00521	0.00923	0.00582	0.0117	11.4	0.00898	0.0142	0.00327	0.00832	0.00496	0.00848	17.2	0.0083	0.00874	0.00413	0.00206	0.00595	2.72	10.2	0.00315	0.00282	0.00241	0.00475	0.00277	0.0141	0.0033	0.0036	4.17	0.00893	3.02
BIN1(S296);	207.61	12.1574	45.4164	172.91	7.28692	124.312	154.935	6.53133	37.583	36.8426	187.523	57.025	90.9099	170.317	13.4026	181.308	579.409	65.2183	10.1082	4.3338	221.647	183.234	52.5511	150.733	13.8472	310.505	52.0083	466.614	1574	826.007	18.5525	0.04465	714.3
BIN1(S296);BIN1(S298);	57.21	0.01824	0.00644	0.01042	0.01846	0.01164	0.0234	0.01422	0.87398	10.8142	4.42327	0.01664	0.00992	0.01696	0.001284	1.9083	15.4087	0.00826	0.00412	0.0119	2.54677	7.03365	0.65115	7.63282	0.00482	11.5047	0.00554	12.6141	54.0033	0.0072	0.001682	0.01786	50.3
BIN1(S303);	76.41	6.73912	6.36322	77.9052	7.25923	32.0058	85.6117	4.60711	19.965	10.8142	83.42	38.3083	31.305	69.5085	13.4006	74.4083	198.009	5.91413	10.1021	4.31595	74.8068	69.0036	17.048	70.4028	1.64241	94.0048	25.7028	149.014	555.003	168.004	12.7008	0.01786	233.8
BIN2(M502);BIN2(S508);	122.433	67.2091	10.5264	189.8	8.60769	30.14	0.0468	123.7	0.03592	0.0568	204.603	356.1	259.5	182.4	870	493.7	7.50622	44.3041	40.7621	0.74685	28.5045	368.4	69.02	23.1056	14.5072	433.2	55.25	113.714	15.4099	49.6236	93.8	26.6268	90.97
BIN2(S259);	73.2	582	367	337	284	211	165	686	574	710	616	1500	1320	727	2040	215	491	262	180	218	180	1810	237	431	219	977	358	239	286	9.49	450	363	163
BIN2(S263);BIN2(T268);	0.0167	0.00912	0.00322	0.00521	0.00923	0.00582	0.0117	0.00711	0.00898	0.0142	0.00327	0.00832	0.00496	0.00848	0.000642	0.0083	0.00874	3.98	0.00206	0.00595	0.00677	0.00365	0.00315	0.00282	0.00241	0.00475	0.00277	0.0141	0.0033	0.0036	0.000841	0.00893	0.0132
BIN2(S273);BIN2(T279);	16.8167	74.5091	14.1032	25.5052	0.01846	5.26582	0.0234	32.7071	15.309	7.2642	48.9033	81.0083	56.905	30.9085	103.2	54.0083	1.14874	23.5041	14.8021	0.0119	1.91677	93.9036	26.0032	12.2028	2.10241	60.4047	19.6028	24.1141	10.4033	0.0072	7.11084	12.5089	12.4132
BIN2(S277);	0.0334	9.41912	51.88	36.18	21.07	46.9058	0.5067	20.26	0.01796	6.3042	12.0033	9.27	51.2	35.47	171.1	44.01	0.01748	38.84	10.564	10.306	13.24	2.135	1.22315	4.74282	3.28241	5.79	4.87	11.13	54.37	0.0072	19.63	0.01786	2.7832
BIN2(S277);BIN2(S272);BIN2(S280);	5.6067	46.7091	58.98	7.98521	9.03	0.01164	0.5067	118.06	39.509	6.3042	108.003	19.2	63.5	34.36	233.4	115.7	4.79874	87.2	6.384	2.43595	21.17	52.715	33.1031	23.8028	26.2024	15.13	37.66	33.82	70	0.0072	71.13	11.8089	24.0132
BIN2(S280);	5.6067	46.7091	58.98	7.98521	9.03	0.01164	0.5067	118.06	39.509	6.3042	108.003	19.2	63.5	34.36	233.4	115.7	4.79874	87.2	6.384	2.43595	21.17	52.715	33.1031	23.8028	26.2024	15.13	37.66	33.82	70	0.0072	71.13	11.8089	24.0132
BIN2(S294);	8.5767	0.01824	16.1032	0.01042	0.01846	0.01164	0.0234	17.4071	0.01796	0.0284	25.5033	17.1083	11.905	12.2085	130.1	48.5083	0.01748	6.44413	0.00412	0.0119	3.68677	20.3037	7.39315	0.00564	5.80241	0.0095	0.00554	0.0282	0.0066	0.0072	13.6008	15.1089	0.0264
BIN2(S326);BIN2(S329);BIN2(S330);	0.0501	0.02736	50.3	14.2852	0.02769	6.04164	27.4917	74.1	115.409	10.2284	289.103	0.02496	42.155	0.02544	48.37	35.4083	0.02622	0.01239	19.0041	0.01785	1.31354	0.01095	0.00945	0.00846	6.56241	0.4185	23.2228	0.7862	13.1033	0.0108	48.7208	51.9089	6.3532
BIN2(S326);BIN2(S329);BIN2(S330);BIN2(S331);	0.0334	0.01824	40.3	14.28	0.01846	6.03582	27.48	66.74	115.4	10.2142	289.1	0.01664	42.15	0.01696	42.61	35.4	0.01748	0.00826	19.0021	0.0119	1.30677	0.0073	0.0063	0.00564	6.56	0.41375	23.22	0.7721	13.1	0.0072	48.72	24.5089	6.34
BIN2(S349);	0.0167	0.00912	5.14	0.00521	0.00923	0.00582	0.0117	3.07	0.00898	21.1	0.00327	6.21	0.00496	0.00848	16.1	0.0083	0.00874	0.00413	0.00206	0.00595	0.00677	0.00365	0.00315	0.00282	0.00241	0.00475	0.00277	0.0141	0.0033	3.17	5.16	10.7	0.0132
BIN2(S357);	0.0501	4.86824	0.00966	0.01563	0.02769	0.01746	0.0351	28.79	0.02694	0.0426	27.76	65.9	5.18992	0.02544	144.65	78.76	0.02622	13.7141	0.00618	0.01785	0.02031	38.2937	3.4263	0.00846	0.00723	14.7095	0.00831	0.0423	0.0099	0.0108	17.9408	0.02679	1.3564
BIN2(S357);BIN2(S364);	0.0167	0.00912	0.00322	0.00521	0.00923	0.00582	0.0117	10.7	0.00898	0.0142	5.41	16.8	0.00496	0.00848	47.4	19.1	0.00874	2.01	0.00206	0.00595	0.00677	5.09	0.00315	0.00282	0.00241	0.00475	0.00277	0.0141	0.0033	0.0036	9.68	0.00893	1.33
BIN2(S369);	12.5334	66.43	89.0032	0.01563	0.02769	4.91164	0.0351	181.107	77.609	73.2284	238.7	246.1	143.98	0.02544	496.8	433.5	46.4175	311.8	0.00618	17.9119	29.9135	133.8	53.78	49.2528	52.9224	120.17	36.3128	25.3141	113.503	0.0108	118.66	60.2089	78.3132
BIN2(S377);	0.0167	11.2	35.9	0.00521	0.00923	0.00582	0.0117	90.1	6.59	17.3	43.8	23.4	53.4	0.00848	99.5	79.9	0.00874	30.8	0.00206	2.48	8.02	11.3	11.6	10.5	6.75	7.3	8.05	0.0141	26.3	0.0036	41.4	0.00893	10.2
BIN2(S411);	6.5	1030	41.9	241	24.4	84.2	28.3	1020	201	2.52	231	525	1340	849	2020	1060	122	98.7	258	21.9	64.6	910	287	215	20.3	1910	57.3	472	55.5	55.9	91.5	28.8	47.7
BIN2(S425);BIN2(T438);	7.71	120	249	48.5	14.6	76.3	75.3	79.4	228	29.2	186	115	289	88.8	221	94.3	69.8	13.8	113	0.00595	83.6	179	67.2	93.7	45.6	261	79.3	122	82.9	22.9	351	22.2	14.2
BIN2(S430);BIN2(S436);BIN2(S444);	0.0167	230	121	117	20.3	69.4	92.6	39	274	20.9	62.9	206	923	156	717	386	43.2	58.8	59.8	0.00595	41	241	82.9	150	15.7	399	44.4	99.4	27.1	18.3	183	23.5	40.6
BIN2(S435);	16.3	45.7	263	8.56	51.4	156	89.7	91.8	210	109	250	86	252	107	20.5	53.7	316	189	233	85.5	353	273	118	195	241	391	184	136	215	0.0036	298	31	7.38
BIN2(S451);	874	2410	293	779	142	237	266	1520	1010	276	660	1100	2790	984	2630	1400	732	339	590	110	394	1980	793	730	151	3060	173	1160	313	152	357	164	366
BIN2(S466);	769	454.4	254.5	338	65.7092	151	53.5117	734	453.7	105.014	374.003	754.4	933	707	1372	1026	159.6	240.3	206.7	44.67	97.6	689	309	196.7	90.8	783	115.8	336.7	91.46	129.93	238.9	8.06893	114.66
BIN2(S508);	122.433	67.2091	10.5264	189.8	8.60769	30.14	0.0468	123.7	0.03592	0.0568	204.603	356.1	259.5	182.4	870	493.7	7.50622	44.3041	40.7621	0.74685	28.5045	368.4	69.02	23.1056	14.5072	433.2	55.25	113.714	15.4099	49.6236	93.8	26.6268	90.97
BIN2(T270);	0.0501	0.53324	5.62644	0.01563	0.02769	0.01746	0.0351	9.64711	1.84796	0.0426	5.50654	0.02496	0.01488	0.02544	20.6006	7.4566	0.02622	0.01239	0.00618	0.01785	0.02031	1.5573	1.1463	0.00846	5.23241	0.01425	5.83554	2.8682	0.0099	0.0108	4.77168	0.02679	0.0396
BIN2(T270);BIN2(S288);	0.0167	0.00912	0.00322	0.00521	0.00923	0.00582	0.0117	4.08	1.83	0.0142	0.00327	0.00832	0.00496	0.00848	0.000642	0.0083	0.00874	0.00413	0.00206	0.00595	0.00677	0.00365	1.14	0.00282	2.75	0.00475	0.00277	0.0141	0.0033	0.0036	0.000841	0.00893	0.0132
BIN2(T270);BIN2(S290);	0.0334	0.52412	5.62322	0.01042	0.01846	0.01164	0.0234	5.56711	0.01796	0.0284	5.50327	0.01664	0.00992	0.01696	20.6	7.4483	0.01748	0.00826	0.00412	0.0119	0.01354	1.55365	0.0063	0.00564	2.48241	0.0095	5.83277	2.8541	0.0066	0.0072	4.77084	0.01786	0.0264
BIN2(T276);BIN2(S277);	0.0334	9.41912	51.88	36.18	21.07	46.9058	0.5067	20.26	0.01796	6.3042	12.0033	9.27	51.2	35.47	171.1	44.01	0.01748	38.84	10.564	10.306	13.24	2.135	1.22315	4.74282	3.28241	5.79	4.87	11.13	54.37	0.0072	19.63	0.01786	2.7832
BIN2(T279);	16.8167	74.5091	14.1032	25.5052	0.01846	5.26582	0.0234	32.7071	15.309	7.2642	48.9033	81.0083	56.905	30.9085	103.2	54.0083	1.14874	23.5041	14.8021	0.0119	1.91677	93.9036	26.0032	12.2028	2.10241	60.4047	19.6028	24.1141	10.4033	0.0072	7.11084	12.5089	12.4132
BIN2(T296);	0.0334	0.52412	5.62322	0.01042	0.01846	0.01164	0.0234	5.56711	0.01796	0.0284	5.50327	0.01664	0.00992	0.01696	12.67	7.4483	0.01748	0.00826	0.00412	0.0119	0.01354	2.55	0.0063	0.00564	2.48241	0.0095	5.83277	2.8541	0.0066	0.0072	4.77084	0.01786	0.0264
BIN2(T351);	0.0334	0.01824	25.6	6.37521	0.01846	6.03582	1.4917	13.99	90.909	10.2142	225.003	0.01664	2.75496	0.01696	38.21	27.28	0.01748	9.87413	19.0021	0.0119	1.30677	13.2036	0.0063	0.00564	4.00241	0.41375	13.9028	0.7721	1.2033	0.0072	9.23	8.14893	3.8032
BIN2(T456);BIN2(S458);	0.0167	0.00912	0.00322	0.00521	0.00923	0.00582	0.0117	0.00711	0.00898	0.0142	0.00327	0.00832	46	0.00848	0.000642	0.0083	0.00874	0.00413	0.00206	0.00595	0.00677	0.00365	0.00315	0.00282	0.00241	30.1	0.00277	0.0141	0.0033	0.0036	0.973	0.00893	0.0132
BIN2(T461);BIN2(T478);	44.2	26.8	23.1	40.9	0.00923	13.1	0.0117	34.4	0.928	0.588	4.31	232	125	75.3	412	183	0.00874	4.56	13.5	0.00595	0.00677	153	13.6	10.2	2.84	155	2.18	26.3	1.33	25.2	27.4	1.74	11.1
BIRC2(T275);BIRC2(S282);BIRC2(S292);BIRC2(Y296);	0.0167	1.88	0.00322	0.00521	0.00923	0.00582	0.0117	0.00711	0.00898	0.0142	0.00327	0.00832	0.00496	4.88	0.000642	0.498	0.00874	10.2	0.00206	0.665	0.00677	8.34	2.55	3.12	0.00241	9.46	0.00277	0.0141	0.0033	0.0036	0.000841	0.00893	0.0132
BIRC6(S473);	102	52.3	53.1	68.9	70.5	75.2	16.6	43.7	1.09	1.85	3.28	59.1	33.9	122	82.1	56.3	0.00874	44.7	35.5	66.7	42.1	59.7	58.2	62.3	45.9	0.00475	72.5	19	68.4	64.2	37.3	6.24	18.5
BLOC1S3(S30);	0.0167	0.00912	0.00322	0.00521	0.00923	0.00582	0.0117	0.00711	0.00898	0.0142	0.00327	0.00832	0.00496	0.00848	0.000642	0.0083	0.00874	0.00413	0.00206	0.00595	0.00677	0.00365	0.00315	0.00282	0.00241	0.00475	0.00277	0.0141	0.0033	0.0036	0.000841	0.00893	0.0132
BLOC1S3(T63);	0.0501	44.19	349	220.01	235.509	46.7358	203.512	453.707	233.309	232.924	388.3	21.17	157.505	48.8785	177.701	53.38	46.8587	10.7541	58.0821	44.69	91.78	17.2437	135.2	78	427.6	0.01425	340.37	181.014	191.2	0.0108	437.5	234.84	275.67
BLOC1S3(T63);BLOC1S3(S65);	0.0334	42.69	335.6	220.005	235.5	46.73	203.5	453.7	233.3	225.014	359.4	7.67	157.5	46.5085	177.7	48.4	41.7087	9.35413	58.08	37.9	88.6	13.5037	129.1	57.6	415.6	0.0095	332.7	181	177.9	0.0072	422.7	202.84	268.7
BLOC1S3(T74);	0.0167	0.00912	3.59	0.00521	0.00923	0.00582	0.0117	0.00711	0.00898	0.0142	4.08	0.00832	0.00496	0.00848	0.000642	0.0083	0.00874	0.00413	0.00206	1.25	0.00677	0.00365	0.00315	5.16	6.75	0.00475	4.35	0.0141	0.0033	0.0036	2.2	0.00893	0.0132
BLVRB(M87);BLVRB(S82);	26.6167	5.43912	17.5032	30.6052	9.92923	1.22582	0.0234	23.14	5.04898	1.8042	2.54327	38.69	14.705	27.8	37.6	25.6	0.01748	8.76	0.00412	0.63395	0.01354	55.4	0.91915	0.00564	0.00482	25	0.00554	0.0282	0.0066	5.0236	6.50084	0.01786	10.2132
BLVRB(S82);	26.6167	5.43912	17.5032	30.6052	9.92923	1.22582	0.0234	23.14	5.04898	1.8042	2.54327	38.69	14.705	27.8	37.6	25.6	0.01748	8.76	0.00412	0.63395	0.01354	55.4	0.91915	0.00564	0.00482	25	0.00554	0.0282	0.0066	5.0236	6.50084	0.01786	10.2132
BMP2K(R1104);BMP2K(S1107);	20.8	0.00912	17.5	14.7	25	16.3	0.0117	0.742	0.00898	0.0142	5.56	6.96	0.00496	0.00848	0.993	14.3	13.2	6.23	5.38	13.2	15.2	16.8	14.2	18.7	11.4	0.00475	6.88	7.87	23.3	33.1	2.69	0.00893	12.5
BMP2K(S14);	111	0.00912	3.47	30.8	0.00923	5.8	0.0117	0.00711	11.5	2.41	2.45	0.00832	17.1	0.00848	2.45	6.16	0.00874	0.00413	0.00206	1.49	0.00677	0.00365	0.00315	6.64	0.00241	0.00475	0.00277	0.0141	0.0033	0.0036	2.97	0.00893	11.7
BMS1(T638);	1.14	6.52	23.1	95.3	52.9	7.43	24.3	28.1	0.00898	15.9	0.00327	67.2	64.2	102	0.000642	25.6	1.02	21.9	29.4	30.9	57.2	31	76.4	67.5	26.7	125	25.6	21.7	105	27	51.6	18.7	47.5
BNIP2(T116);	166	173	130	18.1	54.1	51.4	0.0117	0.00711	207	0.0142	0.00327	226	84.2	141	259	303	301	74.8	34	126	207	352	116	192	281	102	225	42.1	109	13.6	166	0.00893	50.1
BNIP2(T119);	144	150	0.00322	0.00521	20.8	15.7	0.0117	0.00711	22.6	0.0142	98	96.4	0.00496	0.00848	0.000642	106	159	65.7	22	90.2	116	363	80.9	146	152	48.3	17.6	0.0141	0.0033	75.5	0.000841	23.7	3.18
BNIP2(Y118);	144	106	82.6	0.00521	0.00923	16.1	299	0.00711	252	0.0142	156	97	0.00496	0.00848	0.000642	101	126	64.3	22	60.4	104	354	78.9	142	144	28.4	26.2	0.0141	0.0033	76.7	89.1	24.5	0.0132
BNIP3L(S117);BNIP3L(S118);BNIP3L(S120);	0.0167	0.00912	0.00322	19.8	0.00923	0.00582	0.0117	0.00711	4.39	0.0142	3.67	0.00832	0.00496	0.00848	0.000642	0.0083	0.00874	0.00413	0.00206	0.00595	0.00677	0.00365	0.00315	0.00282	0.00241	0.00475	0.00277	0.0141	0.0033	0.0036	1.88	0.00893	9.87
BNIP3L(S64);BNIP3L(S65);	23.7	5.86	0.00322	0.00521	0.00923	0.00582	29.2	18.9	0.00898	0.0142	1.67	0.00832	28.2	128	0.000642	70.4	0.00874	0.00413	0.00206	16.8	32.6	0.00365	38.6	22	150	0.00475	0.00277	0.0141	0.0033	112	52.8	0.00893	0.0132
BOD1L1(M664);BOD1L1(T658);	86.2167	0.01824	48.7	77.2	70.4	102	68.3117	51.3	36.909	12.0142	57.9	35.5083	109.6	25.9085	46.2	40.1083	7.65874	0.00826	9.20206	0.0119	0.01354	18.5037	1.59315	2.86282	9.64	22.2048	59.6	29.1141	23.5033	40.4036	34.06	19.2089	67
BOD1L1(S2475);	0.0167	9.3	0.662	0.00521	0.00923	2.4	0.0117	3.05	1.86	0.0142	3.7	7.74	5.08	0.00848	4.72	5.99	5.55	0.00413	5.44	4.87	1.12	6.72	7.78	4.35	0.953	12.6	2.67	2.94	2.1	2.9	0.000841	0.00893	6.14
BOD1L1(S2501);	3.25	0.00912	0.00322	0.00521	0.00923	13.8	0.0117	11.7	0.00898	0.0142	0.00327	0.00832	15	0.00848	0.000642	9.59	6.68	0.785	0.00206	0.00595	20.1	0.00365	0.00315	16.5	0.00241	7.75	1.97	0.0141	0.0033	24	9.21	0.00893	0.0132
BOD1L1(S2779);	69.2	0.01824	0.00644	0.01042	0.01846	0.01164	0.0234	0.01422	0.01796	0.0284	0.00654	0.01664	0.00992	0.01696	0.001284	0.0166	0.01748	0.00826	12.3	0.0119	0.01354	0.0073	52.6	39.4	16.58	4.08	3.34	0.0282	0.0066	0.0072	2.98	0.01786	0.0264
BOD1L1(S2779);BOD1L1(S2780);	34.6	0.00912	0.00322	0.00521	0.00923	0.00582	0.0117	0.00711	0.00898	0.0142	0.00327	0.00832	0.00496	0.00848	0.000642	0.0083	0.00874	0.00413	6.15	0.00595	0.00677	0.00365	26.3	19.7	8.29	2.04	1.67	0.0141	0.0033	0.0036	1.49	0.00893	0.0132
BOD1L1(S2779);BOD1L1(Y2777);	34.6	0.00912	0.00322	0.00521	0.00923	0.00582	0.0117	0.00711	0.00898	0.0142	0.00327	0.00832	0.00496	0.00848	0.000642	0.0083	0.00874	0.00413	6.15	0.00595	0.00677	0.00365	26.3	19.7	8.29	2.04	1.67	0.0141	0.0033	0.0036	1.49	0.00893	0.0132
BOD1L1(S2963);	0.0167	24.4	0.00322	34.8	6.26	6.38	53.9	41.4	0.00898	25.2	27.4	0.00832	0.00496	0.00848	32.9	6.83	0.00874	5.95	4.65	9.53	11.7	0.00365	6.39	0.00282	13.3	0.00475	5.87	11	8.02	26.5	41.6	55.2	17.8
BOD1L1(S2973);	40.15	21.9	14.4064	12.8104	0.02769	20.6958	0.0351	8.55711	0.02694	0.0426	11.3633	24.4983	7.11992	8.01696	31.1006	22.3183	0.02622	16.4083	6.93412	23.2119	29.7135	6.6173	42.79	38.7056	9.32482	0.01425	22.0228	2.2382	0.0099	15.0436	0.002523	0.02679	0.0396
BOD1L1(S2973);BOD1L1(S2975);	23.05	14.54	0.00644	12.8052	0.01846	3.39582	0.0234	8.55	0.01796	0.0284	11.36	24.49	7.11496	8.00848	31.1	22.31	0.01748	0.00826	0.00412	0.0119	0.01354	6.61365	15.19	0.00564	0.00482	0.0095	6.82277	2.2241	0.0066	3.1436	0.001682	0.01786	0.0264
BOD1L1(S2986);	67.3167	51.5091	103.603	31.2552	77.1092	93.8058	139.812	70.9071	91.11	94.0142	88.5033	54.0083	26.205	115.208	31.8006	54.264	0.02622	66.1041	56.5021	81.8059	91.4068	24.6073	76.2031	98.1028	65.0024	0.01425	82.4028	33.3641	130.403	67.8036	98.1008	0.02679	42.9132
BOD1L1(S482);BOD1L1(S484);	0.0668	0.03648	41	78.7052	75.1092	31.2116	116.13	59.96	77.349	27.1242	66.24	0.03328	39.17	6.07696	50.94	25.6166	0.03496	0.01652	55.3041	0.0238	35.2135	0.0146	4.7163	20.5056	33.9048	3.00425	44.4828	22.2241	61.0066	8.0472	79.35	24.09	14.4264
BOD1L1(S484);	0.0668	0.03648	41	78.7052	75.1092	31.2116	116.13	59.96	77.349	27.1242	66.24	0.03328	39.17	6.07696	50.94	25.6166	0.03496	0.01652	55.3041	0.0238	35.2135	0.0146	4.7163	20.5056	33.9048	3.00425	44.4828	22.2241	61.0066	8.0472	79.35	24.09	14.4264
BOD1L1(S537);	0.0167	14.4	0.00322	5.39	20.1	6.84	0.0117	17.1	26.9	14.4	22.4	21	27.5	6.14	27	22.2	0.00874	2.52	0.00206	0.00595	0.00677	5.44	42.2	9.41	0.00241	0.00475	14.7	29	2.8	0.0036	0.000841	16.3	14.2
BOD1L1(S637);	73.7	0.00912	0.00322	0.00521	0.00923	0.00582	0.0117	0.00711	0.00898	0.0142	0.00327	0.00832	0.00496	0.00848	0.000642	0.0083	0.00874	0.00413	0.00206	0.00595	0.00677	0.00365	0.00315	0.00282	0.00241	0.00475	0.00277	0.0141	0.0033	0.0036	0.000841	0.00893	0.0132
BOD1L1(T1529);	46.7	0.00912	0.00322	0.00521	0.00923	28.5	0.0117	0.00711	0.00898	0.0142	0.00327	0.00832	0.00496	0.00848	0.000642	43.1	77.1	0.00413	127	0.00595	0.00677	121	37.4	42.4	0.00241	0.00475	0.00277	17.4	0.0033	24.3	0.000841	0.00893	0.0132
BOD1L1(T658);	86.2167	0.01824	48.7	77.2	70.4	102	68.3117	51.3	36.909	12.0142	57.9	35.5083	109.6	25.9085	46.2	40.1083	7.65874	0.00826	9.20206	0.0119	0.01354	18.5037	1.59315	2.86282	9.64	22.2048	59.6	29.1141	23.5033	40.4036	34.06	19.2089	67
BOD1L1(Y480);	0.0668	0.03648	36.5932	71.7552	63.6185	31.2116	115.63	51.585	74.949	26.0142	66.24	0.03328	35.985	6.07696	49.4606	25.6166	0.03496	0.01652	48.4041	0.0238	32.6135	0.0146	4.5663	20.0056	34.4048	0.019	44.4828	22.2241	61.0066	8.0472	79.35	24.09	14.4264
BOD1L1(Y480);BOD1L1(Y481);	0.0334	0.01824	15.7032	39.55	31.8092	15.6058	65.7	22.745	40.94	9.4042	31.66	0.01664	16.605	3.03848	19.8006	12.8083	0.01748	0.00826	24.2021	0.0119	16.3068	0.0073	2.28315	10.0028	17.2024	0.0095	21.1028	10.3141	30.5033	4.0236	42.1	9.17	7.2132
BOP1(S126);	79.4	158	856	410	504	270	616	334	366	908	548	139.4	142.4	320	169.6	86.9	0.01748	15.71	244	266	327	27.5	199	184	344	0.0095	442	224	462	275	522	1912	432
BOP1(S126);BOP1(Y122);	10.6	79	428	205	252	135	308	167	183	454	274	63.9	70.3	160	84.8	43.3	0.00874	7.03	122	101	149	11.9	102	92	172	0.00475	221	112	231	136	261	956	216
BOP1(S127);	70.14	81.33	445.8	205.005	260.19	135.006	308.012	172.61	183.009	481.1	274.003	75.5083	72.105	163.44	84.8006	43.6083	0.01748	14.4	122.002	179.1	178.007	15.6037	98.93	95.56	172.002	0.0095	224.25	112.014	238.83	139.004	265.43	995.8	216.013
BPTF(R1247);BPTF(S1251);	0.0334	12.3091	4.57322	9.62521	6.63923	6.71582	16.7117	7.09711	10.52	22.26	12.95	1.86832	5.41496	5.82848	0.001284	2.2583	9.43874	0.00826	8.43206	2.33595	3.16677	1.91365	5.30315	5.46282	1.38241	5.11475	8.46277	8.8141	6.0633	7.5836	1.90084	12.5089	3.7132
BPTF(S1251);	0.0334	12.3091	4.57322	9.62521	6.63923	6.71582	16.7117	7.09711	10.52	22.26	12.95	1.86832	5.41496	5.82848	0.001284	2.2583	9.43874	0.00826	8.43206	2.33595	3.16677	1.91365	5.30315	5.46282	1.38241	5.11475	8.46277	8.8141	6.0633	7.5836	1.90084	12.5089	3.7132
BPTF(S1310);	0.0167	0.00912	6.14	0.00521	0.00923	0.00582	0.0117	25.9	123	19.7	99.9	0.00832	0.00496	0.00848	3.25	0.0083	0.00874	2.05	1.41	0.603	37.7	0.00365	0.00315	7.94	0.00241	0.00475	2.86	0.0141	0.679	0.0036	19.4	49	8.72
BPTF(S216);	183	313	166	196	168	71.6	743	286	314	544	324	146	144	269	90.2	107	29.6	102	234	198	163	95.7	308	216	50.5	4.46	213	151	210	96.8	258	647	214
BPTF(S656);	0.0167	2.14	0.00322	0.00521	0.00923	67.7	0.0117	12.2	5.29	0.0142	0.00327	14	0.00496	0.00848	0.000642	0.0083	11.7	0.00413	51.3	0.00595	7.61	0.00365	0.00315	0.00282	0.00241	0.00475	7.84	1.71	3.25	0.0036	0.000841	0.00893	0.0132
BPTF(S737);BPTF(T739);	8.8	0.00912	25.4	0.00521	0.00923	14.4	20.8	42.9	11.9	25.1	18.2	6.07	3.45	0.00848	0.000642	3.68	7.59	16.3	0.00206	5.31	7.82	4.1	15.5	3.78	4.78	4.99	15.8	15.8	18.8	0.0036	14.2	19	0.0132
BPTF(S817);	0.0167	1.08	5.28	0.00521	13.3	0.00582	6.19	17.4	0.00898	28.3	0.00327	7.99	1.32	2.52	0.000642	0.0083	0.00874	0.00413	0.00206	2.52	0.00677	0.00365	0.00315	0.00282	0.00241	0.00475	0.00277	0.0141	1.09	0.0036	0.000841	35.1	2.34
BRAF(S446);	50	49.2	8.43	1.16	10.3	77.1	0.0117	0.00711	0.00898	15.8	0.00327	46.6	4.98	17	2.02	28.3	44.1	123	41.4	22.5	27.8	41.1	26.2	46.2	34.1	59.5	32	31.5	31.7	33.6	0.000841	31.1	3.71
BRAF(T373);	44.9	5.35	45.3	8.16	35.6	68.6	0.0117	24.4	48.9	0.0142	0.00327	25.3	87.9	21.2	33.7	33.4	0.00874	150	33.9	11.1	19.2	57.7	19.8	45.8	24.1	56.4	16.5	34.3	14	17.1	29.5	0.00893	0.0132
BRAP(S117);	34.3	41.5	31.7	222	111	49.3	373	44.2	289	0.0142	86.9	44.7	113	63.3	78	39.5	48.5	39.8	50.1	0.00595	0.00677	38.7	46.7	23.6	0.00241	0.591	95.2	73.1	83.7	34.5	48.7	743	81.8
BRAT1(T745);	64.8	41.9	137	38.7	51.7	47.8	31.8	30.3	56	42.7	21.2	43.6	33.6	57.8	26.6	70.7	75.8	14.4	54.4	50.2	30.9	23.1	21.3	34.7	17.1	54.4	36.4	23.3	37.1	0.0036	41.2	44.5	16.6
BRCA1(S1542);	0.0167	0.00912	9.13	0.00521	3.68	0.00582	0.0117	22.6	0.00898	0.0142	0.00327	0.00832	0.00496	0.00848	0.000642	0.0083	0.00874	0.00413	0.00206	0.00595	0.00677	0.00365	0.00315	0.00282	0.00241	0.00475	0.00277	0.0141	0.0033	0.0036	0.000841	4.8	1.65
BRD1(S128);	0.0167	17.8	41	19.5	20.2	20.8	21.3	34.5	26.7	51.1	0.00327	0.00832	16.1	26.2	10.3	0.0083	0.00874	20.9	25.3	30.7	11.5	6.83	0.00315	19.7	0.00241	12.7	16.8	5.01	0.0033	22.1	21.3	93	55.6
BRD1(S756);	0.0167	0.00912	3.89	0.00521	2.26	0.00582	0.0117	0.00711	0.00898	0.0142	0.00327	2.09	0.00496	0.00848	0.000642	0.681	0.00874	0.00413	0.00206	2.61	0.00677	0.446	0.00315	0.00282	0.00241	0.00475	0.00277	0.0141	0.0033	0.0036	0.000841	0.00893	0.0132
BRD1(S808);	0.0334	31.7091	12.31	19.0052	12.6092	38.27	69.5	58.5	51	21.5142	66.3	0.01664	13.905	19.2085	22.15	22.78	0.01748	11.19	45.5	37.1	28	11.48	80	54	13.13	0.0095	57.3	53.7	25.5033	49.7	44.9	22.4089	50.3
BRD1(T1051);	3.2967	12.65	99.2	104.005	109.009	88.41	281.78	81.6071	141.009	287.1	143.3	0.01664	59.305	116.008	42.9006	39.41	6.51874	5.31413	85.7	17.59	17.9068	6.25365	7.62315	74.76	79	6.87475	143.8	40.1141	132.003	51.5036	123	290.3	89.2
BRD1(T1051);BRD1(S1055);	0.0167	5.35	77	104	109	86.2	273	81.6	141	234	131	0.00832	59.3	116	42.9	36.9	0.00874	0.00413	73.1	2.99	0.00677	0.00365	0.00315	65.4	56.3	0.00475	130	40.1	132	51.5	112	200	73
BRD1(T765);	0.0167	0.00912	0.00322	0.00521	0.00923	0.00582	0.0117	0.00711	0.00898	0.0142	0.00327	2.59	0.00496	0.00848	0.000642	0.0083	0.00874	0.00413	0.00206	0.00595	0.00677	0.00365	0.00315	0.00282	0.00241	0.00475	0.00277	0.0141	0.0033	0.0036	1.25	0.00893	0.0132
BRD2(M642);BRD2(S633);	21	23.2	27	0.00521	60.6	0.00582	31.3	8.65	9.19	46.6	0.00327	22.5	6.22	0.00848	6.25	27.8	61	63.6	0.00206	41.4	5.01	20.7	18.2	32.3	20.2	0.00475	41.9	50.8	36.6	0.0036	30.4	27.7	24.9
BRD2(S301);BRD2(S305);	0.0167	0.00912	14.1	0.00521	0.00923	0.00582	0.0117	58.5	0.00898	0.0142	88.2	0.00832	0.00496	0.00848	0.000642	9.36	0.00874	6.58	0.00206	14.7	54.1	0.00365	58.3	0.00282	40.8	0.00475	58.5	0.0141	17.6	0.0036	72.8	0.00893	0.0132
BRD2(T629);	0.0167	0.00912	32.8	0.00521	0.00923	0.00582	0.0117	47	0.00898	0.0142	37.4	4.15	0.00496	0.00848	5.37	24.2	9.13	56.8	0.00206	24.1	73.4	1.13	58.3	16.8	42.2	0.00475	41.2	28.5	54.8	0.0036	37.5	5.07	30.8
BRD3(K555);BRD3(M572);BRD3(S563);	0.0334	0.01824	0.00644	13.5052	23.09	13.4058	47.5	0.01422	6.76898	43.19	8.79327	0.01664	32.205	6.52848	0.001284	2.1883	0.01748	0.00826	5.08206	0.0119	0.01354	0.0073	0.0063	0.00564	0.00482	0.0095	34.98	21.98	4.9933	0.0072	168.001	10.61	4.1932
BRD3(K555);BRD3(S558);BRD3(S560);	0.0167	0.00912	7.62	0.501	0.00923	0.00582	0.0117	0.00711	0.00898	0.0142	0.00327	0.00832	0.00496	0.00848	0.000642	0.0083	0.00874	0.00413	0.00206	0.00595	0.00677	0.00365	0.00315	0.00282	0.00241	0.00475	0.00277	0.0141	0.0033	0.0036	0.000841	0.00893	1.3
BRD3(S263);	599	496	699	626	433	513	1110	514	684	992	604	573	444	753	376	366	822	304	1290	580	550	481	814	619	358	375	548	475	785	686	890	760	676
BRD3(S558);	0.8211	0.03648	23.64	0.51663	0.03692	8.40164	0.0468	24.1571	0.03592	0.0568	10.0365	0.03328	0.01984	0.03392	0.002568	5.3766	0.03496	15.1583	5.24618	4.25785	17.6068	0.0146	16.7763	2.51846	7.11723	0.019	13.9955	0.0564	29.7866	94.2072	28.8708	1.37679	19.71
BRD3(Y561);	0.0668	0.03648	9.48644	13.5156	23.1085	16.0816	47.5234	11.4642	6.78694	43.2184	18.8233	0.03328	32.2149	6.54544	0.002568	4.3866	0.03496	12.1783	10.3241	4.25785	10.1935	0.0146	16.1263	2.51846	7.11723	0.019	41.4528	22.0082	9.2766	73.8108	183.171	11.9689	15.5432
BRD4(M457);BRD4(T477);	0.0334	10.3091	8.91322	15.3052	72.7092	67.7	47.4117	51.12	49.409	0.0284	59.3	22.54	29.505	0.01696	38	63.4	23.0087	15.6041	7.89206	4.65595	32.0068	5.13365	52.86	7.57282	34.54	15.1047	30.5	28.76	10.4033	0.0072	27.7008	0.01786	17.9132
BRD4(S601);	0.0167	3.08	0.00322	0.00521	0.00923	3.22	0.0117	27.5	4.81	0.0142	0.00327	0.00832	0.00496	0.00848	6.74	2.18	0.00874	0.00413	0.00206	0.00595	0.00677	0.00365	0.00315	0.00282	6.06	0.00475	7.03	0.0141	0.0033	14.6	0.000841	0.00893	20.8
BRD4(T1080);	0.0167	0.00912	0.00322	0.00521	0.00923	0.00582	0.0117	0.00711	0.00898	0.0142	0.00327	0.00832	0.00496	0.00848	0.000642	0.0083	0.00874	0.00413	0.00206	0.00595	15.3	0.00365	10.6	8.72	17.9	0.00475	0.00277	0.0141	0.0033	7.38	0.000841	0.00893	0.0132
BRD4(T477);	0.0334	10.3091	8.91322	15.3052	72.7092	67.7	47.4117	51.12	49.409	0.0284	59.3	22.54	29.505	0.01696	38	63.4	23.0087	15.6041	7.89206	4.65595	32.0068	5.13365	52.86	7.57282	34.54	15.1047	30.5	28.76	10.4033	0.0072	27.7008	0.01786	17.9132
BRD4(T598);	0.0167	0.00912	0.00322	0.00521	0.00923	0.00582	0.0117	0.00711	0.00898	0.0142	0.00327	0.00832	0.00496	0.00848	0.000642	0.0083	0.00874	74.4	0.00206	0.00595	21.3	0.00365	137	33.8	0.00241	0.00475	0.00277	0.0141	0.0033	0.0036	0.000841	0.00893	0.0132
BRD7(M615);BRD7(M624);BRD7(S618);	15.3167	4.68912	8.35	4.90521	23.5092	4.59	28.3117	2.18711	2.80898	62.6142	8.175	4.15	3.39496	10.05	2.725	0.0166	3.09874	11.16	3.329	7.98	8.60677	2.45365	3.72315	7.15	8.76	7.54475	7.6	11.99	9.77	6.91	9.89	26.27	1.3932
BRD7(M624);BRD7(S618);	15.3167	4.68912	8.35	4.90521	23.5092	4.59	28.3117	2.18711	2.80898	62.6142	8.175	4.15	3.39496	10.05	2.725	0.0166	3.09874	11.16	3.329	7.98	8.60677	2.45365	3.72315	7.15	8.76	7.54475	7.6	11.99	9.77	6.91	9.89	26.27	1.3932
BRD7(S265);	0.0167	0.00912	0.00322	0.00521	0.00923	0.00582	0.0117	0.00711	0.00898	4.37	0.00327	0.00832	0.00496	0.00848	0.000642	0.0083	0.00874	0.00413	0.00206	0.00595	0.00677	0.00365	0.00315	0.00282	0.00241	0.00475	0.00277	0.0141	0.0033	0.0036	0.000841	6.27	0.0132
BRD7(S279);	155	127	0.00322	0.00521	0.00923	0.00582	0.552	0.00711	0.00898	0.0142	0.00327	0.00832	0.00496	12.1	0.569	0.0083	41.1	102	1.09	106	52.7	72.6	156	0.00282	234	2.44	0.307	0.0141	14.1	0.0036	0.000841	0.00893	0.0132
BRD8(S582);BRD8(S585);	0.0167	0.00912	0.00322	0.00521	0.00923	0.00582	0.0117	4.1	0.00898	0.0142	0.00327	2.19	0.00496	0.00848	0.000642	0.0083	0.00874	0.00413	0.00206	0.00595	6.38	0.00365	8.35	0.00282	4.38	0.00475	0.00277	9.31	0.0033	9.85	0.000841	0.00893	0.0132
BRD8(S637);BRD8(S641);	0.0167	0.00912	0.00322	0.00521	0.00923	0.00582	0.0117	0.939	0.00898	0.0142	0.00327	0.00832	0.00496	0.00848	0.000642	0.0083	0.00874	0.00413	0.00206	0.00595	0.00677	0.00365	0.00315	0.00282	0.00241	0.00475	0.00277	0.0141	0.0033	0.0036	0.000841	0.00893	0.0132
BRD9(S588);	45.4	33.4	72	91.6	49.8	127	43.3	97.3	5.55	2.59	0.00327	37.6	35.5	58.4	34.4	81.3	32.3	71	64.9	50.2	74.5	25.4	37.5	33.4	71.4	84.1	149	67.8	140	105	13.4	0.00893	46.8
BRF1(S351);BRF1(S358);	2.44	1.42	0.00322	0.00521	0.00923	3.59	0.0117	0.00711	4.26	56.8	2.44	2.45	0.00496	0.00848	0.000642	0.0083	4.58	7.92	2.08	4.11	2.5	5.73	3.51	0.00282	0.00241	0.00475	2.37	3.17	6.59	0.0036	0.000841	1.8	8.94
BRF1(S553);	0.0167	0.00912	0.00322	0.00521	0.00923	0.00582	0.0117	0.00711	0.00898	0.0142	0.00327	0.00832	0.00496	0.00848	0.000642	0.0083	0.00874	2.23	0.00206	1.4	2.04	0.00365	8.28	16.4	0.00241	3.04	0.00277	0.0141	0.0033	0.0036	0.000841	0.00893	0.0132
BRF1(T355);	4.88	4.42	9.4	8.51	0.00923	12.8	0.0117	21.9	1.46	0.0142	2.17	1.68	0.00496	0.00848	0.000642	10.2	11.9	17.4	15.3	12.5	12.2	2.49	15.6	6.96	4.93	7.53	15.3	7.58	11.6	2.15	6.93	0.00893	14.6
BRF2(S376);	0.0167	0.00912	0.00322	0.00521	5.3	7.17	0.0117	0.00711	0.00898	0.0142	0.779	6.23	0.00496	0.00848	0.000642	0.0083	1.71	6.91	3.84	5.55	7.11	0.00365	2.99	4.26	5.14	2.79	5.68	6.07	5.55	0.0036	0.000841	0.00893	0.0132
BRIP1(S1029);	0.0167	2.12	0.00322	0.00521	0.00923	0.00582	7.69	12.5	2.59	2.92	0.00327	0.00832	0.00496	0.00848	0.000642	0.0083	0.00874	0.00413	0.00206	0.00595	0.00677	0.00365	0.00315	0.00282	0.00241	0.00475	0.00277	0.0141	0.0033	0.0036	3.68	3.28	0.0132
BRPF1(S111);	0.0167	0.00912	11.3	0.00521	0.00923	0.00582	0.0117	21.7	0.00898	0.0142	14.9	1.33	0.00496	0.00848	0.000642	4.56	3.23	15.5	0.00206	12.3	21.3	0.00365	11.8	1.25	8.19	0.00475	16.1	0.0141	22.8	0.0036	15.2	11.8	0.0132
BRPF1(S460);BRPF1(S462);	92.18	4.40824	0.00966	0.01563	0.02769	8.37164	0.0351	6.85422	0.02694	0.0426	0.00981	0.02496	0.01488	0.02544	0.001926	9.1266	0.02622	10.3083	0.00618	10.6559	11.7135	8.4073	61.57	22.8228	4.34482	0.01425	12.9055	3.6782	16.8066	19.1072	0.002523	0.02679	36.5264
BRPF1(S82);	105	0.895	0.00322	0.00521	0.00923	5.92	0.0117	38.4	1.95	0.0142	3.68	0.00832	0.00496	0.00848	0.000642	1.25	3.8	17.9	0.00206	7.93	0.00677	0.00365	85.7	17.6	0.00241	1.85	0.00277	0.0141	0.0033	0.0036	0.000841	0.00893	9.02
BRPF1(S860);	4.3767	14.9091	10.7032	0.01042	0.01846	10.1058	0.0234	12.633	0.01796	0.0284	3.37327	0.01664	0.00992	0.01696	1.72064	24.01	6.73874	14.5041	16.56	14.23	14.7068	0.0073	33.02	10.28	4.50241	18.1048	18.91	1.9641	10.48	13.13	9.84084	3.24893	48.5
BRPF1(S917);	0.0167	0.00912	0.00322	0.00521	0.00923	0.00582	0.0117	17	0.00898	0.0142	0.00327	0.00832	0.00496	0.00848	0.000642	0.0083	0.00874	0.00413	0.00206	0.00595	6.25	0.00365	5.89	0.00282	0.724	0.00475	0.00277	0.0141	0.0033	0.0036	1.09	0.00893	0.0132
BRPF1(T858);	7.5067	27.9091	24.3	0.01042	0.01846	40.2	0.0234	19.59	0.01796	0.0284	3.37327	4.69832	0.00992	8.43848	3.76	38.71	28.0087	32.3041	31.36	23.73	25.1068	0.0073	49.82	18.48	6.44241	17.4047	36.01	40.85	21.44	19.02	9.84084	3.24893	82.5
BRPF3(S900);	81.6	7.27	0.502	13.3	4.12	22.6	6.12	4.57	5.44	0.0142	3.58	14.8	21.2	56.3	4.73	39.8	8.62	27.5	4.02	5.11	36.8	19.2	53.3	2	49	30	1.72	2.87	67.5	44.6	3.87	0.753	4.57
BTAF1(M92);BTAF1(S90);	44.3	5.7	2.4	0.00521	10.5	0.00582	0.0117	0.00711	0.00898	8.96	0.00327	10.1	5.24	2.92	1.64	3.5	0.00874	0.00413	0.00206	15	0.00677	6.33	4.6	8.61	1.37	0.00475	0.824	0.0141	0.0033	0.0036	0.625	1.89	0.0132
BTF3(T28);	31.2	9.89	0.00322	0.00521	6.24	31.2	0.0117	10.8	0.00898	0.0142	0.00327	0.00832	15.1	19.3	0.000642	6.45	20.6	0.00413	40.2	0.00595	29.5	0.00365	0.00315	0.00282	0.00241	26.7	0.00277	0.0141	22.4	15.8	6.67	0.00893	0.0132
BTK(T552);	30.8	14.6	0.00322	0.00521	66.5	29.7	332	0.00711	0.00898	0.0142	0.00327	12.3	0.00496	31.1	8.73	22	24	6.79	16	1.64	0.00677	58.1	0.00315	10.2	11.6	22	0.00277	0.0141	0.0033	0.0036	0.000841	0.00893	0.0132
BTK(Y551);	0.0167	5.95	3.38	0.00521	46.4	12.6	236	0.00711	0.00898	0.0142	0.00327	5.1	0.00496	23.3	22.5	14.7	30.4	0.00413	7.97	5.87	5.62	0.00365	0.00315	12.7	7.31	29	10.6	0.0141	0.0033	0.0036	0.000841	0.00893	0.0132
BUD13(S184);BUD13(S185);BUD13(T187);	0.0167	0.00912	9.01	0.00521	2.3	0.00582	0.0117	13.6	23.5	0.0142	8.4	0.00832	0.00496	0.00848	2.42	1.6	0.00874	0.00413	5.87	0.00595	0.00677	0.00365	0.00315	0.00282	9.9	0.00475	17.8	9.5	0.0033	0.0036	15.3	4.56	0.0132
BUD13(S197);BUD13(S201);	26.0167	191.009	142.003	181.005	117.009	166.006	333.012	163.007	265.009	148.014	188.003	39.0083	166.005	129.008	119.001	97.1083	0.01748	64.5041	234.002	156.006	164.007	41.0037	197	168.003	94.0024	0.0095	187.003	142.014	134.003	215.004	208.001	40.9089	221.013
BUD13(S271);	0.0167	0.00912	0.00322	0.00521	0.00923	0.00582	0.0117	12	0.00898	0.0142	0.00327	0.00832	0.00496	0.00848	0.000642	0.0083	4.16	10.6	0.00206	2.75	0.00677	0.00365	5.38	9.85	0.00241	0.00475	0.00277	0.0141	0.0033	6.07	0.338	0.00893	6.77
BUD13(S325);	208	85.6	143	145	142	144	196	108	142	251	99.1	80.1	100	146	84.8	107	216	170	123	120	103	79.3	93.3	117	92.9	125	125	92.3	154	188	161	142	163
BUD13(S391);	0.0167	0.00912	14.4	0.00521	3.83	9.6	0.0117	0.00711	0.00898	61.7	0.00327	0.00832	0.00496	23.4	43.2	0.0083	0.00874	6.49	0.00206	0.00595	0.00677	994	25	0.00282	0.00241	215	0.00277	0.0141	25.5	0.0036	6.61	42.8	10.3
BUD13(T135);BUD13(S139);	0.0167	73.4	59.9	144	40.2	81.7	154	116	227	14.5	150	8.6	156	34.4	18.5	15.5	0.00874	0.00413	8.42	27.8	32.8	8.77	15.6	33.6	86.6	0.00475	40.4	21.6	32.9	73.4	139	0.00893	113
BUD13(T147);BUD13(S151);	0.0167	90.8	93.1	138	131	107	184	127	223	30.3	161	4.14	131	13.6	49.4	141	0.00874	15.8	99.1	27.8	38.8	0.00365	16.6	38.4	85	0.00475	230	61.8	8.39	259	162	14.7	300
BUD13(T159);BUD13(S163);	106	98.5	167	135	86.1	123	266	155	207	40.2	111	26.7	95	89.1	95.6	83.2	77.9	62	108	106	158	32.6	118	133	137	0.00475	166	60	129	103	205	0.00893	103
BUD13(Y320);	208	85.6	143	145	142	144	196	108	142	251	99.1	80.1	100	146	84.8	107	216	170	123	120	103	79.3	93.3	117	92.9	125	125	92.3	154	188	166	142	163
BYSL(M93);BYSL(S98);	95.1634	0.03648	112.56	169.39	175.918	301.7	138.323	87.59	47.909	146.028	69.7633	81.9183	87.5	140.76	28.27	55.91	69.9887	206.684	161.5	33.926	109.49	29.3073	78.082	132.51	31.42	85.8095	133.88	108.69	112.89	182.52	111.26	29.5079	81.8632
BYSL(S98);	95.1634	0.03648	112.56	169.39	175.918	301.7	138.323	87.59	47.909	146.028	69.7633	81.9183	87.5	140.76	28.27	55.91	69.9887	206.684	161.5	33.926	109.49	29.3073	78.082	132.51	31.42	85.8095	133.88	108.69	112.89	182.52	111.26	29.5079	81.8632
BZW2(S414);	28.25	24.96	4.49322	14.9052	31.27	24.4058	26.2117	0.01422	20.709	10.74	1.50327	0.36232	12.805	25.07	8.33064	0.0166	7.06874	24	21.0021	11.79	14.342	5.75	0.69915	22.76	7.20241	34.76	7.01277	10.8141	12.81	0.0072	1.59084	21.52	14.3
BZW2(S414);BZW2(S412);	26.2	18.2	4.49	14.9	28.2	24.4	26.2	0.00711	20.7	5.68	1.5	0.00832	12.8	18	8.33	0.0083	7.06	11.7	21	8.27	13.9	4.19	0.696	16.7	7.2	31.6	7.01	10.8	8.33	0.0036	1.59	17.1	13.6
C10orf11(S152);	1.2867	55.8	32.4032	139.86	214.9	208.6	112.012	80.2	431.86	69.8142	129.6	165.008	419.9	153.52	90.8	75	30.8087	88.3041	243.1	89.8059	25.2068	122.004	135.003	1.06282	49.0024	4.36475	133.9	210.014	22.9033	596	85.7	61.2089	76.176
C10orf11(S152);C10orf11(S153);	0.0167	44.9	0.00322	5.86	17.9	32.6	0.0117	19.2	8.86	0.0142	24.6	0.00832	47.9	0.52	17.7	13.1	0.00874	0.00413	14.1	0.00595	0.00677	0.00365	0.00315	0.00282	0.00241	0.00475	3.9	0.0141	0.0033	103	10.5	0.00893	0.976
C10orf47(S179);	106.4	75	35	82.9	0.01846	133.1	113.4	94.7	2.58898	172.24	22.4033	39.3083	78.93	34.28	6.87064	7.1983	35.2	12.4	62.9	9.59	2.75677	147	105.2	12.91	30.7	99.7	23.92	143.4	38.1	555	69.97	44.7089	264.6
C10orf47(T45);	10	0.607	97.3	12.4	0.00923	107	9.21	6.18	4.66	120	20.1	41.3	7.44	41.8	21.9	4.34	0.00874	0.00413	71	0.00595	2.23	5.96	5.19	0.00282	2.86	2.45	65.7	41.1	54.6	42.3	0.000841	0.00893	25.5
C10orf54(S235);	349.533	159.087	440.876	179.4	29.7569	225.212	5.6685	584.174	608.188	133.657	549.607	928.78	588.21	331.317	1426.9	534.77	11.9937	174.408	125.366	13.4919	122.494	646.46	34.6963	200.478	37.0172	629.1	92.3183	77.9064	117.02	69.9216	140.473	324.718	94.2996
C10orf54(S248);	1192.92	353.918	219.276	322.41	181.828	134.332	155.105	137.304	809.088	781.743	494.007	1011.28	696.41	558.517	743.2	791.67	151.035	447.608	102.286	7.1819	14.9271	1117.86	60.3163	174.848	97.4148	1170.3	40.4183	78.9782	45.3132	37.5144	112.102	438.418	84.5564
C10orf54(S264);	0.0167	6.55	0.00322	0.00521	0.00923	20	0.0117	43.4	0.00898	0.0142	0.00327	53.3	8.65	5.19	63.9	8.01	9.12	7.49	0.00206	3.02	12	60.6	1.44	0.00282	0.00241	65	0.00277	0.0141	0.0033	40.6	0.000841	0.00893	0.0132
C10orf54(S280);C10orf54(S298);	0.0334	0.01824	18.0032	0.01042	0.01846	0.01164	0.0234	15.76	0.01796	0.0284	24.0033	2.05832	7.23496	0.01696	218.05	95.5	0.01748	1.30413	0.00412	0.0119	0.01354	0.0073	1.92315	0.00564	0.00482	0.35475	0.92677	0.0282	0.0066	0.7926	1.41084	0.01786	0.0264
C10orf54(S298);	0.0334	0.01824	18.0032	0.01042	0.01846	0.01164	0.0234	15.76	0.01796	0.0284	24.0033	2.05832	7.23496	0.01696	218.05	95.5	0.01748	1.30413	0.00412	0.0119	0.01354	0.0073	1.92315	0.00564	0.00482	0.35475	0.92677	0.0282	0.0066	0.7926	1.41084	0.01786	0.0264
C11orf84(S148);	30.9167	61.6091	296.5	72.6	61.6	84.22	158.9	128.3	139.5	106.9	85.81	3.03832	66.8	48.2	23.08	6.2983	34.0087	0.00826	123.1	59.8	20.1068	0.0073	49.3031	62.83	64.4	8.18475	162.1	25.7141	70.94	91.1	191.5	125.7	177.1
C11orf84(S148);C11orf84(S154);	30.9	61.6	248	57.2	50.8	74.9	140	109	126	37.9	77.2	3.03	55.4	32.7	20.8	6.29	34	0.00413	113	46.8	20.1	0.00365	49.3	61.1	57.5	0.00475	152	25.7	68.1	78.9	171	86.9	133
C11orf84(S248);C11orf84(T253);	0.0334	0.62312	77.09	0.01042	2.28923	0.01164	0.0234	38.5071	0.01796	0.0284	34.04	0.01664	0.00992	0.01696	0.001284	3.0483	0.01748	8.79413	0.00412	7.53595	12.6068	0.0073	10.1031	3.44282	27.3024	0.0095	35.4028	8.1941	19.8033	0.0072	65.44	27.8089	15.5132
C11orf84(S308);	46.1	75.9	213	82.5	106	75.6	158	163	129	65.2	103	0.00832	0.00496	0.00848	0.000642	0.0083	0.00874	47.1	133	44.5	0.00677	0.00365	65.4	62	73.2	59	100	65.4	0.0033	214	370	0.00893	169
C11orf84(S82);	0.346	0.00912	12.3	9.76	5.9	7.92	0.0117	7.12	1.18	2.26	0.00327	0.00832	2.09	0.00848	0.000642	0.0083	0.00874	6.79	2.97	3.16	0.45	0.00365	1.62	1.21	0.76	2.55	3.44	0.0141	0.0033	13.6	8.33	1.49	10.3
C11orf96(S399);	1.02	23.9	0.00322	3.13	0.00923	2.77	0.0117	3.15	0.00898	0.0142	0.00327	20.7	4.62	3.56	9.6	5.84	3.73	2.35	5.24	1.82	1.14	10.8	2.88	1.71	11.1	14.1	4.68	4.58	3.99	20.1	0.000841	0.00893	0.0132
C12orf43(S179);	2.65	0.00912	19.3	11.4	4.88	0.00582	6.2	48.4	5.82	0.0142	16.6	2.3	0.00496	0.00848	0.000642	10.3	8.22	34.7	1.03	22.4	28.1	1.15	28.1	11.8	21.8	0.00475	37.3	8.54	23.2	0.0036	34.3	0.00893	2.3
C12orf51(S1073);	2.28	0.00912	7.43	27.2	0.00923	5.83	0.0117	2.42	16.1	10.1	4.54	0.00832	26.3	0.00848	10.7	8.17	0.00874	0.00413	0.00206	0.00595	0.00677	0.00365	0.00315	2.65	0.00241	36.5	0.00277	0.0141	0.0033	23	2.8	22.1	17.7
C12orf51(S1137);	0.0167	0.00912	1.7	6.39	0.00923	0.00582	0.0117	0.881	0.00898	0.0142	0.00327	0.00832	1.75	0.00848	3.21	0.0083	0.00874	2.75	0.00206	0.00595	0.00677	0.00365	0.00315	0.00282	1.79	3.42	0.00277	0.0141	0.0033	1.08	0.000841	0.00893	0.888
C14orf118(M28);C14orf118(S31);	10.1167	4.86912	11.8032	0.01042	5.37923	1.30582	0.0234	25.9071	0.01796	0.0284	5.00327	0.01664	0.00992	0.01696	0.001284	4.3583	5.59874	30.6	4.22	1.80595	20.0068	0.0073	10.8032	5.84	1.80241	0.94375	3.27277	0.0282	7.951	0.0072	5.39084	0.01786	0.0264
C14orf118(S31);	10.1167	4.86912	11.8032	0.01042	5.37923	1.30582	0.0234	25.9071	0.01796	0.0284	5.00327	0.01664	0.00992	0.01696	0.001284	4.3583	5.59874	30.6	4.22	1.80595	20.0068	0.0073	10.8032	5.84	1.80241	0.94375	3.27277	0.0282	7.951	0.0072	5.39084	0.01786	0.0264
C14orf118(S86);C14orf118(S88);	8.2767	9.95912	0.00644	0.01042	0.01846	0.01164	11.3117	0.79611	4.849	0.0284	26.2	4.75832	0.00992	0.01696	0.001284	18.2083	0.01748	0.00826	0.00412	0.0119	0.01354	4.52365	0.0063	2.31282	0.00482	7.48475	0.00554	0.0282	0.0066	0.0072	12.1	0.01786	0.0264
C14orf118(S86);C14orf118(S88);C14orf118(M92);	0.0167	0.00912	0.00322	0.00521	0.00923	0.00582	11.3	0.00711	4.09	0.0142	16.1	0.00832	0.00496	0.00848	0.000642	0.0083	0.00874	0.00413	0.00206	0.00595	0.00677	0.00365	0.00315	0.00282	0.00241	0.00475	0.00277	0.0141	0.0033	0.0036	6.34	0.00893	0.0132
C14orf43(S461);	133.14	137.08	54.12	1.11042	14.9185	57.8058	94.3917	250.39	178.32	0.0426	330.5	154.208	0.01488	45.917	179.44	292.71	265.15	362.59	75.2	150.16	181.46	163.62	241.03	179.02	145.34	229.05	441.9	265.56	139.27	0.0108	260.51	3.43786	183.08
C14orf43(S700);	3.3567	2.04912	9.69322	0.01042	0.64623	0.01164	0.0234	5.89711	4.30898	0.0284	35.64	0.69832	1.98496	0.01696	0.001284	8.3	0.01748	15.6041	0.00412	2.35595	5.77677	0.0073	1.73315	0.94182	7.36241	0.48475	16.3028	1.5641	8.8433	0.0072	24.8008	15.4089	2.1732
C14orf43(S709);	48	55.261	15.54	31.1	63.1	86.2	19.86	16.65	48.2	55.9142	32.7	125.8	40.9	117.8	38.3	49.102	20.4087	199.2	32.5	54.27	10.65	124.3	22.25	40.5	19.77	186.3	36.98	87.5	33.81	52.43	53.5	52.1	21.11
C14orf43(S996);	0.0167	22.1	7.71	0.00521	0.00923	10.6	0.0117	10.5	0.00898	0.0142	0.00327	3.45	0.00496	0.00848	12.9	22.9	0.00874	0.00413	8.49	0.191	0.00677	0.00365	0.00315	8.84	1.5	0.522	6.19	7.69	0.0033	37.8	0.000841	0.00893	0.0132
C14orf43(T698);	18.9734	56.8582	15.4164	12.9156	38.6555	56.3175	14.7351	7.35422	132.209	0.0568	177.14	100.607	23.1899	96.8254	18.2019	57.0083	20.4262	201.608	18.1062	51.0619	9.75354	96.8109	19.4363	31.7446	23.7648	144.489	47.3055	71.1782	34.5466	1.1408	68.7808	101.309	42.4732
C14orf43(T698);C14orf43(M711);	18.9567	56.8491	15.4132	12.9104	38.6462	56.3116	14.7234	7.34711	28.209	0.0426	53.14	100.598	23.185	96.817	18.2013	57	20.4175	201.604	18.1041	51.056	9.74677	96.8073	19.4332	31.7418	23.7624	144.485	47.3028	71.1641	34.5433	1.1372	66.6008	50.3089	14.5732
C14orf43(T698);C14orf43(M711);C14orf43(S700);C14orf43(T715);	0.0167	0.00912	0.00322	0.00521	0.637	0.00582	0.0117	0.00711	0.00898	0.0142	0.54	0.00832	0.00496	0.00848	0.000642	1.9	0.00874	0.00413	0.00206	0.00595	0.00677	0.00365	0.00315	0.00282	0.00241	0.00475	0.00277	0.0141	0.0033	0.0036	0.000841	0.00893	0.0132
C14orf43(T698);C14orf43(T704);C14orf43(S718);	0.0167	0.00912	0.00322	0.00521	0.00923	0.00582	0.0117	0.00711	104	0.0142	124	0.00832	0.00496	0.00848	0.000642	0.0083	0.00874	0.00413	0.00206	0.00595	0.00677	0.00365	0.00315	0.00282	0.00241	0.00475	0.00277	0.0141	0.0033	0.0036	2.18	51	27.9
C14orf43(T704);	15.6167	54.8091	5.72322	12.9052	38.0092	56.3058	14.7117	1.45711	127.9	0.0284	141.5	99.9083	21.205	96.8085	18.2006	48.7083	20.4087	186.004	18.1021	48.706	3.97677	96.8036	17.7032	30.8028	16.4024	144.005	31.0028	69.6141	25.7033	1.1336	43.98	85.9	40.3
C14orf49(S685);	17.9	13.4	10.6	0.00521	5.74	0.00582	15.4	7.95	5.91	10	0.00327	1.9	2.09	17.7	20.7	6.77	0.00874	1.94	0.00206	16.6	2.17	14.9	0.00315	6.42	0.746	0.00475	0.00277	0.676	0.0033	0.0036	9.02	8.43	0.0132
C14orf93(K221);C14orf93(S224);	0.0167	3.39	1.97	0.00521	1.29	3.8	7.83	0.597	7.07	6.86	0.00327	0.00832	0.00496	0.00848	0.377	0.754	2.04	0.00413	1.56	0.00595	5.27	0.00365	0.00315	0.00282	0.0776	0.00475	3.33	5.21	3.48	0.0036	1.55	4.04	1.07
C15orf39(K294);C15orf39(S297);	2.62	2.23	7.32	0.00521	5.09	10.4	9.54	0.00711	24.1	0.0142	0.00327	0.00832	1.18	0.00848	0.000642	2.05	3.84	8.93	0.00206	0.00595	8.98	1.41	9.9	0.00282	4.96	5.36	9.18	3.3	0.574	0.0036	6.65	0.00893	0.0132
C15orf39(S203);	0.0167	2.15	7.72	3.03	8.81	6.89	0.0117	9.07	0.00898	0.0142	4.37	0.00832	4.6	0.00848	5.85	0.0083	8.02	8.87	0.00206	1.49	0.00677	0.818	3.72	0.00282	0.00241	3	8.58	0.0141	0.0033	0.0036	3.77	0.00893	0.0132
C16orf54(R189);C16orf54(S194);	364.2	128.5	148.8	231.93	78.18	167.53	67.5117	134.7	392	322.4	101.903	83.67	122.75	215.5	114.38	211.1	164.6	200.1	155.9	67.17	74.5	100.3	99.2	118.2	58.16	300.7	131.09	150.88	111.3	46.6036	129.2	951.63	41.161
C16orf54(S194);	364.2	128.5	148.8	231.93	78.18	167.53	67.5117	134.7	392	322.4	101.903	83.67	122.75	215.5	114.38	211.1	164.6	200.1	155.9	67.17	74.5	100.3	99.2	118.2	58.16	300.7	131.09	150.88	111.3	46.6036	129.2	951.63	41.161
C16orf54(T116);	136	64.3	63.9	62.5	45	109	84.7	42.7	184	5.04	20	19.5	56.6	49.3	36.8	55.9	137	42.4	104	24.7	73.5	13.8	17.1	41.4	39.4	51.5	50.7	46.6	35.1	10.9	47.7	11	0.0132
C16orf86(S313);	0.0167	0.00912	2.35	0.00521	0.00923	5.25	0.0117	4.24	0.00898	0.0142	5.31	0.00832	0.641	0.00848	0.000642	0.0083	0.00874	0.00413	0.957	0.477	1.11	0.00365	1.28	1.38	2.79	0.00475	5.66	4.25	0.0033	0.0036	7.52	0.00893	0.0132
C16orf88(S42);	0.0167	0.00912	0.774	0.00521	0.00923	0.00582	0.0117	0.00711	0.00898	0.0142	0.00327	0.00832	0.00496	0.00848	0.000642	0.0083	0.00874	0.00413	0.00206	3.24	5.7	0.00365	2.03	0.00282	2.22	0.00475	5.11	0.0141	0.0033	0.0036	9.78	0.00893	0.0132
C17orf56(S351);	0.0167	0.00912	1.95	4.22	0.00923	0.00582	0.0117	14.3	0.00898	0.0142	0.00327	0.00832	0.00496	0.00848	15.2	0.0083	0.00874	0.00413	0.00206	0.00595	0.00677	0.00365	0.00315	0.00282	0.00241	0.00475	0.00277	0.0141	0.0033	3.64	0.000841	0.00893	0.0132
C17orf59(S173);	3.04	2.09	5.13	0.00521	4.5	1.53	6.74	4.74	6.91	6.25	13.7	3.53	0.00496	3.64	2	6.31	8.81	2.42	5.79	7.47	7.29	2.44	5.48	4.7	9.54	11.3	6.88	7.99	6.09	0.0036	6.31	2.68	6.74
C17orf59(T196);	4.84	0.44	1.2	0.00521	0.00923	25.9	0.0117	0.00711	0.00898	0.0142	0.00327	0.00832	0.00496	8.03	0.000642	4.62	1.9	3.9	5.28	4.35	6.27	0.00365	5.88	3.53	6.32	5.06	2.96	16.3	3.8	0.0036	0.000841	0.00893	0.0132
C17orf59(T87);	6.88	7.12	0.00322	0.00521	0.00923	0.00582	0.0117	6.72	0.00898	0.0142	0.00327	37.1	20.5	13.6	46.9	40.5	0.00874	8.57	0.00206	1.74	0.723	32.9	1.97	5.3	5.45	25.2	0.672	0.0141	0.0033	9.42	0.000841	0.00893	0.0132
C17orf62(S168);	8.34	0.00912	29.4	1.61	41.9	11.3	0.0117	0.686	33.8	41.3	0.00327	40.9	21.6	27.7	33.2	10.7	0.00874	91.7	0.83	6.69	4.78	26.5	0.628	18.8	5.67	28.7	1.89	0.0141	0.0033	0.0036	7	10	9.41
C17orf75(S76);	0.0167	0.00912	0.00322	0.00521	0.00923	4.23	0.0117	2.39	0.00898	0.0142	0.00327	0.00832	0.00496	0.00848	2.31	1.09	0.00874	5.54	0.00206	0.00595	0.00677	0.925	1.81	1.18	5.19	6.34	1.77	0.0141	0.0033	0.0036	1.89	0.00893	0.0132
C17orf85(S209);	0.0334	9.21912	5.40322	16.39	25.598	14.6058	8.1017	4.71711	8.45898	10.9142	6.01327	10.8083	7.90496	0.01696	5.09064	4.1983	0.01748	1.06413	7.08206	28.0059	34.9068	0.0073	5.08315	11.2028	16.4024	11.5047	7.58277	12.1141	25.1033	7.1436	0.001682	0.01786	3.7432
C17orf85(S209);C17orf85(S210);C17orf85(T232);	0.0167	0.00912	0.00322	3.89	0.998	0.00582	8.09	0.00711	0.00898	0.0142	0.00327	0.00832	0.00496	0.00848	0.000642	0.0083	0.00874	0.00413	0.00206	0.00595	0.00677	0.00365	0.00315	0.00282	0.00241	0.00475	0.00277	0.0141	0.0033	0.0036	0.000841	0.00893	0.0132
C17orf85(S209);C17orf85(S225);C17orf85(S226);	0.0167	9.21	5.4	12.5	24.6	14.6	0.0117	4.71	8.45	10.9	6.01	10.8	7.9	0.00848	5.09	4.19	0.00874	1.06	7.08	28	34.9	0.00365	5.08	11.2	16.4	11.5	7.58	12.1	25.1	7.14	0.000841	0.00893	3.73
C17orf85(S25);	57.5334	70.9182	67.2	163.81	66.3185	78.8116	82.0234	56.5371	102.718	7.8026	51.8333	40.1166	50.1099	44.617	48.1013	68.6166	91.6175	74.9083	45.8041	13.6249	24.2668	18.211	48.4631	21.1956	64.1624	50.9095	92.24	54.5282	54.7066	107.704	65.6308	0.03572	58.7264
C17orf85(S30);	0.0167	0.00912	0.00322	0.00521	0.00923	0.00582	0.0117	0.00711	0.00898	0.0142	0.00327	0.00832	0.00496	0.00848	0.000642	0.0083	0.00874	0.00413	0.00206	0.00595	0.705	0.00365	3.26	0.00282	0.00241	0.00475	0.00277	0.0141	0.0033	0.0036	0.000841	0.00893	0.0132
C18orf25(S66);	128	384	97.7	74.1	11.2	88.6	0.0117	341	67.7	0.0142	195	64.5	137	19	175	151	261	109	188	270	203	111	345	321	132	349	266	91.5	105	32.3	113	0.00893	216
C18orf25(S67);C18orf25(S69);	30.8	19.8	43.7	105	29.7	80.1	102	54.6	142	0.0142	9.61	54.6	114	40.2	93	40.4	15.6	9.89	0.00206	42.4	37.9	19.1	49.4	29.8	47	0.00475	11.5	1.46	41.9	14.2	17.2	27.1	84.5
C19orf24(S120);	169	88	162.8	109.52	219.8	96.14	363	109.007	6.52	269.7	3.92	678.2	166.46	242.86	248.9	150.79	18.8087	269.004	30.86	123.4	97.3068	401.3	239.003	64.46	5.925	743.4	187.15	745.549	168	407	146.001	217.7	29.82
C19orf24(Y103);	169.1	87.35	161.62	108.8	219	94.37	363	109.007	9.87	269.7	4.33	677.3	165.67	242.61	246.2	151.88	20.0087	343.4	29.88	123	97.3068	401.2	239.003	64.02	5.025	742.5	189.98	745.549	166.85	406	146.001	217.7	29.82
C19orf43(S114);	22.5	10.2	4.67	8.69	19	5.97	0.0117	28.3	21.4	110	0.00327	88.9	36.5	34.3	40.2	41.8	5.95	26	3.19	6.63	2.08	40.8	3.94	3.01	7.41	25.5	0.00277	1.46	9.44	0.0036	3.79	1.18	38.2
C19orf47(T269);	2.05	0.00912	1.86	0.00521	0.00923	1.57	3.47	3.05	2.18	1.27	4.41	2.59	0.00496	0.00848	0.000642	2.68	0.00874	8.14	0.00206	4.87	6.29	0.00365	2.69	3.43	0.00241	4.88	4.99	5.23	16.3	0.0036	4.76	0.00893	0.0132
C1orf144(S105);	193.8	110.3	50.8032	133.005	0.01846	77.1058	0.0234	0.01422	0.01796	0.0284	185.003	226.7	138.005	94.05	261.001	374.55	5.87874	148.3	172.68	59.4059	21.6068	280.8	153.88	121.7	100.2	370.5	147	78.84	67.46	595.45	0.001682	0.01786	0.0264
C1orf144(S37);	0.0334	0.01824	0.00644	0.01042	0.01846	0.01164	0.0234	0.01422	0.01796	0.0284	0.00654	0.01664	0.00992	0.01696	0.001284	0.0166	0.01748	96.6	0.00412	101.8	37.2	0.0073	65.2	2.65282	92.1	0.0095	21.8028	0.0282	6.1733	0.0072	0.001682	0.01786	0.0264
C1orf144(S51);	2.4	1.98	37.8	0.00521	14.6	0.00582	0.0117	63.7	0.00898	0.0142	65.9	2.35	0.00496	0.00848	0.000642	38.6	5.02	67	0.00206	55.6	36	0.00365	35.3	6.31	65.9	0.00475	67.2	1.05	75.3	0.0036	71.8	4.8	6.36
C1orf150(S80);C1orf150(S81);	0.0167	0.00912	0.00322	0.00521	0.00923	0.00582	0.0117	0.00711	0.00898	0.0142	12.3	0.00832	0.00496	0.00848	0.000642	0.0083	0.00874	1.12	0.00206	0.00595	0.00677	4.74	3.74	0.00282	0.00241	0.00475	0.00277	8.89	0.0033	0.0036	0.000841	0.00893	0.0132
C1orf150(S84);	0.0167	0.00912	0.00322	0.00521	0.00923	0.00582	4.69	0.00711	0.00898	0.0142	2.67	0.00832	0.00496	0.00848	0.000642	0.0083	0.00874	4.64	0.00206	0.00595	0.00677	0.00365	2.64	0.00282	0.00241	0.00475	0.00277	0.0141	0.0033	0.0036	0.000841	0.00893	0.0132
C1orf174(K161);C1orf174(M179);C1orf174(M193);C1orf174(S189);	0.1169	1.16472	32.4197	0.03647	5.53538	0.04074	5.2302	53.5813	0.06286	0.0994	24.8164	0.05824	0.03472	0.05936	1.26385	14.4715	0.06118	24.8265	0.01442	3.25975	32.1403	2.9719	40.2463	0.01974	27.6748	0.03325	6.55385	0.0987	32.9099	0.0252	54.1525	0.06251	0.0924
C1orf174(K161);C1orf174(S189);	0.1169	1.16472	32.4197	0.03647	5.53538	0.04074	5.2302	53.5813	0.06286	0.0994	24.8164	0.05824	0.03472	0.05936	1.26385	14.4715	0.06118	24.8265	0.01442	3.25975	32.1403	2.9719	40.2463	0.01974	27.6748	0.03325	6.55385	0.0987	32.9099	0.0252	54.1525	0.06251	0.0924
C1orf174(S140);C1orf174(S145);	0.0167	0.00912	3.62	0.00521	0.00923	0.00582	0.0117	126	0.00898	0.0142	0.00327	0.00832	7.78	0.00848	48.4	9.54	0.00874	0.00413	11	0.00595	0.00677	0.00365	0.00315	0.00282	0.00241	0.00475	0.00277	0.573	11.2	5.65	9.39	0.00893	80.3
C1orf174(S189);	0.1169	1.16472	32.4197	0.03647	5.53538	0.04074	5.2302	53.5813	0.06286	0.0994	24.8164	0.05824	0.03472	0.05936	1.26385	14.4715	0.06118	24.8265	0.01442	3.25975	32.1403	2.9719	40.2463	0.01974	27.6748	0.03325	6.55385	0.0987	32.9099	0.0252	54.1525	0.06251	0.0924
C1orf198(S175);	0.0167	23.6	1.03	12.8	44.3	0.00582	20.6	19	18	0.0142	1.66	0.00832	1.38	0.00848	0.000642	0.0083	9.09	0.00413	11.4	4.6	8.95	0.00365	0.00315	4.33	5.23	0.00475	8.9	14.2	0.0033	0.0036	2.39	12.6	4.58
C1orf52(T155);	188	218	371	186	235	202	0.0117	239	0.00898	0.0142	223	91.2	40.5	66.5	188	124	108	193	171	213	268	65.2	93.1	153	242	25.5	122	45.8	103	52.8	279	0.00893	149
C1orf52(T166);	380	297	290	307	210	309	0.0117	408	256	0.0142	466	218	33.1	117	255	174	871	321	347	367	480	158	185	237	346	113	271	98	187	100	437	0.00893	254
C1orf55(T274);	59.0167	53.2091	66.0032	96.8052	142.009	78.1058	75.8117	91.92	0.01796	0.0284	115.003	40.1083	77.805	44.4085	58.7006	64.6083	150.009	58.8041	78.2021	66.406	86.8068	46.1037	68.8032	63.3028	226.09	99.9048	117.003	155.014	73.7033	17.5036	155.001	0.01786	133.013
C1QBP(S205);	6.43	0.00912	27.6	0.00521	15.9	25.8	0.0117	8.17	0.00898	32.4	0.00327	0.00832	6	16.7	4.95	0.0083	0.00874	7.57	10.7	21.1	7.13	0.00365	4.5	11.2	20.4	0.00475	16.6	6.34	9.03	21.7	9.27	125	8.43
C20orf27(S168);	0.0167	0.00912	4.32	0.00521	0.00923	5.95	0.0117	0.00711	0.00898	0.0142	0.00327	2.51	1.85	0.00848	0.000642	7.69	0.00874	2.82	0.00206	7.74	0.00677	0.00365	0.00315	0.52	8.18	0.00475	0.51	0.0141	0.0033	0.0036	0.000841	0.00893	0.0132
C2CD2L(S667);	9.41	12.6	14.4	22.1	22.6	4.64	28.5	27.2	27.7	27.6	61.3	1.23	20	14.9	21.3	69.1	66.1	17.6	3.9	15.7	20	11.8	9.44	13.5	17.3	7.49	40.2	19.4	50.8	11.7	49.6	25.9	47
C2CD2L(T621);C2CD2L(S623);	0.0167	0.00912	0.00322	0.00521	0.00923	0.00582	0.0117	0.00711	0.00898	0.0142	0.00327	0.00832	0.00496	0.00848	0.000642	3.75	1.54	0.00413	0.00206	0.00595	0.744	0.00365	0.00315	0.442	0.00241	0.00475	2.44	0.0141	0.0033	0.0036	0.000841	0.00893	0.0132
C2orf49(S150);	0.0167	0.00912	1.17	0.00521	0.00923	0.00582	0.0117	0.00711	0.00898	0.0142	0.00327	2.62	0.00496	0.00848	4.93	13	0.00874	0.00413	0.00206	1.93	2.62	3.05	3.6	1.76	10.7	4.34	4.31	12.2	0.0033	2.93	0.000841	0.00893	0.0132
C2orf49(S182);C2orf49(S184);	0.0167	0.00912	7.24	0.00521	0.00923	0.00582	0.0117	30.3	0.00898	0.0142	113	0.00832	0.00496	0.00848	2.24	17.5	0.00874	13.5	0.00206	12.7	13	0.00365	24.3	0.00282	11.9	0.00475	32.8	6.45	15.9	0.0036	9.27	0.00893	3.97
C2orf49(S189);	0.0334	0.01824	71.2032	0.01042	0.01846	35.0058	0.0234	12.8071	0.01796	0.0284	17.1033	0.01664	1.81496	0.01696	0.001284	0.0166	0.01748	13.05	28.2021	4.05	15.68	0.0073	35.9	7.57282	15.0024	0.0095	14.8028	0.0282	26.9033	0.0072	9.67084	0.01786	2.0932
C5AR1(S327);	150	0.00912	0.00322	136	0.00923	1.47	0.0117	6.39	5.85	0.0142	5.66	48.5	110	226	82.8	61.3	0.00874	4.42	2.91	0.00595	0.00677	223	0.00315	13.1	0.00241	91.8	0.00277	0.0141	0.0033	10.6	0.000841	0.705	24.5
C6orf203(S106);	152.667	86.7674	438.313	92.7261	341.867	187.312	281.287	127.604	152.636	446.085	257.807	141.137	37.4248	292.117	82.1619	64.4449	82.035	134.908	72.3441	153.012	146.92	92.2573	160.009	140.373	213.205	0.03325	253.303	91.6723	203.387	6.9116	304.761	1523.8	151.216
C6orf203(S110);	151.25	72.5491	383.21	108.01	332.448	135.206	289.963	92.4142	196.909	649.043	234.303	136.908	41.4999	272.308	87.5006	69.5083	77.9175	123.404	70.3021	160.006	138.207	87.1037	122.003	77.0028	146.402	0.02375	163.403	98.0141	220.803	6.9044	273.96	1599.9	127.213
C6orf203(S116);	74.1334	19.8182	52.69	15.3104	82.4392	16.2116	84.9517	4.97422	44.318	203.028	38.3065	30.5166	4.09992	64.417	11.2013	11.3166	22.0175	20.0083	11.2041	43.386	4.21354	19.7073	24.8031	21.2128	27.2024	0.01425	35.9628	15.8282	40.5033	0.0108	24.2608	402.909	10.5264
C7orf43(S515);	0.737	25.1	12.4	26.6	51.7	32.9	63.6	19.4	56.7	40.1	8.65	8.84	104	18.8	63.9	45	34.9	23.5	65.6	4.68	1.49	62.5	1.53	19.6	20.4	103	12.6	80.2	8.06	105	22.7	2.34	83.3
C7orf43(S519);	0.0167	47.5	0.00322	0.00521	0.00923	0.00582	0.0117	0.00711	0.00898	0.0142	0.00327	0.00832	0.00496	0.00848	0.000642	0.0083	50.1	30.4	0.00206	0.00595	0.00677	87	0.00315	42.1	1.56	151	0.00277	0.0141	0.0033	0.0036	0.000841	1.3	0.0132
C7orf50(S175);	118	57.1	61.3	128	65.9	50.4	174	69.5	31.8	216	39.6	55.9	35.4	113	23.5	26.5	117	32.4	91.9	54.2	30.3	30.6	74.7	55.9	10.1	47.2	40.5	79	96.4	50.4	81.2	44.4	69.7
C8orf73(S9);	1240	3310	240	2380	1730	2570	2480	1320	1530	2550	595	1730	245	72.4	53.2	45.3	1050	1260	2060	707	244	155	782	327	79.6	1510	286	87.6	495	105	399	721	3170
C9orf142(T145);	641	349	253	272	513	197	333	485	287	68.2	173	224	404	172	615	359	247	135	481	212	215	369	233	155	134	338	202	172	291	73.6	306	201	330
C9orf78(S15);C9orf78(S17);	207.05	641.588	260.7	59.7104	140.5	54.5058	240.8	297.7	190.4	0.0568	192.8	77.2966	71.26	67.8254	231.1	186.917	5.17622	205.012	220.704	419.018	489.114	24.311	444.706	526.306	317.612	0.019	203.413	282.72	253.703	18.3108	120.101	298.027	114.9
C9orf78(S261);	2950	2870	1230	694	768	1270	1110	3050	1240	917	1820	1420	1400	865	1370	1120	4020	1250	8520	2460	3900	1090	2630	2910	1650	1590	1910	2470	3590	479	1660	0.00893	2070
CAAP1(M205);CAAP1(S203);	78.4501	19.0074	70.21	71.3904	145.928	46.6358	193.435	61.9042	83.719	179.643	87.93	17.275	25.195	61.387	23.1313	18.2966	20.5362	12.5124	48.8041	46.8059	34.4203	6.5346	30.1494	34.5928	39.3748	0.02375	38.6828	14.2323	54.4833	33.1136	76.2008	225.2	22.6564
CAAP1(S203);	78.4501	19.0074	70.21	71.3904	145.928	46.6358	193.435	61.9042	83.719	179.643	87.93	17.275	25.195	61.387	23.1313	18.2966	20.5362	12.5124	48.8041	46.8059	34.4203	6.5346	30.1494	34.5928	39.3748	0.02375	38.6828	14.2323	54.4833	33.1136	76.2008	225.2	22.6564
CAAP1(S252);	0.0501	0.02736	8.52	0.01563	0.02769	15.0158	0.0351	1.61422	0.02694	0.0426	4.90654	10.4183	0.91792	5.17696	7.54064	1.4466	0.02622	19.537	3.84412	12.086	1.76277	2.1573	5.00315	4.56564	12.129	1.8695	7.71277	14.09	15.3633	0.0108	2.01168	7.15786	1.3064
CAAP1(S252);CAAP1(T283);	0.0167	0.00912	4.58	0.00521	0.00923	9.43	0.0117	0.00711	0.00898	0.0142	0.00327	0.00832	0.908	0.00848	0.000642	0.0083	0.00874	0.957	3.84	0.00595	0.00677	0.00365	0.00315	0.00282	7.32	0.00475	5.82	5.94	0.0033	0.0036	0.000841	0.00893	0.0132
CAAP1(S256);	0.0668	0.03648	9.72322	0.02084	0.03692	9.44746	0.0468	0.02844	0.03592	0.0568	0.01308	9.05664	0.92288	0.03392	8.58128	0.0332	0.03496	22.7611	3.84618	18.6519	1.02554	4.3073	7.2663	9.12564	9.14041	3.7295	6.48954	12.6341	13.8066	10.1108	3.46252	0.03572	0.0528
CAAP1(S311);	14.1167	50.1	93.9	73.9	19.7092	130.3	72.7	68.9	73.9	70.8	85.6	45.4	44.4	104.9	56	58.8	61.4	138.4	72.8	53.3	69.1	8.31365	58.5	40.6	52.5	15.4047	62.4	47.8	67.3	162	80.3	125.6	55.9
CAAP1(S94);	15.8	58.6	68	34.1	16.5	19.2	66.2	46	54.3	31.3	78.7	39.7	50.7	61	58.6	30.9	0.737	0.00413	37.1	20.9	13.7	16.5	50.3	26.5	16.2	72.9	49.8	33	28.3	30.3	64.7	39.9	68.3
CAAP1(Y262);	0.0501	0.02736	7.15322	0.01563	0.02769	9.44164	0.0351	0.02133	0.02694	0.0426	0.00981	4.53664	0.91792	0.02544	4.29128	0.0249	0.02622	11.8611	3.84412	9.3319	0.51954	2.1573	3.6363	4.56564	8.23141	1.8695	6.48677	9.2941	6.9066	10.1072	3.46168	0.02679	0.0396
CABIN1(S2093);	12.7	0.00912	2.47	0.00521	0.00923	1.47	0.0117	32.6	0.709	0.0142	31.2	0.00832	0.00496	0.00848	8.72	24.6	0.00874	0.00413	3.09	0.00595	2.07	3.19	7.44	0.00282	2.43	19.8	5.81	0.0141	0.0033	0.0036	20.6	0.00893	7.19
CABIN1(S2205);CABIN1(S2206);	0.0167	0.00912	0.00322	0.00521	0.00923	0.00582	0.0117	0.00711	0.00898	0.0142	0.00327	0.00832	0.00496	0.00848	0.000642	0.0083	0.00874	0.00413	1.95	0.00595	0.00677	0.00365	1.69	0.00282	0.534	0.00475	0.00277	0.0141	0.0033	0.0036	0.000841	0.00893	0.0132
CABLES1(S352);	0.0167	2.07	4.27	6.53	51.7	15.9	9.39	9.84	37.1	0.0142	17.4	12.5	14.8	12.8	37.9	25.1	101	6.88	10.3	8.74	22.8	15.2	7.97	22.2	11.7	6.74	15.6	9.56	33.4	10.1	27.6	0.00893	5.05
CACNA1A(S2465);	0.0167	0.00912	0.00322	0.00521	0.00923	0.00582	23.3	0.00711	0.00898	0.0142	0.986	0.00832	0.00496	0.00848	0.000642	0.0083	0.00874	0.00413	6.29	0.00595	2.24	0.00365	0.00315	0.00282	9.9	0.00475	184	4.38	7.81	1.02	9.03	0.00893	0.0132
CACNB1(T540);	0.0167	0.00912	11	10.1	42.9	0.00582	443	19.7	881	41.4	971	0.00832	0.00496	0.00848	0.000642	6.29	0.00874	0.00413	0.00206	2.6	4.83	0.00365	0.00315	0.00282	0.00241	0.00475	22.9	4.1	31.2	0.0036	98.1	960	1750
CACNB2(S512);	0.0167	0.00912	0.00322	0.00521	0.00923	0.00582	0.0117	0.00711	0.00898	0.0142	0.00327	0.00832	0.00496	0.00848	0.000642	0.0083	0.00874	0.00413	0.00206	0.00595	0.00677	0.00365	6.8	0.00282	0.00241	0.00475	0.00277	0.0141	0.0033	0.0036	0.000841	0.00893	0.0132
CAD(S1859);	332	87.3091	153.003	352.005	82.3092	58.6058	154.012	55.1071	89.309	26.0142	91.4033	45.4083	90.305	82.5085	86.2006	39.0083	118.8	77.6	135.002	34.9059	36.5068	51.9036	210.9	88.1028	51.2024	19.97	37.3028	84.8141	75.7033	134.63	77.4008	106.009	76.4132
CALM1(S82);	3.9367	19.8091	0.00644	3.29521	124.4	4.288	22.3117	9.19711	14.009	45.4142	0.00654	31.8083	67.3	130.008	121.6	36.56	33.0087	2.71413	0.00412	53.0059	7.74677	41.4036	8.34315	18.2028	26.0024	20.3048	78.2028	4.7041	185.003	0.2376	32.1008	0.01786	26.4132
CALM1(S82);CALM1(M77);	3.92	19.8	0.00322	0.00521	103	3.64	22.3	0.00711	0.00898	0.0142	0.00327	31.8	40.4	130	106	27.8	33	2.71	0.00206	53	7.74	41.4	8.34	18.2	26	20.3	78.2	4.69	185	0.234	32.1	0.00893	0.0132
CALR(M122);CALR(M131);CALR(S116);	0.0167	0.00912	0.00322	0.00521	0.00923	0.00582	0.0117	0.00711	0.00898	167	0.00327	8.6	0.00496	0.00848	0.000642	0.0083	0.00874	0.00413	0.00206	0.00595	0.00677	0.00365	1.22	0.00282	0.00241	0.00475	1.07	0.0141	0.0033	38.9	0.000841	0.00893	0.0132
CALR(M122);CALR(M131);CALR(Y128);	0.0167	0.00912	0.00322	0.00521	0.00923	0.00582	0.0117	0.00711	0.00898	167	0.00327	8.6	0.00496	0.00848	0.000642	0.0083	0.00874	0.00413	0.00206	0.00595	0.00677	0.00365	1.22	0.00282	0.00241	0.00475	1.07	0.0141	0.0033	38.9	0.000841	0.00893	0.0132
CALR(S189);	1.1567	0.01824	0.00644	0.01042	3.21923	1.37582	0.0234	7.76711	0.39498	1363.7	0.00654	177.008	0.66196	86.2085	0.539642	4.9183	0.01748	27.7041	0.00412	9.99595	11.7068	10.3037	5.40315	0.00564	8.19241	5.84475	5.12277	5.3441	14.7033	3.1636	6.73084	0.01786	1.8432
CALR(S193);	29.74	0.01824	0.60122	0.01042	1.36923	0.01164	0.0234	0.01422	0.01796	492.7	0.00654	58.7083	0.00992	20.8085	0.001284	0.0166	0.01748	5.44413	0.00412	0.82095	1.30677	0.0073	0.93315	0.00564	1.72241	0.0095	0.80777	0.0282	0.0066	0.0072	0.001682	0.01786	2.3132
CALR(S195);	28.6334	0.02736	0.60444	0.01563	1.37846	0.01746	0.0351	0.02133	0.02694	1110.6	0.00981	81.4083	0.01488	43.6085	0.001926	0.0249	0.02622	5.44826	0.00618	0.8269	1.31354	0.01095	2.01315	0.00846	1.72482	0.01425	0.81054	0.0423	0.0099	1.4572	0.002523	0.02679	2.3264
CAMK1(T360);	4.93	0.00912	0.00322	0.00521	0.00923	2.14	0.0117	0.00711	0.00898	0.0142	0.00327	4.5	0.00496	0.00848	15.3	15.7	0.00874	0.00413	0.00206	0.00595	0.00677	5.15	0.00315	0.00282	0.00241	11.1	0.00277	0.0141	0.0033	5.27	0.000841	0.00893	0.0132
CAMK2A(R283);CAMK2A(T286);CAMK2D(R284);CAMK2D(T287);	186	85.1	39.1	0.00521	76.9	14.1	0.0117	9.63	10.8	0.0142	0.00327	0.00832	0.00496	0.00848	69.2	167	161	0.00413	95.6	48.8	39	0.00365	34.5	41.6	49.2	85.9	0.00277	14.3	81.2	0.0036	0.000841	34.3	20.1
CAMK2D(T337);	0.0167	0.00912	0.00322	0.00521	7.81	2.07	0.0117	0.00711	0.00898	0.0142	0.00327	0.00832	0.00496	0.00848	0.000642	5.34	0.00874	0.00413	0.00206	0.00595	0.00677	0.00365	0.00315	0.00282	2.62	0.00475	0.00277	0.0141	0.0033	0.0036	0.000841	0.00893	1.89
CAMK2G(R284);CAMK2G(T287);	0.0167	0.00912	43.6	58.8	63	0.00582	13	29.4	15.1	64.8	9.31	0.00832	21.9	11.6	47.8	2.24	0.00874	0.00413	0.00206	0.00595	0.00677	0.00365	0.00315	0.00282	0.00241	0.00475	0.00277	9.38	0.0033	0.0036	0.706	57.8	74.1
CAMK2G(S384);	0.0167	0.00912	16.2	0.00521	13.6	0.00582	0.0117	16.2	13.6	30.9	10.8	0.00832	10.4	4.47	17.3	12.2	0.00874	0.00413	0.00206	0.00595	9.17	0.00365	1.89	10	0.00241	0.00475	2.45	0.0141	8.21	36.1	0.000841	0.00893	37.2
CAMKK2(S129);CAMKK2(S133);	0.0167	0.00912	0.00322	0.00521	0.00923	0.00582	0.0117	0.00711	0.00898	0.0142	0.00327	2.68	0.00496	0.00848	0.000642	7.86	3.17	0.00413	0.00206	0.659	0.00677	2.55	1.45	3.05	2.56	4.01	5.03	0.0141	0.0033	0.0036	0.000841	0.00893	0.0132
CAMKK2(S509);	44.1	27.1	18.5	35.7	12.9	14.7	43.6	24.9	0.00898	0.0142	28	61.9	63.6	22.7	90.2	96.8	25.2	25.9	13.3	10.8	5.59	68.1	20	16.7	19.1	64.2	44.3	26	8.98	73.3	19.7	0.00893	20.8
CAND1(M345);CAND1(Y304);	0.0334	2.88912	0.00644	0.01042	16.6092	0.01164	20.8117	0.01422	4.24898	0.0284	0.00654	17.2083	0.00992	0.01696	2.70064	0.0166	0.01748	0.00826	0.00412	3.84595	9.95677	0.0073	1.54315	0.00564	1.50241	15.7047	0.00554	0.0282	6.8933	0.0072	0.001682	0.01786	0.0264
CAND1(S335);	0.0668	0.03648	0.01288	0.02084	16.6277	28.5058	20.8351	0.02844	4.26694	0.0568	0.01308	21.9683	4.56696	0.03392	5.82064	5.5766	0.03496	0.01652	8.46206	6.26595	46.1868	0.0146	4.30315	7.66564	7.99241	20.0448	0.01108	7.6841	35.3633	0.0144	4.68168	0.03572	3.3064
CAND1(S335);CAND1(Y311);	0.0167	0.00912	0.00322	0.00521	0.00923	10.3	0.0117	0.00711	0.00898	0.0142	0.00327	2.13	2.02	0.00848	1.69	2.78	0.00874	0.00413	3	1.23	19.5	0.00365	1.55	3.83	3.39	2.12	0.00277	2.25	14	0.0036	2.34	0.00893	1.64
CAND1(S340);	0.0835	2.91648	0.0161	0.02605	33.2277	18.2175	41.6351	0.03555	8.50694	0.071	0.01635	37.0466	2.55688	0.0424	6.83128	2.8132	0.0437	0.02065	5.46618	8.8819	36.6435	0.01825	4.2963	3.84128	6.10482	33.6295	0.01385	5.4623	28.2566	0.018	2.34336	0.04465	1.6928
CAND1(Y313);CAND1(Y339);	0.0501	0.02736	0.00966	0.01563	16.6185	17.4558	20.8234	0.02133	4.25796	0.0426	0.79554	19.8383	1.90696	0.02544	2.44128	2.7966	0.02622	0.01239	5.31206	5.03595	12.5068	0.01095	2.75315	0.00846	1.21482	15.8095	0.00831	4.9641	10.1433	0.0108	2.34168	0.02679	1.6664
CANX(S554);	7990.98	7899.91	1104.51	8619.81	6766.76	5234	11040.5	2352.28	6586.02	5742.24	1451.07	6266.31	7680.71	10144.2	6782.95	2309.5	309.41	1682.9	6940.8	4650.52	8777.81	7706.88	2576.08	6536.9	567.85	96.6303	1606.35	4631.82	1499.21	21560.3	1865.53	660.448	6656.41
CANX(S564);	3902.62	3410.32	303.263	1487.01	915.2	2792.8	1045.26	1238.17	1045.22	285.013	353.35	2157.92	2121.9	2756.52	1815.95	1172.55	19.1317	1249.82	3000.3	1641.31	2423.91	2339.31	1711.41	3920.01	215.62	16.6437	397.608	1054.49	305.777	11550.3	432.201	5.09251	2309.01
CANX(S583);	11530	6560	2967	8510	2030.01	7610	3548	2245	4280	4980	1291.4	6610	8540	11060	6260	3082	2203	2427	3420	2991	8720	6070	1775	4950	1280	7970	2268	3656	1950	10080	3228	153.8	5770
CANX(S74);	0.0167	0.00912	0.00322	0.00521	0.00923	0.00582	0.0117	0.00711	0.00898	96.5	0.00327	12.7	0.00496	0.00848	0.000642	0.0083	0.00874	0.00413	0.00206	0.00595	0.00677	0.00365	0.00315	0.00282	0.00241	0.00475	0.00277	0.0141	0.0033	0.0036	0.000841	0.00893	0.0132
CANX(T562);	5765.29	5633.63	423.769	6256.51	3714.16	3200.61	7256.45	1786.86	3687.94	3101.81	938.703	3130.72	4226.41	5809.63	3980.17	1422.41	100.915	1066.8	4495.01	2546.17	4549.68	4192.79	1787.65	3763.94	347.814	46.9723	888.381	2912.13	840.686	15509.9	1165.13	195.575	3997.03
CAPG(M320);CAPG(S337);	0.0167	12.4	5.34	0.00521	0.00923	6.32	0.0117	23.5	0.00898	0.0142	0.00327	3.85	5.61	2.59	0.000642	2.51	0.00874	7.54	0.00206	5.99	4.7	0.00365	2.18	10.6	22.3	0.00475	5.06	0.0141	13.7	0.0036	7.93	0.00893	4.08
CAPZA1(S276);CAPZA1(Y277);CAPZA2(S276);CAPZA2(Y277);	81.6	7.27	0.502	13.3	4.12	22.6	6.12	4.57	5.44	0.0142	3.58	14.8	21.2	56.3	4.73	39.8	8.62	27.5	4.02	5.11	36.8	19.2	53.3	2	49	30	1.72	2.87	67.5	44.6	3.87	0.753	4.57
CARD9(S424);	2.4367	4.137	5.592	0.01042	2.72923	9.93	0.0234	4.95	20.46	0.0284	15.8	0.43232	4.26	6.2	10.6	9.93	10.14	11.7041	19.91	3.685	0.20177	0.98865	0.68015	1.05282	4.61	8.203	4.14	0.5001	0.0066	0.0072	7.04	0.01786	0.0264
CARD9(S439);	36.42	17.19	7.93322	0.01042	6.10923	8.07582	0.0234	15.38	4.75898	0.0284	14.6033	20.006	4.62496	20.67	49.2	46.49	0.01748	56	7.44206	23.47	0.01354	50.3	5.17315	11.4028	9.56	28.22	0.00554	0.0282	0.0066	0.0072	1.50084	3.70893	0.0264
CARD9(S460);	2.97	0.00912	4.64	1.81	2.87	14.8	15.7	0.82	0.00898	0.0142	0.00327	0.00832	9.89	4.28	3.31	7.49	0.00874	0.00413	22.1	5.77	3	0.00365	0.00315	3.53	6.12	22.3	3.37	0.0141	0.0033	0.0036	1.4	27	0.0132
CASC3(S125);	0.0167	3.27	1.34	0.00521	0.00923	2.64	0.0117	3.17	8.12	0.0142	7.16	0.00832	0.433	0.00848	2.01	2.01	0.00874	1.51	1.33	0.00595	0.00677	0.00365	0.404	0.00282	7.32	0.00475	3.76	4.04	0.0033	0.0036	4.52	0.00893	4.47
CASC3(S140);	41.3	89.1	121	48.6	93.9	58.6	207	158	177	32.1	166	25.6	99.4	31.2	96.6	90	75.2	68.9	57.9	140	230	18.7	185	110	112	0.00475	170	105	133	13.1	173	42.4	73.9
CASC3(S148);	0.0167	0.00912	0.00322	0.00521	0.00923	10	0.0117	0.00711	18.7	12.6	17.4	0.00832	0.00496	0.00848	9.23	4.87	0.00874	0.00413	2.04	4.48	0.00677	0.00365	3.65	1.55	10.2	0.00475	0.00277	0.0141	6.94	0.0036	0.000841	0.00893	16.9
CASC3(S265);	86.1	86.1	35.1	68	61.1	57.2	38.7	47.3	21.1	15.2	28.9	44.5	63.6	14.6	41.9	51.4	67.6	75.3	1.11	61.4	54.7	43.1	31.8	53.7	35.5	131	46.9	51.4	6.8	82.3	57	0.00893	29.4
CASC3(S373);	9.3067	0.01824	18.84	21.15	0.01846	10.3058	0.0234	42.8	4.95898	0.0284	27.55	0.01664	4.08496	0.01696	0.001284	19.78	22.3087	9.28413	0.00412	7.83595	11.5068	0.0073	13.3032	9.63282	26.49	0.0095	23.71	9.8041	19.6	0.0072	16.7008	0.01786	24.5
CASC3(S373);CASC3(S381);	0.0167	0.00912	2.44	13.9	0.00923	0.00582	0.0117	10.5	4.95	0.0142	7.25	0.00832	4.08	0.00848	0.000642	3.38	0.00874	0.00413	0.00206	0.00595	0.00677	0.00365	0.00315	0.00282	3.09	0.00475	3.21	0.0141	2.7	0.0036	0.000841	0.00893	14.4
CASC3(S39);	0.0167	0.00912	0.00322	0.00521	0.00923	0.00582	0.0117	5.02	2	0.0142	1.47	0.00832	0.00496	0.00848	2.74	0.629	1.26	0.00413	0.00206	0.00595	0.00677	0.00365	0.00315	0.00282	0.00241	3.13	0.00277	0.0141	0.0033	0.0036	0.000841	0.00893	3.86
CASC3(T155);	0.0167	0.00912	5.41	0.00521	0.00923	0.00582	0.0117	11	0.848	0.0142	4.19	0.00832	0.00496	0.00848	3.9	3.7	0.00874	1.54	0.00206	8.96	10.6	0.00365	17.6	7.34	6.17	0.00475	13.1	0.0141	0.0033	0.0036	13.5	0.00893	1.5
CASP1(M156);CASP1(S149);	3.93	0.00912	5.94	0.00521	15.2	0.00582	55.2	0.00711	0.00898	28.5	3.32	2.71	12	0.00848	16	3.82	0.00874	1.96	0.00206	0.00595	0.00677	17.4	0.00315	0.00282	4.59	8.33	6.61	0.0141	0.0033	0.0036	12.6	0.00893	0.0132
CASP1(T310);	6.17	0.00912	32.8	10.6	1.93	0.8	5.55	4	2.02	6.67	0.00327	9.08	0.00496	4.12	28.1	9.94	0.00874	14.1	1.41	3.94	0.00677	14.6	0.00315	0.806	0.00241	4.71	0.00277	0.0141	0.0033	1.1	0.749	0.00893	5.81
CASP2(S157);	29	7.34	0.00322	0.00521	0.00923	0.00582	0.0117	0.00711	0.00898	0.0142	0.00327	0.00832	0.00496	0.00848	0.000642	0.0083	0.00874	0.00413	0.00206	0.00595	0.304	1.47	27.1	5.31	0.00241	0.00475	0.00277	0.0141	0.0033	0.0036	0.000841	0.00893	0.0132
CASP2(S340);	0.0167	2.6	0.00322	1.93	0.00923	29.4	0.0117	5.49	0.00898	0.0142	0.00327	0.00832	3.14	0.399	1.09	5.46	0.00874	8.67	62.4	1	0.426	3.71	5.46	32.1	38.6	0.00475	16.8	17.1	0.0033	108	0.000841	0.00893	0.0132
CASP3(M27);CASP3(S24);	3.07	6.73	0.00322	4.51	4.15	5.5	7.82	0.00711	3.42	0.0142	1.2	11.1	0.00496	33.6	0.000642	0.0083	8.71	14.3	4.12	12.1	3.5	18.2	5.79	5.96	2.94	13.4	4.37	7.78	0.0033	45.2	0.000841	3.58	1.66
CASP8AP2(S950);	0.0167	0.00912	0.00322	0.00521	0.00923	0.00582	0.0117	0.00711	0.00898	0.0142	0.00327	0.00832	0.00496	0.00848	0.000642	0.0083	4.49	5.34	0.00206	0.00595	0.00677	0.00365	0.00315	0.00282	0.00241	0.00475	0.00277	0.0141	0.0033	0.0036	0.000841	0.00893	0.0132
CASP9(S310);	4.87	3.81	0.00322	4.7	0.00923	0.00582	0.0117	0.00711	0.00898	0.0142	0.00327	3.34	0.00496	0.00848	12.2	22.4	5.35	7.81	15.3	3.03	0.00677	8.26	1.96	5.44	9.68	16.7	20.4	15.8	0.0033	0.0036	14.5	0.00893	2.83
CAST(S133);	55.5	3.57	0.00322	0.00521	0.00923	0.637	0.0117	0.00711	0.00898	0.0142	0.00327	4.9	0.00496	12.2	0.000642	16.5	2.77	7.3	0.00206	23	9.56	26	13.3	34.6	70.6	52.5	0.00277	5.06	0.0033	0.0036	0.000841	0.00893	0.0132
CAST(S236);	54.5167	29.7091	0.00644	0.01042	0.01846	34.7058	0.0234	0.01422	195.009	0.0284	239.003	59.9083	133.005	13.1085	0.001284	194	0.01748	90.2041	17.8021	0.0119	61.9068	108.004	64.83	63.7028	135.002	255.005	37.1028	51.2141	16.2033	0.0072	124.001	0.01786	0.0264
CAST(S364);	22.7334	0.03648	9.94644	21.6104	4.90846	1.82746	3.7051	10.7551	5.13694	0.0568	0.32781	81.717	12.9999	10.417	139.575	94.529	0.03496	46.0833	0.00824	9.2069	0.36831	17.9109	0.53145	16.0356	0.00964	177.805	2.40854	0.9783	2.3999	0.0144	6.57168	0.49479	0.0528
CAST(S364);CAST(S373);	0.0167	0.00912	0.00322	0.00521	0.00923	0.00582	0.0117	0.218	0.00898	0.0142	0.00327	0.517	0.00496	0.00848	0.474	0.529	0.00874	0.00413	0.00206	0.00595	0.00677	0.00365	0.00315	0.00282	0.00241	0.00475	0.00277	0.0141	0.0033	0.0036	0.000841	0.00893	0.0132
CAST(S366);	204.89	48.5091	9.14322	86.8052	20.6092	22.4058	0.0234	37.168	5.69898	15.7142	5.14327	288.4	51.92	84.5085	276.5	158.97	14.5087	19.461	20.6021	25.5059	17.9068	293.7	1.52315	18.2028	15.7024	418.22	13.0028	35.7141	47.6033	9.2836	10.8008	14.8089	2.9632
CAST(S366);CAST(S379);	2.89	0.00912	0.00322	0.00521	0.00923	0.00582	0.0117	0.768	0.00898	0.0142	0.00327	12.4	1.52	0.00848	15.5	9.97	0.00874	0.861	0.00206	0.00595	0.00677	11.7	0.00315	0.00282	0.00241	8.22	0.00277	0.0141	0.0033	0.0036	0.000841	0.00893	0.0132
CAST(S440);	20.6	15.3	30	5.66	23.8	8.17	0.0117	22.4	2.86	0.0142	5.56	25.8	15.1	5.92	36.6	39.5	4.65	49.5	7.15	6.69	8.2	28.2	4.29	15	23.1	16.7	0.828	4.76	8.43	0.0036	7.46	9.55	1.98
CAST(S563);	34.6	0.802	38.3	4.47	6.59	14.5	0.0117	24.6	10.1	11.9	22.9	1.28	8.18	0.00848	31.5	10.5	0.00874	170	3.44	0.42	0.00677	64.7	4.76	30.2	33.9	0.00475	35.5	3.61	1.21	0.0036	34.8	9.13	0.0132
CAST(T240);	71	38.5091	0.00644	257.3	36.7	842.1	2.9217	0.25011	141.009	1.4542	195.003	211.5	374	453.9	0.001284	170.3	0.01748	111.5	16.8021	28.2	70.9	233	43.61	40.0028	95.1	657	56.7	38.1141	80.2	24.5036	173.1	1.71893	4.9932
CAST(T671);	47.6	6.92	0.00322	38.9	0.00923	28.7	0.0117	3.95	0.812	0.0142	0.00327	14.2	8.51	34.7	24.3	18.2	0.00874	20.6	22.6	0.00595	0.00677	18	0.00315	5.9	0.00241	46.5	0.00277	0.0141	0.0033	0.0036	0.000841	0.00893	0.0132
CAT(S517);	98.6	32.7	48.3	0.00521	0.00923	0.00582	0.0117	0.00711	0.00898	93.9	0.00327	38.8	0.00496	0.00848	0.000642	131	77.7	357	349	27.4	0.00677	115	139	116	86.4	53.9	0.00277	0.0141	0.0033	0.0036	0.000841	0.00893	0.0132
CBFA2T2(R406);CBFA2T2(S409);	0.0167	3.04	3.78	0.00521	2.15	6.24	19.5	3.62	6.5	17.4	6.02	0.00832	5.09	20.4	2.81	0.0083	5.33	1.29	17	2.31	6.04	0.00365	4.92	1.61	4	0.00475	0.00277	5.48	2.74	9.8	5.01	36.6	2.55
CBFA2T3(S328);	32.2	16.6	6.09	6.99	4.54	58.3	0.0117	0.00711	0.00898	0.0142	0.00327	18.2	8.04	72.1	10.4	9.56	5.36	63.7	62.1	33.2	26.8	9.31	116	8.22	15	54.9	23.3	48.5	10.6	137	0.000841	0.00893	0.0132
CBFA2T3(S457);	34	35.3	0.00322	201	12.5	48.1	168	0.00711	22.5	115	170	8.11	13.2	50.4	0.000642	5.39	13.1	83.2	28.8	21.3	21.2	19.9	115	4.05	56.8	83.8	37.6	55.6	15.8	203	0.000841	22.3	147
CBFA2T3(Y327);	32.2	16.6	6.09	6.99	4.54	58.3	0.0117	0.00711	0.00898	0.0142	0.00327	18.2	8.04	72.1	10.4	9.56	5.36	63.7	62.1	33.2	26.8	9.31	116	8.22	15	54.9	23.3	48.5	10.6	137	0.000841	0.00893	0.0132
CBL(M487);CBL(S483);	0.0167	0.00912	10.3	0.00521	80.8	2.87	18.5	0.00711	5.94	5.21	0.00327	8.7	40.5	7.58	24.9	36.8	8.58	20.8	3.81	9.24	0.00677	27.4	0.00315	47	32.6	44.5	13.8	4.36	0.0033	27	10	0.00893	5.16
CBL(R444);CBL(M469);CBL(S452);	14.9	0.00912	0.00322	0.00521	0.00923	1.44	0.0117	0.00711	1.13	0.0142	0.00327	0.00832	2.97	0.00848	2.48	2.44	0.00874	0.00413	0.00206	0.00595	0.00677	6.28	0.00315	2.4	0.593	2.01	0.00277	0.0141	0.0033	0.0036	0.000841	0.00893	0.0132
CBL(S794);CBL(S799);	0.0167	0.00912	0.00322	0.00521	0.00923	0.00582	0.0117	0.00711	0.00898	0.0142	0.00327	0.00832	0.00496	0.00848	0.000642	0.0083	0.00874	0.00413	0.00206	0.00595	0.00677	0.00365	0.00315	0.00282	8.02	0.00475	0.00277	0.0141	0.0033	0.0036	0.000841	0.00893	0.0132
CBL(S804);	0.0167	0.00912	0.00322	0.00521	0.00923	0.00582	0.0117	3.03	0.00898	0.0142	0.00327	0.00832	1.89	0.00848	1.7	4.49	0.00874	0.00413	0.00206	0.00595	0.00677	0.00365	0.00315	0.00282	16.2	0.00475	0.00277	0.0141	0.0033	1.71	3.76	0.00893	1.93
CBLL1(S201);	59.8	43	84.3	0.00521	0.00923	184	0.0117	0.00711	0.00898	0.0142	0.00327	71	0.00496	159	164	167	65.4	48	85.8	34.8	74.2	61.9	64.2	51.1	81.5	60.7	80.8	86.1	0.0033	0.0036	0.000841	0.00893	0.0132
CBX1(S91);	0.0167	732	0.00322	0.00521	0.00923	2680	0.951	0.00711	0.00898	0.0142	0.0734	97.3	0.0496	102	0.000642	264	12.7	108	1.86	55.4	505	165	0.00315	2.91	0.165	4.26	0.00277	47.9	84.9	1.78	0.000841	0.00893	0.0132
CBX3(S95);	0.0167	90.8	0.00322	49.6	110	191	99	11.2	13.1	114	134	115	73.1	256	9.8	163	0.00874	53.2	192	14.5	82.4	46.6	0.00315	0.00282	7.01	1.52	125	207	65.6	138	4.88	212	162
CBX3(T130);CBX1(T126);	0.0167	0.00912	4	0.00521	0.00923	0.00582	0.0117	3.78	0.00898	0.0142	3.23	0.00832	0.00496	0.00848	1.25	0.0083	0.00874	0.895	0.00206	0.00595	5.08	0.00365	2.92	0.602	2.76	0.00475	0.536	0.574	1.67	0.0036	19.8	23.1	1.6
CBX3(T173);	1433.9	855.3	1027.1	632.9	2380	637.4	416.95	1104.7	1293.6	6259	473.8	3709	1663.4	2784.5	1972	1068.3	1068.9	1412.5	504.9	1762.4	363.6	1814	399.4	731.4	444.2	1647.1	182.33	187.596	1598.1	672.22	722.6	2488.9	1674.7
CBX3(T173);CBX3(S176);	73.9	59.3	53.1	22.9	120	24.4	9.95	34.7	83.6	289	16.8	159	83.4	94.5	82	58.3	58.9	12.5	16.9	92.4	18.6	104	20.4	14.4	16.2	37.1	6.33	0.596	38.1	5.22	26.6	48.9	54.7
CBX5(T8);	0.0334	2.97912	40.5	28.5052	21.4092	0.01164	24.8117	23.5	34.709	198.4	21.7033	12.2083	0.00992	0.01696	0.001284	4.1283	0.01748	10.0041	1.28206	9.63595	0.01354	0.0073	0.0063	0.00564	0.00482	0.0095	1.51277	0.0282	46.458	0.0072	82.1	123.1	6.8632
CBX5(T8);CBX5(S11);CBX5(S12);CBX5(S13);	0.0167	0.00912	21.3	28.5	21.4	0.00582	24.8	11.8	34.7	28.4	21.7	0.00832	0.00496	0.00848	0.000642	0.0083	0.00874	0.00413	1.28	0.00595	0.00677	0.00365	0.00315	0.00282	0.00241	0.00475	1.51	0.0141	0.958	0.0036	65	54.8	6.85
CBX6(S306);	0.0167	0.00912	0.00322	2.48	0.00923	10.5	0.0117	0.00711	5.95	15.2	11	2.13	0.00496	0.00848	0.000642	2.41	0.00874	0.00413	12.2	0.00595	2.29	2.24	6.01	0.00282	0.801	0.00475	0.00277	2.55	0.0033	12.1	0.000841	0.00893	10.4
CBX8(S256);	45.6	41.9	51.2	31.9	28.3	14	38.6	124	0.00898	0.0142	0.00327	46.8	41.3	42.7	15.1	27.8	24.7	46.7	41.4	38.6	18.9	33.2	117	56	13	68.4	47.9	54.2	39.2	72.3	49.2	0.00893	0.0132
CBX8(S311);	0.0167	0.00912	0.00322	28	0.00923	1.82	30.1	0.00711	38.6	51.3	171	0.00832	10.1	4.94	2.7	38.8	265	101	104	0.00595	61.2	0.00365	463	78.4	16.8	150	178	400	33.3	70.2	0.000841	0.00893	0.0132
CBX8(S316);	0.0167	0.00912	0.00322	0.00521	13.5	27.8	14.9	0.341	50.7	0.476	0.00327	0.00832	20.5	0.00848	9.13	32.3	118	53.1	72.4	74.6	43.8	0.00365	219	51.7	23.5	45.3	179	424	6.92	0.0036	0.000841	0.00893	9.16
CC2D1A(S455);	0.0167	12.9	3.34	0.00521	0.00923	8.63	0.0117	7.72	15	0.0142	2.44	0.00832	9.95	0.00848	25.1	20.3	3.87	7.41	8.97	0.00595	0.00677	17.5	0.00315	0.00282	7.83	34.3	3.46	5.13	0.0033	7.89	4.22	0.00893	16.6
CC2D1A(T331);	0.0167	0.00912	5.72	0.00521	0.00923	0.00582	0.0117	11.5	0.00898	0.0142	0.00327	5.57	0.00496	0.00848	14.8	17	0.00874	19.8	0.00206	7.01	0.00677	13.1	0.00315	0.00282	10.5	0.00475	5.57	2.65	0.0033	0.0036	6.65	0.00893	7.26
CC2D1B(S241);	0.0167	0.00912	0.00322	0.00521	0.00923	0.00582	0.0117	0.00711	0.00898	0.0142	0.00327	0.00832	0.00496	0.00848	0.000642	0.0083	0.00874	0.00413	0.00206	0.00595	0.00677	0.00365	1.2	0.00282	0.00241	0.00475	0.00277	0.0141	0.0033	0.0036	0.000841	0.00893	0.0132
CCAR1(M999);CCAR1(S992);	20.6	0.00912	0.00322	0.00521	0.00923	0.00582	0.0117	0.00711	0.00898	0.0142	0.00327	0.00832	0.00496	0.00848	0.000642	0.0083	0.00874	9.08	0.00206	11.8	0.00677	0.00365	0.00315	0.00282	0.00241	0.00475	0.00277	0.0141	0.0033	0.0036	0.000841	0.00893	0.0132
CCD61_HUMAN_Phospho (ST);	90.6	69.9	104	84.2	39.2	72.3	113	48.6	148	163	68.4	36.1	153	66.3	76.8	22.1	88.5	10.7	116	29.6	29.7	17.3	41.2	76.5	3.8	21.4	67.8	136	58.9	221	79.3	204	118
CCDC111(S255);	7.68	5.16	10.7	0.00521	4.16	5.39	0.0117	1.22	5.84	1.14	0.00327	0.00832	1.75	0.00848	3.83	1.24	0.00874	19.2	1.97	3.71	0.00677	6.4	1.01	2.94	2.15	5.24	1.9	0.0141	2.39	0.0036	1.66	16.5	0.0132
CCDC112(S133);	144	87.9	78.8	41.9	208	108	56.3	25.3	84.5	50.4	119	65.9	124	109	137	158	299	139	59.3	47.4	83.6	114	125	101	63.1	156	63.2	172	171	0.566	46.7	35.7	154
CCDC124(S141);	2.5	9.59	0.00322	1.38	10.1	17.6	0.0117	21.3	30.1	57.6	48.4	27.8	12.7	10.3	22.5	16.6	0.00874	12.1	12.9	17.6	0.00677	11.8	6.47	2.12	4.06	0.00475	5.17	0.0141	6.95	9.85	10	28.3	35.7
CCDC130(M331);CCDC130(S332);	127.017	33.4091	75.8	44.9052	40.2092	55.9	66.3117	59.49	46.309	24.0142	31.9033	4.56832	37.7	50.7	37.6	35.1	46.26	20.79	54.9	37.4	40.5068	10.3037	60.3	47	64.8	58.3	90.3	34.6141	74.5	32.3	30.6008	27.3089	129.5
CCDC130(S300);	69.1	77.5	1.53	0.00521	0.00923	11.6	0.0117	0.00711	0.00898	0.0142	0.00327	56.3	0.00496	16.4	14.4	16	18.9	31.3	9.25	49.7	14.2	56.1	118	37.5	23.9	69.8	35	11.8	2.33	11.5	0.000841	0.00893	0.0132
CCDC130(S332);	127.017	33.4091	75.8	44.9052	40.2092	55.9	66.3117	59.49	46.309	24.0142	31.9033	4.56832	37.7	50.7	37.6	35.1	46.26	20.79	54.9	37.4	40.5068	10.3037	60.3	47	64.8	58.3	90.3	34.6141	74.5	32.3	30.6008	27.3089	129.5
CCDC130(T281);	0.0167	0.00912	0.434	0.00521	0.00923	0.00582	0.0117	0.38	0.00898	0.0142	3.05	0.00832	0.00496	0.00848	0.000642	0.0083	0.00874	1.49	0.00206	0.00595	0.00677	0.00365	1.51	0.694	1.75	0.00475	3.09	0.0141	0.0033	0.0036	0.000841	0.00893	0.0132
CCDC132(R10);CCDC132(S21);	3.29	0.995	0.00322	8.54	3.58	1.16	2.22	1.02	8.12	13.3	0.43	2.71	3.91	0.409	7.86	4.21	0.00874	0.00413	0.45	0.00595	0.306	8.1	0.00315	3.04	1.04	2.33	0.00277	2.99	0.0033	1.09	1.57	0.476	0.58
CCDC132(S559);	15	0.00912	0.00322	0.00521	0.00923	0.00582	0.0117	0.00711	0.00898	0.0142	0.00327	0.00832	0.00496	0.00848	3.84	6.06	0.00874	0.00413	1.45	0.00595	0.00677	0.00365	0.00315	5.72	0.00241	14.8	0.00277	0.0141	0.0033	0.0036	0.000841	0.00893	0.0132
CCDC132(S561);	82.9	71	74.3	91.2	63.5	101	3.6	10.8	0.00898	0.0142	0.00327	80.5	89	126	75.9	106	70.4	83.7	77.6	52.8	42.1	109	22.7	76.9	42	162	29.7	76.8	69.1	149	35.2	0.00893	1.28
CCDC132(Y557);	97.9	71.0091	74.3032	91.2052	63.5092	101.006	3.6117	10.8071	0.01796	0.0284	0.00654	80.5083	89.005	126.008	79.74	112.06	70.4087	83.7041	79.05	52.8059	42.1068	109.004	22.7032	82.62	42.0024	176.8	29.7028	76.8141	69.1033	149.004	35.2008	0.01786	1.2932
CCDC25(M195);CCDC25(M208);CCDC25(S204);	0.0167	0.00912	4.3	29.1	0.00923	0.00582	37.9	0.00711	41.5	6.28	16.4	0.00832	0.00496	0.00848	0.000642	0.0083	0.00874	0.00413	0.00206	0.00595	0.00677	0.00365	0.00315	0.00282	0.00241	0.00475	0.00277	0.0141	0.0033	0.0036	11.6	2.83	0.763
CCDC43(M156);CCDC43(S151);	123	3.45	0.00322	0.00521	0.00923	0.00582	0.0117	0.00711	0.00898	0.0142	0.00327	3.7	0.00496	0.00848	22.2	3.33	33.5	65.6	0.00206	9.1	0.00677	11.1	25	20.7	10.2	0.00475	6.93	0.0141	2.26	1.41	0.000841	0.00893	0.0132
CCDC43(T139);	0.0668	3.32736	26.7064	0.02084	13.8885	2.24746	0.0468	27.4171	12.919	0.0568	53.9065	0.03328	0.01984	0.03392	4.99128	38.1383	42.8687	85.52	0.00824	17.3359	37.8668	0.0146	43.2431	14.4728	52.67	0.019	51.92	30.8282	19.5566	0.0144	33.5017	0.03572	0.0528
CCDC43(Y135);	0.0668	3.32736	26.7064	0.02084	13.8885	2.24746	0.0468	27.4171	12.919	0.0568	53.9065	0.03328	0.01984	0.03392	4.99128	38.1383	43.1687	85.52	0.00824	17.3359	37.8668	0.0146	43.2431	14.4728	52.67	0.019	51.92	30.1282	20.6566	0.0144	33.5017	0.03572	0.0528
CCDC48(S394);	165	185	0.00322	17.1	0.00923	7.3	40.1	0.00711	0.00898	0.0142	0.00327	65.4	0.00496	5.69	0.000642	6.21	146	216	88	161	317	80.9	224	249	370	72.5	52.4	22.7	33.6	0.0036	0.000841	5.72	0.0132
CCDC6(R320);CCDC6(S325);	31.3501	37.4182	18.6832	23.8104	18.1277	29.9958	11.5351	9.89711	0.03592	1.4526	0.01308	36.6366	30.525	76.85	33.9906	10.8666	0.03496	9.06826	36.2221	2.28785	6.04031	39.9473	7.99945	12.8256	11.3348	2.06425	6.76554	6.7532	1.4899	18.2108	16.6317	2.16679	13.0364
CCDC6(S240);CCDC6(S244);	93.27	191.8	340	532	174.3	259.2	251.7	238.3	80.109	278.3	75.2033	379	576	489	571	605	106.9	0.00826	212.8	130.5	54.1	302	166.9	135.3	162.6	452	164.8	249.4	135.2	154.7	414.4	73.8089	123.013
CCDC6(S244);	93.27	191.8	340	532	174.3	259.2	251.7	238.3	80.109	278.3	75.2033	379	576	489	571	605	106.9	0.00826	212.8	130.5	54.1	302	166.9	135.3	162.6	452	164.8	249.4	135.2	154.7	414.4	73.8089	123.013
CCDC6(S325);	31.3501	37.4182	18.6832	23.8104	18.1277	29.9958	11.5351	9.89711	0.03592	1.4526	0.01308	36.6366	30.525	76.85	33.9906	10.8666	0.03496	9.06826	36.2221	2.28785	6.04031	39.9473	7.99945	12.8256	11.3348	2.06425	6.76554	6.7532	1.4899	18.2108	16.6317	2.16679	13.0364
CCDC6(T427);CCDC6(S431);	0.0167	0.00912	0.00322	0.00521	0.00923	0.00582	0.0117	0.00711	0.00898	0.0142	0.00327	0.00832	0.00496	0.00848	0.000642	0.0083	0.00874	0.00413	0.00206	0.00595	11.9	0.00365	3.32	0.00282	17.4	0.00475	0.00277	0.0141	0.0033	0.0036	0.000841	0.00893	0.0132
CCDC61(S335);	652.8	35.8091	20.31	19.8052	11.8092	32.2058	11.9117	9.77711	30.71	14.3142	36	19.2083	22.305	30.2085	13.7006	16.3083	8.97874	0.00826	13.9021	5.72595	8.39677	0.0073	13.5031	6.86282	10.3024	0.0095	27.0028	19.8141	18.6033	54.4	25.416	40.21	15.87
CCDC61(S335);CCDC61(S338);	13.8	35.8	14.8	19.8	11.8	32.2	11.9	9.77	28.3	14.3	17	19.2	22.3	30.2	13.7	16.3	8.97	0.00413	13.9	5.72	8.39	0.00365	13.5	6.86	10.3	0.00475	27	19.8	18.6	37.4	24.6	6.31	7.54
CCDC69(S241);	0.0167	0.00912	0.00322	0.00521	0.00923	0.00582	0.0117	0.00711	0.00898	0.0142	0.246	0.00832	0.00496	0.00848	2.64	0.0083	0.00874	0.00413	0.00206	0.00595	0.00677	5.05	0.00315	0.00282	0.00241	6.42	0.00277	0.0141	0.0033	0.0036	0.000841	0.00893	0.0132
CCDC82(S131);	5.78	42.8	40.8	51.9	37.4	29.2	88.7	103	17.7	67.9	0.744	7.89	111	17.6	37.6	12.7	0.00874	6.63	32.3	12.2	20.7	15.7	6.38	12.8	5.24	0.00475	3.16	23.9	41.5	66.1	29.9	25.4	49
CCDC82(S154);	3.48	47.6	22.6	0.00521	0.00923	300	0.0117	23	2.88	0.0142	4.49	37.3	0.00496	428	15	14.1	0.00874	7.15	0.00206	0.00595	0.00677	0.00365	3.42	4.33	1.48	345	7.02	24.8	0.0033	136	3.87	0.00893	46.9
CCDC85B(R96);CCDC85B(T103);CCDC85B(S106);	147	127	21.7	30	92.3	99	18.1	97.2	0.00898	37.2	0.00327	127	82.7	292	190	32.3	409	168	221	159	177	233	177	129	39.5	87.8	3.43	189	267	103	47	19	23.5
CCDC86(R105);CCDC86(S110);	48.5167	74.3	91.2032	70.8	82.98	51.8	146.63	58.75	60.409	104.014	78.01	0.99632	36.905	59.6	26.82	3.4883	89.7	12.98	128.7	54	81.9	36.9	61.8	75.3	17.2024	30.42	76.77	72.7	53.85	129.9	64.4	31.8089	83.7
CCDC86(S110);	48.5167	74.3	91.2032	70.8	82.98	51.8	146.63	58.75	60.409	104.014	78.01	0.99632	36.905	59.6	26.82	3.4883	89.7	12.98	128.7	54	81.9	36.9	61.8	75.3	17.2024	30.42	76.77	72.7	53.85	129.9	64.4	31.8089	83.7
CCDC86(S110);CCDC86(R94);CCDC86(S102);	48.5	16.5	0.00322	21.1	8.68	12.3	9.63	4.35	0.00898	0.0142	3.91	0.00832	0.00496	14.7	3.32	3.48	49.4	8.17	20.7	12.5	13	18.9	11.3	12.5	0.00241	21.7	2.37	17.8	7.15	72.1	2.9	0.00893	18.7
CCDC86(S113);	10.8	71.6	146	45.2	29.8	55.9	21.9	79.9	77.5	158	95.1	49.6	40.9	79.8	31.6	34.1	140	56.9	109	161	1.84	0.00365	168	78	36.8	0.00475	118	44.4	99.9	140	104	153	116
CCDC86(S18);	44.2	30.8	93.7	19.2	46.4	60.3	3.85	24.6	0.00898	0.0142	0.00327	24.3	17.6	33	17.8	33	78.4	93.1	93.6	66.9	91.1	18	97.9	55.1	33.4	27.7	134	87.2	69	14.9	31.2	0.00893	0.0132
CCDC86(S24);	111	121	428	121	349	270	164	204	202	438	324	123	104	194	87.8	119	376	319	266	183	203	60.7	216	176	131	92	414	403	261	54	481	343	449
CCDC86(S47);	0.0167	51.4	53.7	240	88.7	70.6	239	123	189	114	68.9	23.2	95	69.1	68.4	7.91	0.00874	0.00413	158	14.2	44.4	0.00365	0.00315	45.2	0.00241	0.00475	89.6	204	48.4	179	110	13.2	330
CCDC86(S50);	188	119	193	324	256	407	190	198	140	142	256	138	133	284	163	136	195	278	434	148	224	67.2	335	111	30.7	237	229	444	204	529	328	7.57	412
CCDC86(S58);	87.2	79.8	34.4	84	53.9	54.1	39.9	85.3	32.5	24.8	43.5	32.1	23.1	0.00848	60.5	39.2	27	25.4	218	0.00595	66	17.4	176	40.1	8.74	30.6	49	253	71.6	261	57.4	0.00893	209
CCDC86(S91);	434.7	331.5	631.3	583.5	605.5	436.5	424.1	388.9	499.7	701.5	544	267.5	285.4	529.9	198.9	239.3	829.4	264.8	758.3	377.7	438.3	144.53	409.6	406	199.5	266.6	622.5	634	615.4	1388.7	845.9	394	774.5
CCDC86(T146);	4.53	0.616	0.00322	0.00521	0.00923	8.67	0.0117	2.87	0.00898	0.0142	0.00327	5.2	0.00496	0.00848	0.000642	5.5	0.00874	9.11	7.08	1.04	0.804	2.91	3.44	0.00282	0.00241	0.00475	0.00277	15.1	4.77	118	0.000841	0.00893	0.85
CCDC88A(S1442);	0.0167	0.00912	0.00322	0.00521	0.00923	3.11	0.0117	0.00711	0.00898	0.0142	8.83	0.00832	0.00496	0.00848	0.000642	5.58	0.00874	8.81	0.00206	2.35	0.00677	0.00365	2.79	5.29	0.00241	0.00475	0.00277	0.0141	0.0033	0.0036	5.12	0.00893	0.0132
CCDC88A(S1566);	0.0167	0.00912	18.3	0.00521	0.00923	11.3	18.6	6.08	3.16	11.7	0.00327	0.00832	25.1	11.2	5.23	7.36	7.55	8.64	0.00206	7.41	0.00677	0.00365	5.96	7.5	3.84	0.00475	9.54	0.0141	3.69	0.0036	30.9	24.8	5.97
CCDC88A(S1700);	0.0167	1.62	0.00322	0.00521	0.00923	0.00582	0.0117	0.00711	0.00898	0.0142	0.00327	0.00832	0.00496	0.00848	0.000642	0.0083	0.00874	0.00413	0.00206	0.00595	0.00677	1.85	0.00315	0.00282	0.00241	0.00475	0.00277	0.0141	0.0033	0.0036	0.000841	0.00893	0.0132
CCDC88A(S229);CCDC88A(S230);	8.23	62.7	12.8	0.00521	18.5	20.2	6.61	16.1	0.00898	0.0142	1.8	13.3	9.99	20.1	16.9	5.7	60.2	17.8	13.7	153	65.1	11.7	16	30	0.00241	0.00475	45.7	14.2	32	0.0036	15	0.00893	0.0132
CCDC88A(T1419);	58.8167	29.59	51.869	47.7052	53.41	28.4058	35.1117	42.38	77.709	73	52.34	123.5	140.8	72.88	91.1	105.11	14.4087	66.3041	12.2021	39.3059	28.3068	121.8	37.91	57.5028	46.9024	5.02475	59.6028	22.6141	9.5333	5.5936	112	41.3089	30.92
CCDC88A(T1419);CCDC88A(T1421);	0.0167	1.59	0.969	0.00521	2.81	0.00582	0.0117	3.58	0.00898	48.3	1.24	34.5	18.8	5.88	11.9	3.11	0.00874	0.00413	0.00206	0.00595	0.00677	13.8	1.11	0.00282	0.00241	0.00475	0.00277	0.0141	0.0033	0.0036	3	0.00893	8.82
CCDC88A(T1559);	0.0167	1.33	6.47	5.86	5.26	9.39	0.0117	6.59	15.5	0.0142	5.23	0.00832	8.98	10.6	4.79	10.1	0.00874	0.00413	0.00206	0.00595	0.00677	0.00365	4.48	13.2	4.58	0.00475	13.1	0.0141	0.0033	0.0036	21.6	0.00893	1.79
CCDC88A(T1682);	0.0167	0.00912	5.95	0.00521	0.00923	0.00582	0.0117	0.812	0.71	0.0142	0.7	0.00832	0.00496	0.00848	0.000642	0.766	0.00874	1.22	0.00206	0.00595	0.00677	0.00365	0.447	0.427	0.539	0.00475	1.21	0.0141	0.0033	0.0036	8.59	0.00893	0.0132
CCDC88B(M1374);CCDC88B(T1366);	61.4	26.3	24.9	10.2	38.3	9.93	43.1	7.27	154	1.77	14	8.82	35.2	16.5	56.1	16.6	96.4	5.37	24.3	46.7	15.7	9.19	7.47	41	18.4	64.2	18.3	19.5	15.8	0.0036	59.4	1.84	17.7
CCDC88B(S1345);	47.9167	26.0691	13.5042	0.01563	31.7092	31.6058	0.0351	8.05711	60.089	4.4684	0.00981	15.2783	37.105	28.2085	39.0006	44.0083	35.2187	32.8041	16.6821	16.226	44.1068	13.1637	35.69	31.8028	33.1024	22.9648	25.8828	11.4841	20.6233	0.0108	29.4108	5.90786	0.0396
CCDC88B(S1345);CCDC88B(T1346);	29.1167	16.8091	0.50422	0.01042	12.4092	18.1058	0.0234	2.06711	8.48898	4.4542	0.00654	11.4083	18.605	14.9085	16.1006	14.5083	5.81874	11.0041	10.0021	7.71595	26.8068	4.58365	25.98	6.20282	16.4024	5.86475	6.08277	6.9841	7.5233	0.0072	2.41084	5.89893	0.0264
CCDC88B(S1348);	10.5	2.43	1.44	0.00521	0.00923	0.00582	0.0117	0.00711	16.7	0.0142	0.00327	0.00832	1.39	0.00848	7.04	14.4	14.5	8.33	0.00206	1.39	8	0.00365	3.41	10.4	7.79	11.9	5.6	0.0141	0.0033	0.0036	8.74	0.00893	0.0132
CCDC88B(S1380);	71	70.3	7.84	75.5	62.5	23.3	25.6	76.1	16.7	79.8	70	153	76.2	114	366	284	271	133	69.3	127	229	202	82.2	97.2	8.4	296	79.3	82.4	135	4.14	12.3	117	8.27
CCDC88B(S1405);	101	50.8	60.2	0.00521	0.00923	64.3	0.0117	64.6	177	181	33.4	153	224	123	230	161	148	61.8	77.6	61.5	86.9	158	42.2	49.2	54	253	32.4	32	44.3	34.9	47	149	238
CCDC88B(S429);	161.017	86.7091	108.003	64.0052	51.5092	50.9058	26.8117	33.6071	86.77	53.7142	68.9033	142.008	148.45	108.008	395.7	261.4	98.0087	239.35	15.1021	52.206	65.2068	191.25	42.5031	81.19	92.2024	278.9	47.8028	67.3141	74.8033	39.5036	74.3008	69.5089	71.5132
CCDC88B(S514);	0.0167	0.00912	0.00322	0.00521	0.00923	0.00582	0.0117	0.00711	5.32	0.0142	0.00327	0.00832	0.542	0.00848	14	4.92	0.00874	3.28	0.00206	0.00595	0.00677	6.62	0.00315	0.00282	0.00241	4.02	0.00277	0.0141	0.0033	0.0036	0.000841	1.98	0.0132
CCDC88B(S596);CCDC88B(S597);	10.5167	3.86912	14.6032	25.9052	0.01846	3.01582	0.0234	1.62711	3.11898	0.0284	9.10327	68.8083	53.905	11.2085	232.5	111.8	1.95874	4.85413	0.00412	0.0119	0.01354	141.6	9.03315	4.03282	6.41241	163.3	4.49277	17.7141	0.0066	7.0636	15.3008	3.34893	14.5132
CCDC88B(S600);	10.94	0.01824	25.6	0.01042	0.01846	5.01582	0.0234	2.08711	0.01796	0.0284	9.59	2.76832	0.00992	4.12848	86.2	50.9	0.01748	17.58	0.00412	18.61	18.97	18.45	10.35	20.84	26.9	90.4	4.05277	2.5941	2.7633	0.0072	11.92	0.01786	6.4432
CCDC88B(S603);	48.7	53.2	245	77.6	39	122	11.3	28.9	83.3	2.94	93.2	103	171	156	394	249	123	154	43	114	192	233	72.6	121	158	572	97.2	95.6	76.8	32.3	131	1.48	89.1
CCDC88B(T1471);	33.4	10.1	30.7	0.00521	67.7	8.86	0.0117	16.4	75.2	13.1	5.83	31.1	66.6	44.8	125	60.9	4.31	37.1	49.4	12.3	20.7	41.1	16.5	12.7	27.2	123	59.6	28.8	82.4	0.0036	50	12	70
CCDC9(S80);	65.2	57.01	36.3	69.2	36.76	94	27.8117	86.1	11.02	14.5142	2.92	58.8	102.6	28.7	81.2	63.8	108.8	21.58	133	33.49	52	62.7	12.4032	95.6	44.3	131.3	48.5	160.1	84.4	203.8	29.912	0.01786	230.6
CCDC9(T385);	16.9	24.5	26.3	35.5	6.43	24.1	23.8	15.5	39.1	5.39	41.3	28.5	30.9	29.6	41.5	54.5	33.7	3.32	19	12.7	30.2	40.1	24.2	21.5	18.9	62.7	27	48.3	35.4	27.1	33.3	8.25	44.2
CCDC94(S211);	140.9	22.5182	143.703	113.01	181.018	85.0658	152.023	176.507	106.018	23.4284	158.103	55.98	76.7099	56.817	84.3013	57.7683	6.24748	132.8	66.48	56.34	62.37	1.7873	102.4	138	223.4	44.6095	145.41	132.114	50.3066	0.0108	149.601	57.3179	101.026
CCDC94(S211);CCDC94(S213);	63.8	0.01824	10.7032	0.01042	0.01846	3.26582	0.0234	22.5071	0.01796	0.0284	14.1033	4.78	0.00992	0.01696	0.001284	2.7683	0.01748	30.8	13.48	12.04	10.07	0.0073	38.1	53.9	71.4	0.0095	16.41	16.1141	0.0066	0.0072	15.6008	0.01786	0.0264
CCDC94(S211);CCDC94(S220);	77.1	22.5	133	113	181	81.8	152	154	106	23.4	144	51.2	76.7	56.8	84.3	55	6.23	102	53	44.3	52.3	1.78	64.3	84.1	152	44.6	129	116	50.3	0.0036	134	57.3	101
CCDC97(S221);	0.0167	0.00912	0.00322	0.00521	0.00923	0.00582	0.0117	0.00711	7.67	4.28	3.48	0.00832	0.00496	0.00848	0.000642	0.0083	0.00874	0.00413	0.00206	0.00595	0.00677	0.00365	0.00315	0.00282	0.00241	0.00475	0.315	0.0141	0.0033	0.0036	0.000841	4.35	0.0132
CCDC97(S257);	13.5	39.2	40.3	60.8	50.3	72.8	39.7	31	69.6	74.1	50.2	36.2	38.6	77.1	27.1	21.6	33.4	12.4	31.5	41.9	44.7	16.1	18.9	33.9	41.4	0.00475	51.8	28.5	124	15.3	31.3	77.7	36.7
CCDC97(S337);	28.4167	26.1091	4.84322	0.01042	21.19	24.8058	0.0234	0.51511	0.01796	0.0284	10.2033	7.86832	0.00992	13.8085	0.001284	7.2083	32.6087	10.9041	17.0021	13.6059	16.5068	12.1037	16.8032	13.6028	21.68	5.84475	19.6	13.5141	28.07	5.5036	8.32084	3.71893	0.0264
CCM2(S384);	42.8	21.6	21.5	39.9	27	46.5	65.9	21.2	60.3	0.0142	29	12.9	43.7	27	24.3	42.4	45.4	44.5	34.3	5.79	16.7	22.3	21.1	17.7	14.5	28.7	14.4	31.7	29.6	127	17.4	0.00893	9.88
CCM2(S393);	0.0167	0.00912	5.95	13.1	16	15.4	58	10.2	31.1	0.0142	7.55	14.4	53.1	12	28.6	15.4	21	0.00413	18	0.00595	5.11	19.3	0.00315	3.2	6.12	90.2	15.7	40.7	2.67	9.9	22.2	24.9	7.61
CCNB1IP1(S158);	0.0167	0.00912	0.00322	0.00521	0.00923	0.00582	0.0117	0.00711	0.00898	0.0142	151	0.00832	0.00496	0.00848	0.000642	18.7	0.00874	22.2	0.00206	50.9	92.4	0.00365	75.6	0.00282	0.00241	0.00475	0.00277	0.0141	61.4	0.0036	0.000841	0.00893	15.1
CCNH(T315);	64.7	45.39	0.00644	0.01042	0.01846	0.01164	0.0234	0.01422	0.01796	1.6142	0.00654	2.07832	0.00992	3.74848	0.001284	0.0166	65.14	59.12	4.98206	12.7	3.893	14.48	32.4	36.1	3.55241	0.0095	0.00554	1.3441	3.2833	8.2236	0.001682	0.32593	0.0264
CCNK(S324);	0.0167	123	145	12.6	4.56	122	10	111	0.0898	24.9	0.00327	0.00832	407	109	189	53.8	142	34.6	337	79.6	0.00677	0.00365	0.00315	54.2	286	124	12.3	19.1	27.8	230	0.326	0.44	24.7
CCNL1(M70);CCNL1(S65);	0.0167	0.00912	0.00322	4.72	7.85	11	16.2	0.00711	3.26	12.8	0.857	0.00832	2.18	4.46	1.28	0.0083	0.795	0.00413	1.62	0.00595	0.00677	0.00365	0.00315	0.616	1.62	0.00475	0.00277	5.86	0.0033	29.1	0.147	5.32	5.56
CCNL1(S352);	39.3	33.9	0.00322	0.00521	0.00923	7.89	0.0117	0.00711	0.00898	0.0142	0.00327	19.3	0.00496	0.00848	0.000642	34.3	66.8	25.5	14.6	32.4	52.5	13.6	60.3	45.2	38.6	10.9	24.5	31.6	36.8	0.0036	0.000841	0.00893	0.0132
CCNL1(S374);	0.0334	69.8091	6.56	21.8052	25.2092	19.6058	54.4117	13.2	36.309	15.6142	17.7033	37.8083	18.605	54.4085	12.41	55.79	44.5	1.65413	21.7021	26.04	22.15	0.94565	10.8032	38.92	17.61	55.8	57.44	75.5141	25.177	15.7036	15.46	4.36893	28.2132
CCNL1(S69);	0.0334	0.01824	3.50322	0.01042	0.01846	6.37582	5.8517	0.01422	8.13	17.7142	0.00654	0.01664	0.00992	0.01696	0.001284	4.1683	0.01748	4.30413	6.25	0.0119	2.14677	1.76365	6.03315	2.85	2.21241	0.0095	2.08277	6.6841	4.9233	34.5	0.001682	0.80593	14.47
CCNL2(S330);	1.85	0.00912	6.63	9.64	11.9	20.7	8	2.2	9.57	0.0142	0.857	0.00832	3.57	2.64	0.795	1.72	1.9	2.5	1.84	3.04	3.52	0.00365	3.34	4.03	2.9	0.00475	2.12	0.221	2.51	6.55	5.63	6.48	1.86
CCNL2(S369);	174.3	86.6	118.003	128.005	100.78	84.3	158.012	74.4071	163.009	70.9142	72.4033	73.1083	122.18	116.9	110.6	111	301	35.17	115.6	138.2	81.7	60.02	105.5	124.2	69.13	124.9	82.94	62.3	95.52	70.67	114.001	148.009	187.013
CCNL2(T326);	12.6	4.61	10.7	16.4	0.00923	33.8	20	8.76	26.1	0.0142	6.51	1.45	6.43	7.88	3.28	10.1	21.9	13.3	10	9.59	7.47	0.00365	8.24	9.22	9.1	4.27	7.65	2.02	9.77	25.5	11.5	0.00893	13.1
CCNT2(S601);	0.0167	6.51	7.66	0.00521	0.00923	0.00582	0.0117	0.00711	0.00898	0.0142	6.16	0.00832	0.00496	0.00848	0.727	4.97	4.6	0.00413	3.02	0.00595	0.00677	5.59	4.15	3.03	6.48	20.8	4.71	4.15	5.6	0.0036	5.96	0.00893	4.25
CCNT2(T479);	0.0167	2.3	1.59	0.00521	0.00923	4.43	0.0117	6.85	7.03	0.0142	4.89	0.00832	3.35	1.53	4.42	8.75	12.4	2.15	5.18	4.58	0.00677	0.00365	8.17	3.24	2.06	8.1	5.73	6.75	4.09	5.61	4.89	0.00893	3.63
CCNY(S324);	336	152	146	373	253	170	325	64.7	237	353	203	325	301	376	225	368	277	162	230	80.7	73.7	423	156	236	61.7	333	119	271	228	619	185	104	430
CCNY(Y98);	0.0167	8.29	0.00322	0.00521	0.00923	0.00582	0.0117	0.00711	2.3	0.0142	3.35	15.5	0.00496	0.00848	5.88	6.34	6.73	9.03	0.958	0.00595	0.00677	11.2	0.00315	4.21	0.651	0.00475	0.00277	8.81	2.11	0.0036	2.55	0.00893	12.4
CCNYL1(S131);	0.0167	0.00912	0.00322	0.00521	7.61	0.00582	0.0117	0.00711	5.07	0.0142	0.361	5.57	0.00496	0.00848	4.65	5.51	0.00874	0.503	0.00206	4.37	0.00677	2.15	0.00315	0.00282	0.00241	0.00475	0.00277	1.21	0.0033	0.0036	3.74	1.07	0.613
CCNYL1(S342);	190	111	65.4	54.2	151	118	55.7	0.00711	139	129	53.9	98.1	68.1	60.3	78.9	118	57.6	90.8	83.5	116	17.1	91.8	21.1	66.1	18.4	105	15.7	50.3	25.1	46.5	83.3	47.7	44.7
CCNYL1(T125);	0.0167	4.87	0.00322	0.00521	0.00923	0.00582	0.0117	0.00711	7.79	0.0142	0.00327	6.53	0.00496	0.00848	7.06	5.5	2.26	10.3	0.00206	7.25	0.00677	8.13	0.00315	0.00282	0.00241	4	0.00277	0.0141	0.0033	0.0036	1.69	0.00893	0.0132
CCNYL1(Y120);	0.0334	4.87912	0.00644	0.01042	7.61923	0.01164	0.0234	0.01422	12.86	0.0284	0.36427	12.1	0.00992	0.01696	11.71	11.01	2.26874	10.803	0.00412	11.62	0.01354	10.28	0.0063	0.00564	0.00482	4.00475	0.00554	1.2241	0.0066	0.0072	5.43	1.07893	0.6262
CCP110(S370);	0.0167	2.99	25	7.17	0.00923	20.8	0.0117	33.3	24	0.0142	10.6	0.00832	12.2	0.00848	0.000642	0.0083	8.01	11.4	25.6	6.49	31.2	0.00365	12.2	8.35	19.8	1.59	25.5	4.71	7.85	0.0036	24.3	5.56	4.96
CCR1(S340);CCR1(S341);CCR1(S343);CCR1(S352);	32.8167	5.55912	55.2032	37.3052	19.8092	21.6058	12.7117	19.4071	137.009	2.4842	0.00654	26.8083	48.072	19.5085	32.4006	13.9083	21.7087	19.4041	0.00412	7.95	1.82677	4.71365	0.0063	2.41282	10.003	20.7048	4.8	0.0282	4.2933	1.8636	7.14084	88.3089	8.1532
CCR1(S352);	32.8167	5.55912	55.2032	37.3052	19.8092	21.6058	12.7117	19.4071	137.009	2.4842	0.00654	26.8083	48.072	19.5085	32.4006	13.9083	21.7087	19.4041	0.00412	7.95	1.82677	4.71365	0.0063	2.41282	10.003	20.7048	4.8	0.0282	4.2933	1.8636	7.14084	88.3089	8.1532
CCT3(S135);	64.9	112	145	0.00521	189	220	144	49.1	104	229	91.5	127	128	136	67.7	124	167	172	250	73.9	153	58.5	65.7	40	116	289	191	204	176	46.4	220	99.2	35.6
CCT3(S252);	12.6	3.47	0.784	0.00521	1.61	0.00582	0.0117	29.7	33.2	0.0142	11.6	12.5	1.89	0.00848	5.58	12.9	0.00874	6.21	0.00206	7.21	0.00677	9.31	0.00315	3.22	3.45	0.00475	0.00277	0.0141	0.0033	0.0036	17.9	83	20.1
CD22(T715);	0.0167	0.00912	0.00322	0.00521	0.00923	0.00582	0.0117	0.00711	0.00898	0.0142	3.18	0.00832	0.00496	0.00848	0.000642	0.0083	0.00874	0.00413	0.00206	0.00595	0.00677	0.00365	0.00315	0.00282	0.00241	0.00475	0.00277	0.0141	0.0033	0.0036	0.000841	0.00893	11.6
CD244(S334);	0.0167	0.00912	0.00322	0.00521	0.00923	0.00582	0.0117	0.00711	0.00898	0.0142	0.00327	0.00832	0.00496	0.00848	0.000642	0.0083	0.00874	7.25	0.00206	0.00595	1.46	2.58	27.6	1.45	7.67	0.00475	0.00277	0.0141	0.0033	0.0036	0.000841	0.00893	0.0132
CD2AP(S458);	28.4	79.8	13.6	25.6	19.4	20.4	0.0117	51.6	43.1	5.29	3.92	49.9	17.8	21.2	2.27	6.65	21.5	69.6	15.5	3.61	10.7	26.8	3.62	15.9	5.04	24	1.78	6.04	19.9	42.7	22.4	5.02	30.6
CD2BP2(S194);	12.0501	283.009	453.843	808.815	484.22	351.206	1131.31	885.207	1167.13	73.4142	810.493	46.8166	1390.27	385.658	451.242	133.968	549.509	50.7496	271.32	226.306	85.1135	50.6073	16.8963	488.083	1169.74	778.905	1111.95	1182.39	362.423	416.707	593.454	1037.76	117.713
CD2BP2(S46);	72.8	156.7	145.2	98.5	109	154.4	158.4	232	161	68.1	147.6	78	108.3	106.5	95.6	80.7	0.01748	134.1	151.7	108.9	174.8	34.5	76.4	107.3	59.1	0.0095	112.5	110.2	157.8	146.8	81.8	106.79	177.5
CD2BP2(S68);	15.8	44	60.8	0.00521	36.6	103	0.0117	5.72	18.8	90.6	0.00327	30.4	21.1	46.4	0.000642	24.6	35.2	168	65.1	59.8	46.9	17.8	32.6	47.7	59.1	85.3	44.2	29.4	50.7	0.0036	0.000841	138	0.0132
CD300A(S256);	7.56	28.8	31.3	0.00521	9.52	14	11.2	4.29	19.4	19	11.2	37	0.00496	27	35.2	19.5	40	0.00413	6.75	2.23	8.36	35.8	16.6	32.7	16.4	54.5	14.5	10.1	14.4	11.9	18.4	50.7	0.0132
CD33(S305);	0.0167	0.00912	0.00322	0.374	0.506	71.1	0.226	0.00711	0.00898	0.886	0.00327	0.00832	0.00496	29.3	0.000642	0.0083	0.00874	0.00413	6	0.00595	0.00677	0.00365	0.00315	0.00282	0.775	0.00475	0.00277	10.4	0.16	0.0036	0.000841	0.00893	2.73
CD33(T303);	0.0167	77.6	4.04	111	27.8	154	46	91.9	186	66.3	62.1	67.7	0.00496	118	6.93	0.0083	0.00874	0.00413	255	0.00595	1.22	20.4	0.00315	0.00282	16.7	0.00475	18.1	40.4	6.42	0.0036	1.75	0.00893	36.7
CD34(T345);	0.0167	55.3	23.7	25.5	0.00923	76.7	60.6	0.00711	0.00898	182	73.2	0.00832	0.00496	0.00848	0.000642	0.0083	0.00874	0.00413	0.00206	0.00595	0.00677	1.03	25	0.00282	0.00241	0.00475	0.00277	78.5	0.0033	0.0036	0.000841	0.00893	176
CD34(Y339);	0.0167	55.3	25.4	25.5	0.00923	79.9	59.3	0.00711	0.00898	179	75.7	0.00832	0.00496	0.00848	0.000642	0.0083	0.00874	0.00413	0.00206	0.00595	0.00677	4	35.2	0.00282	0.00241	0.00475	0.00277	81.4	0.0033	0.0036	0.000841	0.00893	176
CD3EAP(M472);CD3EAP(M481);CD3EAP(S488);	0.0167	0.00912	0.00322	0.00521	42.4	0.00582	41.5	0.00711	6.17	14.1	0.00327	0.00832	0.00496	0.00848	0.000642	0.0083	0.00874	0.00413	0.00206	0.00595	0.00677	0.00365	0.00315	0.00282	0.00241	0.00475	0.00277	9.02	0.0033	0.0036	0.000841	5.52	0.0132
CD44(S686);	91.2	0.00912	3.22	63.1	0.00923	0.00582	0.0117	8.76	7.09	0.0142	2.91	6.29	0.00496	12.4	41	21.4	0.00874	0.00413	0.00206	0.00595	25.1	17.4	0.00315	10.6	0.00241	13.1	22.9	0.0141	0.0033	0.0036	13.6	0.00893	9.11
CD44(S697);	0.0167	18.4	0.00322	210	5.88	114	419	0.00711	0.663	2.79	1.48	20.6	30.8	163	7.72	7.12	19.5	5.48	7.79	59.2	8.98	12.8	0.00315	17.5	57.6	13.7	9.48	53.3	3.2	119	27	0.125	1.03
CD44(S704);	303.017	0.01824	0.00644	0.01042	0.01846	0.01164	0.0234	0.01422	0.01796	0.0284	0.00654	27.8083	0.00992	0.01696	0.001284	0.0166	0.01748	0.00826	0.00412	0.0119	5.90677	0.0073	8.28	0.00564	41.8024	0.0095	21.1028	0.0282	0.0066	18.3036	0.001682	0.01786	0.0264
CD44(S706);	2621.03	962.018	1841.1	1132.01	1248.02	980.006	400.035	429.014	1510.03	103.043	426.01	920.808	499.01	2462.02	793.001	760.017	1868.02	561.008	740.052	709.012	2769.9	1488.01	307.403	1454.01	699.5	766.014	1671.5	568.028	1402.98	720.307	1137.2	0.03572	584.026
CD5(M477);CD5(S485);	56.7167	5.58912	7.23322	40.11	0.51723	17.36	25.35	3.33711	3.09898	0.0284	11.74	0.01664	11.505	34.37	0.959642	40.1	203.4	0.00826	0.00412	0.0119	74.9	101.8	10.57	31.3	2.60241	71.4	11.27	133.7	249	20.24	9.92084	13.9089	13.06
CD5(S485);	56.7167	5.58912	7.23322	40.11	0.51723	17.36	25.35	3.33711	3.09898	0.0284	11.74	0.01664	11.505	34.37	0.959642	40.1	203.4	0.00826	0.00412	0.0119	74.9	101.8	10.57	31.3	2.60241	71.4	11.27	133.7	249	20.24	9.92084	13.9089	13.06
CD74(M32);CD74(S25);	24.8167	7.95912	1.90322	99.3	80.5092	37.35	24.3117	6.69711	16.009	0.0284	23.49	0.01664	21.88	10.14	14.5006	20.12	96.45	32	14.31	5.67	36.9068	21.74	2.853	27.4	3.24241	23.11	1.25277	0.0282	7.0833	20.53	3.20084	0.01786	5.2432
CD74(S25);	24.8167	7.95912	1.90322	99.3	80.5092	37.35	24.3117	6.69711	16.009	0.0284	23.49	0.01664	21.88	10.14	14.5006	20.12	96.45	32	14.31	5.67	36.9068	21.74	2.853	27.4	3.24241	23.11	1.25277	0.0282	7.0833	20.53	3.20084	0.01786	5.2432
CD79A(S215);	0.0167	0.00912	0.00322	0.00521	0.00923	0.00582	0.0117	0.00711	0.00898	0.0142	0.00327	0.00832	0.00496	0.00848	0.000642	0.0083	0.00874	0.00413	0.00206	0.00595	0.00677	0.00365	0.00315	0.00282	0.00241	0.00475	0.00277	2.85	0.629	10.5	0.000841	0.00893	0.0132
CD97(S815);	0.0167	0.00912	0.00322	0.00521	0.00923	0.00582	0.0117	0.00711	0.00898	0.0142	0.00327	0.00832	0.00496	0.00848	0.000642	0.0083	0.00874	0.00413	0.00206	0.00595	0.00677	0.00365	0.00315	0.00282	0.00241	8.02	0.00277	0.0141	0.0033	0.0036	0.000841	0.00893	0.0132
CD97(S831);	262	87.1	40.5	176	31	57.5	0.0117	95	87.6	71.9	75.4	134	364	264	286	253	0.00874	5.27	40.1	5.58	60.8	394	18.6	32.2	25.4	368	19.9	0.0141	13.9	24.9	27	54.6	27.2
CD99(M166);CD99(S168);	45.3334	41.8091	43.7032	50.4442	0.02769	15.9958	99.6234	7.83711	98.629	0.0426	44.2933	9.47664	27.9099	12.6785	8.26128	6.3366	0.02622	36.57	3.08412	8.7219	0.02031	16.9073	26.8932	12.0056	10.5924	0.01425	1.54377	8.7382	24.8033	422.8	18.3908	0.02679	16.9832
CD99(S168);	45.3334	41.8091	43.7032	50.4442	0.02769	15.9958	99.6234	7.83711	98.629	0.0426	44.2933	9.47664	27.9099	12.6785	8.26128	6.3366	0.02622	36.57	3.08412	8.7219	0.02031	16.9073	26.8932	12.0056	10.5924	0.01425	1.54377	8.7382	24.8033	422.8	18.3908	0.02679	16.9832
CDC123(S70);	0.0167	0.00912	10.1	0.00521	0.00923	8.9	0.0117	4.85	0.00898	0.0142	2.46	0.00832	0.00496	0.00848	0.000642	0.0083	0.00874	3.73	0.00206	2.75	0.00677	0.00365	0.00315	0.00282	3.03	0.00475	0.00277	0.0141	0.0033	0.0036	6.37	0.00893	0.0132
CDC123(T54);CDC123(T77);	12.6	0.00912	36.2	25.1	30.8	56.5	9.48	32.4	17.2	0.0142	16.8	10.3	19.1	36.2	17.6	8.53	0.00874	30.2	21.7	22.4	17.1	1.54	6.94	15.4	14.2	25.9	23.4	11.4	34.4	3.95	39.5	0.00893	23.8
CDC23(T562);	34.3	33.1	13.3	13.3	11.3	2.48	7.45	4.41	3.61	4.6	0.00327	96.5	4.65	18	10.8	6.44	0.00874	56.2	8.17	7.75	9.01	55.4	4.96	7.66	8.12	32.1	2.91	12.2	10.5	4.24	5.84	13.8	5.11
CDC26(K31);CDC26(S42);	22.0067	36.98	22.2132	46.75	31.4392	74.8058	37.25	7.28422	17.749	9.1784	7.20327	33.4166	23.4	128.528	37.82	35.06	57.5187	30.7083	99.3021	28.676	20.3468	11.8237	21.2531	30.1228	49.6924	28.7095	25.2055	16.6282	38.5066	311.007	16.3008	4.72786	4.2264
CDC26(S42);	22.0067	36.98	22.2132	46.75	31.4392	74.8058	37.25	7.28422	17.749	9.1784	7.20327	33.4166	23.4	128.528	37.82	35.06	57.5187	30.7083	99.3021	28.676	20.3468	11.8237	21.2531	30.1228	49.6924	28.7095	25.2055	16.6282	38.5066	311.007	16.3008	4.72786	4.2264
CDC27(T366);	0.0167	0.00912	0.00322	0.00521	2.22	0.00582	0.0117	2.75	0.00898	0.0142	0.00327	1.07	0.00496	0.00848	0.000642	3.6	0.00874	1.96	0.00206	0.00595	0.00677	0.00365	1.01	1.48	0.00241	0.00475	0.00277	0.0141	0.0033	0.0036	0.000841	0.00893	0.0132
CDC37(S300);	59.8	2.93912	11.2032	2.80521	22.72	9.90582	0.0234	8.81	0.01796	51.76	0.00654	53	8.98496	16.9085	20.46	12.38	0.01748	32.2	4.77206	13.77	0.64177	30.97	1.59315	2.24282	3.28241	28.3	0.00554	0.3711	7.4133	7.3536	0.001682	0.01786	15.99
CDC37(Y298);	45	2.93	11.2	2.8	20.5	9.9	0.0117	7.08	0.00898	42.3	0.00327	40.5	8.98	16.9	15.6	9.47	0.00874	20.6	4.77	9.92	0.635	23	1.59	2.24	3.28	17.3	0.00277	0.357	7.41	7.35	0.000841	0.00893	12.1
CDC40(S43);	21.1	6.28	15.4	53.5	34	83.3	26.5	25.5	0.00898	0.0142	0.00327	4.85	28.7	13.7	10.9	14.2	27.4	39.7	34.8	15.7	19.5	3.87	28.7	21	33.8	7.32	21.9	26.2	24.5	20	27.9	0.555	39.1
CDC42BPB(S1690);	0.0167	4.8	0.00322	0.00521	0.00923	0.00582	0.0117	0.00711	0.00898	0.0142	0.00327	0.00832	0.00496	0.00848	0.000642	0.0083	14.7	9.77	0.00206	12.2	7.08	45.7	10.8	39.2	0.00241	33.5	0.00277	0.0141	0.0033	135	0.000841	0.00893	0.0132
CDC42EP1(S121);	97.3	3.43	77.6	22	51.4	17.9	11.8	64.8	40.9	3.59	68.2	32.5	61.3	36.5	94.2	46.4	0.345	79.5	17.5	33.4	77	90.4	29.1	35	64.4	47	50.9	64.5	94.1	22.2	77	19.1	32.6
CDC42EP3(S91);CDC42EP3(T96);	31.1	8.3	12	2.57	1.79	0.00582	0.0117	3.36	15.3	0.0142	0.791	25.2	30	24.1	51.1	29.8	3.18	0.00413	0.00206	0.00595	1.2	38.3	1.9	0.762	2.13	17.3	3.67	2.21	2.01	0.0036	0.000841	3.3	0.0132
CDC42EP3(S93);	46.9	41.5	129	7.16	39.8	33.5	0.0117	34.6	345	24.6	49.4	37.8	110	73.1	55.4	80.5	90.7	0.00413	24	0.00595	0.00677	24.6	0.00315	3.27	58.1	63.6	47.3	16.6	37.1	0.0036	65.9	76.4	13.4
CDC42EP3(T98);	6.41	5.92	48.3	8.2	10.7	21.6	0.0117	14.9	38.4	0.0142	5.6	6.13	33	26.3	22.1	15.5	16.7	9.14	4.71	0.655	27	5.81	1.52	3.66	13.5	7.06	8.49	3.03	5.5	0.0036	23.2	7.25	0.0132
CDC42EP4(S64);	0.0167	0.00912	0.00322	24.6	0.00923	1.56	0.0117	16.8	10.6	0.0142	0.00327	2.69	3.7	0.00848	0.000642	0.0083	0.00874	12.5	3.44	0.00595	2.78	1.34	1.69	1.88	0.00241	0.00475	6.02	3	6.77	8.2	5.1	0.00893	2.17
CDC45(K120);CDC45(S148);CDC45(S151);	0.0334	0.01824	1.756	8.3	0.01846	0.01164	0.0234	15.12	0.01796	0.0284	0.00654	0.01664	0.00992	0.01696	0.001284	0.0166	0.01748	0.00826	13.94	0.0119	66.4	0.0073	24.6	0.00564	6.14	0.0095	3.84	0.0282	8.24	0.0072	0.001682	0.01786	4.34
CDC45(K120);CDC45(S148);CDC45(S151);CDC45(S144);	0.0167	0.00912	0.878	4.15	0.00923	0.00582	0.0117	7.56	0.00898	0.0142	0.00327	0.00832	0.00496	0.00848	0.000642	0.0083	0.00874	0.00413	6.97	0.00595	33.2	0.00365	12.3	0.00282	3.07	0.00475	1.92	0.0141	4.12	0.0036	0.000841	0.00893	2.17
CDC45(K120);CDC45(S148);CDC45(S151);CDC45(Y130);	0.0167	0.00912	0.878	4.15	0.00923	0.00582	0.0117	7.56	0.00898	0.0142	0.00327	0.00832	0.00496	0.00848	0.000642	0.0083	0.00874	0.00413	6.97	0.00595	33.2	0.00365	12.3	0.00282	3.07	0.00475	1.92	0.0141	4.12	0.0036	0.000841	0.00893	2.17
CDC5L(T385);CDC5L(T396);	0.0167	1.71	19.4	22.8	20	121	16.2	1.08	15.4	0.0142	0.00327	65.2	18.6	36.9	40	93.9	20.5	0.00413	4.75	2.55	4.81	1.62	8.6	5.68	4.72	17.5	0.00277	115	15.3	53.2	1.63	14.3	4.45
CDCA2(T394);	4.58	0.00912	0.00322	10.8	5.21	5.84	0.0117	4.38	0.00898	2.75	0.00327	5.83	5.36	0.00848	2.3	1.01	0.00874	3.76	0.787	0.444	0.00677	1.43	0.00315	0.00282	0.00241	0.753	0.00277	0.0141	0.325	0.0036	0.264	0.00893	6.74
CDCA5(S21);	200	144	10	120	64.4	46.8	54.7	107	0.00898	20.4	0.00327	18.4	77.8	17.4	10.7	4.43	0.00874	82.3	202	58.4	15.1	0.00365	8.1	0.00282	7.19	13.4	0.00277	0.0141	0.0033	99	11.1	6.84	158
CDCA7L(S21);	15.87	11.4091	0.00644	1.29521	0.01846	1.05582	0.0234	16.3	0.01796	0.0284	20.23	10.0083	0.00992	0.01696	0.001284	0.0166	47.9087	28.54	1.33206	21.65	4.388	8.86365	5.91	7.83	0.00482	10.3048	0.61477	1.0741	96.9	0.0072	4.94	29.49	34.11
CDCA7L(S261);	0.0167	0.00912	0.194	0.00521	0.00923	0.00582	0.0117	2.68	2.64	0.0142	0.00327	0.00832	0.00496	4.98	0.772	1.18	0.394	0.00413	0.00206	0.00595	0.00677	0.00365	0.00315	0.00282	0.00241	0.00475	0.00277	0.525	0.0033	0.0036	0.000841	0.00893	8.11
CDCA8(S219);	0.0167	22.3	19.1	45.5	33.1	13.1	12.6	62.5	0.00898	0.0142	0.00327	5.47	27	0.00848	0.000642	2.63	0.00874	0.00413	0.00206	0.00595	0.00677	0.00365	0.00315	0.00282	1.72	0.00475	0.00277	0.0141	17.7	0.0036	12.1	53.2	108
CDK11A(S265);CDK11A(S273);CDK11B(S277);CDK11B(S285);	5.0467	32.9091	330.5	41.84	1.67923	3.40582	4.0717	330.91	13.34	27.89	395.99	6.38832	3.32496	2.14848	44.45	244.6	258.009	365.2	8.04	467.4	450.9	51.05	187.03	141.5	369.3	51.3047	436.7	381.3	1064.6	0.0072	383.15	304.7	84.69
CDK11A(S271);CDK11B(S283);	0.0167	0.00912	17	0.00521	0.00923	0.00582	0.0117	2.93	0.00898	0.0142	0.00327	0.00832	0.00496	0.00848	0.000642	1.09	0.00874	24.5	0.00206	8.04	3.41	0.00365	3.26	4.31	7.15	0.00475	3.27	1.41	67.7	0.0036	2.33	0.00893	0.0132
CDK11A(S273);CDK11B(S285);	5.0467	32.9091	330.5	41.84	1.67923	3.40582	4.0717	330.91	13.34	27.89	395.99	6.38832	3.32496	2.14848	44.45	244.6	258.009	365.2	8.04	467.4	450.9	51.05	187.03	141.5	369.3	51.3047	436.7	381.3	1064.6	0.0072	383.15	304.7	84.69
CDK11A(S47);CDK11B(S47);	145	72.3	0.00322	0.00521	0.00923	88.5	0.0117	0.00711	0.00898	0.0142	0.00327	189	0.00496	118	0.000642	136	0.00874	97.2	49.9	147	205	257	258	115	165	0.00475	153	119	151	130	0.000841	0.00893	0.0132
CDK11A(T383);CDK11A(S386);CDK11A(S387);CDK11A(S398);	0.0167	0.00912	0.00322	11.3	0.00923	0.00582	0.0117	0.00711	0.00898	0.0142	0.00327	0.00832	0.00496	0.00848	0.000642	0.0083	0.00874	0.00413	0.00206	0.00595	0.00677	0.00365	0.00315	0.00282	0.00241	0.00475	0.00277	0.0141	0.0033	0.0036	0.000841	11	0.0132
CDK11A(T739);CDK11B(T751);	469.97	199.709	396.853	456.01	428.018	408.012	505.023	236.107	332.018	203.043	162.01	170.417	198.31	263.017	220.801	255.598	412.509	406.68	355.032	257.96	355.62	106.907	301.99	290.03	438.362	305.505	312.163	330.028	315.007	657.007	308.571	186.027	258.226
CDK11A(T739);CDK11B(T751);CDK11A(S740);CDK11B(S752);	225	82.1	210	242	221	219	282	94.3	103	0.0142	0.00327	68.4	86.3	105	125	131	105	130	140	101	180	27.8	167	151	269	96.3	159	136	107	329	95.9	0.00893	81.2
CDK11B(S381);CDK11B(T395);CDK11B(S398);CDK11B(S410);CDK11B(S414);	0.0167	0.00912	0.00322	0.854	0.00923	0.00582	0.0117	0.203	0.00898	61.8	0.00327	0.00832	0.00496	0.00848	0.000642	0.0083	0.00874	0.00413	0.00206	0.00595	0.00677	0.00365	0.00315	0.00282	0.00241	0.00475	0.00277	0.0141	0.0033	0.0036	1.2	0.289	37.9
CDK12(R298);CDK12(S301);CDK12(S303);	0.0167	0.00912	13.8	10.7	9.68	9.97	25.2	25.4	21	13.3	16.6	0.00832	14	0.00848	11.2	14	0.00874	0.00413	1.87	0.00595	0.00677	1.3	7.25	18.5	7.26	0.00475	13.4	14.4	1.16	0.0036	22.3	6.08	4.46
CDK12(S1082);	0.0167	165	154	215	225	155	354	280	276	225	87	106	257	173	207	142	401	113	374	334	95.2	116	260	271	95.3	327	129	498	168	318	123	258	238
CDK12(S1226);	0.0167	5.97	6.04	0.00521	7.77	0.00582	0.0117	10.9	0.00898	8.97	0.00327	16.4	0.00496	4.9	0.000642	0.0083	0.00874	0.00413	0.00206	17.2	0.00677	0.00365	0.00315	0.00282	0.00241	3.16	0.00277	0.0141	0.0033	0.0036	0.000841	0.00893	0.0132
CDK12(S274);CDK12(S276);	39.5	26	370	0.01042	28.6	47.2	0.0234	300	45.5	0.0284	160.6	0.01664	23.6	0.01696	68.6	96.6	19.56	92.4	34.6	118	100.6	0.0073	167.4	98	136	12.22	139	110	87.4	40.2	223	12.68	54.4
CDK12(S276);	39.5	26	370	0.01042	28.6	47.2	0.0234	300	45.5	0.0284	160.6	0.01664	23.6	0.01696	68.6	96.6	19.56	92.4	34.6	118	100.6	0.0073	167.4	98	136	12.22	139	110	87.4	40.2	223	12.68	54.4
CDK12(S276);CDK12(Y279);	19	13	185	0.00521	14.3	23.6	0.0117	150	24.8	0.0142	80.3	0.00832	11.8	0.00848	34.3	49.6	9.78	46.2	17.3	59	50.3	0.00365	83.7	49	68	6.11	69.5	55	43.7	18	111	6.34	27.7
CDK12(S383);	0.0334	0.01824	16.05	18.5052	13.9092	0.45582	44.9117	85.9	54.209	91.1142	69.1	13.3083	0.00992	0.01696	0.001284	7.64	0.01748	3.83413	0.21406	16.45	53.7	8.16365	69	2.76282	57.0024	0.0095	30.2028	4.8841	7.86	0.5326	51.9	157.009	11.6132
CDK12(S383);CDK12(S382);	0.0167	0.00912	11.7	0.00521	0.00923	0.00582	0.0117	49.1	0.00898	0.0142	35.4	0.00832	0.00496	0.00848	0.000642	3.27	0.00874	3.83	0.212	4.65	35.1	0.00365	54.4	2.76	57	0.00475	30.2	0.0141	2.39	0.0036	41.2	0.00893	0.0132
CDK12(S383);CDK12(S385);	0.0167	0.00912	4.35	18.5	13.9	0.45	44.9	36.8	54.2	91.1	33.7	13.3	0.00496	0.00848	0.000642	4.37	0.00874	0.00413	0.00206	11.8	18.6	8.16	14.6	0.00282	0.00241	0.00475	0.00277	4.87	5.47	0.529	10.7	157	11.6
CDK12(S681);CDK12(S685);	0.0334	0.01824	50.47	28.6	54	41.7	8.2817	50	40.33	27.17	9.78327	1.75832	16.3	22.25	6.51	35.9	0.01748	109.917	22.776	46.5059	29.22	13.1037	13.599	32.5028	43.47	38.0048	14.99	57.55	23.06	43.52	3.00084	39.4	41.1
CDK12(S685);	0.0334	0.01824	50.47	28.6	54	41.7	8.2817	50	40.33	27.17	9.78327	1.75832	16.3	22.25	6.51	35.9	0.01748	109.917	22.776	46.5059	29.22	13.1037	13.599	32.5028	43.47	38.0048	14.99	57.55	23.06	43.52	3.00084	39.4	41.1
CDK12(S889);	693	368.2	7.41322	202	196.69	274.3	444	51.1	178.2	326.5	14.87	728	347.5	690	189.9	279.1	671	374	573	491	282.9	450.8	534	378.9	141.9	570	81.4	714	625	578	22.61	427.8	223.98
CDK12(T692);	49	26.5	40.7	25.2	32.3	30.3	60.4	49.2	72.5	120	58.2	49	22.1	46.6	5.4	41.9	64.3	38.7	47.8	47	43.1	27.7	44.2	40.9	22.8	66.8	28.7	30	31.8	105	41.3	136	32.4
CDK13(K1141);CDK13(S1153);	18.47	28.9	71	157.8	77	109.2	215.012	116.5	67.7	31.92	71.7	27.7	102.4	66.3	28.7	77.9	112	56.6	72.5	44.8	35	8.41	43.1	32.27	30.47	47.3	76.6	40.2	44	83.3	89.8	163.8	64.3
CDK13(S1153);	18.47	28.9	71	157.8	77	109.2	215.012	116.5	67.7	31.92	71.7	27.7	102.4	66.3	28.7	77.9	112	56.6	72.5	44.8	35	8.41	43.1	32.27	30.47	47.3	76.6	40.2	44	83.3	89.8	163.8	64.3
CDK13(S385);	0.0167	12.9	20.2	4.3	0.00923	0.00582	0.0117	37.7	12.4	27.2	32.4	12.7	2.12	7.16	13.3	22.1	48	25.2	28.7	20.9	23.4	13.8	18.7	16.8	13.9	37.8	31.9	20	12.7	5.34	39.2	7.32	8.39
CDK13(S437);CDK13(S439);	25.3	28.8	45.7	32.1	37.8	0.00582	34.3	107	41.2	27.2	68.7	43.5	24.3	13.5	30.5	33.4	53.2	80.2	113	51.9	88.4	52.9	55.3	28.1	81.2	72.7	61.5	0.0141	49.4	0.0036	74.8	63	25.4
CDK13(S525);	1.86	0.00912	14.3	0.00521	0.00923	1.72	0.0117	21.3	0.00898	0.0142	5.61	0.00832	0.00496	0.00848	0.000642	5.53	14.1	0.00413	1.79	3.29	11.8	0.00365	8.74	4.72	8.25	0.00475	3.07	0.0141	3.63	0.0036	5	0.00893	0.749
CDK13(S867);	212.1	254.3	31.4	71.38	176.5	204.8	145.47	116	34.009	399.34	14.2033	380.7	331.7	476.6	131.8	202.5	405	254.3	486.2	285	145	341.1	238.9	167.8	131.9	316.6	96.7	320.6	407.2	246.5	43.73	585.8	184.3
CDK13(T1056);	2.14	3.83	33.8	17.5	70.5	43.2	17.7	32.2	17.2	7.48	7.12	0.00832	29.5	0.00848	21.8	64.2	13	4.48	32.3	4.47	6.59	0.00365	3.39	6.5	4.37	0.00475	8.08	23.5	0.0033	51.3	16.6	61.3	10.4
CDK14(S24);	5.15	10.8	0.248	0.00521	23.1	6.09	7.88	14.8	0.00898	0.0142	0.00327	13.5	11.1	11.3	12.7	7.07	2.14	8.05	22.7	2.38	0.00677	8.6	0.00315	0.00282	0.00241	19	0.00277	2.8	0.0033	34.8	0.000841	0.00893	0.0132
CDK14(T76);	7.19	3.04	0.00322	0.00521	3.95	12.3	0.0117	5.83	0.583	0.0142	0.00327	5.72	0.00496	0.00848	4.47	0.0083	0.00874	3.21	5.86	0.00595	0.00677	4.45	0.667	0.00282	0.00241	2.99	0.00277	0.0141	0.0033	47.7	0.000841	0.00893	0.0132
CDK16(S12);	0.0167	0.00912	1.11	0.00521	0.00923	2.68	0.0117	2.27	0.00898	0.0142	0.00327	0.00832	0.00496	0.00848	1.3	1.35	0.00874	0.00413	0.00206	0.00595	2.89	0.00365	0.00315	0.00282	4.3	1.82	0.00277	0.0141	0.0033	0.0036	0.000841	0.00893	0.0132
CDK17(M103);CDK17(S122);	0.0167	0.00912	0.00322	0.00521	0.00923	0.00582	0.0117	0.00711	0.00898	0.0142	4.65	0.00832	0.00496	0.00848	0.000642	0.0083	0.00874	0.00413	0.00206	0.00595	0.00677	0.00365	0.00315	0.00282	0.00241	0.00475	0.00277	0.0141	0.0033	0.0036	0.000841	0.00893	0.0132
CDK18(T152);	286.37	330.5	185.6	606	363	372	274.7	437	224.2	58.3	83.2033	136.8	393	77.3085	73.4	14.6	115.8	306.1	259	154.6	97.9	1.21365	23.233	23.52	110.3	51.74	71.047	30.9141	116.3	74.1036	184.7	232.7	402
CDK18(Y153);	508	330.5	185.6	616	363	375	274.7	437	230.2	58.3	80.2033	136.8	401	77.3085	67.6	14.6	123.6	306.1	259	154.6	100.2	1.21365	27.333	23.52	123.8	63.74	73.547	33.2141	116.8	74.1036	189.7	232.7	407
CDK3(T14);CDK2(T14);CDK1(T14);	286.37	330.5	185.6	613	363	372	274.7	437	228.8	119.1	102.5	136.8	393	77.3085	73.9	14.6	111.5	253.004	259	153.2	97.9	1.21365	23.233	23.52	110.3	49.47	71.047	30.9141	116.3	74.1036	184.7	234	402
CDK3(Y15);CDK2(Y15);CDK1(Y15);	508	330.5	185.6	623	363	375	274.7	437	234.8	119.1	99.4	136.8	401	77.3085	68.1	14.6	119.3	253.004	259	153.2	100.2	1.21365	27.333	23.52	123.8	61.47	73.547	33.2141	116.8	74.1036	189.7	232.7	407
CDK7(T170);	77.9	61.3	0.00322	10.7	0.00923	22	0.0117	0.00711	0.00898	0.0142	0.00327	38.9	26.2	48.8	25.2	8.68	92.5	19.6	120	46.2	0.00677	48.4	3.67	51.9	18.1	74.6	0.00277	49.7	19.5	0.0036	0.000841	0.00893	0.0132
CDK9(S347);	0.0167	4.68	0.00322	2.98	0.00923	15.9	5.31	15.1	37.4	0.0142	0.00327	5.73	49.5	5.3	27.8	11.8	2.36	27.3	0.288	3.6	0.00677	16.8	0.00315	8.42	4.46	23.8	0.00277	48.3	4.56	1.66	1.17	0.00893	0.0132
CDK9(T350);	0.0167	60.4	31.9	48.6	90.7	120	95.5	57.3	103	58.6	18.6	13	210	95.2	65.9	21.2	37.6	81.1	88.2	14.4	1.69	31.6	2.21	13.5	11.3	103	15.6	154	28.7	49.9	13.8	0.00893	125
CDKN1A(S130);	0.0167	0.00912	0.00322	0.00521	0.00923	0.00582	0.0117	0.00711	18	0.0142	0.936	0.00832	4.74	0.00848	0.000642	0.0083	0.00874	0.00413	0.00206	0.00595	0.00677	0.00365	0.00315	0.00282	0.00241	0.00475	0.00277	0.0141	0.0033	0.0036	5.1	0.00893	0.0132
CDKN1A(S27);	13.3	0.00912	0.00322	0.00521	0.00923	5.06	0.0117	0.00711	17.8	0.0142	0.00327	0.00832	9.71	12.2	0.000642	27.9	0.00874	4.63	0.316	1.52	0.00677	3.25	12.8	3.73	5.68	1.1	1.62	8.02	0.38	0.0036	4.11	0.00893	0.0132
CDKN1B(S10);	111	268	51.9	605	83.8	138	1090	99.4	197	80.8	88	115	158	224	122	123	486	169	176	503	416	0.00365	456	463	0.00241	242	239	535	509	151	95.3	6.43	116
CDKN1B(S175);	0.0167	0.00912	0.00322	0.00521	0.00923	0.00582	0.0117	0.00711	2.59	0.0142	1.38	0.00832	0.00496	0.00848	2.09	7.04	10.4	0.00413	0.00206	8.84	11	0.00365	3.02	5.09	0.00241	0.00475	0.00277	6.26	28.4	0.0036	5.16	0.00893	0.988
CDKN2AIP(S133);	12.8167	92.69	60.9032	73.5052	16.5092	19.8058	54.5117	27.5	64.609	0.0284	39.7033	85.48	74.75	33.7085	116.8	12.03	0.01748	12.7041	9.98206	18.7059	4.05677	103.6	76.6	30.0028	14.4024	0.0095	50.2028	42.867	13.6033	56.2036	21.8008	51.6089	22.4132
CDKN2AIP(S54);	0.0334	2.41912	1.61322	0.01042	5.24923	0.92482	0.0234	4.40711	6.05898	13.6142	0.00654	6.24832	23.405	3.21848	7.14064	4.3983	0.01748	0.51113	0.00412	6.223	0.01354	5.02365	0.0063	0.00564	0.00482	2.39475	0.00554	0.0282	0.0066	0.0072	5.25084	34.2089	0.0264
CDS2(S21);CDS2(S33);	72.5	49.4	0.00322	0.00521	0.00923	48.5	0.0117	0.00711	0.00898	0.0142	0.00327	30.7	0.00496	127	4.46	29.4	20.4	15.6	120	7.98	5.1	181	16.7	44.2	3.94	32.1	7.74	55	2.2	88.4	0.000841	0.00893	0.0132
CDS2(S35);	225.033	431.267	0.00966	28.5104	5.06846	14.0116	0.0351	0.97822	189.887	382.724	0.66854	101.017	6.24992	87.9085	15.1006	8.5866	191.519	138.412	245.741	67.126	19.4068	1033.3	91.5063	344.423	25.1048	358.01	13.1055	216.58	9.5033	291.5	0.362682	0.02679	12.7264
CDV3(M103);CDV3(S106);	37.5167	41.08	4.42644	2.27421	51.4092	13.4258	0.0351	14.465	2.62796	9.4442	1.72654	72.45	31.895	9.12848	55.7006	58.22	61.6175	13.5241	17.75	23.243	18.8135	63.6037	88.4831	64.64	31.4024	40.6047	20.9028	25.47	6.0803	12.27	21.1017	0.02679	0.0396
CDV3(M103);CDV3(S106);CDV3(S107);	27.3	8.51	0.00322	0.789	11.6	0.00582	0.0117	0.815	2.61	4.3	1.72	18.2	6.49	1.22	22.2	7.72	0.00874	0.00413	3.49	0.903	0.00677	13.9	0.00315	5.74	0.00241	21.4	0.00277	4.61	0.0033	4.71	0.000841	0.00893	0.0132
CDV3(S106);	37.5167	41.08	4.42644	2.27421	51.4092	13.4258	0.0351	14.465	2.62796	9.4442	1.72654	72.45	31.895	9.12848	55.7006	58.22	61.6175	13.5241	17.75	23.243	18.8135	63.6037	88.4831	64.64	31.4024	40.6047	20.9028	25.47	6.0803	12.27	21.1017	0.02679	0.0396
CDV3(S41);	0.0167	0.00912	0.00322	0.00521	1.52	0.00582	0.0117	4.04	0.00898	0.0142	0.00327	0.00832	7.95	0.00848	10.2	3.93	0.00874	0.00413	0.00206	0.00595	0.00677	0.00365	0.00315	0.00282	0.00241	0.00475	0.00277	1.26	0.0033	0.0036	0.000841	0.00893	0.0132
CDV3(S8);	4.58	6.56	3.5	5.1	0.00923	3.83	7.53	3.63	5.43	0.0142	2.86	6.87	4.05	4.62	14.1	3.67	4.01	5.55	2.47	0.00595	1.72	5.92	8.04	0.00282	3.49	6.11	0.00277	18.2	0.64	0.0036	2.69	0.00893	2.23
CDV3(Y190);	2.17	0.00912	0.00322	0.00521	0.00923	0.00582	0.0117	0.00711	0.00898	0.0142	0.00327	0.00832	0.00496	0.00848	0.000642	11.4	0.00874	0.00413	0.00206	0.00595	0.00677	24.2	0.934	4.35	0.00241	29	0.00277	0.0141	0.0033	0.0036	0.000841	0.00893	0.0132
CDYL(T207);	0.0167	0.00912	0.00322	0.00521	0.00923	0.00582	0.0117	0.00711	0.00898	0.0142	0.00327	0.00832	0.00496	0.00848	0.000642	1.28	0.00874	13.4	0.00206	5.44	1.95	0.00365	5.37	3.52	3.08	0.00475	4.05	0.0141	0.0033	0.0036	0.000841	0.00893	0.0132
CDYL(Y86);	10.6	21.1	0.00322	0.00521	0.00923	0.00582	0.0117	0.00711	0.00898	0.0142	0.00327	0.00832	0.00496	0.00848	0.000642	0.0083	10.5	23.3	0.00206	3.62	5.74	3.17	12.3	13.2	5	0.00475	0.00277	0.0141	0.0033	0.0036	0.000841	0.00893	0.0132
CE192_HUMAN_Phospho (ST);	22	6.48	57.1	1.51	0.00923	22.7	0.0117	69	14.3	0.0142	112	9.17	26.5	15.5	44.1	22.3	5.24	5.17	40	7.81	24.5	8.23	14.4	17.6	14.3	18.9	50.5	37.6	8.61	13.3	44.4	37.8	78
CEBPB(S223);	12.4	7.03	48.3	19.8	34.7	42.9	7.8	30	86.7	73.3	36.2	16.7	71.9	91.3	84.2	81.7	10.1	45.2	30.5	18.6	23.2	32.9	9.91	24.5	62.8	25.1	48.3	9.17	11.5	25.8	50.7	36	0.0132
CEBPE(S181);	22.9	16.4	4.78	5.83	0.00923	16.5	24.8	47	12.1	0.0142	0.00327	63.7	5.42	0.00848	9.92	3.59	0.00874	1.86	13.1	0.00595	0.00677	0.00365	0.00315	0.00282	0.768	3.64	0.00277	0.0141	0.0033	0.0036	7.29	0.00893	4.74
CEBPE(S188);	183	416	30.7	68.6	85.7	250	532	308	260	0.604	0.00327	495	264	93.7	11.3	119	102	20	502	1.8	5.11	179	8.74	43.3	36.7	443	6.36	32.4	52.6	1050	32.1	0.00893	111
CEBPZ(S41);	0.0167	0.00912	0.00322	7.23	4.05	0.00582	31.3	8.42	0.00898	0.0142	0.00327	0.00832	3.58	0.00848	0.000642	0.0083	0.00874	0.00413	5.05	0.00595	0.00677	0.00365	30.2	0.00282	0.00241	0.00475	0.362	0.0141	0.0033	0.0036	5.36	0.00893	2.18
CEBPZ(S621);	107.433	54.5291	70.0064	137.01	109.028	172.212	131.035	33.8742	46.788	326.043	28.7065	67.0166	35.1099	152.417	19.7713	11.9966	86.8987	90	97.6821	56.7119	48.3135	26.6373	43.022	76.2	26.0248	0.019	33.1055	61.6282	93.0066	122.544	32.8017	469.409	160.026
CEBPZ(S835);	0.0167	0.00912	0.00322	0.00521	0.00923	0.00582	0.0117	0.00711	0.00898	0.0142	0.00327	0.00832	0.00496	0.00848	0.000642	0.0083	0.00874	0.00413	0.00206	0.00595	0.00677	0.00365	0.00315	0.00282	0.00241	0.00475	0.00277	0.0141	0.0033	0.0036	0.000841	0.00893	0.0132
CENPA(S17);CENPA(S19);	543.157	1809.71	919.7	1287.7	681.8	912.1	1696	123.62	320.2	447.2	97.916	1181.22	1299.2	734.708	188.425	1249.4	3698.02	1613.01	3692.4	1606.61	832.104	2101.51	1534.01	3372.4	264.412	4748.01	683.9	6503.6	1452.33	2466.11	759.6	738	404.22
CENPA(S19);	543.157	1809.71	919.7	1287.7	681.8	912.1	1696	123.62	320.2	447.2	97.916	1181.22	1299.2	734.708	188.425	1249.4	3698.02	1613.01	3692.4	1606.61	832.104	2101.51	1534.01	3372.4	264.412	4748.01	683.9	6503.6	1452.33	2466.11	759.6	738	404.22
CENPB(T150);	10.34	2.39912	9.26	9.36521	16.2092	28.22	4.5117	10.58	11.29	30.3142	15.8	8.18	10.605	13.7085	21.85	18.39	18.07	8.75	11.63	8.39	12.38	8.81	6.62	7.97	5.36	18.65	10.09	15.3141	0.0066	26.1	9.98	11.21	27.41
CENPC1(S311);	0.0167	0.388	1.53	10.9	4.7	4.9	0.0117	0.889	0.00898	0.0142	0.00327	0.387	4.24	0.00848	1.58	0.85	0.00874	0.247	0.307	0.0956	0.00677	2.91	0.359	0.00282	0.00241	0.00475	0.00277	0.0141	0.0033	4.63	0.000841	2.51	1.07
CENPC1(S709);CENPC1(S713);	0.0167	0.00912	1.63	7.63	4.62	6.74	4.7	12.7	10.7	23.1	4.91	0.00832	8.1	0.00848	2.61	4.78	0.00874	0.00413	2.34	0.00595	0.00677	0.00365	0.00315	0.00282	0.00241	0.00475	0.614	15.7	0.0033	17.9	0.000841	38.3	17.1
CENPC1(S710);	0.0167	14	8.1	0.00521	4.83	9.27	0.0117	12	12.3	39.1	14.3	0.00832	3.11	0.00848	1.45	5.74	0.00874	9.11	19	0.00595	0.00677	4.39	3.43	8.14	0.00241	0.00475	9.15	39	2.15	36.6	4.58	0.00893	16.9
CENPC1(S73);	49.2	75.2	20.6	32	28.4	50.4	14.8	82.6	8.34	12.7	1.42	0.00832	61.1	3.14	18.6	21.9	2.6	18.6	110	4.87	14.7	11.2	15.1	7.87	3.65	0.295	0.00277	15.8	0.0033	41	56	4.4	32.2
CENPC1(S75);	0.0167	48.6	12.7	5.63	7.52	17.8	21.2	41.7	2.95	18.7	1.16	2.35	22.6	20.3	9.93	21.2	2.08	8.07	32.1	6.25	9.34	4.37	16.8	4.11	0.00241	1.65	11.6	32.8	0.0033	17.7	51.8	0.00893	15.7
CENPF(T1806);	0.0167	0.00912	0.00322	0.00521	0.00923	4.81	0.0117	8.04	0.00898	0.0142	0.00327	0.00832	0.00496	0.00848	0.000642	0.0083	0.00874	0.00413	0.00206	0.00595	0.00677	0.00365	0.00315	0.00282	0.00241	0.00475	0.00277	0.0141	0.0033	0.0036	0.000841	0.00893	0.0132
CENPT(S397);	0.0167	0.00912	2.21	0.00521	0.00923	6.09	8.66	6.55	9.81	14.7	2.21	0.00832	3.41	4.17	0.000642	1.16	0.00874	0.00413	0.00206	0.00595	0.00677	0.00365	0.00315	0.00282	0.00241	0.00475	0.00277	0.0141	0.0033	2.31	2.82	28.4	9.44
CENPV(T103);	0.0167	0.00912	0.00322	0.00521	0.00923	0.00582	0.0117	0.00711	0.00898	0.0142	1.21	0.00832	0.00496	0.00848	0.000642	0.0083	0.00874	0.00413	0.00206	0.00595	0.00677	0.00365	0.00315	0.00282	0.00241	0.00475	0.00277	0.0141	0.0033	0.0036	2.29	10	0.0132
CEP128(S334);	48.3	28.8	0.00322	7.92	0.00923	5.43	0.0117	0.00711	0.00898	0.0142	0.00327	27.8	0.00496	0.00848	0.000642	36.1	0.00874	8.51	0.00206	0.00595	0.00677	48.4	0.00315	20.1	5.49	84	0.00277	57.1	0.0033	0.0036	21.7	0.00893	0.0132
CEP152(S1405);	23.5	15.5	35.9	22.4	17	59.6	19.6	1.94	27.7	35.8	0.00327	8.2	14.7	13.2	6.36	9.47	15	37.9	33.2	28.4	25.6	10.8	20.9	26.9	26.7	5.5	47.8	7.59	19.3	49.5	38.4	0.00893	4.57
CEP170(R835);CEP170(S845);	0.0167	0.00912	114	0.00521	88.7	10.6	9.77	91.3	124	0.0142	113	26.7	60.9	0.00848	91.5	91.2	0.00874	155	4.91	54.3	62	71.5	31.2	61.3	69.6	28.8	105	87.7	6.53	0.0036	161	66.8	38.8
CEP170(S1114);	41.3	17.8	29.4	54.6	14	16.5	27.8	41.1	47.8	0.0142	32.2	0.00832	20.5	34.2	60.6	19.2	0.00874	8.95	18.8	26.4	0.00677	31	15.7	19.5	24.5	0.00475	55.6	11.4	17.1	12.5	45.5	0.00893	9.04
CEP170(S1167);	0.0167	0.00912	0.00322	9.57	14.1	40.9	34	25.8	31.4	2.16	44	0.00832	32.6	15.6	0.000642	38.4	0.00874	0.00413	1.78	0.00595	0.00677	0.00365	0.00315	0.00282	0.00241	0.00475	38.6	41.2	21.2	0.0036	19.6	31.4	12.4
CEP170(S356);CEP170(S359);	28.8	27	70.4	0.00521	18.6	0.00582	21.6	33.4	34.6	0.0142	89.8	0.00832	5.24	0.00848	6.88	28.7	40.1	33.2	1.29	26.2	44.1	2.23	19.6	23.2	76	0.00475	58.2	27.3	34.6	0.0036	68.8	42.5	2.55
CEP170(S446);	0.0167	0.00912	4.3	0.00521	1.7	0.00582	0.0117	2.95	0.00898	0.0142	5.03	0.00832	0.00496	0.00848	0.000642	1.28	0.00874	3.97	0.00206	1.51	3.54	0.00365	1.55	0.664	10.7	0.00475	13.5	13.7	0.0033	0.0036	11.2	0.00893	0.0132
CEP170(S488);CEP170(S497);	0.0167	1.31	0.00322	0.00521	0.00923	14.4	16.1	8.86	0.00898	0.0142	0.00327	3.21	5.2	5.3	0.000642	11.2	0.00874	0.00413	3.95	0.00595	3.17	0.00365	3.45	0.00282	4.97	3.97	7.82	5.48	0.0033	0.0036	5.01	0.00893	10.6
CEP170(S838);	3.94	0.00912	0.00322	0.00521	0.00923	0.00582	0.0117	0.00711	0.00898	0.0142	0.00327	0.00832	0.00496	0.00848	0.000642	0.0083	0.00874	48.7	0.00206	11.7	10.7	3.49	15.8	19.4	32.8	0.00475	0.00277	0.0141	0.0033	0.0036	0.000841	0.00893	0.0132
CEP170(S879);	0.0167	2.08	8.23	0.00521	8.43	19.2	0.0117	19.2	5.72	0.0142	11.9	0.00832	82.2	15.9	11.4	12.4	0.00874	9.76	5.38	3.62	15.6	9.37	0.00315	8.85	14.6	14.4	12.9	0.0141	2.88	16.3	11.2	0.00893	4.52
CEP170(T484);	0.0167	0.00912	7	0.00521	0.00923	5.82	0.0117	8.25	0.00898	0.0142	19.1	0.00832	0.00496	0.00848	0.000642	9.45	0.00874	8.43	0.00206	20.9	3.03	11.1	7.22	17.1	16.2	15.5	18.5	0.0141	0.0033	0.0036	7.95	0.00893	0.0132
CEP170(Y502);	0.0167	0.00912	7	0.00521	0.00923	5.82	0.0117	8.25	0.00898	0.0142	19.1	0.00832	0.00496	0.00848	0.000642	9.45	0.00874	8.43	0.00206	20.9	3.03	11.1	7.22	17.1	16.2	15.5	18.5	0.0141	0.0033	0.0036	7.95	0.00893	0.0132
CEP170P1(S230);CEP170(S1521);	25.2	20.6	0.00322	0.00521	6.76	0.00582	0.0117	83.7	0.00898	0.0142	0.00327	1.64	0.00496	8.26	17.1	0.0083	0.00874	18.5	30.7	0.00595	0.00677	18.4	9.02	11.2	0.00241	11.1	4.05	9.53	0.0033	0.0036	34.9	0.00893	0.0132
CEP192(S1155);CEP192(S1159);	0.0167	0.00912	1.23	2.14	0.00923	0.00582	0.0117	0.655	0.00898	0.0142	0.00327	4.4	3.55	0.00848	14	17.5	0.00874	0.00413	0.00206	0.00595	0.539	9.12	0.00315	0.00282	1.97	4.94	1.62	3.31	0.0033	0.0036	0.95	1.44	0.0132
CEP192(S1514);	0.0167	6.02	0.00322	20.7	0.00923	0.00582	4.6	0.00711	25.6	8.21	6.87	0.00832	8.44	0.00848	4.29	0.0083	4.67	0.00413	0.00206	0.00595	0.00677	0.00365	4.62	0.00282	7.26	0.00475	0.00277	0.599	0.0033	0.0036	2.42	0.841	3.56
CEP250(S2229);	9.7	11.2	28.5	49.2	5.64	0.00582	32.6	0.00711	0.00898	0.0142	0.00327	3.97	0.00496	0.00848	35.9	14.5	20	9.6	0.00206	13.3	9.84	17.5	9.14	8.38	8.62	7.75	6.76	49.5	25.5	0.0036	13.6	0.00893	0.0132
CEP55(S428);	5.4267	23.98	33.18	5.57521	12.3092	21.4058	0.0234	42.97	24.609	7.7742	3.68327	25.82	30.2	5.18848	13.4006	5.989	1.53874	20.13	4.07206	5.60595	0.01354	0.84665	0.0063	11.55	0.00482	13.12	3.98	0.0282	11.05	4.0236	17.93	10.9089	10.3132
CEP55(S428);CEP55(S425);	5.41	1.68	7.88	0.00521	0.00923	0.00582	0.0117	7.87	0.00898	0.0142	0.00327	4.02	10.6	0.00848	0.000642	0.929	1.53	6.73	0.00206	0.00595	0.00677	0.00365	0.00315	7.92	0.00241	3.02	1.1	0.0141	1.79	4.02	1.83	0.00893	0.0132
CEP57(S53);	37.2	42.6	90.9	29.9	35.3	38.8	89.6	64.8	56.8	14.3	94	17.8	30.7	28.4	13.4	26.8	99.4	29.9	124	47	77.4	19.9	67.5	68.4	46.9	88.2	116	86.8	76.4	89.9	149	27	26
CEP68(S225);	0.0167	0.00912	0.00322	0.00521	0.00923	0.00582	0.0117	0.00711	0.951	0.0142	0.00327	0.00832	0.00496	0.00848	0.000642	0.0083	0.00874	0.00413	0.00206	0.00595	0.00677	0.00365	0.00315	0.402	1.25	0.00475	1.34	0.0141	0.0033	0.0036	0.000841	0.00893	0.0132
CEP68(S472);	0.0167	0.00912	8.35	0.00521	0.00923	0.00582	0.0117	0.00711	0.00898	0.0142	10.1	0.00832	0.00496	0.00848	0.884	0.0083	5.68	0.00413	0.00206	0.00595	6.74	0.00365	3.04	0.00282	10.6	0.00475	7.76	4.82	5.9	0.0036	0.000841	22	0.0132
CEP68(S478);	0.0167	0.00912	1.05	0.00521	0.00923	0.00582	0.0117	0.00711	0.00898	12.5	0.00327	0.00832	0.00496	0.00848	0.000642	0.0083	0.00874	46.7	0.00206	0.00595	27.4	0.00365	25.2	15.3	52.5	0.00475	18.2	0.0141	0.0033	0.0036	0.000841	0.00893	0.0132
CEP68(S568);CEP68(S573);CEP68(S576);CEP68(S577);	0.0167	0.831	10.4	0.601	0.00923	0.00582	0.0117	0.00711	0.00898	0.0142	1.13	0.00832	0.00496	0.00848	0.000642	0.0083	0.00874	0.00413	0.00206	0.00595	0.00677	0.00365	0.00315	0.00282	0.00241	0.00475	0.00277	0.0141	0.0033	0.0036	0.000841	0.00893	0.177
CEP76(S82);	0.0167	0.873	16.9	8.93	1.34	12.4	0.0117	0.00711	0.00898	5.18	34.3	0.00832	1.73	2.11	3.07	0.0083	0.00874	1.7	35	0.00595	0.00677	1.16	0.995	3.61	24.2	60.3	51.4	33.4	0.0033	21.9	18.3	41.9	0.0132
CEP89(S50);	0.0167	0.00912	0.878	0.00521	0.00923	0.00582	0.0117	2.16	0.00898	0.0142	0.00327	0.00832	0.00496	0.00848	0.000642	0.0083	0.00874	4.89	0.00206	1.2	3.01	0.00365	1.73	0.00282	2.45	0.229	3.56	0.0141	0.0033	0.0036	0.968	0.00893	0.0132
CERS2(S341);CERS2(T346);CERS2(S348);CERS2(S349);	6.5	3.42	27.3	259	45.8	82.9	139	0.00711	103	139	6.35	303	58	177	83.9	0.0083	0.00874	0.00413	83.6	0.00595	192	49	0.00315	8.78	63	0.00475	49.5	31.2	110	326	15.4	23.6	55.2
CETN2(M19);CETN2(S20);	12.6167	267.9	0.00644	0.01042	1.82923	89.4058	0.0234	0.94011	0.01796	0.0284	0.00654	117.1	0.00992	68.0085	25.1006	133.008	170.5	35.4041	316.2	178.2	252.7	232.8	345.3	449	95.4024	143.7	99.6028	250.014	89.3	130.004	0.001682	0.01786	0.0264
CETN2(S20);	12.6167	267.9	0.00644	0.01042	1.82923	89.4058	0.0234	0.94011	0.01796	0.0284	0.00654	117.1	0.00992	68.0085	25.1006	133.008	170.5	35.4041	316.2	178.2	252.7	232.8	345.3	449	95.4024	143.7	99.6028	250.014	89.3	130.004	0.001682	0.01786	0.0264
CFL1(S156);	6.29	0.00912	13	0.00521	21.3	4.09	0.0117	2.4	25.2	0.0142	3.95	18.8	26.2	0.00848	30.6	32.2	0.00874	16.8	3.89	6.42	6.25	10.1	4.07	5.4	14.6	10.6	5.96	5.15	3.86	0.0036	8.71	0.00893	35
CFL1(S3);	59	30.8	6.31	32.1	72.2	19.3	31.8	29.5	84.2	0.0142	24.4	65.5	99.6	10.8	45.5	103	107	23.1	28.2	25.8	34.4	28.4	39.2	36.4	44.5	49.7	32.4	29.4	70.8	0.0036	48.4	0.00893	152
CFL1(T25);	0.0167	0.00912	0.00322	0.00521	0.00923	5.82	0.0117	0.00711	0.00898	0.0142	0.00327	0.00832	0.00496	0.00848	0.000642	24.9	0.00874	0.00413	0.00206	0.00595	0.00677	0.00365	0.00315	0.00282	0.00241	0.00475	0.00277	0.0141	0.0033	0.0036	0.000841	0.00893	0.0132
CHAF1A(S206);	0.0167	21.3	40.7	33.4	29.5	50.8	0.0117	42.9	39	15.5	8.71	16.6	50.6	14.8	10.1	0.0083	34.8	27.6	38.3	53.2	32.5	0.00365	9.98	30.6	9.97	17.5	23.1	0.0141	52.2	10.4	38.2	42.6	29
CHAF1A(S65);	4.6	0.00912	0.00322	0.00521	0.00923	0.00582	0.0117	0.00711	0.00898	0.0142	0.00327	0.00832	0.00496	0.00848	0.000642	0.0083	0.00874	17.5	7.61	8.33	0.00677	0.00365	3.96	12.3	5.33	0.00475	0.00277	0.0141	0.0033	3.91	0.000841	0.00893	0.0132
CHAF1A(T783);	22.7	58.8	50.5	155	65.7	128	40.2	74.8	51.2	18	17.4	62	62.9	33.1	36.8	16.9	29.9	78.2	43.4	35	22.6	7.5	17	29.5	21.9	28	29.1	2.69	33.5	25.8	61.7	17.3	61.9
CHAF1A(Y780);	22.7	58.8	50.5	142	65.7	128	34.9	74.8	9.11	4.64	0.00327	62	62.9	33.1	36.8	16.9	29.9	78.2	43.4	35	22.6	7.5	17	29.5	21.9	28	29.1	2.69	33.5	25.8	61.7	0.00893	32.5
CHAF1B(S409);	48	165	81.2	162	126	151	176	148	134	69.7	27.4	119	236	43.4	49.6	37.1	123	61.4	143	124	91.7	18.3	37	85.9	53.7	80.3	36	12.6	63.8	2.59	96.2	89.1	182
CHAF1B(S538);	0.0167	5.74	8.13	0.00521	3.83	6.17	0.0117	14.7	0.00898	0.0142	0.00327	3.1	0.00496	0.00848	0.000642	0.0083	2.61	28.5	0.00206	16.4	1.89	0.00365	2.78	1.77	5.63	0.00475	5.32	0.0141	18.8	0.0036	5.67	3.41	6.38
CHAF1B(T424);	0.0167	113	19	88.8	40.6	73.5	97.3	72.1	53.7	24.4	4.33	57.3	170	38.5	34.6	12.6	33.2	19.4	99.3	39.7	17.4	0.00365	7.73	64.2	5.67	104	8.15	4.71	18.9	45.8	28.9	32.8	95.2
CHAMP1(K229);CHAMP1(S244);	0.0501	0.02736	2.89644	3.26042	34.5092	15.4558	17.6517	2.76711	12.699	3.7584	12.6065	0.02496	9.92496	2.18696	3.02128	0.0249	0.02622	4.06826	11.56	0.01785	6.85677	0.01095	4.5863	9.96282	9.46	5.6895	18.02	18.04	3.4533	49.19	9.91084	2.05193	6.47
CHAMP1(S204);	141.55	110.209	130.006	158.01	311.609	172.706	318.212	141.907	225.609	252.724	191.803	145.588	187.705	202.348	81.1006	110.608	161.017	230.23	168.502	142.67	96.0268	89.9036	186.38	176.103	190.702	146.905	189.403	229.62	146.253	253.904	199.701	336.779	245.91
CHAMP1(S204);CHAMP1(S214);	16.7	6.2	0.00322	0.00521	14.6	10.7	18.2	19.9	16.6	5.71	19.8	9.58	11.7	3.34	10.5	14.2	0.00874	15.3	17.5	9.67	4.92	5.9	17.3	13.1	8.7	18.9	10.4	13.3	2.25	17.9	16.7	3.77	14.4
CHAMP1(S241);	0.0501	0.02736	8.43	2.57042	14.0092	3.90582	6.9234	9.93711	42.18	0.0426	16.3233	1.98664	14.6099	2.96348	38.0706	25.7166	0.02622	32.1641	6.3	5.2619	7.10677	6.7473	7.97315	8.1	5.08	19.9847	39.81	14.15	20.4066	13.38	15.86	1.25786	5.88
CHAMP1(S247);	0.0668	0.03648	21.1432	15.8704	18.677	4.41482	13.5734	76.73	83.68	0.0568	52.1233	6.88664	37.085	1.43596	58.08	29.9966	0.03496	33.5031	20.58	5.26785	10.2168	8.1273	11.1363	28.73	30.01	14.3142	72.9	57.193	21.4753	7.1666	44.13	11.1089	73.65
CHAMP1(S247);CHAMP1(S253);CHAMP1(S260);CHAMP1(S267);	0.0334	0.01824	15.6032	13.3052	4.677	0.51482	6.6617	66.8	51.9	0.0284	48.4	4.90832	22.48	0.64248	20.01	4.2883	0.01748	5.399	16.23	0.0119	3.11677	1.38365	7.74315	23	26.47	0.0095	36.8	50.433	1.072	0.3766	36.3	9.86	70.3
CHAMP1(S253);	0.0668	0.03648	15.6097	16.5604	39.177	15.9648	24.3017	69.56	54.199	3.7726	48.4065	4.92496	32.4	0.65944	23.0306	4.3049	0.03496	5.40726	25.84	0.0238	9.96677	1.39095	7.74945	30.5928	34.39	0.019	51.11	61.083	4.522	42.9766	38.1808	11.903	74.24
CHAMP1(S253);CHAMP1(K229);CHAMP1(S244);CHAMP1(S231);	0.0167	0.00912	0.00322	0.00521	11.3	6.81	3.44	1.22	0.00898	3.73	0.00327	0.00832	3.45	0.00848	0.000642	0.0083	0.00874	0.00413	5.72	0.00595	2.59	0.00365	0.00315	0.00282	4.43	0.00475	8.28	7.44	1.31	19	0.000841	1.37	1.94
CHAMP1(S284);CHAMP1(S286);	304	187.5	0.00644	0.01042	0.01846	632	0.0234	292.5	330.5	61.5142	255.003	261.8	0.00992	171.6	0.001284	319.008	155.6	539	409.8	222.9	226.5	130.1	262	344	289	331.3	460.1	548.7	153.1	906	0.001682	221.009	132.013
CHAMP1(S286);	304	187.5	0.00644	0.01042	0.01846	632	0.0234	292.5	330.5	61.5142	255.003	261.8	0.00992	171.6	0.001284	319.008	155.6	539	409.8	222.9	226.5	130.1	262	344	289	331.3	460.1	548.7	153.1	906	0.001682	221.009	132.013
CHAMP1(S382);CHAMP1(S386);	41.6	26.3	4.85	36.8	38.4	17.6	28.8	36.5	26.5	32.2	29.8	49	34.6	34.4	22.4	19.3	0.00874	0.00413	34.6	0.00595	0.00677	25.5	27.4	16.3	12.7	27.3	16.2	32.1	14.9	36.5	24.7	7.29	37.1
CHAMP1(S405);	324	71.2	0.00322	0.00521	0.00923	15.8	0.0117	0.00711	0.00898	0.0142	0.00327	111	0.00496	73.3	3.81	12.5	180	112	62	370	39.2	99.6	134	61.7	11.7	307	4.3	38.5	20.3	77.7	0.000841	0.00893	0.0132
CHAMP1(S416);	148	82.8	17.4	104	127	71.8	140	86.3	63.9	107	72.3	108	98.5	72.3	56.6	61.3	0.00874	15.3	98.3	15.6	18.3	52.7	36.1	19.2	16.3	67.4	40.1	143	45.7	176	68.6	16.5	68.3
CHAMP1(S427);	120.017	69.3091	24.1032	82.1052	140	95.1	66.2117	57.1071	10.209	142	119.5	81.41	110.8	35.7085	24.32	57.7	12.8087	68.4041	99.92	30.0059	21.3068	33.7037	81.5032	30.7028	61.4	26.5048	77.2	33.6	0.0066	334	76.3008	27.6089	26.4132
CHAMP1(S432);CHAMP1(S436);	124.4	137.7	3.75322	95.7	71.4092	94.68	208.8	111.94	97.49	186.7	71.2	74.7083	90.9	89.9	60	64.2	6.87874	16.62	107.39	53.4	42.76	46.0037	135.5	62.6	25.38	0.0095	42.58	152.2	51.63	169.4	63.8	23.4089	100.013
CHAMP1(S436);	124.4	137.7	3.75322	95.7	71.4092	94.68	208.8	111.94	97.49	186.7	71.2	74.7083	90.9	89.9	60	64.2	6.87874	16.62	107.39	53.4	42.76	46.0037	135.5	62.6	25.38	0.0095	42.58	152.2	51.63	169.4	63.8	23.4089	100.013
CHAMP1(S443);	272.7	199.94	10.8064	0.01563	10.9185	79.4058	0.0351	90.0142	0.48996	0.0426	85.7065	150.018	4.14992	18.317	59.2306	69.6083	19.5175	79.79	284.4	42.9059	41.0968	79.9036	169	74.89	72.71	114.96	72.1028	40.8941	20.4066	276.004	88.2017	0.02679	0.0396
CHAMP1(S443);CHAMP1(S452);	156.7	114.14	0.00644	0.01042	0.01846	26.3058	0.0234	0.01422	0.48098	0.0284	0.00654	143.008	0.00992	18.3085	54.7006	45.6083	19.5087	75.76	136.4	27.8059	33.7068	68.8036	86.1	50.59	3.91	113	17.5028	35.7141	20.4033	175.004	0.001682	0.01786	0.0264
CHAMP1(S462);	30	20.6	0.00322	2.94	2.01	27.6	0.0117	23.8	0.00898	0.0142	0.00327	7.18	5.23	3.7	1.57	16.9	18.7	17.7	47.3	9.09	7.26	14.7	34.6	21.2	18.5	38	32.3	40.3	7.11	39	0.000841	0.00893	0.0132
CHAMP1(S476);	8.08	145	154	225	351	245	312	168	251	313	218	164	189	218	90.8	111	368	262	200	128	141	110	179	232	185	233	208	263	143	579	223	94.2	272
CHAMP1(S502);	56.4	203	70.8	92.2	174	103	143	240	153	52.4	125	123	341	84	132	26.3	22.3	50.7	367	57.4	25.9	18.5	30.2	57.9	55	69.4	84.7	72.7	0.596	146	165	45.4	145
CHAMP1(S603);	4.43	2.72	14.5	31.5	11.8	42.1	0.0117	30.5	12.6	4.55	17.8	18	11.8	17.4	17.1	21.9	2.56	29.1	16.4	7.36	0.748	9.23	12.7	1.98	7.45	17.2	8.5	14.3	7.54	75.3	14.8	25.3	37.6
CHAMP1(S626);	19.1167	13.1	7.78322	16.4052	31.3092	13.0058	32.82	17.7071	54.54	23.3142	60.58	0.01664	13.305	17.3085	6.76064	6.3883	14.6087	30.7041	13.9021	4.85595	11.1068	6.77365	13.7031	3.76282	14.1024	0.0095	22.9028	12.93	14.2033	3.5236	36.6008	34.73	26.7132
CHAMP1(S626);CHAMP1(S634);	0.0167	2.7	0.00322	0.00521	0.00923	0.00582	7.62	0.00711	1.94	0.0142	6.98	0.00832	0.00496	0.00848	0.000642	0.0083	0.00874	0.00413	0.00206	0.00595	0.00677	0.00365	0.00315	0.00282	0.00241	0.00475	0.00277	2.93	0.0033	0.0036	0.000841	5.93	0.0132
CHAMP1(S651);	0.0501	44.4091	91.4	43.59	119.3	90.3	138.7	76.3	81.36	55.6	143.7	14.0983	39.44	55.05	20.7	43.81	17.5187	41.5083	49.6021	53.706	69.3068	11.2487	64.9032	53.8028	74.9024	24.3095	118.09	67.3141	93.76	3.5472	125.2	164.2	71.2
CHAMP1(S651);CHAMP1(S652);	0.0334	44.4	75.8	41.1	104.1	79.7	116.3	66.1	73.7	37.5	131.7	14.09	34.2	48.5	18.34	41.1	17.51	41.5041	49.6	53.7	69.3	10.8037	64.9	53.8	74.9	24.3048	111.7	67.3	92.4	0.0072	113	116.1	57.7
CHAMP1(T103);	33.5	12	0.00322	0.00521	0.00923	0.00582	0.0117	0.00711	0.00898	0.0142	0.811	24.9	0.00496	0.00848	0.000642	1.29	4.48	10.1	12.1	8.59	5.12	37.2	36.8	17.9	8.34	20.9	0.00277	12.7	0.0033	2.45	0.000841	0.00893	0.0132
CHAMP1(T236);	0.0501	0.02736	5.54322	5.81521	37.2	12.54	21.1117	11.47	34.07	0.0426	3.72654	1.98664	21.075	0.80196	41.09	25.7166	0.02622	28.1083	8.24	5.2619	11.36	6.7473	3.3963	13.32	7.03	14.3095	42.13	9.97	22.5433	30.39	9.71	1.92193	5.35
CHAMP1(T458);	32.9	32.7	2.48	13.4	14.7	44	3.74	4.69	0.00898	0.0142	0.00327	9.37	12.8	11.7	7.48	23.9	23.4	25.8	36.3	10.2	14.8	14.5	29.2	31.6	18	24.8	27	40.6	15.5	43	2.85	0.00893	0.0132
CHCHD3(S46);	57.68	29.2091	153.003	0.01042	136.009	26.4058	0.0234	87.3071	0.01796	0.0284	0.00654	137.6	49.905	50.6085	154.2	106.93	16.7087	16.0041	12.6021	32.58	2.45677	66.17	10.54	26.88	0.00482	160.3	16.4028	0.0282	0.0066	17.4036	61.6008	0.01786	12.3132
CHCHD3(S50);	96.4	55.5	212	64.7	260	62.9	63.8	188	115	83	34.8	197	90.4	131	215	141	112	25.5	47.1	80.2	30.5	87.4	17.4	34.5	24.3	126	34.5	31.2	82.1	30.1	112	256	90.8
CHCHD3(Y49);	151.8	84.7	365	64.7052	396	89.3	63.8117	275.3	118.33	83.0142	34.8033	319	140.3	181.6	331	239	128.7	41.5	59.7	103.7	30.5068	148.1	23.69	59	24.3024	250	50.9	31.2141	82.1033	47.5	173.6	271.5	109.2
CHD1(R211);CHD1(S215);CHD1(S216);	0.0167	0.00912	12.2	15.5	8.76	0.00582	21.2	11.4	14	15.6	7.91	0.00832	4.3	0.00848	7.34	0.0083	0.00874	0.00413	0.00206	0.00595	0.00677	0.00365	0.00315	0.00282	0.00241	0.00475	9.42	0.0141	0.0033	0.0036	10.8	19.6	4.45
CHD1(T250);CHD1(S252);	0.0167	0.00912	7.56	0.00521	0.00923	2.28	0.0117	2.57	7.88	0.0142	17.2	0.888	0.791	3.08	1.14	4.49	0.00874	0.00413	2.42	0.00595	0.843	0.00365	0.00315	1.6	1.73	4.64	6.2	2.47	9.33	0.0036	7.7	7.75	4.3
CHD1L(S628);	9.69	10.6	2.77	0.00521	26.9	1.17	0.0117	1.83	4.73	39.7	0.00327	36.3	4.42	5.62	3.53	1.42	2.36	15	0.82	3.74	0.582	5.84	1.78	2.11	0.00241	3.08	0.00277	0.0141	0.768	0.0036	0.000841	20.5	18.8
CHD1L(S636);	0.0167	0.00912	0.00322	0.00521	0.00923	0.00582	0.0117	0.00711	0.00898	0.0142	0.00327	0.00832	0.00496	0.00848	0.000642	0.0083	0.00874	0.00413	0.00206	0.00595	0.00677	0.00365	9.77	0.00282	0.00241	0.00475	0.00277	0.0141	0.0033	0.0036	0.000841	0.00893	25.4
CHD1L_HUMAN_Phospho (ST);	0.0167	0.00912	0.00322	0.00521	3.51	0.00582	0.0117	0.00711	1.12	0.0142	0.00327	0.00832	0.00496	0.00848	0.000642	0.0083	0.00874	0.00413	0.00206	0.00595	0.00677	0.00365	0.00315	0.00282	0.00241	0.00475	0.00277	0.0141	0.0033	0.0036	0.827	0.00893	50.3
CHD2(S1728);	65.3	36.7	0.00322	0.00521	0.00923	7.07	0.0117	0.00711	0.00898	0.0142	0.00327	63.1	0.00496	0.00848	0.000642	28.3	106	102	0.00206	94.4	51.9	48.3	116	84.5	0.00241	48.2	47.7	10	98.9	0.0036	0.000841	0.00893	0.0132
CHD2(S207);CHD2(S208);	0.0167	6.35	6.69	0.00521	22.1	8.81	0.0117	15.1	12	0.0142	30.1	0.00832	14.3	0.00848	0.395	17	0.00874	20	0.00206	0.00595	2.68	0.951	0.00315	2.78	0.00241	0.00475	0.00277	23.5	2.12	8.61	1.41	1.49	40.6
CHD2(S231);	0.0334	0.01824	3.26	0.01042	0.01846	0.01164	0.0234	0.01422	0.01796	0.0284	0.00654	0.01664	0.00992	0.01696	0.001284	0.0166	0.01748	0.00826	0.00412	0.0119	0.01354	0.0073	6.62	0.00564	0.00482	0.0095	6.64	0.0282	8.78	0.0072	0.001682	0.01786	0.0264
CHD2(S231);CHD2(T249);	0.0167	0.00912	1.63	0.00521	0.00923	0.00582	0.0117	0.00711	0.00898	0.0142	0.00327	0.00832	0.00496	0.00848	0.000642	0.0083	0.00874	0.00413	0.00206	0.00595	0.00677	0.00365	3.31	0.00282	0.00241	0.00475	3.32	0.0141	4.39	0.0036	0.000841	0.00893	0.0132
CHD2(S231);CHD2(Y232);	0.0167	0.00912	1.63	0.00521	0.00923	0.00582	0.0117	0.00711	0.00898	0.0142	0.00327	0.00832	0.00496	0.00848	0.000642	0.0083	0.00874	0.00413	0.00206	0.00595	0.00677	0.00365	3.31	0.00282	0.00241	0.00475	3.32	0.0141	4.39	0.0036	0.000841	0.00893	0.0132
CHD3(M587);CHD3(Y595);	58.4	1.46	73.5	26.9	33.2	76.1	0.0117	38.5	0.00898	42.1	0.00327	43.7	16.7	103	28.3	79.8	0.00874	27.9	28.7	11.4	0.00677	54.6	0.00315	36.9	72.7	7.34	53.5	151	81.7	253	48.1	0.00893	42.1
CHD3(S1361);	0.0668	0.03648	9.74644	0.02084	0.03692	0.02328	0.0468	4.07422	21.618	0.0568	95.0065	0.03328	0.01984	0.03392	0.002568	0.0332	0.03496	0.01652	0.00824	0.0238	0.02708	0.0146	0.0126	0.01128	0.00964	0.019	0.01108	0.0564	0.0132	0.0144	17.48	11.6179	4.3664
CHD3(S1361);CHD3(S1367);CHD3(K1345);	0.0334	0.01824	0.00644	0.01042	0.01846	0.01164	0.0234	4.06	21.6	0.0284	95	0.01664	0.00992	0.01696	0.001284	0.0166	0.01748	0.00826	0.00412	0.0119	0.01354	0.0073	0.0063	0.00564	0.00482	0.0095	0.00554	0.0282	0.0066	0.0072	6.66	0.01786	4.34
CHD3(S1364);	0.0334	0.01824	4.87322	0.01042	0.01846	0.01164	0.0234	2.03711	10.809	0.0284	47.5033	0.01664	0.00992	0.01696	0.001284	0.0166	0.01748	0.00826	0.00412	0.0119	0.01354	0.0073	0.0063	0.00564	0.00482	0.0095	0.00554	0.0282	0.0066	0.0072	8.74	5.80893	2.1832
CHD3(S1367);	0.0835	0.0456	14.6164	0.02605	0.04615	0.0291	0.0585	4.08133	21.6269	0.071	95.0098	0.0416	0.0248	0.0424	0.00321	0.0415	0.0437	0.02065	0.0103	0.02975	0.03385	0.01825	0.01575	0.0141	0.01205	0.02375	0.01385	0.0705	0.0165	0.018	22.89	17.4179	4.3796
CHD3(S1367);CHD3(Y1363);CHD3(Y1349);	0.0167	0.00912	4.87	0.00521	0.00923	0.00582	0.0117	0.00711	0.00898	0.0142	0.00327	0.00832	0.00496	0.00848	0.000642	0.0083	0.00874	0.00413	0.00206	0.00595	0.00677	0.00365	0.00315	0.00282	0.00241	0.00475	0.00277	0.0141	0.0033	0.0036	5.41	5.8	0.0132
CHD3(S1601);	70.5334	14.7191	126.1	98.37	72.4185	102.35	166.812	72.53	185.2	130.014	70.74	0.03328	47.76	0.03392	5.60128	28.2	64.7987	11.3183	84.08	44.9059	98.7968	1.32095	48.2431	103.203	54.44	22.7295	95.1	55.4	32.8866	14.3672	97.5	122.3	48.41
CHD3(S1601);CHD3(M1593);	70.5	10.3091	39.5	53.4	72.4	36.85	144	6.33	105.1	97.1	33.41	0.01664	24.93	0.01696	1.48064	6.11	40.6087	4.84413	32.48	17.4059	6.79677	1.31365	8.94315	35.1028	17.24	16.3048	37.8	32	4.7833	0.0072	36.2	60.4	12.59
CHD3(S1601);CHD3(S1605);	48.1167	2.64912	66.5	45.37	50.6092	69.5	106.012	31.46	104.5	32.0142	15.54	0.01664	32.83	0.01696	5.6	10.61	18.1087	0.00826	49.1	12.506	54.0068	0.0073	15.1031	14.9028	27.89	0.0095	31.9	33.6	28.1033	4.6236	25.4	48.4	15.16
CHD3(S308);CHD3(S330);CHD3(S333);	0.0167	0.00912	14.3	0.00521	0.00923	0.00582	0.0117	0.00711	16.9	0.0142	1.99	0.00832	0.00496	0.00848	0.000642	0.0083	0.00874	0.00413	0.00206	6.96	7.09	0.00365	0.00315	0.00282	0.00241	0.00475	7.35	0.0141	0.0033	0.0036	9.86	0.00893	0.0132
CHD3(S324);	0.0167	0.00912	0.00322	0.00521	0.00923	0.00582	0.0117	0.00711	0.00898	0.0142	0.00327	0.00832	0.00496	0.00848	0.000642	0.0083	0.00874	27.5	0.00206	19.7	19.7	0.00365	9.04	7.88	5.31	0.00475	11.3	0.0141	0.0033	0.0036	0.000841	0.00893	0.0132
CHD3(S597);	196.417	32.306	88.98	66.6052	84.4092	145.2	114.023	41.9371	0.02694	42.1284	0.00981	43.7166	32.29	143.91	30.6406	79.8166	36.6175	67	56.21	43.86	15.2135	54.6073	10.5231	135.5	82.39	7.3495	54.8228	166.714	104.5	253.007	61.2	169.018	54.0132
CHD3(S713);	0.0167	4.09	40.8	44.1	33.1	31	80.8	6.92	64.7	59.6	0.00327	14.8	45.4	32.9	16.5	16.6	19.6	3.06	13	11.2	11.8	13.6	1.74	31.4	3.44	11.5	1.47	19.6	13.8	0.0036	34.8	112	30.2
CHD3(T1541);CHD3(S1545);	0.0167	30.5	56.3	19.7	22.3	31.5	37.6	28.3	80.4	78.6	17.8	18.6	28.9	30.2	17.2	10.6	21	0.00413	36.9	43.3	32.2	0.00365	0.00315	52.4	17.8	0.00475	20.4	31	28.4	16.6	46	413	39.4
CHD3(T1547);	0.0167	7.06	50.1	0.00521	0.00923	17.2	0.0117	9.09	17.5	35	3.64	0.00832	3.9	12.1	0.000642	0.0083	0.00874	25.8	5.37	42	10.4	0.00365	4.48	21.8	1.59	4.14	1.65	1.59	6.25	6.29	11.2	138	16
CHD3(T715);	139	83.2	127	104	109	101	237	38	252	287	11.2	109	102	126	70.6	75.6	215	60.9	115	99.7	88.7	80	60.3	199	43.5	180	31.1	108	112	2.92	85.1	487	123
CHD3(Y1363);	0.0501	0.02736	9.74322	0.01563	0.02769	0.01746	0.0351	2.04422	10.818	0.0426	47.5065	0.02496	0.01488	0.02544	0.001926	0.0249	0.02622	0.01239	0.00618	0.01785	0.02031	0.01095	0.00945	0.00846	0.00723	0.01425	0.00831	0.0423	0.0099	0.0108	14.15	11.6089	2.1964
CHD3(Y374);	0.0167	0.00912	0.00322	0.00521	0.00923	0.00582	0.0117	0.00711	0.00898	0.0142	0.00327	0.00832	0.00496	0.00848	0.000642	0.947	0.00874	0.00413	0.00206	2.66	3.25	0.00365	0.00315	0.00282	0.00241	0.00475	0.00277	0.0141	2.38	0.0036	0.000841	0.00893	0.0132
CHD4(S105);	0.0501	1.32112	23.8032	20.0552	26.17	11.1258	23.4217	27.78	9.49898	0.0426	7.99327	12.1083	0.01488	4.59696	9.59064	6.8783	0.02622	16.7083	6.67206	10.166	19.8568	5.9773	9.6463	0.00846	18.1424	0.01425	73.33	16.23	87.84	0.0108	20.8208	12.0179	4.0764
CHD4(S105);CHD4(S103);	0.0334	0.57112	11.9032	9.95521	17.07	6.44582	23.41	16.88	9.49	0.0284	7.99	3.67832	0.00992	4.58848	2.09064	3.0683	0.01748	0.00826	3.61206	4.22595	7.15677	5.97365	9.64315	0.00564	7.24241	0.0095	28.73	11.63	35.14	0.0072	20.82	12.0089	4.0632
CHD4(S105);CHD4(S103);CHD4(R80);CHD4(S86);	0.0167	0.00912	0.00322	0.00521	6.77	0.00582	8.31	3.08	1.24	0.0142	3.11	0.00832	0.00496	0.00848	0.000642	0.0083	0.00874	0.00413	0.00206	0.00595	0.00677	0.00365	0.00315	0.00282	0.00241	0.00475	4.73	3.55	6.64	0.0036	6.62	0.00893	0.0132
CHD4(S105);CHD4(S108);	0.0334	1.312	23.8	20.05	19.4	11.12	15.1117	24.7	8.25898	0.0284	4.88327	12.1	0.00992	4.58848	9.59	6.87	0.01748	16.7041	6.67	10.16	19.85	5.97365	9.64315	0.00564	18.14	0.0095	68.6	12.68	81.2	0.0072	14.2008	12.0089	4.0632
CHD4(S105);CHD4(S108);CHD4(Y110);	0.0167	0.75	11.9	10.1	9.1	4.68	0.0117	10.9	0.00898	0.0142	0.00327	8.43	0.00496	0.00848	7.5	3.81	0.00874	16.7	3.06	5.94	12.7	0.00365	0.00315	0.00282	10.9	0.00475	44.6	4.6	52.7	0.0036	0.000841	0.00893	0.0132
CHD4(S1308);	15.66	10.733	1.71322	0.01042	0.65823	26.3058	0.0234	0.01422	0.01796	0.0284	0.00654	19.8083	0.00992	0.01696	0.001284	7.9383	6.25874	38.36	5.50206	13.506	0.76777	3.57365	8.8	3.34282	2.59241	4.05475	0.00554	4.4141	0.0066	0.0072	0.001682	0.01786	0.0264
CHD4(S1349);	0.0167	6.7	0.00322	0.00521	7.16	2.77	0.0117	17	2.09	19.1	0.00327	19.1	4.63	11.6	2.76	4.23	0.00874	0.00413	0.00206	10.6	0.00677	0.00365	0.00315	0.00282	0.00241	0.00475	0.00277	0.0141	12.3	0.0036	0.000841	24.6	15.6
CHD4(S1531);	0.0501	41.3182	83.7032	52.9052	78.43	79.9116	118.47	136.597	95.109	118.2	62.0033	32.3166	124.205	39.417	37.8006	27.0166	43.3175	62.4083	125.004	51.0119	8.96354	15.1073	96.6063	44.2056	54.6048	47.5095	73.0028	85.2282	59.0066	102.007	73.9008	68.6089	277.026
CHD4(S1531);CHD4(S1537);CHD4(M1530);CHD4(S1544);CHD4(T1545);	0.0167	0.00912	0.00322	0.00521	9.43	0.00582	35.8	0.00711	0.00898	30.8	0.00327	0.00832	0.00496	0.00848	0.000642	0.0083	0.00874	0.00413	0.00206	0.00595	0.00677	0.00365	0.00315	0.00282	0.00241	0.00475	0.00277	0.0141	0.0033	0.0036	0.000841	0.00893	0.0132
CHD4(S1535);	0.0167	130	222	204	12.6	309	0.0117	377	39.4	82.9	14.6	75.5	380	194	133	73.4	127	133	423	201	203	53.6	215	151	138	297	182	336	313	241	163	336	581
CHD4(S1537);	0.0835	43.4474	113.643	153.945	203.62	206.882	319.07	174.104	173.669	256.1	104.213	32.3333	823.21	124.637	65.5013	27.0332	51.2962	62.4165	270.164	106.202	8.97708	15.1146	96.6126	92.2085	82.1848	47.519	122.523	187.628	130.81	223.107	86.7017	118.018	391.04
CHD4(S1537);CHD4(M1530);	0.0668	2.14736	43.3432	117.145	191.72	126.982	317.9	46.1042	128.669	239.8	65.2133	0.03328	736.41	85.237	42.1013	0.0332	7.99622	0.01652	145.164	55.2019	0.02708	0.0146	0.0126	48.0085	27.5848	0.019	71.1228	102.428	71.8099	121.107	23.2017	72.9179	114.04
CHD4(S1537);CHD4(M1530);CHD4(S1544);	0.0334	2.12912	3.74322	4.24521	13.62	4.97582	59.4	0.01422	6.46898	43.7	8.01327	0.01664	0.00992	5.72848	0.001284	0.0166	7.97874	0.00826	7.16206	2.49595	0.01354	0.0073	0.0063	0.00564	4.48241	0.0095	4.72277	17.0141	0.0066	21.8036	0.001682	0.01786	0.0264
CHD4(S1537);CHD4(M1530);CHD4(S1544);CHD4(T1553);	0.0167	2.12	3.74	4.24	4.19	4.97	23.6	0.00711	6.46	12.9	8.01	0.00832	0.00496	5.72	0.000642	0.0083	7.97	0.00413	7.16	2.49	0.00677	0.00365	0.00315	0.00282	4.48	0.00475	4.72	17	0.0033	21.8	0.000841	0.00893	0.0132
CHD4(S1570);	64.8334	50.4091	140.203	25.3104	196.309	42.2658	40.4234	98.3171	32.809	493.014	85.9733	342.208	60.905	157.017	90.3406	46.8383	0.02622	89	17.6041	146.4	9.80354	89.4036	29.9332	21.1528	37.1924	0.01425	16.0055	11.5282	66.1066	190.904	80.7008	350.009	117.913
CHD4(S308);CHD4(S309);CHD4(S310);CHD4(S319);	0.0167	0.00912	4.45	0.00521	1.86	0.00582	0.0117	0.984	0.00898	0.0142	7.95	0.00832	1.15	0.00848	0.000642	0.0083	0.00874	0.00413	0.00206	0.00595	0.00677	0.00365	0.00315	0.00282	0.00241	0.00475	0.00277	0.0141	0.0033	0.0036	11.1	0.00893	0.0132
CHD4(S428);	367.05	21.5974	79.9064	38.9556	169.128	102.086	8.3968	18.3213	23.228	170.548	31.0765	130.717	53.4198	102.645	41.4113	80.7583	33.9262	769.404	95.0921	286.606	45.4603	200.114	270.903	325.606	81.9824	102.265	93.3428	129.624	152.153	1.5444	16.0034	351.318	78.7396
CHD4(S85);	0.0167	0.00912	0.00322	0.00521	0.00923	2.44	0.0117	0.00711	0.00898	0.0142	1.28	0.00832	0.00496	0.00848	0.000642	0.0083	0.00874	3.44	0.00206	0.00595	0.00677	0.00365	0.00315	0.00282	0.00241	0.00475	0.00277	0.0141	0.0033	0.0036	0.000841	3.31	0.0132
CHD4(T360);	0.0167	0.00912	0.00322	0.00521	0.00923	0.00582	0.0117	6.28	0.00898	0.0142	0.00327	0.00832	0.00496	0.00848	0.000642	0.0083	0.00874	30.1	0.00206	8.4	5.68	0.00365	14	0.00282	2.97	0.00475	0.00277	0.0141	0.0033	0.0036	0.000841	0.00893	0.0132
CHD4(Y365);	0.0167	0.00912	0.00322	0.00521	0.00923	0.00582	0.0117	6.28	0.00898	0.0142	0.00327	0.00832	0.00496	0.00848	0.000642	0.0083	0.00874	30.1	0.00206	8.4	5.68	0.00365	14	0.00282	2.97	0.00475	0.00277	0.0141	0.0033	0.0036	0.000841	0.00893	0.0132
CHD7(S2559);	40.2	12.6	57	0.00521	49.2	33.4	14.9	0.00711	18	10.9	0.00327	35.1	26	38.4	34.7	13.6	47.8	7.85	4.6	34.7	9.39	0.00365	6.25	21.4	3	10.7	43.9	6.84	12.5	50.9	51.3	37.4	10.8
CHD8(M1962);CHD8(M1965);CHD8(S1976);	134.2	71.6	2.35322	16.7052	63.2092	87.8	53.5117	0.01422	12.409	0.0284	4.99327	12.74	24.6	88.5	0.001284	22.71	63.6	48.3	110.39	17.22	0.01354	5.46365	6.10315	7.14282	3.74241	2.62475	6.61277	15.4141	12.8033	176.6	1.87084	0.01786	3.95
CHD8(M1965);CHD8(S1976);	134.2	71.6	2.35322	16.7052	63.2092	87.8	53.5117	0.01422	12.409	0.0284	4.99327	12.74	24.6	88.5	0.001284	22.71	63.6	48.3	110.39	17.22	0.01354	5.46365	6.10315	7.14282	3.74241	2.62475	6.61277	15.4141	12.8033	176.6	1.87084	0.01786	3.95
CHD8(S1420);CHD8(S1424);	0.0167	12.6	4.06	17.9	8.06	12.7	20.6	2.78	11.2	6.38	1.36	3.42	7.1	13.2	5.88	3.62	6.98	0.00413	8.66	3.28	2.22	4.52	2.24	7.02	1.43	0.00475	1.09	5.42	15.8	0.0036	0.949	12.7	6.77
CHD8(S1995);	25.58	26.96	36.3	9.42	34	57.8	0.8627	19.37	0.01796	0.0284	0.00654	5.64832	28.4	6.27848	20.78	30.4	44.3087	55.6	39.07	23.24	16.46	10.89	34.02	25.69	14.69	20.93	39.7	23.58	24.6	46.17	6.62	0.01786	0.0264
CHD8(S2046);	19.5	31.1	80.6	16.3	51.2	12.9	60.9	54.3	68.8	37.2	50.2	39.8	43.4	9.87	45.6	116	123	49.9	15.9	53.8	38.4	39.2	107	44.8	35.7	55.2	52.6	47.7	80.7	0.0036	58.7	72.1	69.1
CHD8(S2518);	0.0167	0.00912	14.5	0.00521	0.00923	0.00582	0.0117	12.9	0.00898	0.0142	6.02	0.00832	0.00496	0.00848	0.000642	0.0083	3.29	0.00413	0.00206	3.42	9.69	0.00365	0.00315	0.00282	2.58	0.00475	4.54	0.0141	0.0033	0.0036	5.99	0.00893	0.0132
CHD8(S2551);	0.0334	0.01824	6.64	0.01042	0.01846	1.224	0.0234	16.42	11.86	0.0284	14.62	0.01664	0.00992	0.01696	0.001284	0.0166	0.01748	0.00826	0.00412	0.0119	0.01354	0.0073	0.0063	0.00564	0.00482	0.0095	11.36	0.0282	0.0066	0.0072	0.001682	0.01786	0.0264
CHD8(S2551);CHD8(S2556);	0.0167	0.00912	3.32	0.00521	0.00923	0.612	0.0117	8.21	5.93	0.0142	7.31	0.00832	0.00496	0.00848	0.000642	0.0083	0.00874	0.00413	0.00206	0.00595	0.00677	0.00365	0.00315	0.00282	0.00241	0.00475	5.68	0.0141	0.0033	0.0036	0.000841	0.00893	0.0132
CHD8(S2551);CHD8(Y2554);	0.0167	0.00912	3.32	0.00521	0.00923	0.612	0.0117	8.21	5.93	0.0142	7.31	0.00832	0.00496	0.00848	0.000642	0.0083	0.00874	0.00413	0.00206	0.00595	0.00677	0.00365	0.00315	0.00282	0.00241	0.00475	5.68	0.0141	0.0033	0.0036	0.000841	0.00893	0.0132
CHD8(T1993);	2.7967	7.81	16.0032	5.87521	17.53	56.5	0.0234	18.06	0.01796	0.0284	0.00654	0.01664	16.505	0.01696	16.0006	27.4	0.01748	34.3	10.62	8.98	14.43	11.2	15.32	11.21	8.91	22.93	23.35	11.36	15.96	9.5736	2.99084	0.01786	0.0264
CHD8(T1993);CHD8(S2008);	0.0167	4.05	0.00322	0.00521	3.63	29.4	0.0117	5.96	0.00898	0.0142	0.00327	0.00832	0.00496	0.00848	0.000642	14.1	0.00874	21.6	6.15	3.94	6.42	7.99	6.6	5.02	4.62	14	8.25	5.78	4.86	0.0036	0.000841	0.00893	0.0132
CHD8(Y2516);	0.0167	0.00912	14.5	0.00521	0.00923	0.00582	0.0117	12.9	0.00898	0.0142	6.02	0.00832	0.00496	0.00848	0.000642	0.0083	3.29	0.00413	0.00206	3.42	9.69	0.00365	0.00315	0.00282	2.58	0.00475	4.54	0.0141	0.0033	0.0036	5.99	0.00893	0.0132
CHD9(S1468);CHD9(S1472);	0.0167	0.00912	2.24	14.2	7.3	8.98	21.7	1.05	14	11.5	0.00327	0.00832	0.92	9.7	2.23	0.0083	0.00874	0.00413	0.00206	0.00595	0.00677	0.00365	0.00315	0.63	1.05	0.00475	1.34	0.0141	2.74	2.72	0.000841	27.2	1.41
CHERP(S186);	64.2	0.00912	0.00322	0.00521	0.00923	0.00582	0.0117	0.00711	0.00898	0.0142	0.00327	0.00832	0.00496	0.00848	0.000642	0.0083	0.00874	8.38	0.00206	0.00595	0.859	0.00365	23.5	4.44	11.5	7.42	10.2	0.0141	0.0033	0.0036	0.000841	0.00893	0.0132
CHERP(S815);	9.6834	129.339	542.003	575.005	469.009	224.012	715.012	379.66	659.009	1662.01	810.003	152.017	395.005	322.008	239.901	122.608	11.4175	3.19826	311.004	139.026	161.377	31.0073	39.9032	162.403	470.002	168.01	338.603	325.914	637.003	457.804	641.91	2021.2	385.013
CHERP(S815);CHERP(S817);	0.0334	7.33912	169.003	242.005	131.009	0.01164	292.012	106.66	300.009	472.014	363.003	0.01664	141.005	13.0085	80.9006	29.4083	0.01748	0.00826	0.00412	1.02595	8.37677	0.0073	25.6032	17.4028	140.002	0.0095	25.6028	51.9141	215.003	19.8036	268.91	841.2	106.013
CHERP(S815);CHERP(S817);CHERP(T819);	0.0167	0.00912	0.00322	0.00521	0.00923	0.00582	0.0117	1.66	0.00898	0.0142	0.00327	0.00832	0.00496	0.00848	0.000642	0.0083	0.00874	0.00413	0.00206	0.00595	0.00677	0.00365	0.00315	0.00282	0.00241	0.00475	0.00277	0.0141	0.0033	0.0036	5.91	19.2	0.0132
CHERP(S822);CHERP(S823);	9.7001	129.348	619.99	575.01	469.018	224.017	718.092	378.014	663.399	1733.1	817.093	152.025	395.01	330.128	239.901	122.617	11.4262	3.20239	315.144	139.032	161.384	31.011	39.9063	162.406	470.005	168.014	338.606	327.554	642.39	457.807	636.002	2149.6	392.933
CHERP(S828);CHERP(S830);	2.65	31.4	30.7	32.8	36.8	29.4	32.2	22.2	0.00898	74.5	0.00327	16.3	22.1	45.2	20.9	9.7	29.4	3.57	23.2	4	11.6	1.73	16.1	19.4	24.4	9.89	28.6	11.2	32.6	69.1	36.7	85.8	19.5
CHMP1A(S182);	0.0167	0.00912	0.00322	18.4	10.6	3.42	0.0117	4.94	0.00898	10.2	3.81	0.00832	14	0.00848	4.57	9.37	0.598	0.00413	0.00206	0.00595	0.00677	0.00365	0.00315	0.00282	0.00241	0.00475	0.00277	0.0141	0.0033	2.78	0.000841	534	38
CHMP2B(T197);	109	45.3	89.8	80.8	126	78.1	104	52.9	131	100	63.3	71.1	70.3	97	109	108	4.61	0.437	55.9	27.2	56.9	42.5	31.6	65.5	78.9	6.97	103	43.5	112	23.7	127	257	41.3
CHMP3(M213);CHMP3(T185);	230.467	101.358	156.07	102.595	241.137	252	149.147	102.271	229.809	58.6826	161.503	116.73	134.96	161.18	170.7	211.6	150.017	213.22	100.18	129.16	98.6868	76.5773	54.6291	109.26	162.42	120.01	151.93	91.71	134.263	36.7108	153.9	59.9268	82.0832
CHMP3(T185);	230.467	101.358	156.07	102.595	241.137	252	149.147	102.271	229.809	58.6826	161.503	116.73	134.96	161.18	170.7	211.6	150.017	213.22	100.18	129.16	98.6868	76.5773	54.6291	109.26	162.42	120.01	151.93	91.71	134.263	36.7108	153.9	59.9268	82.0832
CHMP7(S417);	19.6	14.8	0.00322	0.00521	0.00923	8.88	0.0117	0.00711	0.00898	0.0142	1.98	0.00832	8.42	12.1	33.6	24.7	6.25	3	0.00206	4.05	0.00677	9.81	4.27	1.07	0.00241	0.00475	3.56	0.0141	0.0033	0.0036	0.000841	0.00893	0.0132
CHRAC1(S131);	0.0501	110.709	153.33	89.0104	190.16	373.5	55.1234	161.3	125.78	0.0426	190.37	6.44664	117.45	16.817	26.1013	161.68	0.02622	143.424	118.322	43.6769	25.1135	7.6773	7.2163	12.6056	65.1124	0.01425	50.3055	133.044	15.9066	513.21	29.7017	8.33693	496.2
CHTF18(S63);	27.1	1.70912	6.13322	0.01042	13.81	5.788	18.98	20.32	21.25	0.0284	14.56	0.01664	29.66	3.51848	0.001284	4.91	2.38874	0.00826	0.00412	0.0119	5.19677	7.28365	0.0063	0.00564	0.00482	35.0048	1.08277	0.0282	0.0066	0.0072	8.15	6.90893	16.29
CHTF18(S865);	81.07	59.65	50.14	67.13	60.63	90.33	87.8117	40.09	52.24	66.9142	10.5033	32.3	48.805	60.56	23.31	17.8083	8.69874	88.4	76.05	49.62	25.78	23.6	9.44315	43.51	7.82241	37.83	20.83	16.5141	30.658	88.99	33.4008	71.55	31.1132
CHTOP(M41);CHTOP(S40);	0.0334	23.29	0.96722	5.42521	11.4092	2.04582	0.0234	52.8	0.01796	118.014	0.00654	141.6	82	67.6	109.1	105.1	3.42874	0.00826	10.71	2.11595	0.01354	169	0.0063	0.00564	0.00482	33.4	0.00554	10.07	0.0066	0.0072	0.001682	87.9089	0.0264
CHTOP(S40);	0.0334	23.29	0.96722	5.42521	11.4092	2.04582	0.0234	52.8	0.01796	118.014	0.00654	141.6	82	67.6	109.1	105.1	3.42874	0.00826	10.71	2.11595	0.01354	169	0.0063	0.00564	0.00482	33.4	0.00554	10.07	0.0066	0.0072	0.001682	87.9089	0.0264
CIC(S1373);CIC(T1381);	47.14	0.01824	1.54322	6.07521	0.01846	20.9058	0.0234	5.75711	1.36898	0.0284	0.32727	3.68832	12.505	0.01696	23.1006	11.2083	0.01748	25	3.65206	0.0119	6.19	4.58365	24.15	4.14282	1.422	15.9047	50.11	44.4141	0.0066	17.1036	2.08084	0.01786	2.0432
CIC(S1397);CIC(T1408);	0.0167	0.00912	0.00322	3.59	0.00923	12.5	4.65	18.6	11.7	0.0142	13.6	17.1	4.38	3	12.3	2.74	0.00874	3.76	2.92	0.00595	25.1	33.6	24.7	3.32	3.33	0.00475	16.3	5.15	11	12.2	15.3	0.00893	3.85
CIC(T1381);	47.14	0.01824	1.54322	6.07521	0.01846	20.9058	0.0234	5.75711	1.36898	0.0284	0.32727	3.68832	12.505	0.01696	23.1006	11.2083	0.01748	25	3.65206	0.0119	6.19	4.58365	24.15	4.14282	1.422	15.9047	50.11	44.4141	0.0066	17.1036	2.08084	0.01786	2.0432
CIR1(S202);	53.18	59.4091	84.55	55.7052	75.7092	84.09	63.9117	63.71	52.509	81.2142	91.12	35.3083	43.605	77.8085	45.6	45.4083	89.48	111.82	40.5021	47.5059	52.37	32.6037	44.39	37.89	40.0024	50.1048	57.45	60.95	126.15	86.58	64.8008	136.92	36.4132
CIR1(T191);	37.4	0.01824	10.98	0.01042	30.6	4.26	0.0234	8.96	2.455	44	0.00654	71.5	10.86	46.8	14.14	15.88	0.01748	83.2	0.00412	48.4	3.66	31.4	0.714	4.06	3.16	18.38	0.00554	0.0282	24.7	0.0072	2.36	52.8	3.86
CIR1(T191);CIR1(S196);	18.7	0.00912	5.66	0.00521	15.3	2.13	0.0117	4.48	1.56	22	0.00327	35.3	5.43	23.4	7.07	8.08	0.00874	41.6	0.00206	24.2	1.83	15.7	0.357	2.03	1.58	9.19	0.00277	0.0141	12.1	0.0036	1.18	26.4	1.93
CIR1(Y199);	71.92	59.4182	91.77	55.7104	91.0092	86.65	63.9234	66.7871	53.404	100.814	90.1333	71.5083	49.035	101.208	43.34	53.2083	89.4887	153.42	40.5041	71.706	54.2	48.3036	42.4601	36.5328	41.5824	59.2948	55.6055	59.3282	138.63	86.9736	65.9808	163.32	38.3432
CIZ1(M515);CIZ1(S522);	0.0334	4.63912	11.2	0.01042	3.63923	5.43	20.64	4.30711	9.41	11.2142	9.01	10.08	0.00992	0.01696	0.001284	0.0166	3.98874	19.55	6.63206	0.0119	0.01354	3.07365	0.81015	2.40282	6.80241	7.24475	11.29	5.0941	0.0066	72.4036	7.08	59.85	0.0264
CIZ1(S522);	0.0334	4.63912	11.2	0.01042	3.63923	5.43	20.64	4.30711	9.41	11.2142	9.01	10.08	0.00992	0.01696	0.001284	0.0166	3.98874	19.55	6.63206	0.0119	0.01354	3.07365	0.81015	2.40282	6.80241	7.24475	11.29	5.0941	0.0066	72.4036	7.08	59.85	0.0264
CIZ1(T244);	75.4	117.4	94.2	23.5052	50.6	191.2	152.6	145.6	169.6	32.1	135.8	31.57	36.2	49.4	32.5	41.7	415	103.2	88.7	76.4	182.6	22.27	172.4	94.9	107.2	140.6	185.8	146.9	82.2	24.0036	182.6	211.3	20.51
CIZ1(T293);	0.0167	0.00912	0.758	0.00521	0.00923	7.43	1.79	7.2	0.00898	0.0142	0.786	0.00832	0.00496	0.00848	0.000642	0.0083	0.00874	3.28	0.00206	0.314	4.9	0.00365	0.884	1.6	2.08	0.00475	4.67	3.44	0.0033	0.0036	4.1	0.00893	0.0132
CK068_HUMAN_Phospho (ST);	1.05	0.00912	8.94	0.00521	0.00923	0.00582	0.0117	0.00711	0.00898	0.0142	0.00327	0.00832	0.00496	0.00848	0.000642	1.02	0.00874	0.00413	0.00206	0.00595	0.5	0.00365	13.3	0.00282	5.94	0.00475	0.00277	0.461	0.0033	0.0036	0.000841	0.00893	0.0132
CLASP1(S1091);	0.0167	13.6	20.8	21.2	0.00923	18.4	77.4	51.4	88.9	0.0142	4.49	19.2	33.9	20.9	27.6	13.3	38	0.00413	31.2	17.8	33.3	0.00365	9.15	6.88	8.9	22.9	0.00277	3.81	4.33	24.5	25.4	0.00893	0.0132
CLASP1(S1196);	78	42.6091	23.4032	44.0052	6.57	35.87	0.0234	0.01422	36.009	0.0284	6.49327	7.14832	40.48	7.18848	41.57	39.68	123.5	23.68	94	21.5059	22.8068	7.50365	30.2	16.9028	0.00482	7.47475	19.39	15.74	21.85	32.2	0.001682	4.85893	8.7532
CLASP1(S598);	113.8	138.8	110.4	186.6	34.9	125.9	280.4	6.62	99.8	0.0284	300	78	149.2	107.4	109.9	116.8	189.3	85.9	268.2	95.8	65.12	50.83	52.9	108.1	23.3	345	70.3	154.1	68.5	72.5	29.8008	0.01786	214.7
CLASP1(S646);	12.8	34.2	14.9	4.7	0.00923	16.4	6.76	45.2	21.7	0.0142	11.8	9.27	24.3	3.08	20.3	16.4	28.5	12	51.3	10.2	15.1	7.22	15.4	23.5	10.9	92.8	29	64.6	9.77	0.0036	11.2	0.00893	19.3
CLASP1(S795);	41.2	0.01824	29.52	31.72	23.8	37.74	4.62	28.75	37.5	0.0284	14.97	17.05	25.53	15.02	27.86	25.23	0.01748	100.4	35.9	27.12	26.12	3.7	11.38	11.85	10.07	73.3	22.52	40.5	15.66	5.163	26.49	0.01786	6.23
CLASP1(T651);	0.0167	98	71.4	121	36.7	315	172	159	81.7	5.96	64.8	142	250	65.1	84.5	56.7	135	76.7	279	112	162	48.6	28.8	106	91	333	85.1	194	56.7	94.2	47.4	0.00893	115
CLASP2(M451);CLASP2(S459);	0.0167	0.00912	0.734	0.956	6.58	0.00582	0.632	0.458	3.89	0.266	5.16	0.00832	7.01	0.00848	3.44	0.0083	0.00874	0.00413	0.00206	0.00595	0.00677	0.00365	0.00315	0.00282	0.00241	0.00475	16.1	0.0141	0.0033	0.0036	7.89	1.94	0.0132
CLASP2(M589);CLASP2(S585);	0.0334	58.7	0.00644	165.005	0.01846	15.4058	52.7117	11.3071	21.709	31.9142	3.89327	34.9	30.205	0.01696	0.001284	46.3	20.7087	20.7041	13.6021	4.08595	8.18677	14.8037	12.4032	17.5028	2.98241	18.86	26.64	8.1741	7.7633	2.5236	0.001682	21.0089	3.3132
CLASP2(S310);	0.0167	11.9	0.00322	2.4	20.2	6.11	0.0117	6.75	24.1	28.1	8.39	11.4	16.8	8	12.6	14.2	7.68	20.7	11.4	13.8	1.44	6.61	20.2	30	1.97	20.1	15.9	1.68	0.0033	0.0036	12.9	76.4	22.2
CLASP2(S330);	5.2867	44.59	6.33322	4.72521	47	28.32	12.6117	0.01422	0.01796	0.0284	4.22	19.4083	7.16496	28.51	28.8	84.1	60.61	87.3	16.8021	24.74	60.3	28.3037	30.33	223.2	79.6	80.5	137.4	46.61	39.8033	0.0072	41.8008	0.01786	0.0264
CLASP2(S368);	925	1240	74.0032	210.6	581	403	104.4	218.8	30.409	31.0142	0.00654	3114	704	1155	1089	130.008	889	494	728	909	606	1338	738.7	1815	370.8	2089	849	453	522	58.5036	351	20.1089	32.2132
CLASP2(S455);	48.1	8.39	0.00322	0.00521	0.00923	15.9	0.753	51.6	40.1	0.0142	35.2	5.13	79.1	7.39	24	28.9	0.00874	6.73	0.00206	0.00595	46.6	0.00365	0.00315	42.2	45.9	25.7	96.8	28.2	0.0033	0.0036	136	0.00893	0.0132
CLASP2(S585);	0.0334	58.7	0.00644	165.005	0.01846	15.4058	52.7117	11.3071	21.709	31.9142	3.89327	34.9	30.205	0.01696	0.001284	46.3	20.7087	20.7041	13.6021	4.08595	8.18677	14.8037	12.4032	17.5028	2.98241	18.86	26.64	8.1741	7.7633	2.5236	0.001682	21.0089	3.3132
CLASP2(S627);	0.0501	0.02736	0.00966	0.01563	0.02769	0.95864	0.0351	1.18422	0.02694	0.0426	1.08654	0.02496	0.01488	0.02544	0.001926	0.7706	0.02622	0.01239	0.00618	0.01785	0.02031	0.01095	0.00945	35.93	0.00723	0.01425	0.00831	0.0423	0.0099	0.0108	0.002523	0.02679	0.0396
CLASP2(S955);	0.0167	0.00912	0.00322	0.00521	0.00923	4.34	0.0117	2.92	0.00898	0.0142	0.00327	0.00832	1.75	0.00848	5.52	11.8	0.00874	0.619	2.53	0.00595	11.1	0.00365	7.92	23.3	3.67	0.00475	2.36	0.0141	0.0033	0.0036	0.000841	0.00893	0.0132
CLASP2(T594);	139.3	73.59	55.4	51.5052	181.8	119.2	54.9117	84.5	126.8	0.0284	62.2	36.17	45.505	57.5	40.7006	69.5	40.94	154.4	60.6	51.17	80.2	43.22	25.96	152.1	69.9	133.5	111.3	42.78	75.3	38.4036	209.5	23.71	10.6
CLASP2(Y614);	0.0501	0.02736	0.00966	0.01563	0.02769	0.95864	0.0351	1.18422	0.02694	0.0426	1.08654	0.02496	0.01488	0.02544	0.001926	0.7706	0.02622	0.01239	0.00618	0.01785	0.02031	0.01095	0.00945	35.93	0.00723	0.01425	0.00831	0.0423	0.0099	0.0108	0.002523	0.02679	0.0396
CLASRP(S285);	98	84.3	107	0.00521	61	77.5	34.8	70.5	59.7	187	180	99.2	0.00496	0.00848	41.9	80.6	100	150	159	105	97.9	106	133	119	111	172	117	142	108	238	151	52.6	82.9
CLASRP(S294);	54.3	0.00912	0.00322	0.00521	0.00923	0.00582	0.0117	0.00711	0.00898	0.0142	0.00327	0.00832	0.00496	0.00848	0.000642	0.0083	0.00874	0.00413	0.00206	3.43	18	0.00365	17.8	0.00282	0.00241	0.00475	0.00277	0.0141	0.0033	0.0036	0.000841	0.00893	0.0132
CLASRP(S501);	0.0167	0.00912	11.4	0.00521	0.00923	0.00582	0.0117	0.00711	0.26	27.6	0.00327	1.62	0.00496	1.97	0.000642	0.0083	0.00874	0.00413	0.00206	0.00595	0.00677	0.00365	0.00315	0.00282	0.00241	0.00475	0.00277	0.0141	8.93	0.0036	0.47	3.17	7.02
CLASRP(T327);	0.0334	0.01824	18.1032	0.01042	0.01846	0.01164	0.0234	10.29	0.01796	0.0284	0.00654	0.01664	0.00992	0.01696	0.001284	0.0166	0.01748	5.49413	0.00412	1.51595	6.50677	0.0073	8.28	0.00564	23.08	0.0095	11.38	0.0282	0.0066	0.0072	40.23	0.01786	0.0264
CLCN7(S9);	0.0167	3.67	0.00322	10.6	0.00923	0.00582	104	0.00711	26.7	0.0142	0.00327	13.4	6.87	0.00848	37.2	26.2	4.02	13.2	0.00206	17.2	5.29	16.6	0.00315	5.3	17.7	34.3	6.9	20.2	4.14	29	0.000841	0.00893	102
CLIC1(T155);	66.5	96.6	26	40.8	57.3	40.7	22.4	43.2	49.5	81.7	19.8	119	67.3	151	134	11.9	65.3	84.1	27.3	22.7	12.4	152	12.1	32.7	22.2	67.5	16.8	18.8	34.7	15.3	19.8	60.9	18.9
CLINT1(S299);	0.0167	0.00912	0.00322	0.00521	0.00923	0.00582	0.0117	0.00711	0.00898	0.0142	0.00327	0.00832	0.00496	0.00848	0.000642	0.0083	0.00874	5.97	0.00206	0.00595	0.00677	0.00365	6.44	0.00282	4.88	0.00475	0.00277	0.0141	0.0033	0.0036	0.000841	0.00893	0.0132
CLINT1(T294);	0.0167	0.00912	108	7.17	14.7	262	0.0117	0.00711	0.00898	0.0142	149	62.6	26.4	103	189	287	10.7	303	46.1	0.00595	0.00677	0.00365	149	0.00282	126	27.4	168	79.7	59.6	134	0.000841	0.00893	0.0132
CLIP1(M1346);CLIP1(M1347);CLIP1(S1364);	26.7334	41.5691	32.4032	28.4752	6.61846	74.78	21.2234	47.3071	121.6	60.7142	157.21	14.4083	161.05	54.01	64.52	63.04	17.5175	42.1083	25.1041	0.01785	21.9135	10.1737	4.4263	11.7328	48.8024	1.5895	121.53	35.0341	144.203	4.2172	57.51	1019.64	55.9264
CLIP1(M1347);CLIP1(S1364);	26.7334	41.5691	32.4032	28.4752	6.61846	74.78	21.2234	47.3071	121.6	60.7142	157.21	14.4083	161.05	54.01	64.52	63.04	17.5175	42.1083	25.1041	0.01785	21.9135	10.1737	4.4263	11.7328	48.8024	1.5895	121.53	35.0341	144.203	4.2172	57.51	1019.64	55.9264
CLIP1(M156);CLIP1(T146);	0.0334	0.01824	1.82322	0.01042	0.01846	0.01164	0.0234	16.0071	15.409	0.0284	14.5	0.01664	0.00992	0.01696	0.001284	23.6	12.3087	7.74413	0.00412	4.17595	21.7068	0.0073	6.28315	5.35282	15.25	0.0095	16.93	0.0282	18.74	0.0072	27.7	0.01786	0.0264
CLIP1(S1364);	26.7334	41.5691	32.4032	28.4752	6.61846	74.78	21.2234	47.3071	121.6	60.7142	157.21	14.4083	161.05	54.01	64.52	63.04	17.5175	42.1083	25.1041	0.01785	21.9135	10.1737	4.4263	11.7328	48.8024	1.5895	121.53	35.0341	144.203	4.2172	57.51	1019.64	55.9264
CLIP1(S200);CLIP1(S204);	3.28	0.00912	6.16	0.00521	8.86	14	0.0117	3.55	13.2	0.0142	0.00327	0.00832	0.00496	0.00848	0.000642	35.6	0.00874	0.00413	0.00206	0.00595	0.00677	0.00365	0.00315	3.07	23.7	0.00475	4.13	0.0141	4.05	0.0036	7.36	0.00893	0.0132
CLIP1(S315);	0.0167	0.00912	0.00322	0.00521	0.00923	0.00582	0.0117	0.00711	0.00898	0.0142	0.00327	0.00832	0.00496	0.00848	0.000642	0.0083	0.00874	0.00413	0.00206	0.00595	4.62	0.00365	0.00315	1.07	14	1.81	0.00277	0.0141	0.0033	0.0036	0.000841	0.00893	0.0132
CLIP1(T146);	0.0334	0.01824	1.82322	0.01042	0.01846	0.01164	0.0234	16.0071	15.409	0.0284	14.5	0.01664	0.00992	0.01696	0.001284	23.6	12.3087	7.74413	0.00412	4.17595	21.7068	0.0073	6.28315	5.35282	15.25	0.0095	16.93	0.0282	18.74	0.0072	27.7	0.01786	0.0264
CLIP2(S207);	0.0167	45.8	4.92	7.13	0.00923	1.07	17.3	20.1	14.3	15.1	35.4	0.00832	5.58	12.1	2.55	7.54	0.00874	50.9	31.3	97.9	78.4	0.00365	0.00315	3.77	31.1	0.00475	13.4	38.9	0.0033	12.6	7.34	0.00893	13.3
CLIP2(S352);CLIP1(S348);	0.0167	0.00912	3.11	0.00521	0.00923	0.00582	0.0117	0.00711	0.00898	0.0142	0.00327	0.00832	0.00496	0.00848	0.000642	0.0083	0.00874	0.00413	0.00206	0.00595	0.456	0.602	1.14	0.00282	6.39	0.00475	0.00277	1.38	0.0033	0.0036	0.000841	0.00893	0.0132
CLIP2(S923);	0.0167	0.00912	0.00322	0.00521	0.00923	0.00582	0.0117	0.00711	0.00898	0.0142	0.00327	0.00832	0.00496	0.00848	0.000642	0.0083	3.97	232	25.3	421	11.9	139	105	12.7	80.1	3.08	0.00277	0.0141	0.0033	0.0036	0.000841	0.00893	0.0132
CLK1(S140);	26.5167	23.9091	79	2.89521	17.9092	2.99582	8.4917	29.02	0.01796	0.0284	22.6033	22.74	14.905	0.01696	23.89	43.0083	34.2087	51.9041	18.0021	31.4	16.7068	22.13	47.74	28.19	40.3	14.5047	24.9028	72.6141	61.95	0.0072	23.4008	43.4089	43.4132
CLK1(S140);CLK1(T138);	0.0167	0.00912	22.9	0.00521	0.00923	0.00582	0.0117	2.52	0.00898	0.0142	0.00327	16.3	0.00496	0.00848	1.99	0.0083	0.00874	0.00413	0.00206	10.7	0.00677	7.53	8.64	6.19	7.3	0.00475	0.00277	0.0141	6.45	0.0036	0.000841	0.00893	0.0132
CLK3(S157);	17	22	0.00322	0.00521	0.00923	0.00582	0.0117	0.00711	9.36	0.0142	0.00327	0.00832	0.00496	0.00848	0.000642	0.0083	43.9	56.5	10.7	25.2	20.1	11.2	23.1	34.3	23.6	8.91	0.00277	0.0141	5.39	0.0036	0.000841	10.3	0.0132
CLK3(S224);CLK3(S226);	10.3167	3.44912	17.8032	8.25521	0.01846	3.41582	6.7	4.805	9.08	45.3142	9.62	5.73832	5.00496	20.4085	3.52064	4.6083	9.87874	15.7041	1.30206	12.1059	0.01354	4.77365	5.72315	9.76282	0.00482	0.0095	0.00554	3.5841	17.9033	17.5036	3.39084	46.57	18.8132
CLK3(S226);	10.3167	3.44912	17.8032	8.25521	0.01846	3.41582	6.7	4.805	9.08	45.3142	9.62	5.73832	5.00496	20.4085	3.52064	4.6083	9.87874	15.7041	1.30206	12.1059	0.01354	4.77365	5.72315	9.76282	0.00482	0.0095	0.00554	3.5841	17.9033	17.5036	3.39084	46.57	18.8132
CLK3(S283);	59.9	405	0.00322	0.00521	0.00923	0.00582	0.0117	0.00711	0.00898	0.0142	0.00327	73.2	0.00496	7.75	0.000642	1.48	297	94.8	39.3	208	137	45.9	245	177	80.7	41.8	0.00277	0.0141	170	0.0036	0.000841	0.00893	0.0132
CLK3(Y155);	17	22	0.00322	0.00521	0.00923	0.00582	0.0117	0.00711	9.36	0.0142	0.00327	0.00832	0.00496	0.00848	0.000642	0.0083	43.9	56.5	10.7	25.2	20.1	11.2	23.1	34.3	23.6	8.91	0.00277	0.0141	5.39	0.0036	0.000841	10.3	0.0132
CLK4(S138);	3.74	7.72	38.9	0.00521	0.00923	2.63	0.0117	9.21	0.00898	5.15	0.631	5.69	0.00496	1.17	0.000642	8.12	10.9	17.4	4.52	9.01	1.9	0.00365	6.34	4.11	2.76	5.56	1.2	19.5	6.15	1.12	0.000841	94.4	0.78
CLK4(S335);CLK1(S337);	11.9	6.7	0.00322	0.00521	0.00923	0.00582	2.46	5.56	0.00898	0.0142	0.00327	0.00832	3.53	0.00848	0.000642	2.06	4.08	31.3	10.1	2.22	0.00677	9.23	9.17	7.84	3	11.1	0.00277	36.7	0.0033	0.0036	1.06	0.00893	0.0132
CLN6(S31);	0.0167	3.32	0.00322	0.00521	0.00923	3.61	0.0117	0.00711	0.00898	0.0142	0.00327	1.55	0.00496	1.41	0.000642	1.59	0.00874	0.00413	0.00206	0.00595	0.00677	7.49	0.00315	0.00282	0.00241	0.00475	0.00277	0.0141	0.127	10.7	0.000841	0.00893	0.0132
CLNS1A(S102);	688.033	1236.73	1320.31	874.27	1400.32	1870.24	1245.11	1173.8	1153.24	599.174	1782.5	751.63	1031.82	1001.77	625.981	675.77	1276.23	1561.58	1265.04	1083.91	912.98	574.04	785.36	901.01	1472.6	955.01	1172.24	762.88	1352.5	0.0108	1241.68	452.018	1923.6
CLTA(S105);	60.23	10.295	66.4032	55.5052	33.2092	9.11582	35.6117	32.6071	68.609	19.7142	56.2033	94.54	78.3	59.543	243.001	115	21.3087	31.36	29.04	34.77	9.85677	255	24.2032	41.19	19.9024	50.5	17.6028	15.2141	16.3033	25.3036	25.7008	41.4089	33.0132
CLTC(S1494);	11.6	0.00912	0.00322	0.00521	4.41	9.05	0.0117	0.00711	13.2	11	0.00327	6.59	10.4	1.56	3.22	0.0083	0.00874	1.51	3.8	1.07	1.82	4.62	2.56	0.637	0.00241	0.00475	0.00277	4.5	0.0033	0.0036	0.000841	0.00893	12
CNBP(S47);	5.73	6.53	34.2	0.00521	14.5	5.03	0.0117	7.74	22.8	0.0142	14.3	8.18	4	3.04	3.88	0.641	9.12	8.13	0.00206	5.14	3.08	2.02	0.462	7.03	1.18	0.509	33.2	5.46	7.63	0.0036	33.8	7.36	1.49
CNNM3(S661);	1.66	3.37	0.00322	3.58	10.6	0.00582	0.0117	0.00711	1.59	0.0142	0.00327	7.63	8.07	3.78	0.000642	0.0083	0.00874	0.00413	0.00206	0.00595	0.00677	5.37	0.00315	2.36	0.00241	6.51	1.76	3.76	0.0033	26.4	8.95	0.00893	0.0132
CNOT2(M158);CNOT2(S161);	30.7167	22.1091	113.8	88.5	77.6	56.9	111.86	75.6	70.7	128.4	74.1	66.2083	101.3	57.8	95.5	48.2	42.55	11.7041	40.9	29.6059	21.9068	14.4037	31.87	93.3	18.9024	91.98	42.6028	64.17	105.3	76	111.9	83.15	42.5
CNOT2(M176);CNOT2(S169);	0.0334	58.737	29.3	0.01042	47.7092	10.7058	8.9517	33.42	47.72	0.0284	50.7	0.01664	2.02496	0.01696	4.99	35.8	120.34	63.5	0.00412	14.99	38.09	0.0073	21.8032	8.147	55.7	0.0095	103.9	15.31	30.6	0.0072	92	1.67893	3.2532
CNOT2(S161);	30.7167	22.1091	113.8	88.5	77.6	56.9	111.86	75.6	70.7	128.4	74.1	66.2083	101.3	57.8	95.5	48.2	42.55	11.7041	40.9	29.6059	21.9068	14.4037	31.87	93.3	18.9024	91.98	42.6028	64.17	105.3	76	111.9	83.15	42.5
CNOT2(S169);	0.0334	58.737	29.3	0.01042	47.7092	10.7058	8.9517	33.42	47.72	0.0284	50.7	0.01664	2.02496	0.01696	4.99	35.8	120.34	63.5	0.00412	14.99	38.09	0.0073	21.8032	8.147	55.7	0.0095	103.9	15.31	30.6	0.0072	92	1.67893	3.2532
CNOT3(S511);	0.0167	0.00912	12	9.41	5.73	0.00582	0.0117	3.55	5.64	0.0142	3.76	7.82	0.00496	4.18	0.000642	6.44	0.00874	0.00413	0.00206	0.00595	1.2	0.00365	0.00315	0.00282	6.26	0.00475	0.00277	0.0141	4.62	6.18	6.33	0.00893	0.0132
CNOT4(S324);	0.0167	0.00912	0.00322	0.00521	0.00923	0.00582	0.0117	0.00711	0.00898	0.0142	8.65	3.8	4.98	6.49	0.000642	3.68	0.00874	11.5	0.00206	9.24	3.61	0.00365	4.49	7.66	2.63	15.9	0.00277	2.33	5.15	0.0036	1.43	0.00893	0.0132
CNOT4(S335);	0.0167	0.00912	14.7	0.00521	0.00923	6.36	0.0117	2.74	4.52	0.0142	3.48	0.00832	0.00496	0.00848	0.000642	3.66	0.00874	2.97	3.61	0.00595	1.22	0.00365	0.445	0.386	5.98	0.743	0.00277	3.11	1.04	0.0036	9.12	0.00893	0.0132
CNOT4(S435);	5.84	64.9	12.3	14.8	6.16	15.7	0.0117	15.2	11.9	0.0142	19.1	12.9	21.5	23.9	27.1	26	138	12.5	7.08	7.74	9.07	37.1	14.9	7.04	14.4	36	19.4	11.2	13.6	6.35	21.8	6.95	5.72
CNST(T294);	0.0167	0.00912	0.00322	0.00521	0.00923	1.29	0.0117	0.00711	0.00898	0.0142	0.00327	0.00832	0.00496	0.00848	0.000642	0.0083	0.00874	0.00413	0.00206	2.64	0.00677	0.00365	8.89	1.48	6.8	17.1	0.00277	11.9	0.0033	0.0036	0.000841	0.00893	0.0132
CNTROB(S60);	5.17	0.00912	6.15	0.886	0.00923	8.93	0.0117	0.00711	12.2	0.0142	6.08	0.00832	3.75	0.00848	0.000642	0.0083	0.00874	6.62	3.7	0.78	3.16	1.79	2.85	7.31	8.07	6.08	11	6.44	0.0033	0.0036	2.28	0.00893	0.0132
CNTROB(Y57);	9.61	0.00912	6.89	2.26	10.3	10.2	2.91	1.68	65.8	11.9	8.68	1.74	7.15	3.66	0.000642	0.0083	0.00874	6.82	5.1	0.78	3.16	2.28	2.85	8.84	8.07	7.28	12	6.95	0.0033	4.94	2.83	38.4	0.0132
COBLL1(M363);COBLL1(S362);	16.4167	28.57	0.00644	71.9	95.8	0.01164	0.0234	0.01422	0.39098	0.0284	0.00654	132.7	0.00992	0.01696	0.001284	0.0166	19.8087	8.87413	0.00412	0.0119	0.01354	0.87665	0.0063	0.00564	0.00482	24.2048	0.00554	0.0282	0.0066	0.0072	0.001682	0.01786	0.0264
COBLL1(M984);COBLL1(S987);	0.0167	3.61	11.2	8.78	7.53	6.99	0.0117	18.3	0.00898	0.0142	4.31	90.9	5.47	0.00848	4.91	0.0083	0.00874	0.00413	2.18	0.00595	0.00677	4.93	1.54	0.00282	0.00241	4.22	0.00277	0.0141	7.76	3.1	20.5	0.00893	0.0132
COBLL1(R1143);COBLL1(T1148);	9.1367	21.18	11.4032	62.97	4.97923	28.9058	42.3117	17.8071	34.209	37.6142	7.56327	88.6	28.905	49.5	27.0006	16.7083	0.01748	0.00826	20.9021	17.3059	11.7068	19.1037	14.0031	29.4028	2.90241	2.50475	12.2028	0.0282	40.19	138.9	9.22084	20.0089	32.8132
COBLL1(S1145);	0.0167	0.00912	0.00322	0.00521	3.37	0.00582	4.22	0.758	0.00898	0.0142	0.00327	31.9	3.29	0.00848	0.000642	0.0083	7.95	0.00413	8.31	13.3	10.5	0.00365	0.00315	1.86	7.62	12.1	0.00277	0.0141	0.0033	11.5	0.000841	0.00893	0.0132
COBLL1(S311);	0.0167	0.00912	0.00322	22.6	30.6	18.2	0.0117	0.00711	0.00898	0.0142	0.00327	69.1	24.2	17.3	10.6	19	0.00874	0.00413	6.94	0.00595	0.00677	0.00365	0.00315	0.00282	0.00241	0.00475	0.00277	0.0141	0.0033	55.5	0.000841	0.00893	0.0132
COBLL1(S315);COBLL1(T322);	0.0167	0.00912	0.00322	6.31	10.5	1	0.0117	0.393	5.07	0.0142	0.00327	18.5	63.3	0.00848	0.000642	0.0083	0.00874	0.00413	0.00206	0.00595	0.00677	0.00365	0.362	0.00282	0.00241	0.00475	0.00277	0.0141	0.0033	3.85	0.000841	0.00893	0.0132
COBLL1(S382);	0.0167	0.00912	0.00322	10.7	52.3	0.00582	0.0117	0.00711	0.00898	0.0142	0.00327	16.5	21.2	0.00848	0.000642	0.0083	0.00874	0.00413	0.00206	0.00595	0.00677	0.00365	0.00315	0.00282	0.00241	0.00475	0.00277	0.0141	0.0033	9.23	41.2	0.00893	0.0132
COBLL1(S389);	0.0167	0.00912	0.00322	0.00521	0.00923	0.00582	0.0117	0.00711	0.00898	0.0142	0.00327	69.8	0.00496	0.00848	0.000642	0.0083	0.00874	0.446	0.00206	0.00595	0.00677	0.00365	0.00315	0.00282	0.00241	0.00475	0.00277	0.0141	0.0033	3.87	0.000841	0.00893	0.0132
COBLL1(S518);	0.0167	0.00912	0.00322	4.15	9.11	0.00582	0.0117	0.00711	0.00898	0.0142	0.00327	143	0.00496	0.00848	0.000642	0.0083	0.00874	0.977	0.00206	0.00595	0.00677	0.4	0.00315	0.00282	0.00241	0.00475	0.00277	0.957	0.0033	0.0036	0.000841	0.00893	0.0132
COBLL1(S996);	0.0167	0.00912	5.93	0.00521	0.00923	0.00582	0.0117	0.00711	7.84	0.0142	6.67	12	0.00496	0.00848	0.000642	0.0083	0.00874	0.00413	0.00206	0.00595	0.00677	0.00365	0.00315	0.00282	0.00241	0.00475	0.00277	0.0141	0.0033	0.0036	4.01	0.00893	0.0132
COBLL1(T1148);	9.1367	21.18	11.4032	62.97	4.97923	28.9058	42.3117	17.8071	34.209	37.6142	7.56327	88.6	28.905	49.5	27.0006	16.7083	0.01748	0.00826	20.9021	17.3059	11.7068	19.1037	14.0031	29.4028	2.90241	2.50475	12.2028	0.0282	40.19	138.9	9.22084	20.0089	32.8132
COBLL1(T1148);COBLL1(M1157);	9.12	19.7	11.4	7.67	4.97	28.9	42.3	17.8	34.2	37.6	7.56	44.4	28.9	34.2	27	16.7	0.00874	0.00413	20.9	17.3	11.7	19.1	14	29.4	2.9	0.00475	12.2	0.0141	30.7	24.9	9.22	20	32.8
COBLL1(Y318);	0.0167	0.00912	0.00322	22.6	30.6	18.2	0.0117	0.00711	0.00898	0.0142	0.00327	69.1	24.2	17.3	10.6	19	0.00874	0.00413	6.94	0.00595	0.00677	0.00365	0.00315	0.00282	0.00241	0.00475	0.00277	0.0141	0.0033	55.5	0.000841	0.00893	0.0132
COBRA1(S557);	348	0.00912	0.00322	5.2	6.59	16.7	13.5	1.98	6.14	0.0142	4.42	4.04	3.64	0.27	1.53	2.29	0.00874	10.7	3.7	1.29	6	3.87	1.04	2.18	4.79	0.00475	2.15	9.53	9.4	16	1.72	9.15	3.64
COBRA1(T564);	60.8	0.00912	0.00322	0.00521	0.00923	2.73	0.0117	0.00711	0.00898	0.0142	0.00327	0.00832	0.589	0.00848	0.000642	0.0083	0.00874	2.59	0.00206	0.00595	1.09	0.00365	0.00315	0.00282	1.36	0.00475	0.00277	2.64	0.0033	0.0036	0.000841	0.00893	0.0132
COG5(S197);	5.47	0.00912	4.85	0.00521	32.2	21.9	18.2	11.6	25.2	59.1	5.75	0.00832	58	35.2	15.9	10.4	21.5	14.2	5.44	0.00595	0.00677	52.4	0.00315	1.83	0.00241	78.9	0.00277	15.5	6.26	12	1.8	23.7	19.8
[truncated: 8,802 more rows]
