# Supplementary material for: Integrative phosphoproteomics defines two biologically distinct groups of KMT2A rearranged acute myeloid leukaemia with different drug response phenotypes
Source: Signal Transduct Target Ther. 2023 Feb 27;8:80. doi: 10.1038/s41392-022-01288-1 (PMC9968719; doi:10.1038/s41392-022-01288-1)
Supplement: Supplementary file 4 — Supplementary Dataset 3 [file 41392_2022_1288_MOESM4_ESM.xlsx]

## Sheet: Info
Sheet	Description
Pigazzi et al	Expression of the indicated HOXA genes in the Pigazzi et al Dataset
TARGET-20	Expression of the indicated HOXA genes in the TARGET-20 Dataset

## Sheet: Pigazzi et al Dataset
sample	Group	KMT2A Partner	HOXA3	HOXA4	HOXA7	HOXA9	HOXA10
GSM487933	MLLT4/10/11	KMT2A-MLLT10	10.231	8.36843	9.57694	12.1745	10.6869
GSM487935	MLLT4/10/11	KMT2A-MLLT10	10.8489	9.15003	8.92872	12.5097	10.8314
GSM487939	MLLT4/10/11	KMT2A-MLLT10	10.1949	8.31369	9.17708	12.907	11.734
GSM487954	MLLT4/10/11	KMT2A-MLLT10	8.54325	6.8685	8.6074	11.4372	9.72522
GSM487955	MLLT4/10/11	KMT2A-MLLT10	8.74227	6.27319	9.95952	11.3648	10.9335
GSM487961	MLLT4/10/11	KMT2A-MLLT10	8.81423	7.01857	8.55965	11.9834	10.6832
GSM487962	MLLT4/10/11	KMT2A-MLLT10	9.68943	8.51496	9.07081	12.6239	11.7933
GSM487970	MLLT4/10/11	KMT2A-MLLT10	10.553	8.528	8.18234	12.1222	11.5086
GSM487971	MLLT4/10/11	KMT2A-MLLT10	8.65379	6.99462	8.19622	10.5506	7.83191
GSM487932	MLLT4/10/11	KMT2A-MLLT10	10.1471	7.24847	8.78662	11.5253	10.1816
GSM487936	MLLT4/10/11	KMT2A-MLLT4	9.18114	6.87331	8.52734	11.718	10.0234
GSM487937	MLLT4/10/11	KMT2A-MLLT4	8.47822	6.66175	9.26191	11.0288	10.1926
GSM487938	MLLT4/10/11	KMT2A-MLLT4	9.36988	7.02374	9.21965	11.7051	10.889
GSM487945	MLLT4/10/11	KMT2A-MLLT4	9.23971	6.88105	8.99849	11.5607	10.7499
GSM487946	MLLT4/10/11	KMT2A-MLLT4	10.0508	6.90704	8.91246	10.858	10.1394
GSM487947	MLLT4/10/11	KMT2A-MLLT4	9.04174	7.29517	8.20669	11.5567	10.0672
GSM487948	MLLT4/10/11	KMT2A-MLLT4	10.8913	9.12379	10.1622	12.7608	11.5427
GSM487949	MLLT4/10/11	KMT2A-MLLT4	9.44912	7.70423	9.10942	12.1407	10.3427
GSM487950	MLLT4/10/11	KMT2A-MLLT4	9.32047	6.32021	9.19979	10.594	10.1244
GSM487951	MLLT4/10/11	KMT2A-MLLT4	9.43773	7.20681	8.42342	11.8436	9.79126
GSM487952	MLLT4/10/11	KMT2A-MLLT4	9.33539	7.05721	8.4449	11.7649	10.5642
GSM487963	MLLT4/10/11	KMT2A-MLLT11	8.0818	6.55445	6.68675	10.9906	11.537
GSM487968	MLLT4/10/11	KMT2A-MLLT11	7.28705	5.93727	6.59197	10.6401	9.62709
GSM487934	MLLT3	KMT2A-MLLT3	10.4653	7.39808	8.24381	12.1925	9.28307
GSM487940	MLLT3	KMT2A-MLLT3	9.98657	7.63486	7.23353	11.6851	9.29754
GSM487943	MLLT3	KMT2A-MLLT3	4.87117	5.19423	3.96606	3.78717	9.8202
GSM487944	MLLT3	KMT2A-MLLT3	10.3997	8.07337	9.58268	12.2357	10.3108
GSM487953	MLLT3	KMT2A-MLLT3	9.65776	7.29653	6.09041	10.188	8.92862
GSM487956	MLLT3	KMT2A-MLLT3	9.06715	6.33007	7.40388	11.0161	8.16267
GSM487957	MLLT3	KMT2A-MLLT3	12.3275	9.46203	8.95589	11.7925	11.1332
GSM487958	MLLT3	KMT2A-MLLT3	9.596	6.88965	8.68442	11.5041	9.76006
GSM487959	MLLT3	KMT2A-MLLT3	10.0938	7.40456	7.89157	11.6765	10.5938
GSM487960	MLLT3	KMT2A-MLLT3	6.7534	6.25242	7.7189	9.52921	8.96174
GSM487969	MLLT3	KMT2A-MLLT3	10.1127	7.62366	7.75445	12.3028	10.7394
GSM487973	ELL/M1/S6	KMT2A-ELL	4.51918	5.01421	4.3597	10.887	10.2775
GSM487967	ELL/M1/S6	KMT2A-SEPTIN6	3.53993	5.5139	4.0701	9.93995	9.40313
GSM487966	ELL/M1/S6	KMT2A-SEPTIN6	7.44174	5.57082	6.02658	10.4363	10.0868
GSM487941	ELL/M1/S6	KMT2A-MLLT1	7.11375	6.19218	7.8313	10.2892	8.37969
GSM487964	ELL/M1/S6	KMT2A-MLLT1	9.25887	6.41349	8.38198	10.6885	9.64861
GSM487942	ELL/M1/S6	KMT2A-SEPTIN6	8.56662	6.67505	5.85147	11.8408	10.4635
GSM487965	ELL/M1/S6	KMT2A-ELL	8.11825	6.75839	7.36755	11.0634	9.77647
GSM487972	ELL/M1/S6	KMT2A-MLLT1	8.91584	7.17208	8.56918	11.0736	10.0893

## Sheet: TARGET-20 Dataset
sample	Group	KMT2A Partner	HOXA3	HOXA4	HOXA7	HOXA9	HOXA10
TARGET-20-PABHET-03A-02R	NO_MLL	NO_MLL	0.0209	0.0531	0	0	0.0367
TARGET-20-PABHKY-03A-02R	NO_MLL	NO_MLL	0.0089	0.014	0	0.0144	0.0165
TARGET-20-PACDZR-09A-02R	NO_MLL	NO_MLL	0.0434	0.1978	0.0052	0.0047	0.0272
TARGET-20-PADDXZ-03A-02R	NO_MLL	NO_MLL	0.0773	0.2567	0	0	0.0099
TARGET-20-PADZCG-04A-01R	NO_MLL	NO_MLL	17.6248	3.6849	10.7452	37.1902	10.6126
TARGET-20-PADZKD-09A-02R	NO_MLL	NO_MLL	0.2905	0.7359	1.8009	7.6819	4.4005
TARGET-20-PAEAFC-09A-03R	NO_MLL	NO_MLL	2.7626	1.5701	0.5841	62.1396	14.2796
TARGET-20-PAECBZ-09A-03R	NO_MLL	NO_MLL	0.314	1.5056	0.0243	0.0452	0.0259
TARGET-20-PAEDKB-04A-01R	NO_MLL	NO_MLL	52.7096	15.0506	27.136	113.678	19.4697
TARGET-20-PAEENN-09A-01R	NO_MLL	NO_MLL	0.4924	1.0945	0.0095	0.1049	0.0308
TARGET-20-PAEERJ-09A-01R	NO_MLL	NO_MLL	23.6388	8.4125	30.4835	96.6655	26.6446
TARGET-20-PAEEYP-09A-02R	NO_MLL	NO_MLL	31.2359	40.1205	79.627	227.837	71.9791
TARGET-20-PAEFGR-09A-02R	NO_MLL	NO_MLL	0.3962	1.6012	0.0341	0.0538	0.0518
TARGET-20-PAEFHC-09A-02R	NO_MLL	NO_MLL	8.0108	11.279	3.2871	124.679	16.0448
TARGET-20-PAEGRE-03A-02R	NO_MLL	NO_MLL	0.47	0.6546	0	0.0048	0.0264
TARGET-20-PAEJBT-09A-02R	NO_MLL	NO_MLL	0.0211	0.0322	0.0285	0.0294	0.0168
TARGET-20-PAERAH-09A-03R	NO_MLL	NO_MLL	0.0102	0.027	0.0352	0.1113	0.0629
TARGET-20-PAESVN-09A-02R	NO_MLL	NO_MLL	4.9066	2.3127	8.2304	33.1665	9.8039
TARGET-20-PAKKBK-09A-02R	NO_MLL	NO_MLL	0.0011	0	0	0.0054	0
TARGET-20-PAKRUP-09A-02R	NO_MLL	NO_MLL	0.0748	0.2626	0.0085	0.0082	0.0113
TARGET-20-PAKVGI-09A-01R	NO_MLL	NO_MLL	23.2998	8.4502	17.0269	181.69	27.3758
TARGET-20-PAKVYM-09A-02R	NO_MLL	NO_MLL	0.0996	0.4725	0.6034	3.8447	1.6319
TARGET-20-PALBYP-09A-02R	NO_MLL	NO_MLL	14.8714	14.403	11.6728	100.912	22.1778
TARGET-20-PALFVW-09A-01R	NO_MLL	NO_MLL	0.0887	0.14	0	0.0352	0.0239
TARGET-20-PALGKX-04A-01R	NO_MLL	NO_MLL	0.6588	1.6172	0.325	3.4284	1.12
TARGET-20-PALHVV-09A-02R	NO_MLL	NO_MLL	0.2014	0.9206	0.4821	5.1989	1.2869
TARGET-20-PALVKV-09A-02R	NO_MLL	NO_MLL	0.0121	0.047	0	0.0944	0.0728
TARGET-20-PAMVVP-09A-03R	NO_MLL	NO_MLL	16.8816	12.4581	14.9746	90.3393	17.69
TARGET-20-PAMYAS-04A-03R	NO_MLL	NO_MLL	0.0576	0.0614	0.0768	0.1908	0.0091
TARGET-20-PAMYJX-09A-04R	NO_MLL	NO_MLL	27.756	13.3356	7.6962	60.3964	12.3488
TARGET-20-PANAEV-09A-03R	NO_MLL	NO_MLL	36.2035	29.7142	16.3287	158.655	28.9059
TARGET-20-PANBWF-09A-03R	NO_MLL	NO_MLL	10.7104	5.3864	23.8547	66.4194	20.7034
TARGET-20-PANBYS-09A-03R	NO_MLL	NO_MLL	0.4623	1.5845	1.1659	11.4964	3.0668
TARGET-20-PANBZH-09A-03R	NO_MLL	NO_MLL	0.4393	1.699	0.0085	9.0801	6.5795
TARGET-20-PAPXRJ-04A-02R	NO_MLL	NO_MLL	13.3602	5.1936	19.7773	111.527	40.3928
TARGET-20-PARPDS-09A-01R	NO_MLL	NO_MLL	0.845	0.5103	1.1993	4.2122	0.5721
TARGET-20-PASUHK-09A-01R	NO_MLL	NO_MLL	17.0294	12.743	31.9879	215.675	68.1906
TARGET-20-PARXMP-09A-02R	NO_MLL	NO_MLL	19.1097	11.0027	7.8395	255.017	60.6315
TARGET-20-PASJGZ-04A-01R	NO_MLL	NO_MLL	2.2183	0.5787	1.4465	6.9366	2.298
TARGET-20-PARFAL-04A-01R	NO_MLL	NO_MLL	90.3473	50.7648	43.628	136.254	18.6812
TARGET-20-PAECCE-04A-01R	MLLT4_MLLT10	KMT2A-MLLT10	57.8456	15.0726	45.6374	193.313	71.2541
TARGET-20-PAPWZR-09A-01R	MLLT4_MLLT10	KMT2A-MLLT4	25.898	25.3561	53.3062	261.983	50.4617
TARGET-20-PARHVK-09A-04R	MLLT4_MLLT10	KMT2A-MLLT4	46.2755	20.0825	99.077	189.928	61.6659
TARGET-20-PASDGX-09A-02R	MLLT4_MLLT10	KMT2A-MLLT4	19.3811	18.5397	50.0928	317.805	62.1335
TARGET-20-PASGGK-03A-01R	MLLT4_MLLT10	KMT2A-MLLT10	49.9626	33.915	17.3957	137.593	49.9682
TARGET-20-PASGZS-04A-01R	MLLT4_MLLT10	KMT2A-MLLT4	56.7668	16.6725	117.814	362.154	97.9989
TARGET-20-PARASV-03A-03R	MLLT4_MLLT10	KMT2A-MLLT10	3.7138	2.0931	13.4759	89.6364	20.0702
TARGET-20-PARBRA-09A-03R	MLLT4_MLLT10	KMT2A-MLLT10	28.9156	18.0755	49.9205	342.851	76.6111
TARGET-20-PARXZP-09A-01R	MLLT4_MLLT10	KMT2A-MLLT10	17.7737	16.5396	10.2244	119.884	31.15
TARGET-20-PASMGW-09A-01R	MLLT4_MLLT10	KMT2A-MLLT10	24.2148	33.6225	54.756	233.004	31.7884
TARGET-20-PARJCR-09A-01R	MLLT4_MLLT10	KMT2A-MLLT4	48.3928	24.369	58.9999	211.921	53.1595
TARGET-20-PASWAJ-04A-02R	MLLT4_MLLT10	KMT2A-MLLT4	11.9161	13.7932	36.1718	147.017	30.3446
TARGET-20-PANGDN-09A-05R	MLLT4_MLLT10	KMT2A-MLLT4	35.3977	11.184	79.4058	158.063	44.1507
TARGET-20-PARKFB-09A-02R	MLLT4_MLLT10	KMT2A-MLLT10	3.3393	1.7006	5.8709	49.438	19.8477
TARGET-20-PAMYGX-09A-03R	MLLT4_MLLT10	KMT2A-MLLT10	75.3955	72.7228	22.1914	246.671	74.3399
TARGET-20-PASCGR-03A-02R	MLLT4_MLLT10	KMT2A-MLLT10	58.2051	28.1891	25.068	230.176	50.3568
TARGET-20-PASEFD-09A-01R	MLLT4_MLLT10	KMT2A-MLLT10	20.8794	12.5618	20.4925	134.416	26.5659
TARGET-20-PASFNP-09A-02R	MLLT4_MLLT10	KMT2A-MLLT10	39.4143	21.9665	20.571	172.184	40.5818
TARGET-20-PAKTCX-04A-01R	Other	KMT2A-ELL	15.4817	7.6138	10.8518	109.291	14.8165
TARGET-20-PAKLPD-09A-02R	Other	KMT2A-ELL	40.0685	33.366	114.691	361.919	78.012
TARGET-20-PAEAKL-09A-03R	Other	KMT2A-ELL	3.4901	2.9666	18.3478	30.1276	9.3241
TARGET-20-PASTUH-03A-01R	Other	KMT2A-SEPTIN6	11.1526	7.6819	15.1678	65.4844	20.4075
TARGET-20-PASVYL-09A-01R	Other	KMT2A-MLLT1	1.5003	5.985	0.1987	51.3199	17.704
TARGET-20-PASVVS-04A-01R	Other	KMT2A-SEPTIN6	6.5457	3.4598	12.7511	58.8666	36.5446
TARGET-20-PASSWG-03A-01R	Other	KMT2A-CEP170B	20.0019	15.3727	10.9677	99.8941	21.0455
TARGET-20-PATJHJ-09A-01R	Other	KMT2A-AFF1	1.022	0.4213	2.0738	46.8622	21.6826
TARGET-20-PARBXE-09A-04R	Other	t(11;12)(q23;q24)	4.0561	6.342	0.7707	84.2791	23.3281
TARGET-20-PAKIYW-09A-01R	MLLT3	KMT2A-MLLT3	11.0767	5.0603	21.6822	148.612	15.5659
TARGET-20-PANFMG-09A-04R	MLLT3	KMT2A-MLLT3	10.5799	8.7852	73.2201	209.8	40.6422
TARGET-20-PANPKN-09A-03R	MLLT3	KMT2A-MLLT3	0.6217	1.6796	0.8242	5.812	2.0497
TARGET-20-PAPZLT-09A-02R	MLLT3	KMT2A-MLLT3	17.9827	9.7246	34.6838	112.733	19.4246
TARGET-20-PASNIY-09A-02R	MLLT3	KMT2A-MLLT3	40.4402	85.2315	33.7638	104.354	26.4879
TARGET-20-PASPFE-09A-01R	MLLT3	KMT2A-MLLT3	12.0591	11.2483	17.6129	90.6893	18.3469
TARGET-20-PASWLN-09A-01R	MLLT3	KMT2A-MLLT3	97.2603	91.4489	52.6337	399.83	45.8101
TARGET-20-PASWTY-09A-01R	MLLT3	KMT2A-MLLT3	66.5951	43.8649	18.9904	215.008	58.7735
TARGET-20-PAEGRI-03A-01R	MLLT3	KMT2A-MLLT3	5.7637	4.2949	12.8799	53.8925	20.6935
TARGET-20-PAEIKD-04A-01R	MLLT3	KMT2A-MLLT3	7.142	5.6644	34.9217	186.204	48.3778
TARGET-20-PARBIU-04A-02R	MLLT3	KMT2A-MLLT3	26.9763	12.9974	40.1622	173.285	45.224
TARGET-20-PANKFG-09A-02R	MLLT3	KMT2A-MLLT3	29.3857	17.878	37.9891	247.122	61.5587
TARGET-20-PANKNB-09A-03R	MLLT3	KMT2A-MLLT3	25.8537	10.61	66.4241	141.552	28.4068
