# Supplementary material for: Integrative phosphoproteomics defines two biologically distinct groups of KMT2A rearranged acute myeloid leukaemia with different drug response phenotypes
Source: Signal Transduct Target Ther. 2023 Feb 27;8:80. doi: 10.1038/s41392-022-01288-1 (PMC9968719; doi:10.1038/s41392-022-01288-1)
Supplement: Supplementary file 5 — Supplementary Dataset 4 [file 41392_2022_1288_MOESM5_ESM.xlsx]

## Sheet: Info
Attribution CC-BY-NC-ND: Anyone can share this material, provided it remains unaltered in any way, this is not done for commercial purposes, and the original authors are credited and cited.
Sheet	Description
PRIDE	Link between samples and the files submitted to PIDE repository
Phospho_AVN-944_Treatment	Phosphopeptide abundancy across treatment with AVN-944 in cells from two AML patients (R6171 for MLLGA and T2354 for MLLGB)

## Sheet: Phospho_AVN-944_Treatment
Attribution CC-BY-NC-ND: Anyone can share this material, provided it remains unaltered in any way, this is not done for commercial purposes, and the original authors are credited and cited.
sites	Gene	ids	R6171_DMSO_1	R6171_DMSO_2	R6171_DMSO_3	R6171_DMSO_4	R6171_AVN_1uM_1	R6171_AVN_1uM_2	R6171_AVN_1uM_4	R6171_AVN_1uM_4	T2354_DMSO_1	T2354_DMSO_2	T2354_DMSO_3	T2354_DMSO_4	T2354_AVN_1uM_1	T2354_AVN_1uM_2	T2354_AVN_1uM_3	T2354_AVN_1uM_4	pvalue_R6171_AVN1_Vs_DMSO	fold_R6171_AVN1_Vs_DMSO	pvalue_T2354_AVN1_Vs_Con	fold_T2354_AVN1_Vs_Con
TAF1D(S40);	TAF1D	p23570;	1.28064	1.07042	1.04665	1.10995	0.642757	0.626815	0.911066	0.67722	-11.3583	-12.038	-1.96586	-11.8618	-10.8308	-13.0781	-2.88684	-1.89603	0.00322676	-0.412452	0.588106	2.13305
MYBBP1A(S11);	MYBBP1A	p03447;	0.941787	1.27326	0.921128	0.988872	0.824314	0.463862	0.265082	0.600066	-1.97712	-2.12683	-1.52949	-1.74369	-1.95404	-1.64386	-2.24949	-14.8537	0.016505	-0.49293	0.378199	-3.33099
COIL(T122);	COIL	p00567;	-1.51392	-0.466298	-0.705178	0.109266	0.483661	1.07105	1.42173	0.3464	0.149559	-0.0964598	-10.7216	-0.085626	0.0482753	0.128002	-0.578266	-12.4855	0.014406	1.47474	0.900609	-0.533349
TCOF1(S1376);	TCOF1	p10909;p12279;	-0.48198	-0.131394	-0.609568	0.311743	0.143122	0.789556	1.20781	0.51604	-0.13628	-0.123877	0.0227795	-0.956257	-0.427072	-0.937221	-0.559198	-0.741401	0.0266608	0.891932	0.206341	-0.367814
RRP8(S104);RRP8(S106);	RRP8	p16380;	-12.0231	-11.3222	-11.4135	0.698185	0.497615	2.2874	2.70243	0.650596	-10.8783	-11.558	-9.69546	-11.3818	-10.3508	-12.5981	-11.3708	-11.4594	0.0445395	10.0497	0.398108	-0.566379
NOL8(T381);	NOL8	p05692;p15030;	-1.51244	-1.30068	-0.408878	0.707145	0.682492	1.85125	2.01268	0.498268	-2.52296	-1.68677	-2.37898	-1.43814	-9.98982	-1.41483	-1.31168	-1.42622	0.0272584	1.88989	0.530063	-1.52893
EXOSC9(T305);	EXOSC9	p01411;	-1.71079	-0.387211	-1.29472	0.0425733	-0.0327149	1.02412	1.33984	0.125715	0.102445	0.0906676	-0.503786	-0.434077	-0.153569	-0.308688	-0.258116	-0.449471	0.0336158	1.45177	0.577915	-0.106273
NOP56(S569);	NOP56	p04375;p06366;p06367;p06368;p06369;p10634;	0.601226	0.718121	0.377805	1.07792	1.02567	1.22997	1.42061	1.0858	-4.80739	-5.2184	-6.66	-5.13327	-4.833	-7.51147	-4.34423	-4.16402	0.0339977	0.496745	0.795916	0.241583
DKC1(S513);	DKC1	p05594;	-1.68797	-0.22695	-1.33028	-0.325729	-0.164666	0.855512	0.99847	-0.0855946	0.0431387	0.247829	-0.559526	0.0864661	-0.195472	-0.174862	-0.0290111	0.379074	0.0355579	1.29366	0.861538	0.0404551
XRN2(S499);	XRN2	p00412;p10365;p10366;p17940;	-1.85868	-0.553696	-1.37677	-0.0362873	-0.308014	0.80455	1.36042	-0.0151003	-0.503784	-0.0633695	0.0410863	0.137225	-0.403553	-0.353322	-0.044373	0.346837	0.0444793	1.41682	0.94398	-0.0163923
WDR55(M22);WDR55(S14);	WDR55	p22760;	-1.22553	-0.378711	-0.719654	0.539779	0.559959	1.24273	1.7486	0.00898419	-0.412432	-0.786531	-1.37666	-1.05067	-0.737135	-0.635752	-0.819453	-0.927271	0.0460512	1.3361	0.588482	0.12667
WDR55(S14);	WDR55	p22760;p22761;	-1.22553	-0.378711	-0.719654	0.539779	0.559959	1.24273	1.7486	0.00898419	-0.412432	-0.786531	-1.37666	-1.05067	-0.737135	-0.635752	-0.819453	-0.927271	0.0460512	1.3361	0.588482	0.12667
XRN2(S501);	XRN2	p00412;p10365;p10366;p10367;p10368;p17940;	-1.8719	-0.549563	-1.35744	0.00541065	-0.318977	0.854217	1.3069	-0.0110625	-0.512729	-0.0614061	0.0237862	0.140827	-0.416977	-0.358554	-0.00792709	0.346886	0.0473764	1.40114	0.977278	-0.00676241
RPL3(S265);	RPL3	p24116;	0.510451	1.00684	0.353421	0.0476948	-0.30757	-0.110833	-0.270576	-0.0197681	-0.194979	-0.256944	0.277392	-0.127274	-0.0626043	-0.88087	-0.779941	-0.350355	0.0403422	-0.65679	0.10588	-0.442992
RPL11(T47);	RPL11	p24926;	0.537178	0.652916	0.626038	-0.177333	-0.399725	0.180898	-0.329955	-0.518184	0.065602	0.147933	0.485339	0.0177471	-0.686347	-0.222598	-0.78475	-0.894933	0.0375466	-0.676441	0.00499464	-0.826312
RPS6(T125);	RPS6	p03005;	0.467928	0.775451	0.501803	0.0518516	-0.0470902	0.0642709	-0.353517	-0.516576	-0.294183	-0.0515499	0.267696	-0.0786012	0.357894	-0.599038	-1.268	-0.579585	0.0166863	-0.662486	0.248929	-0.483023
TP53(T312);	TP53	p01136;	-2.60112	-1.38455	-0.057384	0.907341	1.01731	1.55974	1.64787	1.96337	-11.9222	-12.6019	-10.7394	-12.4257	-11.3947	-13.642	-12.4147	-0.717448	0.0517068	2.331	0.484384	2.38009
KDM2B(S975);KDM2B(S979);	KDM2B	p22896;	-11.6033	-10.9024	-10.9937	-0.729488	-0.221054	1.76271	2.03704	0.778946	0.20471	0.113736	-9.27565	0.29782	-0.857527	0.385282	-10.951	-11.0396	0.0320271	9.64663	0.41435	-3.45085
SPG11(S1955);SPG11(T1956);SPG11(S1957);	SPG11	p24710;	-1.39856	-1.21101	-1.04261	-1.07977	-0.325345	-0.706089	-0.515867	-0.715804	1.05488	0.562582	0.475622	0.427889	0.46276	-0.190548	-0.0610716	1.00548	0.00249471	0.617213	0.343865	-0.326089
PARP10(S431);	PARP10	p00734;	-1.50359	-1.85231	-1.71276	-1.58553	-2.08413	-2.41103	-2.12439	-2.15188	0.669286	1.2245	1.3151	0.860212	0.677116	0.349809	0.433087	0.485307	0.0025057	-0.529309	0.0314338	-0.530946
SCAF11(S413);	SCAF11	p21992;	-1.39248	-1.49881	-1.44999	-1.00591	-0.0577987	1.33549	1.26413	-0.0577987	-10.3789	0.668971	-0.793072	-0.230266	-9.8514	0.687272	-2.041	0.471934	0.0120837	1.9578	0.999995	2.17372e-05
ACIN1(S240);ACIN1(S243);	ACIN1	p00094;	-2.44792	-1.69423	-2.07389	-1.27154	-0.660102	-0.294621	0.181635	-1.21539	0.821304	0.861014	0.117505	0.330499	0.516055	0.752591	0.507739	0.465428	0.0126933	1.37477	0.89356	0.027873
ACIN1(S240);	ACIN1	p00094;p00095;p13594;	-2.53931	-1.78886	-2.42136	-1.39337	-0.568185	0.0541401	0.637031	-1.19806	0.809775	0.913566	-0.0134179	0.150981	0.413169	0.719637	0.315491	0.386281	0.0127742	1.76696	0.980212	-0.00658178
NCL(Y462);	NCL	p19977;	1.15087	1.10945	1.06247	0.697211	0.697211	0.539813	0.413904	0.580801	-1.67016	-1.5952	-1.71907	-1.94478		-2.14409	-2.50152	-2.69539	0.0148875	-0.447068	0.030112	-0.714696
BCLAF1(T405);	BCLAF1	p06201;p16547;p16548;p16550;	-1.10476	-0.592671	-0.870125	0.0702754	0.375238	1.17322	1.34914	-0.0688832	-0.273055	-0.221323	-1.1022	-0.739758	-0.374076	0.0015231	-0.141775	-0.335236	0.0212236	1.3315	0.174926	0.371692
NEDD1(T505);	NEDD1	p14220;	0.541754	-0.131435	0.387032	0.23402	-0.144491	-0.67035	-0.184384	-0.281995	0.161612	-0.157667	-0.118496	0.00488623	-0.0929611	-0.144491	0.161612	0.0166634	0.0225663	-0.578148	0.902508	0.0126219
ARID3A(S77);ARID3A(S81);	ARID3A	p00011;p00012;	-1.21419	-1.46451	-0.902512	-0.668047	-0.558636	-0.0175608	0.223019	-0.612304	0.336318	0.418902	0.0263268	0.251033	0.375022	0.664336	0.634516	0.391896	0.0232551	0.820945	0.0651223	0.258297
ACIN1(S838);	ACIN1	p08241;	-0.26811	-4.70093	-1.7501	-3.70839	1.57183	-0.693514	1.74389	1.73533	-5.01544	-4.43048	-10.9674	0.839666	-0.794041	0.280827	-4.66422	-0.342292	0.024714	3.69627	0.253639	3.51349
CDK12(S889);	CDK12	p14278;	-0.499233	-0.345523	-0.760561	-0.118752	-0.0863309	0.0187512	0.00677853	0.403669	0.575621	-0.0113688	0.357276	-0.605491	0.234314	-0.192753	0.00677853	0.304459	0.0258203	0.516734	0.975525	0.00919048
INO80B(S130);INO80B(S132);	INO80B	p02254;	-0.949436	-1.21094	-0.610011	-0.243414	0.206389	0.257015	-0.119839	-0.267065	0.678258	-0.00601938	0.399034	0.206389	0.1628	-0.0260571	0.00389609	0.35323	0.0258214	0.772575	0.300852	-0.195948
DDX5(S480);	DDX5	p13004;p13005;	0.266096	0.156219	0.0168456	-0.0825268	-0.229368	-0.500016	-0.279026	-0.0510309	-0.383784	-0.186619	0.789491	0.311166	-0.398954	-0.640794	0.328218	0.147891	0.0267042	-0.354019	0.46227	-0.273474
RBM14(S623);	RBM14	p13602;p13603;p18034;p18035;p18036;	0.144407	0.375286	0.372315	0.167471	-0.11575	0.135721	-0.0379614	0.0834603	0.0301526	0.101027	0.100833	0.00289712	-0.200243	-0.482675	-0.492302	-0.59951	0.026919	-0.248502	0.00709375	-0.50241
BCLAF1(S578);	BCLAF1	p12785;p12786;	1.48498	1.38189	1.25271	0.634871	0.436931	0.375195	0.40705	0.722927	-2.29064	-2.76337	-2.18396	-2.20227	-3.17828	-4.35744	-5.58399	-3.9952	0.0269649	-0.703088	0.0270409	-1.91867
NOL8(Y376);	NOL8	p05693;p15031;	-1.52336	-1.3116	-0.419794	0.696229	0.671576	1.84033	2.00177	0.487352	-2.53387	-1.69768	-2.3899	-1.44905	-3.04001	-1.42575	-1.32259	-1.43714	0.0272584	1.88989	0.683314	0.211254
NOL8(S378);	NOL8	p05692;p05693;p15030;p15031;	-1.51791	-1.30615	-0.414346	0.701676	0.677024	1.84578	2.00722	0.4928	-2.52842	-1.69223	-2.38445	-1.4436	-4.02303	-1.4203	-1.31714	-1.43169	0.0272584	1.88989	0.962147	-0.0358616
PWP1(S487);	PWP1	p15798;	0.762111	0.927789	0.814578	0.182862	0.154065	-0.072211	-0.0122289	0.100735	-1.18395	-1.00572	-0.0858859	-0.308278	-1.09969	-1.04524	-0.237889	-0.163507	0.0273921	-0.629245	0.980418	0.00937464
PWP1(S59);	PWP1	p13413;	-0.91856	-0.0705628	-0.60822	0.408605	0.587331	1.56687	0.895525	0.34884	-0.418221	-0.478816	-1.1331	-0.659904	-0.793029	-0.478816	-0.827091	-0.934385	0.027454	1.14682	0.669364	-0.0858187
TOE1(S5);	TOE1	p00047;	-2.18089	-0.70954	-2.04081	-0.334612	-0.320328	1.15389	1.01434	-0.121478	-0.0787735	0.0911515	0.0422419	-0.415808	-0.0787735	0.402353	0.148762	-0.0026705	0.0283245	1.74807	0.231364	0.207715
BCLAF1(T405);BCLAF1(K391);	BCLAF1	p16547;p16548;	-1.47268	-0.575771	-0.476509	0.0787326	0.412881	1.13003	1.43038	-0.073996	-0.466949	-0.0696484	-1.67355	-0.790307	-0.421919	0.00370088	-0.118209	-0.339355	0.029228	1.33638	0.21899	0.531167
HIRIP3(S196);HIRIP3(S199);	HIRIP3	p04386;	-2.43027	-0.560448	-1.71129	-0.139311	-0.103242	0.799402	1.49775	0.409549	0.0782285	-0.0312779	-0.703552	-0.284662	-0.337557	-0.0434321	-0.162984	-0.0361273	0.0298648	1.86119	0.655258	0.0902909
LEO1(S658);	LEO1	p11605;p26678;	-1.63018	-0.806894	-0.918527	-0.0974757	-0.0798458	0.997234	1.55215	-0.0433199	-0.236688	-0.018229	-0.796192	-0.507267	-0.314731	0.0426533	-0.142178	-0.0883074	0.0298723	1.46982	0.222763	0.263953
PGRMC1(T178);	PGRMC1	p04486;	-1.25137	0.192241	-0.991541	0.46233	0.987421	1.87296	1.68472	0.261283	-2.23987	-2.1874	-2.67283	-1.62719	-1.39272	-0.97239	-1.33451	-1.74142	0.0299859	1.59868	0.0239905	0.821564
AKAP8(S339);	AKAP8	p19619;p19620;	-1.78046	-1.36005	-1.51935	-0.192189	-0.415499	0.445712	1.04732	-0.344682	0.310893	0.532509	-0.318621	0.0178885	0.226557	-0.0876736	0.431498	0.224498	0.0301768	1.39622	0.779875	0.0630524
HNRNPM(S467);	HNRNPM	p14521;p14522;	0.440669	0.817182	0.867709	0.474029	0.35353	0.395463	-0.0570492	0.193274	-0.609904	-0.967216	-0.603772	-0.275432	-0.225143	-0.675922	-1.19717	-1.31872	0.0304052	-0.428593	0.445582	-0.240159
TOP2A(T1244);	TOP2A	p09538;p15085;p15086;	-3.00905	-2.62638	-2.49811	-1.95465	-1.80392	2.45653	2.29645	2.02192	-1.97188	-14.0472	-12.1847	-5.52275	-1.98464	-15.0873	-13.8601	-13.9487	0.031579	3.7648	0.530459	-2.78853
SIN3A(S689);	SIN3A	p11038;	1.72914	1.65583	1.23851	0.592938	0.817369	0.0905562	-0.318424	0.592938	-1.76515	-9.91627	-2.13927	-9.74012	-8.70913	-10.9564	-9.7291	-9.81771	0.03257	-1.00849	0.183512	-3.91288
NFIC(S487);	NFIC	p19603;	-0.195414	1.48202	1.48202	-8.07269	-10.1386	-10.1842	-9.66963	-9.57202	1.66772	-9.87677	2.28711	-9.70061	0.554677	-10.9169	-9.6896	-9.77821	0.0327582	-8.56509	0.445201	-3.55186
PWP1(S50);	PWP1	p04774;	-0.974936	-0.155918	-1.07682	0.642448	0.694915	1.38741	1.89879	0.325521	-0.895209	-0.853167	-2.25446	-1.24949	-2.18644	-0.786909	-1.05499	-1.55785	0.0338502	1.46796	0.858542	-0.0834656
TFIP11(S98);	TFIP11	p06557;p06558;p06559;p10643;p10644;	-1.24871	-0.497976	-0.583073	0.00843132	0.101292	0.796688	1.15304	-0.0984402	-0.284074	-0.109176	-0.682639	-0.300502	-0.1425	0.0534101	0.291474	-0.185999	0.0345006	1.06848	0.0767258	0.348194
ETV6(S16);	ETV6	p10116;p10118;p10119;p10122;p10127;	0.168418	0.16299	0.28705	0.371401	0.842328	1.03945	0.673334	0.369642	-0.843615	-0.821475	-0.969618	-1.0754	-0.74361	-0.387607	-0.935556	-0.957705	0.0356949	0.483724	0.298994	0.171407
MKI67(S1937);	MKI67	p11915;	1.77887	2.02584	1.51532	0.272048	0.343838	-0.710394	0.438698	0.249795	-10.514	-11.1937	-9.33117	-11.0175	-9.98652	-12.2338	-11.0065	-11.0951	0.035972	-1.31754	0.398108	-0.566379
CIAPIN1(S185);	CIAPIN1	p11382;	3.55855	-0.570731	1.79474	-6.24992	-8.31579	-8.36143	-7.84686	-7.74924	-7.37437	-8.054	-6.1915	-7.87784	-6.84686	-9.09411	-7.86683	-7.95544	0.0362123	-7.70149	0.398108	-0.566379
NOM1(S280);NOM1(T287);	NOM1	p01540;	-1.55167	0.455271	-0.996391	0.718305	1.23095	1.62904	2.25104	0.811415	-2.49259	-10.3615	-8.49902	-10.1854	-9.15437	-11.4016	-10.1743	-10.263	0.0368187	1.82423	0.293415	-2.3637
ETV6(Y17);	ETV6	p10119;p10120;p10121;p10125;p10126;p10127;p10128;	0.197984	0.164113	0.311132	0.368427	0.853766	1.06117	0.657918	0.390771	-0.881667	-0.868806	-0.999348	-1.10368	-0.766685	-0.398366	-0.954361	-1.0011	0.0375822	0.480493	0.283255	0.183246
ETV6(S26);	ETV6	p10117;p10125;p10126;	0.212872	0.163411	0.308753	0.364724	0.854618	1.0596	0.656739	0.388357	-0.878107	-0.88814	-0.996541	-1.10012	-0.763125	-0.400461	-0.951768	-0.99754	0.0389189	0.477387	0.269031	0.187502
NCL(S184);NCL(S206);	NCL	p00009;	-3.21796	-1.81261	-2.09064	0.273895	0.203506	1.63943	1.74783	-0.574102	-0.664831	0.137918	-1.85539	-0.417982	-1.32719	0.0603811	-0.369484	-0.159064	0.0390243	2.46599	0.647389	0.251233
NCL(S184);	NCL	p00009;p00010;	-3.29246	-1.88728	-2.16527	0.336467	0.225436	1.69255	1.80238	-0.551679	-0.739601	0.0630441	-1.92948	-0.492817	-1.40175	-0.0145208	-0.444321	-0.233919	0.0396187	2.54431	0.64746	0.251086
BCLAF1(S397);	BCLAF1	p16549;	-1.30691	-0.408285	-0.960458	0.318697	0.32536	0.839933	1.46317	-0.00573844	-0.0310495	-0.241434	-0.609643	-0.62241	-0.441838	-0.408285	-0.217022	-0.31207	0.0408197	1.24492	0.84907	0.0313303
XPC(S869);XPC(S892);	XPC	p19269;	-1.2401	-0.337711	-1.05083	0.147716	0.37158	1.38257	1.51029	-0.220016	-0.404138	-0.352211	-0.894104	-0.83182	-0.632839	-0.267322	-0.411712	-0.473773	0.0411524	1.38134	0.33003	0.174157
XPC(S869);	XPC	p19269;p19270;	-1.19688	-0.185615	-0.996074	0.24776	0.479555	1.43953	1.53311	-0.131714	-0.540613	-0.488718	-1.0304	-0.968299	-0.769256	-0.403857	-0.54821	-0.610272	0.0416643	1.36282	0.330042	0.174108
LEO1(T188);LEO1(S197);	LEO1	p01555;p14761;p14762;	-2.94015	-1.1821	-1.6916	-0.011372	-0.0381492	0.890692	1.55085	-0.367552	-0.0168715	0.106285	-0.711011	-0.256044	-0.304543	0.245244	0.173016	-0.0606918	0.042946	1.96526	0.333952	0.232667
CHD2(S988);	CHD2	p04845;	-0.902614	-0.253111	-0.352151	1.05207	1.21136	1.63891	0.608692	1.2559	0.112539	-10.8046	-8.94205	-10.6284	-1.19333	-11.8447	-10.6174	-0.146196	0.0440552	1.29266	0.701863	1.61522
XRCC5(S258);	XRCC5	p13956;	0.589453	1.15312	0.707367	0.914549	0.557392	0.557392	0.210942	0.469676	-1.6876	-1.4297	-1.28172	-0.7994	-1.52774	-1.2179	-1.39008	-1.17687	0.0440872	-0.392272	0.895051	-0.0285465
PTBP1(Y127);	PTBP1	p07763;	-0.288437	0.190504	0.162734	-0.482078	-0.555659	-0.976299	-0.547296	-0.458362	0.256481	0.160183	-0.171352	0.056995	0.578409	0.408245	0.362372	0.330959	0.0449061	-0.530085	0.024174	0.34442
FLNA(S2339);	FLNA	p18127;	0.680167	1.30166	0.231947	0.0232966	-0.326128	-0.598446	-0.338802	-0.0305164	-0.212917	-0.86555	0.0623788	0.331292	-0.305249	-0.731385	-0.538739	-0.514573	0.0449299	-0.88274	0.270328	-0.351288
AKAP8(S323);AKAP8(S328);	AKAP8	p24306;p24307;	-12.4475	-11.7466	-11.8379	-0.025437	-2.07823	1.77404	2.07628	0.00820581	-0.679677	1.09988	-0.854049	-1.05988	-1.91063	-0.0572041	-1.9309	-0.239562	0.0454797	9.45943	0.390484	-0.66114
ACIN1(S400);ACIN1(T408);	ACIN1	p01801;	0.712445	-0.0841095	0.29657	-0.0673406	-0.183728	-0.492088	-0.466465	-0.329168	0.573903	0.281091	0.572428	0.223517	-0.469539	-1.12093	-0.667875	-0.0670318	0.0463452	-0.582254	0.0135763	-0.994078
ACIN1(T408);	ACIN1	p01801;p01802;	0.712445	-0.0841095	0.29657	-0.0673406	-0.183728	-0.492088	-0.466465	-0.329168	0.573903	0.281091	0.572428	0.223517	-0.469539	-1.12093	-0.667875	-0.0670318	0.0463452	-0.582254	0.0135763	-0.994078
TMX1(S253);	TMX1	p11487;p11488;p24358;p24359;	-1.40946	0.156902	-0.737399	0.0587822	0.286552	1.1786	1.3744	0.101941	-0.519943	-0.517226	-0.811429	-0.0776148	-0.706584	-0.664064	-0.518707	-0.213045	0.0469519	1.21817	0.823258	-0.0440468
AKAP8(S323);	AKAP8	p24306;p24307;p24308;	-12.3123	-11.6114	-11.7026	-0.0673653	-2.52735	1.61797	1.83254	-0.165351	-0.295434	0.991607	-0.428169	-0.75137	-1.38064	0.247044	-0.575247	-0.0497114	0.0478371	9.11288	0.564915	-0.318796
DDX24(S82);	DDX24	p01533;p10400;	-3.79876	-1.81448	-2.82962	-0.933499	-1.10493	-0.0586507	0.441998	-1.08236	0.829068	0.837027	0.39798	0.699401	0.122636	0.433947	0.348299	0.591349	0.0486062	1.8931	0.0668568	-0.316811
PML(S40);	PML	p16933;p21116;	-1.08638	-1.38742	-0.923542	-0.418479	-0.442047	-0.167742	-0.362795	-0.334163	-0.592166	0.790974	0.738026	0.908783	0.0139857	0.472292	0.173147	0.275782	0.0486979	0.62727	0.57265	-0.227602
SP100(T234);	SP100	p03843;	-1.62249	-1.58982	-3.01205	-1.55788	-1.51636	0.192712	-1.07848	-0.033859	0.636411	1.73211	-0.0522845	0.652428	0.341269	0.776631	0.374756	-2.01639	0.0497661	1.33656	0.290367	-0.873099
ZCCHC17(S114);	ZCCHC17	p19528;	0.632643	0.392973	0.294058	0.339861	0.0179334	0.094749	0.294058	0.265861	-0.665559	-0.427478	0.0623275	0.0623275	-0.726566	-0.792242	-0.425944	-0.419824	0.0502327	-0.246734	0.1577	-0.349049
MKI67(S2223);	MKI67	p21095;	1.57859	1.37312	1.63493	0.396484	0.328266	0.45885	0.472656	0.188026	-3.49528	-3.15074	-2.89109	-2.84927	-2.90531	-3.41988	-4.54115	-3.33086	0.0514373	-0.883831	0.298027	-0.452704
ARL6IP4(S271);	ARL6IP4	p18930;	0.64641	-0.00503772	-0.511725	0.657381	0.70045	1.85139	1.80281	0.668269	-1.56939	-0.970849	-11.6974	-13.3838	-12.3528	-14.6	-13.3728	-13.4614	0.0516002	1.05897	0.138768	-6.54138
NCL(S42);	NCL	p05578;p05579;p05580;p05583;p05584;p05585;p14338;p14339;p14340;	-2.84161	-1.6008	-1.63643	0.418706	0.0564691	1.6549	1.98076	-0.520804	-0.653499	0.219254	-1.25382	-1.79027	-1.58267	-0.124648	-0.563506	-0.728748	0.0516024	2.20786	0.829035	0.119691
BOP1(S126);	BOP1	p09300;p09301;	-1.85826	-0.516708	-0.333844	0.403122	0.180729	1.70568	1.85127	0.266305	-1.20469	-0.690537	-1.58593	-1.45314	-1.52192	-0.879835	-0.690537	-1.1839	0.0519258	1.57742	0.56274	0.164527
BOP1(S126);BOP1(S127);	BOP1	p09300;	-1.85826	-0.516708	-0.333844	0.403122	0.180729	1.70568	1.85127	0.266305	-1.20469	-0.690537	-1.58593	-1.45314	-1.52192	-0.879835	-0.690537	-1.1839	0.0519258	1.57742	0.56274	0.164527
BOP1(S126);BOP1(Y122);	BOP1	p09301;	-1.85826	-0.516708	-0.333844	0.403122	0.180729	1.70568	1.85127	0.266305	-1.20469	-0.690537	-1.58593	-1.45314	-1.52192	-0.879835	-0.690537	-1.1839	0.0519258	1.57742	0.56274	0.164527
ACIN1(T855);	ACIN1	p25884;	-12.0144	-11.3135	-11.4047	0.202636	1.11875	-0.222497	0.549697	0.351618	-10.8696	-11.5492	-9.68674	1.09943	-10.3421	-12.5893	2.79362	-11.4507	0.0534936	9.0819	0.97615	-0.145584
CCDC86(S102);CCDC86(R94);CCDC86(S113);	CCDC86	p16954;	1.11082	0.401718	1.44497	1.11847	0.389118	0.804155	-0.107489	0.187041	-2.83496	-1.62615	-1.14365	-1.07221	-2.31449	-1.92021	-1.26585	-2.12184	0.0538516	-0.700788	0.635555	-0.236356
FTSJ3(T252);	FTSJ3	p23834;	1.05389	1.05789	1.03372	0.310233	0.456858	0.349942	0.0698346	0.432405	-1.03367	-1.04736	-0.495446	-1.10346	-0.804238	-1.75989	-2.93334	-1.46297	0.0544872	-0.536674	0.161831	-0.820125
USO1(S942);	USO1	p03181;p03182;p03183;	-2.19295	-1.90071	-0.949813	-0.124516	-0.256312	1.00998	0.616729	-0.675085	0.0550899	0.706265	-1.07179	-0.463857	0.273937	0.589889	0.473841	0.128781	0.0545766	1.46582	0.236984	0.560186
NCL(S34);NCL(S28);	NCL	p05579;p05580;p05581;p05582;p05583;p05584;p05585;p14338;p14339;p14340;	-2.84175	-1.45418	-1.48798	0.434758	0.108007	1.64642	2.00473	-0.499035	-0.62453	0.136161	-1.35038	-1.92633	-1.53102	-0.168822	-0.631684	-0.799813	0.0549316	2.15232	0.776472	0.158437
MKI67(S2779);	MKI67	p17288;	1.67457	0.697027	1.78088	1.3491	0.974839	-0.512427	0.814645	-0.4618	-10.4911	-11.1708	-9.30829	-10.9946	-9.96364	-4.43812	-10.9836	-11.0722	0.0549865	-1.17158	0.454229	1.37681
NCL(S41);	NCL	p05577;p05578;p05579;p05580;p05582;p05583;p05584;p05585;p14338;p14339;p14340;	-2.92424	-1.55545	-1.52218	0.431273	0.0515368	1.70193	1.99682	-0.512365	-0.707031	0.159847	-1.3364	-1.84741	-1.61349	-0.179992	-0.612562	-0.780254	0.05507	2.20213	0.805563	0.136173
SCAF11(S530);	SCAF11	p16187;	-10.6785	-9.97759	-10.0688	1.45147	0.847146	1.37916	2.36561	1.55656	-9.53368	-10.2133	-8.35081	-10.0372	-9.00616	-0.401148	-10.0261	-10.1147	0.05567	8.85547	0.429802	2.14669
DKC1(S485);DKC1(T497);	DKC1	p00688;	-1.46521	-0.358294	-1.14866	0.00798059	-0.0858606	0.276116	1.4513	0.0324621	0.238373	0.0791382	-0.482587	-0.322384	-0.520259	0.0681905	0.115242	-0.135441	0.0560618	1.15955	0.986921	0.00379781
DKC1(T497);	DKC1	p00688;p00690;p00691;	-1.46521	-0.358294	-1.14866	0.00798059	-0.0858606	0.276116	1.4513	0.0324621	0.238373	0.0791382	-0.482587	-0.322384	-0.520259	0.0681905	0.115242	-0.135441	0.0560618	1.15955	0.986921	0.00379781
NCL(S34);	NCL	p05577;p05578;p05579;p05580;p05581;p05582;p05583;p05584;p05585;p14338;p14339;p14340;	-2.95303	-1.48548	-1.47125	0.437355	0.0589216	1.71153	2.00586	-0.489408	-0.73584	0.131027	-1.36517	-1.8762	-1.64227	-0.208815	-0.641376	-0.809068	0.056595	2.18983	0.805572	0.136164
NOP2(S181);NOP2(T185);	NOP2	p04005;	0.326671	-0.464464	0.548027	0.390486	0.854953	1.5418	1.10367	0.397405	-1.56042	-1.60674	-4.04092	-1.8181	-1.31447	-0.766149	-0.609514	-1.30545	0.0570515	0.774277	0.123144	1.25765
RPL3(S13);	RPL3	p08518;	0.538231	0.68025	0.605267	-0.460055	-0.209064	-0.402944	-0.592768	-0.530273	-0.119739	-0.125163	0.291911	-0.061387	0.0890556	-0.370376	0.0414376	-0.261852	0.0578394	-0.774686	0.449223	-0.121839
NOL8(S361);	NOL8	p25408;	-2.14376	-0.558796	-0.666437	0.766272	0.267739	1.32166	1.96518	0.702142	-0.889394	-1.20639	-1.53078	-1.319	-1.09281	-1.80869	-0.91733	-0.929471	0.0578916	1.71486	0.8512	0.0493159
UTP18(T204);UTP18(S205);	UTP18	p11460;p11461;p11462;	-1.48676	0.00245612	-0.723679	0.176154	0.226929	1.33833	1.75639	-0.00171352	-0.588347	-0.557668	-1.20503	-0.762917	-0.974605	-0.629013	-0.63984	-0.588688	0.0579558	1.33794	0.702563	0.0704548
BCL9L(S942);	BCL9L	p21228;	0.347737	-0.0369266	-0.221958	0.357933	-0.460897	-0.88733	-0.316081	-0.0369266	0.368057	-0.56492	0.306218	0.347737	0.295649	-0.155189	-0.0236297	-0.0236297	0.0589048	-0.537005	0.730322	-0.0909731
CBX5(T130);	CBX5	p09443;	1.28057	1.35858	0.829466	0.371176	0.57008	0.333041	0.371176	-0.0214554	-1.05478	-1.26097	-1.30439	-2.04135	-1.16325	-2.36998	-1.24165	-1.71943	0.0590621	-0.646738	0.576461	-0.208205
SRSF5(S120);	SRSF5	p25560;	1.24536	0.760949	0.947362	0.673042	0.161702	0.505004	0.611313	0.72497	-10.0758	-1.68328	-1.32847	-0.305962	-9.54824	-1.7751	-1.46144	-0.950191	0.0601027	-0.405931	0.978578	-0.0853777
NCL(S145);NCL(S153);	NCL	p10507;p10508;p10509;p10510;	-2.39005	-1.3235	-0.448806	0.391673	0.433139	1.89645	1.8938	-0.394032	-0.774922	-0.648701	-1.87851	-2.21163	-0.982088	-1.31041	-0.563216	-0.947637	0.0604435	1.90001	0.36814	0.427604
WDR74(S361);	WDR74	p10958;	1.50261	1.54799	0.909942	0.67104	0.515994	0.504529	0.311884	0.853822	-0.67502	-11.9011	-3.33856	-11.7249	-10.6939	-12.9412	-11.7139	-2.76466	0.0604439	-0.611339	0.505649	-2.61852
NPM1(S139);	NPM1	p13037;p13038;	1.31293	1.30866	0.879487	0.223398	0.540558	0.436662	-0.888495	-0.910213	-0.314844	-2.16581	-0.53795	-0.72428	-0.988643	-1.36609	-1.01111	-1.17771	0.0616991	-1.13649	0.669178	-0.200169
SP100(S362);SP100(M383);	SP100	p19373;	-13.9891	-13.2882	-13.3794	-0.250826	-0.183042	-0.205285	-1.52314	-0.389802	0.693432	0.403925	0.443454	0.736501	0.555928	0.952819	0.579775	0.519403	0.0618494	9.65155	0.554909	0.0826533
RBBP6(S1328);	RBBP6	p25862;p25863;	-3.26252	-2.72638	-2.77703	0.412574	-0.174083	0.465767	1.09572	-0.371823	-0.437456	0.44163	-0.344856	0.446049	0.21314	0.280254	0.293801	0.315697	0.0622589	2.34223	0.378808	0.249381
XRN2(S475);	XRN2	p14759;	-10.5208	-9.8199	-9.91112	1.50275	0.509635	1.42475	1.40272	1.47487	-9.37598	-10.0556	-8.19311	-9.87945	-8.84847	1.85609	-9.86844	-9.95705	0.0624093	8.39026	0.421633	2.67157
WEE1(S136);	WEE1	p20763;	-0.555264	0.648095	0.38391	-0.357664	1.06887	0.914956	0.764014	0.589441	0.168404	-11.1744	-9.31195	-10.9983	-0.357664	0.753367	-1.92086	-0.679592	0.0624764	0.804551	0.0712778	7.27788
HIRIP3(S223);	HIRIP3	p05352;p20302;p20303;	-0.207565	-0.161501	-0.449535	0.183634	0.268172	0.972776	1.46423	0.124973	-0.506026	-0.313898	-1.36506	-0.885436	-0.520992	-0.295655	-0.541217	-0.477174	0.0627958	0.866281	0.277435	0.308847
NF2(S13);	NF2	p14798;	1.02621	1.48046	1.53839	0.45617	-11.9965	-12.0421	-11.5275	1.51293	-11.055	0.0821047	-9.87218	-11.5585	0.209078	-0.383834	-11.5475	0.0821047	0.0629843	-9.6386	0.240447	5.19087
C1QBP(S87);	C1QBP	p00590;p00591;	-0.943864	1.09689	-2.87632	-1.84878	1.4762	1.05114	1.27506	1.33062	-0.810509	-5.02217	-10.5938	-12.2801	0.368268	0.265131	-12.2691	-4.52744	0.063088	2.42627	0.459734	3.13586
PGRMC1(Y180);	PGRMC1	p04487;p04488;p04491;	-1.40058	0.384077	-0.763294	0.309545	0.454946	1.4557	1.60921	0.130378	-1.11014	-0.951474	-1.31623	-1.0392	-0.862278	-0.79324	-0.591859	-0.812164	0.0657453	1.28012	0.0148551	0.339374
RBM34(S14);	RBM34	p22414;	-0.242055	-0.740124	-0.719757	-0.0689062	-0.384408	1.14796	1.58862	0.53313	0.00230075	0.0104516	-0.876261	-0.578581	-1.13031	-0.868767	-0.368466	-0.846514	0.0657956	1.16404	0.158908	-0.442991
MBIP(S91);	MBIP	p13499;	1.03751	0.98357	1.01079	1.16414	1.01079	0.757968	0.680411	0.927535	-2.45567	-12.9036	-11.0411	-12.7274	-2.82957	-13.9437	-12.7164	-2.47971	0.0674223	-0.204826	0.668163	1.7896
BCLAF1(S660);	BCLAF1	p17895;p17896;	0.819763	0.731375	0.94097	0.350895	0.483734	0.155564	0.416806	0.405343	-1.08882	-1.00997	-1.09114	-0.962522	-0.737102	-0.852276	-0.781326	-0.935201	0.0675849	-0.345389	0.00902066	0.211638
PGRMC1(S190);	PGRMC1	p04485;	-1.40395	0.395138	-0.753185	0.292044	0.411626	1.44605	1.59425	0.132104	-1.08202	-0.918523	-1.26645	-0.992523	-0.838352	-0.781019	-0.56399	-0.781019	0.0683396	1.26349	0.0163186	0.323783
SCAF11(S961);	SCAF11	p09127;	-11.8729	-11.172	-11.2632	1.34116	-3.68879	1.5228	2.69598	0.710099	-10.7281	-11.4077	-9.54519	-11.2315	-10.2005	-1.23656	-0.089082	0.0432253	0.0688061	8.55174	0.0475149	7.85738
ACIN1(T840);	ACIN1	p08240;	-1.41911	-0.728193	-0.399176	0.128071	-0.482137	0.621886	1.35466	0.505828	0.371342	-14.2445	-0.0603738	-0.0943212	-0.0829164	-0.67243	0.22302	0.0158618	0.0691048	1.10466	0.415334	3.37785
TOP2A(S1106);	TOP2A	p04126;p25220;	-0.317549	0.634216	-0.173259	0.91621	0.949125	1.67609	1.90492	0.478805	-11.1651	-3.42172	-9.98219	-2.83425	-10.6375	-4.76612	-3.58841	-1.99285	0.0691371	0.98733	0.596886	1.60457
PHF2(S882);	PHF2	p03629;	-0.569165	-0.927934	-0.861179	0.326754	0.624248	0.677036	-0.0342433	-0.0919588	-0.149014	0.11351	0.52215	-0.195707	-0.370385	-0.0744005	-0.106756	-0.00622896	0.0694191	0.801651	0.305776	-0.212178
SCAF11(S393);	SCAF11	p13547;	1.32425	1.43761	1.01893	0.656361	0.699429	0.264043	0.38204	0.984521	-1.65623	-11.0464	-2.31275	-10.8702	-1.70033	-4.51732	-10.8592	-2.27414	0.0697576	-0.526778	0.642458	1.63365
SP110(S256);	SP110	p03429;p03430;	-1.57602	-0.590591	-1.43734	-0.0443092	-0.19758	0.740054	0.656861	-0.569238	0.629718	0.789681	0.120326	-0.285836	-0.149252	0.124137	-0.253614	-0.225864	0.0699536	1.06959	0.171563	-0.439621
PPID(S198);	PPID	p02884;p02885;	-0.369643	-0.474759	-0.421917	0.0429559	0.210546	-0.0163447	-0.205216	0.114391	-0.120758	-0.0539667	-0.409839	0.159672	0.2793	0.297421	0.229547	0.340562	0.0701775	0.331685	0.0417218	0.39293
BCLAF1(S196);	BCLAF1	p03801;	-0.163527	-0.113341	-0.125725	0.356144	0.124818	0.417173	0.508147	0.254699	-0.163527	-0.125725	-0.125725	-0.163527	-0.283266	-0.202346	-0.297206	-0.283266	0.0702318	0.337822	0.00557642	-0.121895
FAM21C(S834);FAM21A(S836);FAM21B(S748);	FAM21C	p22198;	0.39093	0.620936	0.423635	-0.0523709	1.33384	1.30712	0.254953	1.39854	-1.25643	-12.6073	-1.96186	-1.24057	-1.36396	-1.33001	-12.4201	-2.88591	0.0702645	0.727831	0.953677	-0.233461
PHF2(Y877);	PHF2	p03630;p03631;	-0.495176	-0.760278	-0.835137	0.282539	0.524706	0.524706	-0.0412733	-0.0459957	-0.0931123	0.316049	0.469523	0.128442	-1.89454	-0.112795	-0.0794927	0.384333	0.0702729	0.692549	0.301341	-0.630849
PARN(T594);PARN(S596);	PARN	p15414;	-9.39535	-8.69447	-8.7857	2.06037	1.43652	2.00828	1.38352	0.626793	-8.25055	-8.93019	-7.06769	-0.124988	-7.72304	-9.97029	-8.74302	-8.83162	0.0703971	7.56757	0.273494	-2.72364
PPAN(S359);	PPAN	p24600;	-0.397186	0.412257	-0.234106	0.501291	0.388689	1.20812	1.51846	0.403884	-0.899687	-0.912178	-1.20308	-1.06186	-1.06186	-1.27117	-1.0162	-1.0947	0.0707642	0.809223	0.352768	-0.091782
PARN(T594);	PARN	p15414;p15415;	-10.2854	-9.58451	-9.67574	2.1652	1.14191	2.0392	1.47868	0.739511	-9.1406	-9.82023	-7.95773	-2.01139	-8.61308	-10.8603	-9.63306	-1.06296	0.0716344	8.19494	0.91676	-0.309872
SMG6(T469);	SMG6	p23617;p23618;	-0.391286	-0.660988	-0.236515	0.294091	0.799774	0.587174	0.0219684	0.0457534	-0.33081	-0.2306	-0.0489165	0.00622501	-0.211832	0.0457534	-0.377104	-0.0656679	0.0716707	0.612342	0.992473	-0.00118741
PARN(T594);PARN(T589);	PARN	p15415;	-10.8318	-10.1309	-10.2221	2.20208	1.01579	2.05046	1.51231	0.779028	-9.68696	-10.3666	-8.5041	-10.1904	-9.15945	-11.4067	-10.1794	-0.611109	0.0717899	8.58506	0.508853	1.84785
PHF2(S873);	PHF2	p03628;	-0.541489	-0.743594	-0.904059	0.178403	0.390948	0.360995	-0.126451	-0.10539	-0.147825	0.325245	0.360995	0.184117	-0.16952	-0.213914	-0.147825	0.463218	0.0730703	0.63271	0.360665	-0.197643
EIF6(S243);	EIF6	p03697;	-1.46812	-2.09538	-2.26139	-2.42392	-1.73759	-1.14406	-0.915584	-1.81702	0.966812	1.40343	0.79045	0.783735	0.00964856	-0.268816	-0.0978571	1.39022	0.0739044	0.658642	0.15205	-0.727806
RFC1(S156);	RFC1	p15307;	-3.35002	-1.60548	-1.06974	1.10401	-0.261933	1.29231	2.5251	1.24277	-13.0897	-13.7694	-3.3259	-1.99355	-3.91836	-2.45075	-1.30733	-0.89599	0.0742313	2.42987	0.154087	5.90152
CDC5L(T385);	CDC5L	p07012;p07013;	-0.029078	-0.292112	0.0350523	-0.334704	-0.334704	-0.260974	-0.534313	-0.489712	0.0270851	0.21193	0.453223	0.213039	-0.0743741	0.262811	0.269936	0.372784	0.0742453	-0.249715	0.892029	-0.0185301
DKC1(T496);	DKC1	p00692;	-1.88688	-0.121341	-1.12134	0.478969	-0.0498501	1.22961	1.57256	0.29466	0.155132	-12.5192	-0.570203	-0.785593	-0.743423	-0.679551	0.558177	-1.38283	0.0749342	1.42439	0.416052	2.86807
ITPR1(S1598);	ITPR1	p17574;	-13.4639	-12.7631	-12.8543	1.35407	-4.93832	1.94894	3.14857	-0.555315	-12.3191	-12.9988	-11.1363	-12.8226	-11.7916	-14.0389	-12.8116	-12.9002	0.0750042	9.33277	0.398108	-0.566379
HIRIP3(S223);HIRIP3(S219);	HIRIP3	p20302;p20303;	-0.0537021	-0.164733	-0.37088	0.126353	0.262505	0.762306	1.32633	0.0790692	-0.392935	-0.2519	-1.29451	-0.731628	-0.367237	-0.201563	-0.387389	-0.323339	0.0755883	0.723293	0.230998	0.347861
EXOSC9(M373);EXOSC9(S384);EXOSC9(S392);	EXOSC9	p14403;	-10.0661	-9.36527	-9.45649	2.35331	2.16291	0.977941	0.849933	1.38957	-8.92135	-9.60098	-7.73848	-9.42482	-8.39384	-10.6411	-9.41381	-9.50242	0.0756414	7.97874	0.398108	-0.566379
FAM129B(S624);	FAM129B	p17387;p17388;	-3.70299	-4.03178	-3.31407	-1.53431	-1.1006	-1.74658	-1.71979	-2.27901	0.789185	0.593869	0.887848	0.982544	0.188638	0.433704	0.151968	1.79789	0.0759681	1.43429	0.695863	-0.170312
LAS1L(S560);	LAS1L	p01586;p01587;	-1.43323	-0.237351	-2.23986	0.0267286	0.145016	0.496098	1.2255	-0.233592	-0.519073	0.511857	0.063855	0.276469	-1.78859	-0.72002	0.238185	0.474814	0.076075	1.37918	0.395828	-0.532179
SIN3A(S832);	SIN3A	p06729;p06730;	-1.97906	-0.983709	-1.31406	0.654552	0.0368282	1.64747	1.09857	-0.231313	-1.4126	0.41377	-1.53267	-1.19824	-0.416087	-0.0840757	0.000694399	-0.105015	0.076147	1.54346	0.18332	0.781314
EXOSC2(S177);	EXOSC2	p12446;	1.10517	1.13771	1.51746	0.78735	0.628493	1.05494	0.550067	0.695608	-10.1051	-10.7847	-8.92225	-1.53116	-9.57761	-11.8249	-10.5976	-10.6862	0.0767671	-0.404648	0.278213	-2.83574
SPIN1(S124);	SPIN1	p09961;	1.0785	1.25665	1.69875	0.766841	0.787161	0.421706	0.704106	0.884678	-9.54408	-10.2237	-8.36121	-10.0476	-9.01657	-11.2638	-10.0365	-10.1251	0.0768082	-0.500773	0.398108	-0.566379
TRA2A(S262);TRA2B(S266);	TRA2A	p18516;p18517;p18592;p18593;p18595;p21195;	-2.4121	-1.65412	-0.724543	0.535735	-0.0523164	0.747775	1.685	0.00782881	-1.1775	-0.024669	-0.491756	-0.290939	-1.41347	0.0221549	0.00252322	0.297215	0.0776652	1.66083	0.646107	0.223322
CHD2(S1369);	CHD2	p08778;p08779;	-0.81597	0.27294	-1.79739	0.744748	0.372661	1.36483	1.90728	0.672547	-0.988867	-1.11537	-1.72704	-1.88213	-1.05318	-1.69632	-1.02629	-2.152	0.0777263	1.47825	0.883616	-0.0535979
DNTTIP2(S145);	DNTTIP2	p05458;p05459;	-1.10211	-0.844694	-1.05657	0.601239	0.435828	0.807862	0.621758	-0.12757	-0.0874628	0.653245	-0.129712	-0.524174	-0.493507	-0.400053	-0.515746	0.177998	0.0778013	1.035	0.375699	-0.285801
PHF8(Y850);	PHF8	p02497;	-0.561267	-0.298233	-0.693753	0.32248	0.271133	0.493525	0.239424	0.0694992	-0.266018	-0.136952	-0.414486	0.28155	0.0933459	-0.123146	-0.213876	0.312356	0.0778595	0.576089	0.459035	0.151146
TRA2A(S260);TRA2B(S264);	TRA2A	p18516;p18517;p18518;p18519;p18592;p18593;p18594;	-2.51871	-1.65479	-0.701515	0.502051	-0.0217133	0.659223	1.67561	0.0247703	-1.17435	-0.00404888	-0.456819	-0.22654	-1.42631	0.0278107	0.0806772	0.296302	0.0786427	1.67771	0.672652	0.210057
RPS6KA6(Y239);RPS6KA1(Y228);RPS6KA3(Y234);	RPS6KA6	p02296;p02300;	-0.0539403	0.213758	-0.190459	0.368102	0.806451	0.810299	0.335726	0.164157	-0.819012	0.0443178	-0.370588	-0.678655	-0.749457	-0.602937	-0.92124	0.0669166	0.0792545	0.444793	0.751697	-0.095695
LEO1(S154);	LEO1	p04187;p04188;	-3.62484	-1.49154	-2.12152	0.103034	-0.665364	0.510903	1.04725	-0.189654	0.140006	0.33259	0.585128	-0.17137	-0.641913	0.199289	0.415057	0.473943	0.0792926	1.9595	0.731739	-0.109994
DEAF1(T171);	DEAF1	p07571;	-0.336104	-0.18795	0.48859	-0.309221	-0.780073	-0.670523	-0.436771	-0.422296	0.180954	0.340837	0.127843	0.501301	0.275742	0.312267	0.165065	-0.0855608	0.0797863	-0.491244	0.364604	-0.120855
LEO1(S151);LEO1(S154);LEO1(S162);	LEO1	p04187;	-3.58914	-1.72793	-2.2015	0.138727	-0.878645	0.504748	0.956562	-0.150918	0.175698	0.368282	0.62082	-0.135677	-0.60622	0.234982	0.45075	0.509636	0.0800626	1.9529	0.731739	-0.109994
LEO1(S162);	LEO1	p04187;p19207;	-3.58914	-1.72793	-2.2015	0.138727	-0.878645	0.504748	0.956562	-0.150918	0.175698	0.368282	0.62082	-0.135677	-0.60622	0.234982	0.45075	0.509636	0.0800626	1.9529	0.731739	-0.109994
RRP1B(S513);	RRP1B	p07997;	1.20397	1.02865	0.719498	0.522543	0.390019	0.578979	0.514849	0.43556	-1.22469	-1.55146	-1.44708	-1.53379	-1.18656	-1.78602	-1.4867	-1.25069	0.0802453	-0.388813	0.942688	0.011768
SUZ12(S539);	SUZ12	p01806;p01807;	-0.576349	-0.393144	-0.379789	0.177011	0.0608245	0.568467	-0.0436994	0.0492551	-0.357289	-0.322304	-0.542694	0.0211041	0.317218	0.421409	0.314321	0.0393477	0.080368	0.45178	0.00894801	0.573369
CHAF1A(Y780);	CHAF1A	p21208;	1.29836	0.959476	1.1716	0.543302	0.706638	0.601285	0.463781	0.534171	-2.10969	-2.60315	-1.82722	-1.54781	-1.89467	-2.33877	-2.37961	-2.11542	0.0815734	-0.416715	0.55585	-0.160152
WDR75(S779);WDR75(S782);	WDR75	p04709;	-1.82125	-0.109375	-0.13491	0.751222	0.52534	2.1103	1.88746	0.187018	-13.4356	-1.22527	-12.2527	-13.939	-12.908	-1.46006	-1.08677	-1.56375	0.082718	1.50611	0.203534	5.95848
RPS11(S110);	RPS11	p15475;	1.41412	1.73703	0.889031	0.584591	0.909991	0.186831	0.328492	0.575873	-3.58725	-2.09557	-2.34419	-2.2544	-9.4343	-2.64477	-10.4543	-10.5429	0.0831342	-0.655896	0.0547982	-5.69871
RPS11(T63);	RPS11	p02421;	0.685092	1.09715	0.874753	0.26448	0.241962	0.586408	0.281929	-0.0223696	0.0718345	0.00272136	0.366142	-13.2305	-0.0126675	-14.4468	-13.2195	-13.3081	0.0834514	-0.458385	0.191234	-7.04932
GZF1(S613);	GZF1	p19510;	0.9216	0.825384	0.681649	0.364864	0.573253	0.386942	0.232315	0.380185	-1.33216	-1.29924	-0.975147	-0.80763	-0.750899	-0.80763	-0.850699	-0.81925	0.0839427	-0.3052	0.100793	0.296425
KAT5(S203);	KAT5	p11340;p20652;	-0.91387	-0.853853	-0.644466	-0.014318	-0.0701352	-0.111997	-0.0115831	-0.15059	0.0963077	0.128898	0.166818	0.549502	-1.1012	0.60847	0.437878	0.507219	0.0839794	0.52055	0.787684	-0.122289
LEO1(S94);	LEO1	p19173;	-0.831746	-0.0296856	-0.679743	1.46781	0.628806	1.94715	1.97737	0.785729	-10.8735	-11.5531	-9.69062	-11.377	-10.346	-12.5932	-11.3659	-11.4545	0.0841443	1.3531	0.398108	-0.566379
CTCF(S609);CTCF(S610);CTCF(S612);	CTCF	p10512;	-1.70174	-1.22506	-0.679019	1.71616	1.24777	2.2527	1.32473	0.772192	-12.4354	-13.115	-11.2525	-12.9388	-11.9078	-14.1551	-12.9278	-13.0164	0.084902	1.87177	0.398108	-0.566379
PARN(S557);	PARN	p15542;	0.680565	0.51582	0.35604	0.368979	0.431989	0.13148	0.126916	0.342984	-0.710456	-0.505276	-0.55818	-0.620753	-0.248551	-0.519513	-0.615646	-0.407157	0.0855045	-0.222009	0.159344	0.150949
ACIN1(S1004);	ACIN1	p22704;	0.847206	0.574897	0.406808	0.586603	0.268313	0.332286	0.386862	0.521015	-0.764769	-0.913471	-0.657323	-0.643583	-0.664242	-1.0609	-0.856887	-0.685202	0.0860327	-0.22676	0.544513	-0.0720218
PHF8(S854);	PHF8	p02495;p02496;	-0.962956	-0.715466	-0.683757	0.502626	0.400011	0.602449	0.279516	0.080393	-0.333875	-0.25167	-0.356351	0.175305	0.153528	0.180698	-0.0174949	-0.0703283	0.0867195	0.80548	0.13592	0.253248
ARID3A(M123);ARID3A(S119);	ARID3A	p04571;	-0.908958	-0.890788	-0.766191	0.167137	-0.0435542	0.292928	-0.0257812	-0.101778	-0.180013	-0.0740134	-0.213077	0.0934012	0.435832	0.493468	0.510265	0.214952	0.0870472	0.630154	0.0019572	0.507055
ARID3A(S119);	ARID3A	p04571;p04572;p04573;	-0.908958	-0.890788	-0.766191	0.167137	-0.0435542	0.292928	-0.0257812	-0.101778	-0.180013	-0.0740134	-0.213077	0.0934012	0.435832	0.493468	0.510265	0.214952	0.0870472	0.630154	0.0019572	0.507055
FLNA(S1081);	FLNA	p00537;p00538;	1.05782	1.00214	1.17062	0.240739	0.215941	0.564306	0.36958	0.25283	-1.33093	-0.957075	-1.49208	-1.10352	-0.831776	-1.06002	-1.90511	-1.6576	0.0873786	-0.517165	0.632386	-0.142725
DDX54(S39);DDX54(S41);	DDX54	p07858;	-1.56092	-0.164246	-0.852302	0.478757	-0.0680307	2.35033	2.2997	0.0712849	-11.001	-11.6806	-9.81809	-11.5044	-10.4734	-1.60462	-1.11534	-11.582	0.0874956	1.688	0.184365	4.80716
RPL34(S12);	RPL34	p18119;	-13.6741	-12.9732	-13.0644	2.46782	-0.246801	1.30384	-0.175543	1.05145	-12.5293	-13.2089	-11.3464	-0.148484	-12.0018	-0.630016	0.510886	0.291319	0.0875534	9.79423	0.191514	6.35089
STAG2(T1056);	STAG2	p15740;p15741;	-0.0728564	-1.17391	0.13522	0.433946	0.64961	1.09801	0.360103	0.617101	-9.33169	-0.844367	-1.22835	-0.524009	-0.626444	-0.800417	-0.264545	0.922225	0.0885745	0.850606	0.281251	2.78981
XRCC6(S560);	XRCC6	p24479;	-1.6467	0.197479	-0.612749	0.965487	0.26111	1.81897	1.96099	0.636237	-1.6605	-0.688517	-1.59276	-1.04806	-11.0048	-13.252	-12.0248	-12.1134	0.0889773	1.44344	1.29563e-05	-10.8513
RBM14(T148);	RBM14	p09788;	0.968302	0.612971	0.664045	1.17611	-0.325953	0.0797098	0.318401	0.884644	-0.534706	-13.3544	-11.4919	0.133252	-0.453524	-14.3945	-0.796014	-0.670483	0.0890944	-0.616156	0.667344	2.2333
PPID(S201);	PPID	p02884;p02886;	-1.108	-1.71773	-0.671634	0.201597	0.191656	0.562377	-0.148467	-0.00152377	-0.809315	-0.126536	-0.0927336	0.229802	0.479007	0.47081	0.399187	0.308954	0.0894729	0.974953	0.0649968	0.614185
HN1(S131);	HN1	p06826;	-0.302424	-0.512272	0.1803	0.385849	-0.633834	-0.519576	-2.08635	-0.641782	0.576048	0.00811891	0.148391	0.450829	0.309583	0.681739	-0.0383404	0.0580441	0.090315	-0.908248	0.842668	-0.0430902
SUB1(S9);	SUB1	p05019;p05020;p05022;p05023;p20023;	-1.08575	0.0950263	-0.33612	0.982974	0.185764	1.48023	1.90602	0.739666	-1.25667	-1.82766	-1.44263	-1.88965	-2.37884	-2.57538	-2.05057	-1.29424	0.0909521	1.16389	0.206438	-0.470604
UTP18(T204);UTP18(S205);UTP18(S206);	UTP18	p11462;	-2.4833	-0.030785	-0.964512	0.337255	0.0206912	1.5293	1.85541	-0.0431687	-0.976337	-0.369768	-1.42542	-0.941148	-0.912465	-0.867727	-0.570233	-0.625025	0.0912783	1.62589	0.473471	0.184305
RBM14(S612);	RBM14	p11692;	0.190036	0.222217	-0.0578912	-0.312193	-0.414035	-0.0970618	-0.335425	-0.31373	-0.338551	-0.224278	0.465671	0.392142	-6.0415	0.264037	0.749464	0.492306	0.0917409	-0.300605	0.516148	-1.20767
ETV6(Y27);	ETV6	p10120;p10121;p10125;p10129;p10130;	0.22875	0.178729	0.453473	0.427792	0.891668	1.09771	0.602933	0.318752	-0.944225	-0.940392	-1.07281	-1.15988	-0.832279	-0.462701	-1.01673	-1.07394	0.0921446	0.405581	0.285667	0.182915
TRA2A(Y87);	TRA2A	p21674;p22630;	-0.871977	-0.198737	-0.324302	0.144258	-0.236457	0.774963	1.3241	0.197563	-0.249896	-0.261515	-0.490728	-0.349707	-0.541761	-0.304937	-0.183921	-0.120833	0.0933256	0.827731	0.66322	0.0500981
H2AFY(T129);	H2AFY	p07263;	0.175367	1.353	0.545161	-0.039801	-0.27486	-0.0297473	-0.182864	-0.405256	-0.222392	-0.0703893	-0.0911479	-0.360469	-0.10164	-0.499233	-0.645083	-0.652778	0.0935064	-0.731613	0.110643	-0.288584
NFATC3(R1057);NFATC3(S1063);	NFATC3	p16079;	0.902677	0.633861	1.27996	0.656852	0.745321	0.631928	-0.136317	-0.267248	-1.74007	-0.413651	-0.449624	-0.866282	-1.97848	-2.58857	-1.92152	-0.75578	0.0937579	-0.624915	0.105524	-0.94368
NFATC3(S1063);	NFATC3	p16079;p16080;	0.902677	0.633861	1.27996	0.656852	0.745321	0.631928	-0.136317	-0.267248	-1.74007	-0.413651	-0.449624	-0.866282	-1.97848	-2.58857	-1.92152	-0.75578	0.0937579	-0.624915	0.105524	-0.94368
TRA2A(S84);TRA2A(S86);	TRA2A	p21673;p21674;p21675;	-0.866412	-0.191663	-0.31864	0.161688	-0.22429	0.787023	1.34472	0.204262	-0.269188	-0.280811	-0.510003	-0.369002	-0.561045	-0.324236	-0.203217	-0.140129	0.0938207	0.831687	0.663235	0.0500936
TRA2A(S86);	TRA2A	p21673;p21674;p21675;p22628;p22630;	-0.866412	-0.191663	-0.31864	0.161688	-0.22429	0.787023	1.34472	0.204262	-0.269188	-0.280811	-0.510003	-0.369002	-0.561045	-0.324236	-0.203217	-0.140129	0.0938207	0.831687	0.663235	0.0500936
FTSJ3(S333);FTSJ3(S335);	FTSJ3	p00994;	-1.13327	-0.0702866	-0.268218	0.430807	0.114593	1.73485	1.87943	0.0793946	-1.11265	-0.995731	-2.04714	-1.3114	-1.66963	-1.01705	-1.35255	-1.12825	0.0939856	1.21231	0.797436	0.0748596
FTSJ3(S335);	FTSJ3	p00994;p00996;	-1.13327	-0.0702866	-0.268218	0.430807	0.114593	1.73485	1.87943	0.0793946	-1.11265	-0.995731	-2.04714	-1.3114	-1.66963	-1.01705	-1.35255	-1.12825	0.0939856	1.21231	0.797436	0.0748596
CDK12(T893);	CDK12	p14279;	-0.252928	-0.367571	-0.883694	0.131736	0.180773	0.032474	0.011775	0.374808	0.32534	-0.0391489	0.422637	-0.750428	0.0689999	-0.128232	0.301661	-0.105441	0.0952461	0.493072	0.883001	0.0446469
WDR55(T378);	WDR55	p04312;	-1.05926	0.371788	-1.03373	1.08175	1.40485	2.21553	1.08175	0.110663	-1.0388	-2.0696	-8.85512	-10.5415	-9.51047	-1.3151	-10.5304	-10.6191	0.0965254	1.36306	0.496724	-2.36752
HIRIP3(S227);	HIRIP3	p05353;	0.169184	-0.0737432	-0.740874	1.07326	0.828147	1.004	1.02746	1.12854	-1.51396	-1.61204	-1.56217	-1.67124	-1.10912	-1.42849	-0.899941	-0.954048	0.0966174	0.890079	0.0213946	0.491954
EEF1D(T147);	EEF1D	p11077;p11079;p11080;	-0.953393	-1.44705	-0.383213	0.383159	-0.0166411	0.82111	0.777165	-0.171376	-0.245069	0.276077	-1.29059	-0.666139	-0.0175262	0.563336	0.333861	-0.202236	0.0970558	0.952689	0.148262	0.65079
WDR3(S211);	WDR3	p12694;	0.0288492	0.640447	-0.0376251	0.0751429	0.0686197	-0.359553	-0.669072	-0.0974965	0.00171308	-0.296443	0.00171308	0.269685	0.277248	-0.0189793	0.0510792	-0.425551	0.0970897	-0.441079	0.905277	-0.0232177
SSRP1(Y441);	SSRP1	p04557;p04559;	-1.20496	-1.20021	-0.376538	0.708857	0.295268	0.902484	0.760803	0.184409	-0.615247	-0.377729	-1.12176	-0.229754	-0.405405	0.123824	0.136188	0.164291	0.0979652	1.05395	0.052721	0.590848
CDK12(S274);CDK12(S276);	CDK12	p18477;	0.244852	0.0491875	-0.174885	0.0869722	0.418681	0.507886	0.513739	-0.0167757	-0.26721	-0.33134	-0.300202	-0.443106	-0.390234	-0.146916	-0.217882	-0.0617632	0.0999074	0.304351	0.164054	0.131266
ETV6(S22);	ETV6	p10117;p10122;p10124;p10128;	0.228506	0.167327	0.473968	0.409007	0.879863	1.10487	0.584396	0.309725	-0.931185	-0.878952	-1.05987	-1.16932	-0.814262	-0.436243	-1.02095	-1.10225	0.0999603	0.40001	0.36184	0.166406
ARL6IP4(S170);	ARL6IP4	p10430;	1.68014	0.506491	0.865328	0.669476	0.678013	0.306294	-0.820238	0.300777	-2.07464	-1.35383	-0.00602948	-0.119798	-10.371	-1.49831	-11.391	-1.2241	0.100348	-0.814147	0.152911	-5.23251
RPAIN(S18);	RPAIN	p14110;	0.503245	1.29379	1.01261	-0.0954294	-0.191034	-0.139393	0.119917	0.101147	-0.57418	-0.767609	-0.341636	-0.403645	-0.413426	-0.443174	-1.3277	-0.875007	0.100703	-0.705895	0.358513	-0.243058
DDX11(S259);DDX12P(S278);DDX11L8(S261);	DDX11	p14207;	-0.508221	0.20073	-0.301771	-0.058914	-0.175238	0.20073	0.566126	0.546226	0.739706	-0.739426	-0.153379	0.768619	-0.66331	-0.775702	-0.608748	-0.604293	0.10079	0.451505	0.111537	-0.816893
XRCC6(S520);	XRCC6	p12471;p17988;	0.494505	1.04343	0.861895	0.532489	0.565958	0.47072	0.198569	0.454217	-1.09021	-1.03182	-0.679461	-0.706893	-1.04982	-1.3172	-1.22192	-1.42063	0.100839	-0.310713	0.0331008	-0.375295
MPHOSPH8(S51);	MPHOSPH8	p06581;p06582;	-1.40204	-0.788666	-0.22715	0.22589	-0.0508006	0.946498	0.853659	-0.292668	-0.305492	0.368953	-0.128428	-0.472602	-0.256421	0.131517	-0.0684526	-0.183588	0.102025	0.912164	0.850591	0.040156
SSRP1(S444);	SSRP1	p04556;p04558;	-1.20882	-1.20407	-0.322057	0.704992	0.291404	0.898619	0.756939	0.180544	-0.608612	-0.381594	-1.12563	-0.233619	-0.397171	0.11996	0.132324	0.160426	0.102183	1.03937	0.0518846	0.591248
PHF8(Y852);	PHF8	p02498;	-1.47899	-1.25942	-0.674458	0.653117	0.511098	0.697511	0.316082	0.0905223	-0.400464	-0.368077	-0.303947	0.0681545	0.207706	0.416883	0.14497	-0.553334	0.103196	1.09374	0.260113	0.30514
FAM21C(T347);FAM21A(T347);FAM21B(T259);	FAM21C	p13915;p13916;	-1.74763	-1.54467	-2.00097	-0.879562	-0.496201	-0.602127	-1.30981	-1.27825	1.27958	0.967557	1.03455	0.311478	0.46002	-0.0440087	-0.194845	0.576097	0.103235	0.621612	0.0468407	-0.698974
BAZ2A(S500);BAZ2A(T507);	BAZ2A	p01856;	-0.0417464	0.505486	0.809351	-0.412144	-1.60481	0.168101	-0.672983	-0.566068	0.472705	0.312841	0.670972	0.25371	-0.396531	0.0001432	-0.62307	-0.925149	0.103694	-0.884175	0.0114341	-0.913708
BAZ2A(T507);	BAZ2A	p01856;p01857;	-0.0417464	0.505486	0.809351	-0.412144	-1.60481	0.168101	-0.672983	-0.566068	0.472705	0.312841	0.670972	0.25371	-0.396531	0.0001432	-0.62307	-0.925149	0.103694	-0.884175	0.0114341	-0.913708
TOP2B(S1375);	TOP2B	p26640;	-1.47853	-1.01812	-0.805896	1.23932	0.911198	1.46054	0.911198	0.13152	-1.04196	-0.926486	-1.22093	-1.17626	-0.812717	-0.276429	-0.682067	-0.50591	0.103826	1.36942	0.0124248	0.522131
TOP2B(Y1370);	TOP2B	p26641;	-1.47853	-1.01812	-0.805896	1.23932	0.911198	1.46054	0.911198	0.13152	-1.04196	-0.926486	-1.22093	-1.17626	-0.812717	-0.276429	-0.682067	-0.50591	0.103826	1.36942	0.0124248	0.522131
HIRIP3(S332);HIRIP3(S330);HIRIP3(S333);	HIRIP3	p18047;	-3.67795	-0.583384	-0.960966	0.471322	0.201562	0.799945	1.59965	0.669548	0.0879934	-1.99765	-0.934055	-0.380034	-0.465228	-0.988389	-0.412685	0.33046	0.10408	2.00542	0.458026	0.421975
NCL(S67);	NCL	p11578;	-14.8294	-14.1285	-3.79896	0.284451	-2.7785	1.68216	3.42527	-0.740071	-13.6846	-14.3642	-12.5017	-7.16271	-13.1571	-15.4043	-14.177	-7.25318	0.104962	8.51531	0.82304	-0.569598
BCAS3(S487);BCAS3(S488);	BCAS3	p02453;	0.273158	-0.238769	-0.0121519	0.0614192	-0.206347	-0.152053	-0.234017	-0.281165	-0.418178	-0.305329	0.2824	0.209853	-0.106467	0.00223917	-0.103093	0.74608	0.105285	-0.23931	0.50544	0.192503
BCAS3(S488);	BCAS3	p02453;p16364;	0.273158	-0.238769	-0.0121519	0.0614192	-0.206347	-0.152053	-0.234017	-0.281165	-0.418178	-0.305329	0.2824	0.209853	-0.106467	0.00223917	-0.103093	0.74608	0.105285	-0.23931	0.50544	0.192503
TOP2A(T1343);	TOP2A	p06460;	-10.0758	-9.37495	-9.46618	3.05091	0.727371	1.84025	0.432135	0.147226	-8.93103	-9.61067	-7.74817	-9.43451	-8.40352	-10.6508	-9.4235	-9.5121	0.10576	7.25326	0.398108	-0.566379
LEO1(S277);	LEO1	p07857;	-3.76454	-0.831507	-1.06457	1.27598	-0.0459507	1.75876	2.69793	0.696553	-11.5027	-12.1824	-10.3199	-12.0062	-10.9752	-13.2225	-11.9952	-12.0838	0.106075	2.37298	0.398108	-0.566379
PGRMC1(S181);	PGRMC1	p04484;p04489;p04490;	-2.40503	0.388351	-0.883728	0.682137	1.06013	1.46128	2.01572	-0.171723	-1.31053	-1.38598	-3.83451	-4.75072	-1.37133	-1.02396	-1.34289	-1.25154	0.106353	1.64592	0.168231	1.573
RBM4(S86);	RBM4	p12580;	0.636948	0.568236	0.326161	-0.166776	0.0452601	-0.184454	0.0351122	-0.166776	-0.0433619	-0.133964	-0.0723254	-0.124454	0.15398	-0.372026	-0.56435	-0.559216	0.106375	-0.408857	0.24838	-0.241877
ACIN1(S206);	ACIN1	p11383;p11385;p21967;p21970;	-4.17512	-3.0098	-4.52736	0.582656	-1.08817	0.379535	2.18622	-1.51153	-1.40316	0.174058	-0.446393	-1.41495	-0.819169	-1.93708	0.986067	1.12596	0.106646	2.77392	0.500089	0.611557
TOP2A(T1112);	TOP2A	p04127;p25219;	-0.937512	0.470786	-0.153773	0.934668	0.172683	1.78288	1.74689	0.863508	-3.3651	-1.99089	-2.11892	-2.25576	-5.26971	-2.57091	-1.91291	-1.78799	0.106695	1.06295	0.63189	-0.452714
LEO1(S271);LEO1(S279);	LEO1	p19381;	-0.913873	-2.15102	-0.738935	-0.382018	0.927244	1.61921	0.698274	-1.42107	-3.49597	-1.33554	0.935411	1.0061	-10.2654	-4.1665	1.28993	-11.374	0.106826	1.50238	0.162875	-5.40651
LEO1(S279);	LEO1	p19381;p19382;	-0.913873	-2.15102	-0.738935	-0.382018	0.927244	1.61921	0.698274	-1.42107	-3.49597	-1.33554	0.935411	1.0061	-10.2654	-4.1665	1.28993	-11.374	0.106826	1.50238	0.162875	-5.40651
NOP14(S146);NOP14(S148);	NOP14	p08661;	-11.7279	-1.23984	-11.1183	0.452416	0.470872	2.18442	2.14282	0.627148	-10.5831	-0.604416	-1.07549	-11.0866	-1.4834	-1.42309	-1.14874	-11.1642	0.107031	7.26473	0.611576	2.03256
ARID5A(S12);ARID5A(S23);	ARID5A	p11259;	-1.39572	-1.64267	-2.03453	-1.58481	-1.13476	-1.11415	-0.637151	-1.72622	1.01074	1.16626	0.675559	0.638084	0.816421	0.434551	0.155691	0.287397	0.107502	0.511365	0.0586673	-0.449147
MED1(S1475);MED1(Y1476);	MED1	p22575;	-0.439623	-0.674088	-0.117695	0.0458037	0.076392	0.178616	-0.117695	0.111278	-0.0390852	0.0713388	-0.244276	0.342785	-0.0336308	0.154925	0.0914464	0.265249	0.109068	0.358548	0.558213	0.0868066
DNTTIP2(S120);	DNTTIP2	p16499;p16501;	0.992149	1.17173	1.18919	0.419374	0.453777	0.785227	0.614861	0.273642	-1.96878	-1.47053	-1.5292	-1.65056	-1.51254	-1.70872	-2.88719	-2.09358	0.109173	-0.411233	0.2919	-0.395741
STAG2(S1061);STAG2(S1065);	STAG2	p15739;	-0.113158	-0.929146	-0.664093	0.255521	0.472952	0.400037	-0.0757714	0.133138	-0.126997	0.713254	-0.158628	0.263499	0.0120861	-0.356359	-0.250317	-0.533945	0.109576	0.595308	0.11292	-0.454916
MPHOSPH8(S138);MPHOSPH8(S136);MPHOSPH8(S142);	MPHOSPH8	p13686;	-1.0707	-1.91458	-0.351356	1.42573	1.14432	1.54821	0.942128	0.780161	-1.47888	-0.887096	-1.75704	-1.22844	-2.0707	-2.12316	-1.45851	-0.833657	0.10984	1.58143	0.460666	-0.283645
RRN3(S170);RRN3(S172);	RRN3	p04482;	-0.278642	-0.16945	0.663497	0.922837	0.888523	1.36309	1.0609	0.532253	-0.728359	-1.21282	-3.18199	-2.19264	-1.54665	-1.63464	-1.26103	-1.30367	0.110011	0.67663	0.52574	0.392455
NONO(T151);	NONO	p05741;p05742;	1.15457	0.863612	0.40418	0.245739	0.179721	0.120627	0.228738	0.273132	-0.125417	-0.847883	-0.818671	-0.728376	-0.180094	-1.14543	-1.12542	-1.28939	0.11016	-0.466472	0.362644	-0.304996
LEO1(T629);	LEO1	p10999;p11000;	-3.06688	-1.62344	-4.76501	1.15209	-0.852001	0.969854	1.0304	1.64793	-1.51039	-0.509814	-1.66037	-1.02382	-1.36579	-0.00461095	0.470656	-0.0353077	0.110384	2.77485	0.100726	0.942334
SURF6(S138);	SURF6	p04993;	-0.124834	0.190387	0.499604	0.712848	0.185633	1.31605	1.58632	0.946212	-2.02045	-1.06886	-1.67096	-1.96302	-2.18307	-2.67672	-1.22888	-2.08791	0.110735	0.689051	0.369272	-0.363322
MED1(S1479);MED1(S1481);	MED1	p22573;	-0.424922	-0.659387	-0.102994	0.0605047	0.0910931	0.193317	-0.102994	0.111131	-0.0243842	0.0860398	-0.287419	0.357486	-0.204592	0.169626	0.106147	0.27995	0.111681	0.354836	0.757437	0.054852
NCL(S619);	NCL	p06918;	0.478231	0.417727	0.493607	0.723988	0.85476	1	0.584963	0.599247	-0.662367	-0.824503	-1.15121	-1.59577	-1.13535	-1.3112	-1.76841	-1.95061	0.112981	0.231354	0.136473	-0.482932
LEO1(T188);LEO1(S197);LEO1(M185);	LEO1	p14762;	-12.4242	-1.60823	-11.8146	-1.07465	-0.795193	0.849026	1.25167	-0.741754	0.379764	0.457978	0.00044869	-0.0366134	0.253868	-0.0582272	0.740547	0.450345	0.113068	6.87137	0.515561	0.146239
CTCF(S609);CTCF(S610);	CTCF	p10511;p10512;p20049;	-1.25377	-0.862414	0.153353	1.63555	1.26091	2.13143	1.30827	0.636933	-11.9488	-12.6285	-10.766	-12.4523	-11.4213	-13.6686	-12.4413	-12.5299	0.11348	1.41621	0.398108	-0.566379
CCDC86(S50);	CCDC86	p01241;	0.831947	0.41878	1.12553	0.996248	0.60111	0.587874	0.0742504	0.607683	-1.31819	-1.30825	-1.35095	-1.06306	-1.57674	-1.3307	-1.47324	-1.55016	0.113787	-0.375397	0.0430332	-0.222597
RBM14(S244);	RBM14	p01578;	0.936183	0.709412	0.709412	-0.111822	-0.155877	0.0325679	0.127516	0.233775	-0.452859	-0.39892	-0.0481634	-0.412217	-0.752631	-0.57166	-0.597249	-0.818376	0.114508	-0.501301	0.0233165	-0.356939
LEO1(S72);	LEO1	p04871;p04872;	-0.337464	-0.620865	-0.333133	1.08135	0.704492	1.68653	2.2751	-0.0587978	-1.98103	-2.29797	-4.71029	-12.9505	-2.16629	-2.54071	-3.87855	-4.57038	0.114913	1.20436	0.459001	2.19596
DDX21(S121);	DDX21	p15056;p15057;	-1.77892	-4.14811	-1.19787	0.465858	-0.32059	0.448445	1.10189	0.365969	0.101873	0.67725	0.284131	-0.121581	-0.151638	-0.229641	-0.744169	0.105054	0.116266	2.06369	0.0927849	-0.490517
N4BP1(T242);	N4BP1	p00774;	-0.869499	-1.15164	-1.21054	-0.914487	-1.16323	-1.50272	-1.47839	-1.05134	0.641907	0.47752	0.452429	0.538402	0.977091	0.52643	0.75909	0.608224	0.116655	-0.262377	0.150954	0.190144
CHAF1A(T783);	CHAF1A	p21207;	1.3594	0.968432	1.23264	0.510326	0.767682	0.662329	0.435558	0.595215	-2.25113	-2.80675	-1.9018	-1.72214	-2.15556	-2.47903	-14.6898	-2.13718	0.118241	-0.402505	0.380167	-3.19492
ABL1(S915);	ABL1	p00656;	0.472286	0.0767855	0.353583	-0.3535	-0.164466	0.00264407	-1.04316	-0.401166	-0.164466	0.0194524	0.274107	0.0333112	0.147302	0.317794	-0.0577767	-0.139375	0.118571	-0.538826	0.85354	0.0263849
RPS13(S21);	RPS13	p22411;	0.74898	0.942675	0.531714	-0.242641	0.291298	0.0714678	-0.352558	-0.316935	-0.125023	-0.231543	-0.0548779	-0.187987	-0.484662	-0.53835	-0.919599	-0.504562	0.118813	-0.571864	0.0151656	-0.461936
BCLAF1(S658);	BCLAF1	p09107;	0.613136	0.610043	0.849145	0.300446	0.197068	0.473778	0.34577	0.382482	-0.661686	-0.76229	-0.581718	-0.730581	-0.661686	-0.861825	-0.819515	-0.83629	0.118875	-0.243418	0.117175	-0.110761
SETX(S1663);	SETX	p15704;	-1.25849	-0.684809	-1.09905	-0.29079	-0.783494	0.332965	0.297194	-0.537584	0.435246	0.254308	1.05811	0.0758074	0.0110371	-0.11182	0.210108	0.197227	0.119262	0.660556	0.174869	-0.379229
DKC1(S453);	DKC1	p11267;p11268;p17625;	0.104133	0.132619	0.733695	0.970301	0.902379	1.06953	0.884711	0.946521	-1.28907	-1.48911	-1.53005	-1.73274	-1.67185	-1.99851	-2.22404	-1.86524	0.119819	0.465598	0.0286202	-0.429669
HNRNPM(S633);HNRNPM(S637);	HNRNPM	p07523;p07524;	0.452617	0.639396	0.587762	-0.184224	0.136421	0.100779	-0.292126	-0.0893983	-0.27935	-0.135988	-0.16783	-0.0698043	-0.0872556	0.0932411	-0.585829	-0.967674	0.120174	-0.409969	0.424816	-0.223636
CDK12(S644);	CDK12	p23821;p23822;	-1.18043	0.0864003	0.10736	1.14312	1.39652	1.36658	0.73427	0.692958	-0.742163	-3.12284	-1.64139	-1.49633	-0.6361	-3.03332	-1.90929	-1.73518	0.121505	1.00847	0.915034	-0.0777887
RPS6KA6(T236);RPS6KA1(T225);RPS6KA3(T231);	RPS6KA6	p02294;p02295;p02299;	-0.185822	-0.00517576	-0.0503418	0.840117	1.05064	1.2137	0.290068	0.402248	-1.3843	-0.457749	-0.763697	-1.02955	-1.134	-0.579909	-1.33438	-0.469472	0.122398	0.589471	0.922049	0.0293842
RRP12(S1072);	RRP12	p06763;p06764;	-1.32305	0.231434	-0.188821	0.292738	0.359913	1.76713	1.39358	-0.224036	-1.40802	-0.859863	-1.16772	-1.20977	-0.916339	-0.489962	-0.663063	-1.07486	0.122519	1.07107	0.0734238	0.375287
HIRIP3(S332);	HIRIP3	p18046;p18047;	-3.76976	-0.330761	-0.945374	0.565976	0.188741	0.898667	1.59659	0.699994	-0.0046537	-2.09003	-1.02612	-0.472685	-0.557695	-1.08109	-0.505331	0.237742	0.123762	1.96598	0.458168	0.421776
RPS6KA6(S232);RPS6KA1(S221);RPS6KA3(S227);	RPS6KA6	p02298;	-0.0172301	0.250466	-0.153753	0.404794	0.843164	0.60005	0.329692	0.141759	-0.787254	0.0241899	-0.333915	-0.641954	-0.712776	-0.566227	-0.891232	0.103624	0.12428	0.357597	0.781511	-0.0819193
RBM34(S28);	RBM34	p22415;	0.547011	0.949925	0.0668063	1.01683	1.06961	1.60228	1.51239	0.629138	-12.1102	-12.7898	-10.9273	-12.6137	-11.5827	-13.8299	-12.6026	-12.6913	0.125043	0.558211	0.398108	-0.566379
ATF3(S59);	ATF3	p14831;	-0.58089	-1.43615	-0.524027	-2.47875	-2.01588	-12.3759	-11.8614	-2.56216	2.03515	1.28233	0.174803	-0.0677672	1.08627	0.934771	-0.625057	-1.4231	0.126144	-5.94888	0.314579	-0.862909
WDR75(T795);	WDR75	p25309;	0.749864	1.14785	1.27618	1.42203	1.11391	0.969517	0.481811	0.367368	-2.39088	-13.0363	-11.1738	-12.8601	-11.8292	-14.0764	-12.8491	-12.9377	0.126274	-0.415831	0.314578	-3.05782
PML(S572);	PML	p25787;	0.270764	-0.000848794	-0.298529	0.458336	0.546496	0.66426	0.362325	0.254922	-0.146526	-0.249286	-0.695865	-0.268782	-0.0963148	-0.291866	-0.726987	-0.90367	0.126908	0.34957	0.493157	-0.164595
ETV6(S16);ETV6(T31);	ETV6	p10118;	-0.0270908	0.223909	0.848604	1.1953	1.39802	1.38963	0.870481	0.936499	-11.5249	-1.93398	-10.342	-12.0284	-10.9974	-1.00479	-12.0174	-12.106	0.127483	0.588478	0.984184	-0.0740545
DNTTIP2(S148);	DNTTIP2	p05459;p05461;	-0.975129	-0.979341	-0.929588	0.72822	0.564256	0.616827	0.63623	-0.377603	-0.128067	0.500652	-0.0956971	-0.355534	-0.244908	-0.00917601	-0.654379	-0.0797807	0.12757	0.898887	0.368721	-0.2274
FXR1(S499);	FXR1	p03452;	0.112738	-0.030626	0.468069	0.307007	0.48574	1.44761	0.351745	0.619819	-0.880778	-1.41489	-1.22225	-1.16598	-0.567935	-0.173883	-1.02347	-0.906891	0.128232	0.51193	0.0736931	0.502929
FXR1(Y477);	FXR1	p03453;	0.112738	-0.030626	0.468069	0.307007	0.48574	1.44761	0.351745	0.619819	-0.880778	-1.41489	-1.22225	-1.16598	-0.567935	-0.173883	-1.02347	-0.906891	0.128232	0.51193	0.0736931	0.502929
FLNA(S2152);	FLNA	p01488;p01489;p01490;p17448;p17449;p17450;p17451;	0.736546	0.443118	0.314452	-0.666041	-0.236386	-0.166235	-0.79039	-0.5069	0.0757743	-0.148141	-0.233524	-0.230047	0.391833	0.371986	-0.0229078	-0.271235	0.128665	-0.631997	0.224793	0.251404
ETV6(T18);	ETV6	p10116;p10119;p10122;	-0.422711	0.0968826	-0.481997	0.577289	0.775229	0.4533	0.927232	-0.0580469	-0.305059	-0.482718	-0.540547	-0.516868	-0.438513	-0.346198	-0.533742	-0.14094	0.129421	0.582063	0.375909	0.0964501
BCLAF1(S205);	BCLAF1	p21710;p21711;p21712;	0.315151	-0.13627	0.239312	-0.682524	0.626616	0.72167	0.307451	0.0530466	-0.357348	-0.388463	-0.515545	-0.406769	0.0117188	0.0773964	-0.348105	-0.459535	0.129536	0.493279	0.169388	0.2374
RBM19(S163);RBM19(S176);RBM19(Y169);	RBM19	p20057;	-10.1471	-9.44626	-0.817511	1.63663	2.05777	1.95693	1.53535	0.445151	-9.00234	-9.68197	-7.81948	-9.50582	-8.47483	-10.7221	-9.4948	-9.58341	0.129551	6.19237	0.398108	-0.566379
RBM19(S176);	RBM19	p20057;p20058;	-10.1471	-9.44626	-0.817511	1.63663	2.05777	1.95693	1.53535	0.445151	-9.00234	-9.68197	-7.81948	-9.50582	-8.47483	-10.7221	-9.4948	-9.58341	0.129551	6.19237	0.398108	-0.566379
RBM19(S176);RBM19(S174);RBM19(S180);	RBM19	p20058;	-10.1471	-9.44626	-0.817511	1.63663	2.05777	1.95693	1.53535	0.445151	-9.00234	-9.68197	-7.81948	-9.50582	-8.47483	-10.7221	-9.4948	-9.58341	0.129551	6.19237	0.398108	-0.566379
DNAJC21(S357);	DNAJC21	p16993;	-0.672925	-0.922903	-0.0168792	1.26282	1.01908	1.4501	0.472506	0.740062	-0.840802	-0.517647	-10.7058	-1.29947	-0.483699	-0.694951	-12.3811	-0.63517	0.12985	1.00791	0.958621	-0.207808
BAZ2A(T1050);	BAZ2A	p09731;	-0.910827	-0.879632	0.743398	0.0288004	0.66887	0.579098	0.20283	0.792642	-0.958921	-0.501714	-0.371244	-0.460743	-0.292101	-0.0256474	0.231685	-0.811817	0.130208	0.815425	0.23748	0.348686
TOP2A(S1374);	TOP2A	p22486;	0.150926	0.712592	0.620228	0.144308	0.469549	1.11076	1.0764	0.559346	-0.835929	-1.24552	-1.28071	-1.08529	-1.10881	-1.05451	-1.65478	-1.49644	0.130217	0.397	0.274978	-0.216772
SUB1(S56);	SUB1	p01212;p17243;	0.406269	0.40882	0.536403	0.544159	0.323056	0.480302	0.321928	0.39559	-1.02848	-0.640002	-0.755222	-0.380487	-0.594582	-0.395246	-0.687351	-0.533306	0.131507	-0.093694	0.369235	0.148426
DKC1(S455);	DKC1	p05359;p11264;p11265;p11266;p11267;p11268;p17624;p17625;p17626;	0.424329	0.247079	0.626467	0.994069	0.876661	1.05169	0.774117	0.896888	-1.42258	-1.54423	-1.55597	-1.70505	-1.71455	-1.94416	-2.02426	-1.82989	0.131973	0.326852	0.0116727	-0.321257
MPHOSPH8(S138);	MPHOSPH8	p13683;p13684;p13686;	0.13631	-0.274951	-0.0659425	0.973554	0.924833	1.13605	0.443937	0.549155	-0.733507	-0.238345	-0.739984	-1.17934	-1.16773	-1.6881	-1.49676	-0.652026	0.133748	0.571252	0.127194	-0.52836
RBM4B(T90);	RBM4B	p12582;p12583;	0.667544	0.544704	0.555935	0.00618377	0.150664	0.0966008	0.180334	0.139943	-0.468097	-0.291386	-0.241696	-0.211709	-0.289515	-0.318794	-0.43654	-1.13278	0.13434	-0.301706	0.316833	-0.241186
HIRIP3(T84);HIRIP3(S87);	HIRIP3	p18345;	-2.76948	-1.28718	-0.410022	1.29828	-0.0502911	0.853012	2.2522	0.808988	-2.06664	-1.50572	-1.94157	-2.43929	-10.8915	-0.804567	-0.545824	-0.62167	0.134576	1.75808	0.664765	-1.22759
HIRIP3(S87);	HIRIP3	p18345;p18346;	-2.76948	-1.28718	-0.410022	1.29828	-0.0502911	0.853012	2.2522	0.808988	-2.06664	-1.50572	-1.94157	-2.43929	-10.8915	-0.804567	-0.545824	-0.62167	0.134576	1.75808	0.664765	-1.22759
PTPN6(M545);PTPN6(S534);	PTPN6	p07730;	-0.310002	-0.269647	0.147676	-0.373961	-0.162144	0.189868	-0.0153298	0.576773	-0.413844	0.131487	-0.230391	0.0247581	0.00825284	0.433254	-0.215775	0.051366	0.134939	0.348775	0.335731	0.191272
PTPN6(S534);	PTPN6	p07730;p07732;p07733;	-0.310002	-0.269647	0.147676	-0.373961	-0.162144	0.189868	-0.0153298	0.576773	-0.413844	0.131487	-0.230391	0.0247581	0.00825284	0.433254	-0.215775	0.051366	0.134939	0.348775	0.335731	0.191272
FAM21A(S1053);FAM21B(S965);	FAM21A	p11647;	-1.79801	-1.00578	-1.06055	-0.00577864	-0.678204	-0.0932415	0.349702	-0.392802	0.643724	0.109699	-0.23526	0.234685	0.837496	0.338604	0.387885	0.154686	0.135995	0.763893	0.340388	0.241456
ORC1(S199);	ORC1	p18922;	0.0309142	-0.929008	-0.357282	0.304633	0.178848	0.3596	0.3596	0.304633	-0.453497	-0.250525	0.206098	-0.305052	-0.339661	-0.128256	0.132255	0.225463	0.136562	0.538356	0.400894	0.173194
TCOF1(S906);	TCOF1	p00104;p00105;	-4.93615	-2.37764	-0.74401	1.8284	0.0242989	1.91182	1.47542	1.73753	-3.72226	-2.94564	-6.88783	-4.28193	-5.13739	-6.71733	-2.55216	-1.95759	0.136845	2.84462	0.802506	0.368299
RPS13(S14);	RPS13	p07446;	1.92874	2.73609	-10.0066	-8.347	-10.4129	-10.4585	-9.94394	-9.84633	0.85979	-0.288854	-8.28859	-0.602418	0.582562	-11.1912	-9.96391	-0.457102	0.136986	-6.74322	0.431436	-3.17739
POLR2A(S1878);	POLR2A	p26586;	-2.78298	-3.66476	0.646142	-0.815135	0.506793	0.442385	0.0435463	0.179776	0.514898	0.0712913	0.0209596	-0.144703	0.386057	0.247006	-0.0852991	-0.209995	0.138002	1.94731	0.880151	-0.0311691
TWISTNB(Y302);	TWISTNB	p08722;p08725;p08726;	-0.536388	-1.1812	0.0596066	0.988878	0.388533	1.24367	0.693152	0.6895	-0.974745	-0.487168	-0.691573	-0.728221	-1.26657	-0.398694	-0.459824	-0.761819	0.13825	0.920988	0.99558	-0.00130054
BCLAF1(S177);	BCLAF1	p00438;p10370;p10371;	-2.58327	-0.990544	-0.828843	0.812257	-0.501312	0.96756	1.69747	0.12235	-0.644219	-0.130932	-0.917903	-0.221269	-0.345208	-0.394953	-0.432207	-0.343559	0.1386	1.46912	0.627712	0.0995987
RBBP6(S1277);	RBBP6	p25595;	-0.506944	-1.30378	0.17552	-0.334675	-0.155757	0.708394	0.250288	-0.183609	0.0733195	0.124189	-0.112282	-0.0392189	-0.200582	0.428286	-0.144765	0.270957	0.138601	0.647299	0.664301	0.0769723
GTF3C1(S1068);	GTF3C1	p11058;p15808;p15810;	1.08193	-0.300539	-1.15117	0.647716	0.618438	1.38867	1.77898	0.589782	-0.616957	-11.4948	-9.63234	-11.3187	-0.534199	-0.693263	-11.3077	-11.3963	0.138751	1.02448	0.592775	2.28285
OSBP(S193);OSBP(M186);	OSBP	p14609;p14610;	-0.219275	-0.593501	0.527881	0.0528617	0.156424	0.788011	0.254364	0.512018	-0.702735	-0.652606	-0.754538	-0.500601	-0.424855	0.137725	0.0303048	0.166942	0.138902	0.485713	0.013518	0.630149
DNTTIP2(S117);DNTTIP2(R110);	DNTTIP2	p16500;	1.2756	1.17664	0.894698	-0.00701219	0.419613	0.325734	0.369708	-0.105302	-0.2654	-0.469355	-0.574627	-1.45871	-1.55182	-2.11154	-2.07857	-1.98393	0.139108	-0.582543	0.0111518	-1.23944
SP100(S410);	SP100	p18775;p24755;	-2.34751	-1.46786	-0.531276	-0.236584	-0.191472	0.15497	-0.106668	-0.633156	0.308893	0.54978	-0.0398395	0.18721	0.297334	0.823989	0.392256	0.278753	0.13915	0.951727	0.309998	0.196572
FTSJ3(T573);	FTSJ3	p16999;	1.78811	0.399379	0.387744	-0.101191	0.00923263	0.0467073	-0.109412	-0.702642	-0.159744	-0.940037	0.0760016	-0.43134	-0.390698	-0.928355	-0.14277	-14.635	0.141056	-0.807538	0.377524	-3.66042
MAF1(S75);	MAF1	p21383;	-12.7988	-0.618402	-12.1891	-0.0396444	-0.18338	0.920424	1.67223	-0.18338	-0.192569	0.135798	-1.03964	0.0758329	-0.920345	0.224771	-0.187967	0.531433	0.141108	6.96795	0.701374	0.167119
SP100(S452);	SP100	p06421;p17700;	-11.0462	-10.3454	-2.37334	0.683558	-0.610529	0.308849	-0.0365832	0.378454	0.60532	0.85113	0.409481	0.702472	-1.08535	-0.00419268	0.210097	0.170193	0.141365	5.78039	0.0704355	-0.819414
PHF2(T654);	PHF2	p01161;	0.474551	0.899806	0.870769	0.25055	0.402834	0.286723	0.278456	0.281217	-0.716027	-0.615024	-0.370072	-0.710531	-0.910247	-0.609899	-0.968091	-1.28184	0.141467	-0.311612	0.0885029	-0.339607
FXR1(Y399);	FXR1	p17763;	0.0587108	-0.0335477	-0.0335477	-0.0472226	0.918012	0.639411	0.13335	-0.0200011	-0.121947	-0.494682	-0.693227	-0.893572	0.271955	-0.0610284	-0.476066	-0.258437	0.141942	0.431595	0.11598	0.419963
NEDD1(T522);	NEDD1	p14221;	1.92905	0.369624	-0.1434	0.256857	-10.7984	0.314342	-10.3295	-0.577133	-0.857839	-0.585521	-0.0650715	-0.632547	-0.171536	0.706659	-0.229509	-0.529828	0.142371	-5.95072	0.187421	0.479191
CHAF1A(S206);	CHAF1A	p19125;	0.673019	0.996633	0.877218	1.08171	0.673019	0.778728	0.69811	0.786548	-2.89684	-1.91701	-1.88189	-1.87694	-2.29858	-2.83794	-1.9953	-1.92721	0.144098	-0.173045	0.722359	-0.121589
TOP2A(T1327);TOP2A(S1332);	TOP2A	p06459;	-11.3578	-1.69111	-10.7481	0.280319	-0.134718	0.865282	-0.480894	-0.0874127	0.077332	1.51298	-0.122746	0.271274	-0.578902	-1.0552	0.442207	0.623727	0.14413	5.91974	0.331985	-0.576752
NOP56(S569);NOP56(S563);	NOP56	p10634;	0.60766	0.579203	0.437382	1.22605	1.0128	0.785079	1.74977	1.1273	-14.8856	-15.5653	-13.7028	-15.3891	-14.3581	-16.6054	-15.3781	-15.4667	0.144183	0.456163	0.398108	-0.566379
CDV3(S106);	CDV3	p25304;	-1.18453	-1.54981	-1.17193	0.474436	-0.1409	0.304511	0.111866	-0.181367	0.337934	0.0187562	0.730775	-0.269225	0.281791	-0.20524	0.0858704	0.454258	0.145021	0.881485	0.852118	-0.0503905
RBM4(S337);	RBM4	p01947;	0.00590203	-11.1943	-11.2856	-1.26981	0.175827	0.291304	-0.27528	0.135185	0.309683	0.403933	-0.152796	0.454363	0.560491	0.838792	0.162407	0.121379	0.145061	6.01772	0.478168	0.166971
SIRT1(S173);SIRT1(S174);	SIRT1	p01753;	0.795885	0.926355	0.759816	1.00036	0.942535	0.684854	0.478403	0.305701	-1.08672	-0.52456	-12.4394	-14.1257	-0.186413	-1.10213	-14.1147	-14.2033	0.145629	-0.26773	0.948665	-0.357545
RBM15B(T617);	RBM15B	p23152;	0.955916	0.820866	0.494437	0.105461	0.025818	0.025818	0.149073	0.595099	-0.539779	-0.935708	-0.698209	-0.423414	-0.0137104	-0.982002	-1.06262	-0.724204	0.145731	-0.395218	0.868189	-0.0463564
PRKDC(S3288);	PRKDC	p21642;	-0.0672918	-12.5804	0.494294	-0.0703195	-13.0779	-1.95391	-12.609	-12.5114	2.24553	-1.97645	-0.948329	-1.33578	2.60946	-13.8562	-1.27864	-12.7176	0.14624	-6.98212	0.254268	-5.80699
BCL9L(S21);	BCL9L	p04121;	-0.111485	-0.3186	-0.288988	-0.102871	0.0594	-0.0943094	-0.234661	0.179592	-0.164272	-0.359052	0.158253	0.33136	-0.00868895	-0.209787	0.489704	0.32499	0.146463	0.182991	0.504611	0.157482
NSUN2(S456);	NSUN2	p05443;	0.0671142	0.224123	0.251539	0.237896	-0.270327	0.337203	-0.5025	-0.153351	0.346768	-0.14439	0.285091	0.244734	-0.171441	-0.227115	-0.366038	-0.691878	0.147011	-0.342412	0.0146242	-0.547169
XPC(S94);	XPC	p02657;p24777;p24778;p24779;p24780;	-0.54034	-0.510536	0.0286575	0.511628	0.450729	0.431149	0.110236	0.431149	-0.690173	-0.304956	-0.457902	-0.117038	-0.131141	0.147651	-0.0182579	-0.0980539	0.147087	0.483463	0.04816	0.367567
MDN1(S4752);MDN1(S4754);	MDN1	p14539;	-10.8995	0.311524	-10.2898	1.13781	1.00167	2.09266	2.17826	0.347444	-9.75466	-10.4343	-8.5718	-10.2581	-1.04724	-11.4744	-10.2471	-10.3357	0.147563	6.33999	0.588229	1.4786
PITX1(S46);	PITX1	p05146;	-13.7403	-1.68941	-13.1306	0.840324	-0.623219	1.50514	0.920177	-0.289693	1.38966	-13.2751	-11.4126	-13.099	1.57023	-14.3152	-13.0879	1.07772	0.14902	7.3081	0.622242	2.91046
SCAF11(S963);	SCAF11	p09126;	-12.1468	-11.4459	-2.24868	1.07626	-3.29458	1.26476	2.71046	0.0520079	-11.002	-2.58651	-2.79062	-1.18678	-10.4745	-0.84195	-0.144135	0.463986	0.149111	6.37445	0.648279	1.64233
RPL12(S38);	RPL12	p09352;	0.89373	1.41503	1.25457	0.675655	0.717303	0.669606	0.613992	0.939695	-17.0404	-17.7201	-15.8576	-17.5439	-1.22521	-1.39232	-17.5329	-17.6215	0.149374	-0.324598	0.204084	7.59751
ACIN1(S655);ACIN1(S657);	ACIN1	p11338;p20451;	-2.11395	-1.39075	-1.81539	-1.0288	-1.79669	-0.699081	0.622847	-0.63975	0.18448	0.408762	0.822316	0.666457	0.652469	0.15032	0.525129	0.666975	0.150208	0.959055	0.910334	-0.0217803
NPM3(S151);NPM3(S158);	NPM3	p08742;	-12.0348	-11.3339	-2.17274	2.63378	1.81275	1.62344	0.467231	0.669382	-10.89	-11.5696	-9.70714	-11.3935	-10.3625	-12.6097	-11.3825	-11.4711	0.150403	6.87012	0.398108	-0.566379
NPM3(S158);	NPM3	p08742;p08746;p08747;	-12.0348	-11.3339	-2.17274	2.63378	1.81275	1.62344	0.467231	0.669382	-10.89	-11.5696	-9.70714	-11.3935	-10.3625	-12.6097	-11.3825	-11.4711	0.150403	6.87012	0.398108	-0.566379
RPL34(T15);	RPL34	p18118;	-11.808	-11.1071	-3.62395	2.39842	-0.30202	1.54158	-0.458422	0.883194	-2.79141	-1.18442	-9.48035	-0.383321	-3.60432	-0.263026	-0.30202	0.347359	0.150455	6.45125	0.327561	2.50437
POLR1A(M1498);POLR1A(T1487);	POLR1A	p11198;	1.51993	1.10489	0.672979	1.4706	-0.0787393	1.17919	0.37875	0.963592	-12.5658	-13.2455	-11.383	-5.32071	-12.0383	-14.2856	-13.0583	-2.96757	0.150472	-0.581401	0.99002	0.0413046
POLR1A(T1487);	POLR1A	p11198;p11199;	1.51993	1.10489	0.672979	1.4706	-0.0787393	1.17919	0.37875	0.963592	-12.5658	-13.2455	-11.383	-5.32071	-12.0383	-14.2856	-13.0583	-2.96757	0.150472	-0.581401	0.99002	0.0413046
NCL(S145);NCL(S153);NCL(M175);	NCL	p10509;p10510;	-12.3517	-2.68356	-2.36199	0.149376	0.159257	2.25221	2.19332	-0.806269	-1.36229	-0.338532	-10.024	-11.7103	-2.83858	-0.377288	-0.613435	-0.377288	0.150509	5.26159	0.198102	4.80715
RPS11(S74);	RPS11	p09697;	0.296718	0.950627	0.482621	-0.761616	-0.283209	-0.153496	-0.660214	-0.706649	-0.0344884	0.300077	0.359239	0.00721091	-0.0687379	-0.283209	-0.308565	-0.308565	0.150619	-0.69298	0.0192669	-0.400279
SP100(S407);SP100(S409);	SP100	p18775;p24754;p24755;	-1.98182	-1.23414	-0.405641	-0.0980168	-0.125724	0.251353	-0.061883	-0.534116	0.237231	0.478514	-0.1045	0.134477	0.23329	0.752446	0.320349	0.224538	0.151228	0.81231	0.302466	0.196225
HNRNPM(S397);	HNRNPM	p16361;	-0.28696	0.327419	0.667759	0.603629	0.614517	0.835359	0.739144	0.778403	-1.10806	-0.876997	-0.840853	-0.849804	-0.936145	-0.994509	-0.952122	-1.13698	0.152433	0.413894	0.317826	-0.0860123
MEAF6(S125);MEAF6(S136);	MEAF6	p05144;	-0.308769	-0.613103	0.471786	0.512428	0.429966	0.726207	0.571322	0.471786	-0.680217	-0.477588	-0.913336	-0.446095	-0.331967	-0.0179755	-0.396342	-0.509783	0.153345	0.534235	0.0815486	0.315292
SRPK2(T41);	SRPK2	p01431;	-1.73538	-1.6102	-1.39501	-0.0631229	0.0141828	-0.350719	-0.990844	-0.48435	0.963109	0.087556	0.668539	0.707852	-0.258418	-0.117062	0.31844	0.834029	0.15351	0.747998	0.2323	-0.412516
N4BP1(S335);	N4BP1	p23173;	-1.59272	-1.6017	-1.84107	-0.0961562	0.222598	-0.0570564	-1.30383	-0.570528	0.740345	0.390403	0.801191	0.196949	0.0326738	0.440443	0.308939	0.51499	0.153555	0.855709	0.292414	-0.20796
RBM15B(S554);	RBM15B	p22932;	-0.249445	-0.285971	0.303096	0.820944	0.41352	0.335517	0.809448	1.20122	-1.21148	-0.76918	-0.531358	-0.600213	-0.825419	-0.51248	-0.982409	-0.859879	0.153831	0.54277	0.929402	-0.0169894
GTF3C1(S1653);	GTF3C1	p08344;	1.50533	1.43638	0.0367306	-1.35193	-0.90076	-0.679096	-0.850662	-1.06814	-0.129539	-0.334612	-0.416062	0.1834	0.171327	-0.41971	-0.50626	-0.565638	0.154183	-1.28129	0.499199	-0.155867
GTF3C1(Y1652);	GTF3C1	p08345;	1.50533	1.43638	0.0367306	-1.35193	-0.90076	-0.679096	-0.850662	-1.06814	-0.129539	-0.334612	-0.416062	0.1834	0.171327	-0.41971	-0.50626	-0.565638	0.154183	-1.28129	0.499199	-0.155867
RRP12(S1080);	RRP12	p06763;p06765;	-2.11567	0.283688	0.232907	0.284213	0.950872	2.21766	1.5175	-0.546298	-3.5759	-2.45879	-2.46925	-1.97377	-2.06938	-1.13333	-1.27924	-2.18574	0.154228	1.36365	0.072297	0.952507
RPL8(S14);	RPL8	p06596;	-1.2507	-9.78723	-9.87846	-8.21887	-10.2847	1.90487	3.34178	0.746917	-9.34332	-10.0229	-8.16045	-9.84679	-8.8158	-11.0631	-9.83578	-9.92438	0.154543	6.21102	0.398108	-0.566379
NCL(S580);	NCL	p07432;	-0.598217	0.131425	-0.0818192	0.667857	0.0866865	1.45555	1.54509	0.185465	-0.904254	-0.740111	-1.2324	-1.36284	-1.20712	-1.04651	-0.929306	-1.11802	0.154625	0.788386	0.926116	-0.0153349
TRAF6(S507);	TRAF6	p05850;	-0.252026	0.371411	0.45141	-0.0352147	-0.542616	0.0183008	-0.22786	-0.0777752	-0.148596	0.0620825	0.266441	0.345875	-0.171461	-0.0143962	-0.0226876	-0.433573	0.154987	-0.341383	0.0965121	-0.29198
MDN1(T4898);	MDN1	p25238;	-11.353	-10.6521	-0.00343003	1.85493	1.61778	1.77693	0.899785	1.5925	-10.2082	-10.8879	-9.02536	-10.7117	-9.68071	-11.928	-10.7007	-10.7893	0.156943	6.51017	0.398108	-0.566379
SP100(S407);	SP100	p18775;p24754;p24755;p24756;	-1.93378	-1.13495	-0.388679	-0.0777388	-0.115218	0.264591	-0.0686286	-0.504801	0.224415	0.462026	-0.112246	0.122113	0.22073	0.734344	0.3074	0.217857	0.157002	0.777772	0.296226	0.196006
DKC1(T458);	DKC1	p11265;p11266;p11267;p11268;p11269;	0.468928	0.259059	0.618214	1.01198	0.89347	0.992812	0.76639	0.894093	-1.45471	-1.52856	-1.56999	-1.68754	-1.76207	-1.9028	-1.97212	-1.81313	0.157085	0.297146	0.00420209	-0.302329
NOVA1(K151);NOVA1(T153);NOVA1(S156);NOVA1(S157);NOVA1(T159);NOVA1(T171);NOVA1(S172);	NOVA1	p17278;	-12.132	-11.4311	-11.5223	-0.738983	-11.9286	2.06684	2.77292	-0.348193	-10.9872	-0.484882	-1.84771	-0.861602	-10.4597	0.282234	-1.47773	-1.08788	0.159124	7.09683	0.921543	0.359582
NPM3(S158);NPM3(T141);NPM3(S143);NPM3(M142);	NPM3	p08746;p08747;	-10.8198	-10.1189	-0.373582	2.10737	1.65116	2.00216	0.694054	1.09997	-9.67502	-10.3547	-8.49216	-10.1785	-9.14751	-11.3948	-10.1675	-10.2561	0.159663	6.16308	0.398108	-0.566379
CD2AP(T236);	CD2AP	p23806;p23807;	-0.37782	-2.04267	0.996968	1.06228	1.79505	0.617342	1.30323	1.32112	-13.1	-2.06731	-11.9171	-1.64535	-12.5725	-14.8197	-2.81968	-2.10501	0.161222	1.34949	0.848718	-0.896781
RBBP6(S1179);	RBBP6	p12138;p12139;	0.523186	0.424419	0.501491	-0.00271026	0.25929	0.121011	-0.163236	0.223516	-0.225792	-0.206619	-0.41362	-0.351761	-0.142593	-0.355716	-0.442766	-0.353078	0.161298	-0.251451	0.776679	-0.0240901
PELP1(T1014);	PELP1	p25349;	-0.211856	-10.8495	-10.9407	1.66664	1.71414	1.26163	0.573131	1.06956	-10.4056	0.158094	-9.22273	0.0695573	-0.924975	-12.1253	-10.8981	-10.9867	0.161687	6.23848	0.356883	-3.88359
BCLAF1(R645);BCLAF1(S648);	BCLAF1	p16589;p16590;	-8.15804	-12.2117	-1.85295	0.585952	-3.6667	2.3142	3.12572	-1.3032	-11.7678	-12.4474	-10.5849	-12.2713	-11.2403	-13.4875	-5.02483	-12.3489	0.162004	5.5267	0.562909	1.24248
GTF3C3(S51);	GTF3C3	p07266;	0.658963	0.275634	0.137504	0.360882	0.738483	0.710915	0.479993	0.395929	-0.615659	-0.89743	-0.828389	-0.85561	-0.569856	-0.736966	-0.749677	-0.650992	0.163109	0.223084	0.163387	0.1224
RPS6KA6(Y231);RPS6KA1(Y220);RPS6KA3(Y226);	RPS6KA6	p02297;p02301;	-0.122744	0.0578955	0.0127301	0.903175	1.11373	0.92825	0.353143	0.386211	-1.32128	-0.536847	-0.70071	-1.11443	-1.071	-0.51683	-1.27133	-0.406406	0.163129	0.482569	0.726162	0.101926
CHD3(S330);CHD3(S328);	CHD3	p07080;p10696;	-0.0355468	-0.764997	0.528717	1.55761	1.42799	1.44871	0.941668	1.05795	-10.6622	-2.33972	-9.47938	-11.1657	-10.1347	-12.382	-1.93201	-2.61376	0.163228	0.897631	0.640993	1.64614
EIF3A(S1188);	EIF3A	p01630;	-0.23017	-0.217746	-0.290689	0.0458037	0.560377	-0.124927	-0.0891259	0.133267	-0.138035	0.0328646	-0.481709	-0.357261	0.408374	0.180963	-0.0750507	0.227133	0.163297	0.293098	0.0327435	0.42139
RBM4(T90);	RBM4	p12581;	0.718867	0.351308	0.205825	-0.148024	-0.118976	0.0736695	0.0482842	-0.192724	-0.346971	-0.0999298	0.284029	-0.381052	-0.319172	-0.0533872	0.170967	-0.876862	0.163628	-0.329431	0.644145	-0.133633
KAT5(S86);KAT5(S90);	KAT5	p15167;	-3.92017	-1.00323	-1.12228	-0.422848	-0.481633	0.00613095	0.162875	-0.435892	-1.0739	0.666289	1.09936	0.440775	0.810714	0.34679	0.677469	-1.10942	0.16428	1.43	0.88013	-0.101743
KAT5(S90);	KAT5	p15167;p15168;	-3.92017	-1.00323	-1.12228	-0.422848	-0.481633	0.00613095	0.162875	-0.435892	-1.0739	0.666289	1.09936	0.440775	0.810714	0.34679	0.677469	-1.10942	0.16428	1.43	0.88013	-0.101743
SIRT1(S173);	SIRT1	p01753;p01754;	0.85013	0.934444	0.763395	1.01032	0.950336	0.743011	0.524225	0.268684	-1.19753	-0.635512	-11.5504	-13.2368	-0.297281	-1.21311	-13.2257	-13.3143	0.164415	-0.268007	0.944429	-0.357566
FTSJ3(S10);	FTSJ3	p07274;	-4.69063	-3.80496	-3.38251	0.542761	-3.54069	0.424847	3.48215	0.0411736	-17.8982	-3.83502	-4.46236	-3.14278	-4.91302	-3.12411	-2.66341	-2.55001	0.165112	2.93571	0.338915	4.02195
MAF1(S60);MAF1(T64);	MAF1	p16307;p16308;	0.507287	-0.674269	0.524038	-0.978626	-0.745183	-0.358084	-1.34647	-1.11988	0.208213	0.522997	0.0753013	0.19127	0.182724	0.632774	0.0473287	0.344715	0.165181	-0.737012	0.752421	0.05244
DDX54(S644);	DDX54	p16895;	-12.0428	-11.3419	-0.488201	1.91725	1.69756	1.00471	0.91725	0.839448	-10.898	-2.22199	-0.111896	-2.40468	-10.3705	-12.6177	0.323243	-11.479	0.16535	6.60365	0.273996	-4.62686
CCDC86(S102);	CCDC86	p16953;p16954;p16955;	1.02481	0.420327	0.910906	1.26389	0.739761	0.72437	0.277706	0.531773	-1.75126	-1.8486	-1.08632	-1.45697	-3.4621	-1.74066	-1.45346	-2.31948	0.166638	-0.336581	0.213391	-0.70814
HMOX1(S229);	HMOX1	p03534;p03535;	-2.90919	-1.60609	-1.43683	0.362643	-0.581362	-0.728904	0.36519	0.264563	-1.85602	0.136848	-0.744194	0.160499	-0.54648	0.422556	0.733685	1.74155	0.167323	1.22724	0.133039	1.16354
BYSL(S414);	BYSL	p13471;	0.370158	1.32435	0.829589	0.0331227	0.154429	0.34998	-0.113267	0.13097	-0.590314	-0.695431	-0.38868	-0.4887	-0.463484	-1.16459	-0.62784	-1.25442	0.167343	-0.508778	0.184055	-0.336802
RBL2(S639);	RBL2	p00287;	-1.65551	-2.36694	-0.649079	-0.205472	-1.14998	0.331556	0.137053	-0.423941	-0.963014	1.05874	-0.987127	0.859068	-0.797524	1.42131	-1.58022	0.946531	0.168074	0.942921	0.995263	0.00560814
CDK12(S333);	CDK12	p22001;p22003;	-0.371269	-0.482707	0.0970239	-0.303721	-0.498318	0.387001	0.664452	0.214489	-0.172783	-0.0441039	0.0425761	0.127721	-0.188482	-0.153312	0.0275823	0.131091	0.168537	0.457074	0.74271	-0.0341324
BCLAF1(S285);	BCLAF1	p19711;p19713;p19714;p26557;p26559;p26560;p26565;p26566;	0.816976	0.386092	0.461504	0.382645	0.414089	-2.17038	0.503856	-2.27556	-0.0767644	-0.364475	-0.0173622	-0.182548	-0.107675	-0.372871	-0.182289	-0.158674	0.169381	-1.3938	0.655315	-0.0450901
RBM14(S582);	RBM14	p23633;	-2.4532	-1.47198	-0.351179	1.12969	-0.714991	0.778932	1.35948	1.23957	-1.94486	-0.760434	-1.08718	-0.428538	-1.76429	-0.593504	0.14209	0.148251	0.169524	1.45241	0.373851	0.53839
EIF3A(S1336);	EIF3A	p18783;p25270;	-0.774397	-0.528338	-0.124789	0.0170632	-0.0867006	-0.0737963	-0.0351362	0.0922744	0.299369	0.534107	0.223514	0.194474	0.151163	-2.78907	0.327851	0.441868	0.16959	0.326776	0.389825	-0.779913
UTP3(S365);UTP3(S368);	UTP3	p23657;p23658;	0.235779	-0.118247	0.246185	0.380751	0.15051	2.0924	2.2638	0.300018	-10.6431	-11.3228	-9.46026	-11.1466	-10.1156	-12.3629	-11.1356	-11.2242	0.169749	1.01556	0.398108	-0.566379
CHD3(S330);	CHD3	p07079;p07080;p10696;	-0.0381891	-0.744772	0.548502	1.54504	1.41273	1.39073	0.932982	1.04744	-10.7435	-2.00668	-9.56067	-11.247	-10.216	-12.4633	-1.59887	-2.28093	0.170112	0.868323	0.635852	1.7497
SMG6(T469);SMG6(T471);	SMG6	p23617;	-0.755538	-2.27472	-3.33466	-0.121666	0.321386	-0.0844327	-0.921262	-0.558874	0.408849	0.681643	0.878334	0.840115	-0.312964	0.00465089	-0.46019	0.755373	0.170274	1.31085	0.0739624	-0.705518
NPM3(T141);NPM3(S143);NPM3(S147);	NPM3	p08744;p08745;	-2.91591	-0.977158	-0.404764	2.13129	1.78769	1.09774	1.38878	1.00802	-13.805	-14.4846	-12.6221	-14.3084	-13.2774	-15.5247	-14.2974	-14.386	0.170809	1.86219	0.398108	-0.566379
NOLC1(T610);	NOLC1	p13504;	1.11373	1.41383	1.36006	0.4486	0.79505	0.914264	0.541709	0.475821	-13.7589	-2.51076	-12.5761	-14.2624	-2.22125	-2.50542	-14.2514	-2.27016	0.171235	-0.402346	0.228585	5.46499
CTCF(S609);CTCF(S610);CTCF(S604);	CTCF	p20049;	-0.88713	-0.542333	0.68586	1.62446	1.2797	1.84984	1.35724	0.570494	-12.5623	-13.242	-11.3795	-13.0658	-12.0348	-14.2821	-13.0548	-13.1434	0.171766	1.0441	0.398108	-0.566379
PPP1CB(T316);	PPP1CB	p26476;	0.460335	0.836484	0.549603	-0.149395	0.153674	0.0889682	-0.0454944	0.0212236	-0.307657	-0.379092	-0.403092	-0.311146	-0.0210047	-0.316396	-0.438902	-0.626105	0.171942	-0.369664	0.997971	-0.000354799
SRSF5(S90);	SRSF5	p26513;	-12.1351	-11.4342	-1.1969	1.96077	-2.07479	1.68487	2.68288	0.370871	-10.9903	-11.67	-9.80746	-11.4938	-0.998774	-12.7101	-11.4828	-11.5714	0.172303	6.36733	0.561204	1.79963
KDM5A(S204);	KDM5A	p04799;	0.00494728	0.0515974	-0.243262	0.0646535	-0.0596963	-0.278551	-0.859398	-0.190604	-0.170067	0.23217	0.350611	0.343487	0.202945	0.0206655	0.202945	-0.097979	0.17283	-0.316546	0.489543	-0.106906
CHD3(S330);CHD3(S333);	CHD3	p07079;p07080;	-0.0598934	-0.728146	0.564407	1.50618	1.36915	1.37827	0.900871	1.01217	-10.9107	-1.58963	-9.72788	-11.4142	-10.3832	-12.6305	-1.18172	-1.86408	0.172958	0.844479	0.629396	1.89574
FAM21C(T246);FAM21C(S265);FAM21A(T246);FAM21A(S265);FAM21B(T158);FAM21B(S177);	FAM21C	p08900;	-0.949667	-12.0648	-12.156	1.65378	0.0543133	1.35945	1.32033	-0.383423	-1.04863	-0.057195	-10.438	-0.66161	-0.579148	0.682345	-0.629333	-1.09196	0.173066	6.46685	0.364192	2.64684
CIAPIN1(R172);CIAPIN1(T179);	CIAPIN1	p16666;	1.18919	0.915166	0.569887	0.142466	0.436078	-0.471043	0.137936	0.654776	-0.335743	-0.671121	-0.484949	-0.509611	-1.02978	-1.6433	-1.06642	-1.42675	0.17326	-0.51474	0.00712025	-0.791208
CIAPIN1(T179);	CIAPIN1	p16666;p16667;	1.18919	0.915166	0.569887	0.142466	0.436078	-0.471043	0.137936	0.654776	-0.335743	-0.671121	-0.484949	-0.509611	-1.02978	-1.6433	-1.06642	-1.42675	0.17326	-0.51474	0.00712025	-0.791208
RPS3(S104);	RPS3	p07283;	0.331013	0.61558	0.845586	0.133711	0.331013	-14.2046	-13.6901	0.264415	0.264415	0.206468	-0.182012	-0.461235	0.0439147	0.0171974	0.475403	-1.11842	0.173748	-7.30629	0.800417	-0.102385
PML(S36);PML(S38);	PML	p21115;p21116;	0.587184	-0.0182164	-0.047993	0.397172	-0.502241	0.298087	-0.279007	-0.033737	-0.446412	0.0300849	0.157311	0.178283	-0.164306	0.0191863	-0.349649	-0.326873	0.173891	-0.358761	0.324572	-0.185227
RBM14(S147);	RBM14	p17909;	0.886928	0.505921	0.349271	1.16766	0.95307	-0.382533	-0.954671	0.317907	-0.182393	-0.546031	-0.452922	-0.123798	-0.123798	-0.708761	-11.4387	-11.5273	0.174315	-0.744003	0.176793	-5.62335
MPHOSPH8(S403);	MPHOSPH8	p07483;	0.211928	-0.537607	-0.815141	0.795101	0.934881	0.599897	0.264587	0.453348	-0.699663	-0.793446	-0.131614	-0.424907	-0.408324	0.0231083	-0.62113	-0.782719	0.174751	0.649608	0.78633	0.0651413
NPM3(T141);NPM3(S143);	NPM3	p08743;p08744;p08745;p08746;p08747;	-3.14763	-1.20918	-0.518598	2.22941	1.77126	1.18743	1.26967	0.973778	-12.7153	-13.3949	-11.5324	-13.2187	-12.1877	-14.435	-13.2077	-13.2963	0.175594	1.96203	0.398108	-0.566379
ESF1(S198);	ESF1	p23186;	0.786707	0.180545	0.550705	0.78089	0.42393	-0.0671067	0.110376	0.577798	-0.159167	-0.650758	-0.884992	-0.483894	-0.519343	-1.19311	-0.866614	-0.694661	0.175805	-0.313462	0.239436	-0.27373
CHD3(S1601);CHD3(M1593);	CHD3	p14460;	-9.25882	-8.55794	-8.64916	1.3972	1.30338	2.44106	-8.5865	2.44106	-8.11402	-8.79365	-6.93115	-8.61749	-7.5865	-9.83376	-8.60648	-8.69509	0.176866	5.66692	0.398108	-0.566379
TFIP11(S144);	TFIP11	p19516;	0.567531	0.46894	0.471772	0.632237	0.532701	0.529987	0.114043	0.0661331	-0.7088	-0.223374	-0.0187558	-1.04685	-0.505773	-0.754397	-0.975687	-1.2097	0.177213	-0.224404	0.247286	-0.361945
BMS1(S1149);	BMS1	p01333;	1.99986	2.37183	1.71546	-2.85494	0.536892	0.866598	-10.3164	-10.2188	-9.84393	-3.07563	-8.66107	-10.3474	-9.31642	-11.5637	-10.3364	-10.425	0.17731	-5.59099	0.244855	-2.42836
EWSR1(S443);	EWSR1	p12766;	1.63428	1.47201	1.24962	0.895612	-9.61805	0.281329	-9.14912	2.12409	-8.67664	-1.79377	-7.49377	-9.18011	-8.14912	-10.3964	-9.1691	-9.2577	0.177636	-5.40332	0.246604	-2.457
TIMELESS(T1089);	TIMELESS	p09798;	1.26645	2.02694	1.38038	0.154618	0.390462	0.664057	0.680577	0.380385	-11.5325	-12.2121	-10.3496	-12.0359	-11.0049	-13.2522	-12.0249	-12.1135	0.178831	-0.678227	0.398108	-0.566379
XRCC5(S244);	XRCC5	p08796;	2.6053	1.72962	1.29534	-4.69373	1.29236	-4.59495	-4.8665	-4.50916	-1.22094	-1.04006	-6.21753	-14.6203	-0.803344	-5.61992	-14.6093	-6.11763	0.179031	-3.4037	0.821116	-1.01284
GPATCH2(S129);	GPATCH2	p18385;p18386;	-1.1639	-1.88828	-4.65348	2.3019	1.05778	1.17955	1.05261	1.29622	-5.15907	-12.1237	-5.92333	-0.646982	-5.16333	-2.30652	-2.37666	-1.59974	0.179243	2.49748	0.286406	3.10171
BCLAF1(S290);	BCLAF1	p19715;p26558;p26562;p26567;p26571;p26572;p26573;p26574;p26575;	0.803918	0.357227	0.434621	0.382924	0.483819	-2.0202	0.493443	-1.90325	-0.0946373	-0.321796	-0.0559598	-0.231989	-0.119598	-0.355143	-0.19688	-0.196121	0.179913	-1.23122	0.624362	-0.0408399
TGS1(S438);	TGS1	p19803;	-1.39232	-0.764872	-0.689583	0.789717	1.93755	0.536298	-0.314839	-0.0644319	-0.0803734	-0.92837	-0.629712	-1.88573	-0.777811	0.273264	-0.594947	-0.324299	0.180278	1.03791	0.28905	0.525097
DAXX(S690);	DAXX	p24316;	0.702179	0.189265	1.11888	-0.212411	-0.0166395	-0.0414429	-0.752695	0.344108	-0.734604	-0.569181	-0.643181	-0.139193	-0.514139	0.0861713	0.0343634	-0.385077	0.180354	-0.566144	0.153495	0.326869
FAM21C(T568);FAM21B(T480);	FAM21C	p13368;	0.330986	0.240546	0.871868	0.992369	1.15541	0.905895	0.63882	1.1254	-0.408486	-1.79454	-1.09075	-3.17502	-2.5759	-3.16651	-12.5028	-12.5914	0.180375	0.347441	0.115374	-6.09194
PARN(S570);	PARN	p15416;	-11.6671	-10.9662	-0.242409	2.48354	1.3037	1.66029	0.626347	1.25269	-10.5223	-11.2019	-9.33944	-11.0258	-9.99479	-12.242	-11.0148	-11.1034	0.18105	6.30881	0.398108	-0.566379
MED1(S1229);	MED1	p00944;	0.812565	1.1256	0.860982	-1.07841	0.437987	-2.63266	-0.914586	-0.24264	0.402443	0.0398731	0.0186877	-3.94923	0.475789	-0.0693087	-0.382192	-1.5493	0.18132	-1.26816	0.682472	0.490804
MINA(S309);	MINA	p18043;	0.39729	0.339575	0.570355	0.0377478	-1.05017	-0.344398	-1.54721	0.785561	-1.57192	-0.332621	0.519281	0.736092	-0.971354	-0.0272076	0.368721	-0.842176	0.181498	-0.875297	0.751525	-0.205711
DDX21(S164);DDX21(S168);DDX21(S171);	DDX21	p15152;p15153;	-12.0583	-11.3574	0.632945	2.03352	1.56169	1.68522	1.1693	0.951393	-10.9135	-11.5931	-9.7306	-11.4169	-10.386	-12.6332	-11.4059	-11.4945	0.182365	6.52919	0.398108	-0.566379
FXR1(S413);	FXR1	p17762;	0.00912544	0.0218365	-0.096808	0.00912544	1.05313	0.6808	0.0837642	-0.0695865	-0.171532	-0.544267	-0.687967	-0.845269	0.222369	-0.110614	-0.525651	-0.308023	0.182659	0.451208	0.125686	0.381779
PTPN6(S32);	PTPN6	p08202;	-14.9852	-4.08252	-5.92482	1.43431	-4.02801	1.39441	1.37062	1.38087	-3.87457	0.0279856	0.0792109	0.0279856	-3.811	-0.688842	-0.217771	-0.674628	0.183475	5.91902	0.758638	-0.413215
DGCR8(S271);DGCR8(S275);	DGCR8	p26113;	-0.65699	-0.65699	0.125883	0.564926	0.634635	-0.055464	0.404965	0.528766	-0.707854	-0.582324	-0.796828	0.00474658	-0.208199	0.0462658	0.0564616	0.114217	0.183476	0.534019	0.0557385	0.522751
DGCR8(S280);DGCR8(Y267);	DGCR8	p26114;	-0.65699	-0.65699	0.125883	0.564926	0.634635	-0.055464	0.404965	0.528766	-0.707854	-0.582324	-0.796828	0.00474658	-0.208199	0.0462658	0.0564616	0.114217	0.183476	0.534019	0.0557385	0.522751
RBM14(S254);	RBM14	p01577;	0.251117	0.257843	0.0488093	-0.547835	-0.402887	-0.271181	-0.300525	-0.320425	0.223896	0.131702	0.410517	0.277835	0.257843	0.264538	-0.290677	-0.559612	0.183681	-0.326238	0.194284	-0.342965
NFATC3(T343);	NFATC3	p11444;	1.97934	1.29443	0.565559	-0.118579	1.52463	-11.7527	0.422496	-11.1406	-0.761422	-2.42439	-0.102459	-11.2692	-0.168047	-1.37321	-11.2581	-11.3467	0.184477	-6.16673	0.57158	-2.39718
SENP3(S217);	SENP3	p07985;p12408;	-1.7155	0.290966	0.532738	1.41691	1.09584	1.49982	1.20923	1.21317	-11.0628	-5.03651	-3.41401	-1.80314	-10.5353	-3.3953	-3.12645	-2.86078	0.187785	1.12324	0.902799	0.349659
TOP2B(S1340);	TOP2B	p15604;p18171;	0.0781737	-0.939688	0.337438	1.47402	1.37405	1.23441	1.11561	0.598786	-2.7316	-2.88361	-2.75154	-2.68156	-2.13163	-2.18061	-1.451	-1.51285	0.18872	0.843225	0.0146204	0.943057
MPHOSPH8(S136);	MPHOSPH8	p13684;p13685;p13686;	-0.453091	-1.29983	0.419659	1.56672	1.23388	1.46092	0.772897	0.89753	-2.15464	-1.56375	-2.43014	-1.90481	-2.74468	-2.79972	-2.13473	-1.51029	0.190634	1.03294	0.459403	-0.284018
PRKDC(S2788);	PRKDC	p08837;	1.40283	1.39344	1.00484	-0.0538782	0.39814	0.509519	0.4291	0.104106	-1.77806	-1.4732	-1.25081	-1.09293	-1.89436	-1.16508	-1.55567	-12.2029	0.191361	-0.576591	0.370763	-2.80576
BYSL(M93);BYSL(S98);	BYSL	p14738;p14739;	0.201701	0.346131	0.717955	1.21299	0.998298	1.36628	0.968247	0.729869	-2.92796	-1.54896	-3.0212	-1.37785	-6.05215	-2.45131	-13.7178	-2.02308	0.19197	0.395979	0.251504	-3.84208
BYSL(S98);	BYSL	p14738;p14739;p14740;p14741;	0.201701	0.346131	0.717955	1.21299	0.998298	1.36628	0.968247	0.729869	-2.92796	-1.54896	-3.0212	-1.37785	-6.05215	-2.45131	-13.7178	-2.02308	0.19197	0.395979	0.251504	-3.84208
RPS6(S240);	RPS6	p13809;p18102;	-0.659011	-0.375425	0.568763	0.0311865	0.149539	0.309773	0.715499	0.209795	-1.92267	-0.825961	0.207676	-0.919563	-0.520921	-0.0154099	0.59376	0.306331	0.193602	0.454773	0.116388	0.956071
SP110(S148);	SP110	p03828;	-13.7442	-13.0433	-13.1345	-11.4749	-2.76977	-3.68652	-13.0718	-12.9742	1.55928	1.62187	1.41751	0.66213	0.621866	0.76431	-0.063848	0.380981	0.193888	4.72362	0.0221116	-0.889369
FLNA(S2152);FLNA(S2163);	FLNA	p17448;	0.545824	-0.314656	-0.251577	-0.236229	-0.406154	-0.290677	-0.51307	-0.406154	0.0902714	0.102395	0.0902714	0.178808	0.240447	0.320469	0.167312	0.178808	0.194244	-0.339854	0.0427738	0.111323
MTDH(S568);	MTDH	p19439;	-2.08433	0.361126	0.0611022	1.21557	-0.0439139	1.75545	2.29124	0.716768	-12.3001	-12.9797	-11.1172	-12.8036	-2.85633	-14.0198	-3.46766	-12.8812	0.19428	1.29152	0.273477	3.99391
TOP2B(S1552);	TOP2B	p10410;p10411;p10412;p10413;	-11.45	-10.7491	-10.8404	0.6573	-11.2466	0.903761	3.3127	0.0853056	-10.3052	-10.9849	-4.69717	-1.8854	-9.77772	-2.95659	-1.2283	-0.544592	0.195951	6.35934	0.315704	3.34136
UTP18(S45);	UTP18	p00608;	1.86761	-0.742054	2.16916	0.618349	1.16916	-1.39692	0.388343	-2.29806	-3.19662	-0.503046	-11.525	-13.2113	-4.16143	-1.50305	-2.36654	-2.62958	0.196502	-1.51264	0.24845	4.44384
GCFC2(S96);GCFC2(T97);	GCFC2	p23187;	-7.62702	-5.62702	-5.96881	-14.6739	-4.70221	-4.38862	-5.81967	-5.02711	-1.20706	-0.27719	1.43468	2.11486	-1.86215	1.62416	1.24565	0.849722	0.196878	3.4898	0.963841	-0.051978
NOM1(T56);	NOM1	p11821;	0.166724	-0.607	0.000197472	0.613174	0.584028	0.47345	0.111229	0.726259	-1.23927	-12.5821	0.263232	0.577217	-1.18423	-0.748128	-0.263516	0.117501	0.196947	0.430468	0.449631	2.72564
SETX(S1366);	SETX	p18024;	-11.3243	-10.6234	-10.7146	0.18172	-11.1209	0.569324	1.66078	0.0579847	-10.1795	0.642947	-0.20075	0.963439	-9.65196	0.201349	1.09518	0.591808	0.197475	5.91194	0.947984	0.252554
ETV6(M208);ETV6(S203);	ETV6	p20936;	-0.00272077	0.220898	0.537341	0.232698	0.272139	0.573629	0.396245	0.515077	-0.363656	-0.726547	-0.397336	-0.37411	-0.466492	-0.335544	-0.550943	-0.603996	0.198606	0.192218	0.829246	-0.0238314
ETV6(S203);	ETV6	p20936;p20937;	-0.00272077	0.220898	0.537341	0.232698	0.272139	0.573629	0.396245	0.515077	-0.363656	-0.726547	-0.397336	-0.37411	-0.466492	-0.335544	-0.550943	-0.603996	0.198606	0.192218	0.829246	-0.0238314
KAT5(S190);	KAT5	p11340;p11341;	-0.670644	-0.763487	-0.656724	0.168892	0.19873	0.0405155	-0.54079	-0.0436708	0.164418	0.0635216	0.240769	0.592557	-0.901587	0.618954	-0.354195	0.567364	0.198916	0.394187	0.510476	-0.282683
PML(S565);	PML	p25786;	-11.3243	-10.6234	-10.7146	1.27728	-11.1209	1.95188	1.70612	1.68884	-1.37877	-10.8591	-8.99663	0.459481	-1.81042	-2.38169	-10.672	-0.030845	0.199227	6.40275	0.701943	1.47003
PIH1D1(S175);	PIH1D1	p15687;	0.134835	0.248654	-0.244754	0.600127	-0.287398	-0.399873	0.248654	-0.1239	-2.63113	-1.50164	0.61564	-0.525262	-1.90445	0.895294	0.568591	0.399662	0.199236	-0.325345	0.329567	1.00037
BCAS3(S488);BCAS3(K474);BCAS3(S480);	BCAS3	p16364;	0.996106	0.174383	0.0396335	-0.479993	0.20169	-2.37877	-0.416334	-0.479993	-0.479993	0.0218692	-0.915667	-0.43024	0.310215	0.457191	0.172084	0.659481	0.19975	-0.950884	0.0132389	0.85075
SUB1(S19);SUB1(S17);	SUB1	p05021;	-12.6999	-1.12635	-2.17039	1.31323	0.687729	1.23832	2.82084	0.845085	-11.5551	-12.2347	-10.3722	-12.0586	-11.0276	-13.2748	-12.0476	-12.1362	0.200058	5.06884	0.398108	-0.566379
SSRP1(T111);	SSRP1	p08285;	0.905318	1.6186	0.984203	0.357615	0.417653	-0.0835413	0.968232	0.608336	-11.2773	-1.05063	0.12291	-11.7808	-2.28573	-12.997	-11.7697	-1.9521	0.200329	-0.488765	0.783849	-1.25471
SPTBN1(T2159);SPTBN1(S2160);	SPTBN1	p23794;	0.227277	-0.150286	0.0668126	1.15926	0.786705	0.541592	0.904162	0.962343	-0.742666	-1.17265	-12.3311	-1.28188	-1.04337	-1.59439	-1.37968	-0.00942301	0.201012	0.472935	0.383929	2.87536
TRA2A(T213);TRA2A(S215);	TRA2A	p00825;	1.73311	0.418689	0.749198	-0.479652	0.292292	-0.296038	-0.0888495	-0.491119	-0.993491	-0.223583	-1.00721	-0.793797	-0.118924	-0.00271667	-0.795612	-1.63527	0.201318	-0.751264	0.793397	0.116392
TRA2A(S215);	TRA2A	p00825;p00826;p00828;	1.73311	0.418689	0.749198	-0.479652	0.292292	-0.296038	-0.0888495	-0.491119	-0.993491	-0.223583	-1.00721	-0.793797	-0.118924	-0.00271667	-0.795612	-1.63527	0.201318	-0.751264	0.793397	0.116392
TRA2A(Y208);	TRA2A	p00827;p00830;p00831;	1.73311	0.418689	0.749198	-0.479652	0.292292	-0.296038	-0.0888495	-0.491119	-0.993491	-0.223583	-1.00721	-0.793797	-0.118924	-0.00271667	-0.795612	-1.63527	0.201318	-0.751264	0.793397	0.116392
GRWD1(T114);GRWD1(S119);GRWD1(M108);	GRWD1	p14551;	-14.1494	-1.64342	-1.24079	0.717505	1.16111	2.07365	1.47737	1.12531	0.216606	-13.6842	-11.8217	-13.5081	-0.673371	-14.7243	-13.4971	-1.2825	0.201386	5.53839	0.684988	2.15505
NCF2(S393);	NCF2	p13894;	0.0526033	-0.0822943	0.0959596	-0.116711	0.0784529	-0.105753	-0.839085	-0.537258	1.35318	1.25033	-0.800292	-0.646818	-1.25311	-0.289847	-0.44231	-0.569512	0.202075	-0.3383	0.214894	-0.927797
RRP8(K169);RRP8(S171);	RRP8	p17192;	1.64657	0.678546	0.642527	0.0868487	0.220448	-0.139719	0.43358	0.407585	-0.7596	-0.853638	-0.591938	-1.44605	-0.928722	-1.26032	-1.26639	-1.46339	0.202756	-0.533151	0.204108	-0.316898
RRP8(S171);	RRP8	p17192;p17194;	1.64657	0.678546	0.642527	0.0868487	0.220448	-0.139719	0.43358	0.407585	-0.7596	-0.853638	-0.591938	-1.44605	-0.928722	-1.26032	-1.26639	-1.46339	0.202756	-0.533151	0.204108	-0.316898
BCLAF1(S205);BCLAF1(S222);	BCLAF1	p21710;	-0.705379	-1.60777	-1.64649	0.56764	-0.0887076	0.78861	-0.412597	-0.202879	-0.589902	0.98392	0.142618	0.834814	-1.85738	-0.857382	-0.898024	1.05307	0.203124	0.869105	0.22556	-0.982793
RRP9(S50);RRP9(S51);RRP9(S53);	RRP9	p14690;	-10.9532	-10.2523	-10.3435	-8.68395	-10.7498	2.04596	3.56754	-10.1833	-9.8084	-10.488	-8.62554	-10.3119	-9.28089	-11.5281	-10.3009	-10.3895	0.203686	6.22836	0.398108	-0.566379
FTSJ3(T580);	FTSJ3	p22888;	1.53066	-0.0422815	0.669892	0.634845	0.343629	0.227669	0.106693	0.0278376	-1.78493	-0.634827	-0.78177	-13.2927	-1.01049	-0.199968	-0.20843	-0.491116	0.203903	-0.52182	0.320236	3.64605
LEO1(R201);LEO1(S205);LEO1(S212);LEO1(S220);LEO1(S229);LEO1(S238);	LEO1	p17001;	-9.30613	-8.60525	-8.69648	-7.03689	-9.10275	2.99872	2.99303	-8.53621	-8.16133	-8.84097	-6.97847	-8.66481	-7.63382	-9.88107	-8.6538	-8.7424	0.20539	5.49938	0.398108	-0.566379
ZCCHC17(T179);	ZCCHC17	p18913;	0.648273	0.036403	0.216411	0.58086	0.380212	-0.136521	-0.0576653	0.216411	-0.169311	-0.396317	0.58086	-0.383436	-0.673655	-0.830894	-0.665835	-0.546165	0.205497	-0.269878	0.0803291	-0.587087
XRCC6(S475);	XRCC6	p19219;	0.608092	0.686246	1.1592	0.504043	0.347923	0.867297	0.172837	0.395229	-1.34395	-1.1765	-0.645223	-0.811733	-1.26829	-1.11839	-1.23704	-1.59814	0.206633	-0.293573	0.162979	-0.311113
UTP18(S121);UTP18(S124);	UTP18	p25311;p25312;	-2.22932	-0.610188	-0.0481995	0.522949	-0.440698	0.71894	1.04198	0.271486	-0.811733	0.393822	0.580879	-0.176569	-1.58397	-0.758324	-1.54203	0.62898	0.207004	0.989115	0.238556	-0.810436
UTP18(S124);	UTP18	p25311;p25312;p25313;p25314;	-2.22932	-0.610188	-0.0481995	0.522949	-0.440698	0.71894	1.04198	0.271486	-0.811733	0.393822	0.580879	-0.176569	-1.58397	-0.758324	-1.54203	0.62898	0.207004	0.989115	0.238556	-0.810436
PRKDC(T673);	PRKDC	p13039;	-0.865243	-0.505804	-0.484027	-1.46791	-1.20487	-1.60221	-1.07712	-0.990134	0.569019	0.620184	0.83682	0.810628	0.362168	0.472085	0.356144	0.502401	0.20706	-0.387838	0.0153528	-0.285963
RPS6(S235);	RPS6	p18102;p18103;p18495;	-0.77427	-0.755287	-0.523496	-0.260759	-0.438607	-0.322289	0.201644	-0.56789	-0.301257	0.11718	0.355589	0.246807	0.399542	0.550839	0.503463	0.450395	0.207296	0.296668	0.0783967	0.37148
NCL(T69);	NCL	p11579;	-10.6946	-9.99372	-10.0849	1.66597	-10.4912	2.17999	2.66323	0.961421	-9.5498	-10.2294	-8.36693	-10.0533	-9.02229	-11.2695	-10.0423	-10.1309	0.207687	6.10518	0.398108	-0.566379
CDK12(S382);CDK12(S383);	CDK12	p08834;	0.492606	0.415985	0.757022	1.07203	0.259116	0.64212	0.278482	0.541516	-0.507394	-0.731169	-1.30072	-1.31807	-2.03865	-0.535863	-0.979944	-1.03625	0.208216	-0.254103	0.64727	-0.183338
HNRNPM(S575);	HNRNPM	p14498;	-5.6474	-1.70657	-1.18864	1.10966	-1.55648	1.10966	2.0292	0.31248	-1.22938	0.0959885	-0.613756	-0.578241	-1.14577	-0.823841	-0.420549	-0.571679	0.20862	2.33195	0.634382	-0.159113
CHD3(S73);	CHD3	p11261;	-10.777	-10.0761	-10.1673	1.25346	-10.5736	2.88573	2.4521	-0.433987	-9.63216	-10.3118	-8.44929	-10.1356	-9.10464	-11.3519	-10.1246	-10.2132	0.208807	6.02428	0.398108	-0.566379
DNTTIP2(S145);DNTTIP2(S151);	DNTTIP2	p05458;	-0.680093	-0.709995	-0.386557	0.887502	0.773272	0.535943	0.07452	0.172008	0.0117842	0.539125	-0.0634221	-0.386557	-0.947574	-0.921102	-1.0113	0.117718	0.209426	0.611222	0.0789488	-0.715797
ILF3(T504);ILF3(S506);	ILF3	p03764;	0.702744	0.0280086	0.32388	1.12895	1.41738	1.65083	0.379936	0.837767	-2.38433	-3.11877	-2.42878	-3.41113	-3.6367	-2.49353	-3.61692	-3.49744	0.210141	0.525584	0.251576	-0.475395
ILF3(S506);	ILF3	p03764;p06808;	0.702744	0.0280086	0.32388	1.12895	1.41738	1.65083	0.379936	0.837767	-2.38433	-3.11877	-2.42878	-3.41113	-3.6367	-2.49353	-3.61692	-3.49744	0.210141	0.525584	0.251576	-0.475395
ACIN1(T1230);	ACIN1	p00136;	1.10077	1.31989	0.917911	1.02235	1.3934	0.0620942	0.408897	0.69335	-0.70658	-2.27957	-9.44997	-11.1363	-10.1053	-12.3526	-11.1253	-11.2139	0.21029	-0.450796	0.130935	-5.30617
TWISTNB(S60);	TWISTNB	p08542;	-1.76908	-4.43893	0.526376	0.600759	-0.24145	0.267915	2.20254	0.415345	-13.5292	-0.63328	-12.3463	0.556591	-13.0017	0.124005	-5.80321	0.578844	0.210299	1.93131	0.703399	1.96254
NOP56(S56);	NOP56	p14066;	1.1087	0.721677	0.480668	1.96646	1.10543	2.12815	-11.3231	-11.2254	-10.8506	-11.5302	-9.66771	-11.354	-10.3231	-12.5703	-2.39011	-2.53353	0.211668	-5.89811	0.235988	3.89638
RRP8(S51);RRP8(S53);RRP8(S58);	RRP8	p01025;	-0.106448	-0.953788	0.384602	1.86367	1.58715	0.846794	1.06822	1.4374	-12.0559	-12.7355	-10.873	-12.5594	-11.5284	-13.7756	-12.5484	-12.637	0.211842	0.937882	0.398108	-0.566379
TOE1(T419);	TOE1	p02041;	0.462123	0.201733	0.0948177	-0.16651	-0.116237	0.103329	-0.283694	0.00682127	-0.14619	-0.176779	0.2175	0.0689777	0.0602605	-0.077243	-0.20803	-0.261668	0.212062	-0.220486	0.378473	-0.112547
POLR2A(S1899);	POLR2A	p26581;	0.281621	0.291788	0.221196	-0.136822	0.277534	0.265203	0.810408	0.258998	-0.247308	-0.543701	-1.13955	0.297854	-0.452626	-0.344742	-0.522167	-0.525734	0.213	0.23859	0.871401	-0.053141
PRKRIP1(S70);	PRKRIP1	p03905;	-9.34879	-8.64791	-8.73914	-7.07955	-9.14541	2.38523	-8.67648	0.978603	1.83774	-8.88363	0.406999	-8.70747	1.11712	0.016135	-0.515349	-8.78506	0.213396	4.83933	0.642861	1.7948
ESF1(T311);ESF1(S312);ESF1(S313);	ESF1	p07259;p07260;	-12.217	-2.51054	-2.38864	2.4872	2.00908	1.47964	0.566788	0.651851	-11.0722	-11.7518	-9.88932	-11.5757	-10.5447	-2.6752	-11.5646	-11.6533	0.2147	4.83408	0.43378	1.9628
STK24(T182);MST4(T170);STK25(T166);	STK24	p11664;p11665;p11666;	0.365529	0.400041	0.0680797	0.0537653	0.125833	0.309358	-0.244658	-0.246356	0.240561	-0.435055	-0.485424	0.260676	-0.23091	0.138896	-0.332591	-0.498657	0.214939	-0.235809	0.629432	-0.126005
MPHOSPH8(T410);	MPHOSPH8	p07482;	0.172938	-0.443733	-0.376619	0.549381	0.590214	0.217061	0.251412	0.333875	-0.389794	-0.485553	-0.251088	-0.203782	0.0119466	-0.124555	-0.192194	-0.325088	0.215677	0.372649	0.11619	0.175081
RPL19(S12);	RPL19	p11798;	0.2678	0.909608	0.35899	0.466317	0.437498	0.298174	0.312132	-0.00632728	-0.590053	-0.858289	-0.031288	-0.2541	-0.539043	-0.805662	-1.04902	-0.608717	0.215785	-0.24031	0.200067	-0.317178
HIRIP3(S98);HIRIP3(S108);	HIRIP3	p06299;	0.642647	0.263615	1.24658	0.899593	1.62957	1.01272	0.837244	1.06806	-10.6425	-11.3221	-9.4596	-11.1459	-10.115	-12.3622	-11.1349	-11.2235	0.215868	0.37379	0.398108	-0.566379
TOP2B(S1342);	TOP2B	p15604;p18169;p18170;p18171;p19384;	0.244856	-0.109722	0.549972	1.42722	1.35587	1.35481	0.864431	0.670615	-3.38121	-3.53351	-3.39993	-2.77631	-2.78129	-2.83096	-2.10127	-1.92514	0.216409	0.533351	0.0265579	0.863071
CHD3(S597);	CHD3	p11030;	0.0893381	0.776551	0.801642	1.11359	0.616086	1.65102	1.41939	0.874398	-12.5496	-13.2293	-11.3668	-13.0531	-2.90091	-14.2694	-13.0421	-13.1307	0.216756	0.444945	0.567691	1.71392
BAZ2A(T1399);	BAZ2A	p00623;	-1.19322	-0.0578705	0.85618	-0.12396	-1.39604	0.119214	-2.5541	-0.632107	-0.0418107	0.138135	0.603961	0.229187	0.179821	0.61075	0.142827	0.0903594	0.217306	-0.986041	0.900824	0.0235712
UTP14A(S31);	UTP14A	p03996;p03998;p11696;p11697;p11699;	-10.9071	-0.649551	-1.00461	1.04451	0.95594	1.6509	1.99776	0.681815	-1.47299	-1.12473	-2.07989	-3.47282	-2.32522	-1.27843	-1.82185	-3.59468	0.219307	4.2008	0.771695	-0.217438
SCAF11(T585);	SCAF11	p10145;	-10.7185	2.2197	-10.1089	1.12903	-0.204648	1.69568	1.29808	1.36583	-9.57372	-10.2534	-8.39086	-10.0772	-9.04621	-11.2935	-10.0662	-10.1548	0.219911	5.4084	0.398108	-0.566379
SMARCA4(S1452);	SMARCA4	p07825;p13744;	1.05901	0.758617	0.425724	-0.223548	0.10146	0.0289153	0.149261	0.0392295	-0.461826	-0.543166	-0.342369	-0.467291	-0.228179	-0.446454	-0.517428	-0.774241	0.219927	-0.425233	0.768525	-0.0379127
H2AFY(S170);H2AFY(S173);H2AFY(T174);	H2AFY	p00161;	-10.2051	-9.50426	-9.59549	-7.93589	-10.0018	-0.77211	3.94392	-9.43522	-9.06034	-9.73997	-7.87748	-9.56382	-8.53283	-10.7801	-9.5528	-9.64141	0.221202	5.2439	0.398108	-0.566379
PGRMC1(S54);	PGRMC1	p06751;p06752;p10256;p10257;	0.0661453	0.779938	0.826505	0.830227	0.842902	1.43292	1.36747	0.473378	-3.08402	-2.86306	-3.02668	-2.68948	-2.60635	-2.22129	-2.53353	-2.85648	0.221374	0.403465	0.0682275	0.361394
MYC(S64);MYC(T58);	MYC	p10616;	0.421332	0.395989	0.652923	-0.304908	0.800947	0.580852	0.494794	0.57118	-1.13169	-0.667478	-0.880992	-0.54322	-0.42882	-0.52928	-0.907792	-0.872168	0.221555	0.320609	0.517963	0.121329
CDK12(S274);	CDK12	p17259;p18477;p18478;	0.530501	0.179924	-0.102148	0.135606	0.538718	0.478221	0.548141	0.101023	-0.360042	-0.518487	-0.452611	-0.630251	-0.430355	-0.311399	-0.379682	-0.248911	0.221667	0.230555	0.0824111	0.147761
GTF2B(S76);	GTF2B	p24576;p24577;	-0.981124	-1.02046	-1.15157	-1.07414	-0.411488	-0.580713	-0.948241	-1.19752	1.41508	0.61167	0.913239	0.461708	0.466796	0.235913	-0.480337	-0.0456013	0.223008	0.272333	0.0332087	-0.806232
RBM14(S278);	RBM14	p01579;	0.336196	0.388379	0.317477	-0.748612	-0.426684	-0.4312	-0.156155	-0.377925	0.137084	0.065169	0.317477	0.146206	0.0555188	0.0874382	0.0261749	-0.293285	0.22305	-0.421351	0.114623	-0.197522
SIRT1(S26);	SIRT1	p04019;	0.302649	-1.57463	0.671674	-0.0636226	0.671674	0.567838	0.701421	0.414638	-0.498251	-0.0803984	-0.857283	-0.259846	-0.864529	-0.59136	-0.555736	-0.131929	0.223279	0.754875	0.638169	-0.111944
MAF1(S60);	MAF1	p16307;p16308;p16309;	0.723911	-0.172035	0.498687	-0.351851	0.018946	0.0977518	-0.641024	-0.529217	-0.0550831	0.168052	-0.228393	-0.202816	-0.0855675	0.355788	-0.279123	-0.0115403	0.224311	-0.438064	0.662156	0.0744492
BCLAF1(S276);BCLAF1(S281);	BCLAF1	p19710;p19712;	-1.65161	0.384323	0.415259	0.690926	1.30787	0.499951	0.950533	0.429345	-0.717187	-0.97355	-4.45143	-1.14346	-0.491775	-0.434116	-0.654901	-0.843879	0.224596	0.837201	0.26189	1.21524
TRAIP(S232);	TRAIP	p10462;	-15.4259	-2.82435	-2.93483	1.90217	-1.26897	1.77633	2.16346	0.716003	-2.82435	-1.92984	-2.96509	-1.78332	-2.68769	-3.13247	-1.25177	-0.954933	0.224629	5.66743	0.574677	0.368936
RPL21(S104);GLB1(S40);	RPL21	p21508;	-15.4234	-2.82182	-2.93229	1.90471	-1.26644	1.77886	2.16599	0.718535	-2.85929	-1.92731	-2.96256	-1.78079	-2.93229	-3.12994	-1.24924	-0.952401	0.224629	5.66743	0.64364	0.31652
LEO1(S171);LEO1(S179);	LEO1	p01554;p01555;	-12.4158	-1.41957	-1.39866	0.0198317	0.0654239	1.27171	1.641	-0.560138	-0.49559	0.211142	-1.49043	-0.529475	-0.923904	0.569316	0.218915	-0.176895	0.224959	4.40805	0.334289	0.497948
FAM129B(S601);FAM129B(S603);	FAM129B	p03720;	-14.7521	-14.0512	-14.1425	-0.195158	-0.0159892	-0.781313	-14.0798	-2.0784	0.660766	0.369794	0.731469	0.613899	0.124383	1.24792	0.401679	1.30383	0.225158	6.54637	0.604456	0.175472
FAM129B(Y593);FAM129B(S568);	FAM129B	p03726;	-14.7521	-14.0512	-14.1425	-0.195158	-0.0159892	-0.781313	-14.0798	-2.0784	0.660766	0.369794	0.731469	0.613899	0.124383	1.24792	0.401679	1.30383	0.225158	6.54637	0.604456	0.175472
KRI1(S142);	KRI1	p26666;	-11.1944	-10.4935	-10.5848	1.13855	-10.991	2.08464	3.0406	-1.61522	-10.0496	-10.7293	-8.86676	-10.5531	-9.52211	-11.7694	-1.3084	-0.761394	0.225253	5.91329	0.231856	4.20937
KRI1(Y136);	KRI1	p26667;	-11.1944	-10.4935	-10.5848	1.13855	-10.991	2.08464	3.0406	-1.61522	-10.0496	-10.7293	-8.86676	-10.5531	-9.52211	-11.7694	-1.3084	-0.761394	0.225253	5.91329	0.231856	4.20937
HNRNPM(S701);	HNRNPM	p05906;	-0.160112	0.11119	-0.397507	0.584791	-0.68181	1.17568	1.41487	1.3324	-0.88881	-0.101616	-1.1701	-0.961509	-0.856205	-1.56919	-1.39751	-14.4144	0.225375	0.775694	0.334102	-3.77881
CHD3(S43);	CHD3	p12972;	-10.6966	-9.99572	-10.0869	1.88636	-10.4932	1.16646	1.87696	1.68027	-9.5518	-2.98811	0.0170312	0.0724294	-9.02429	-11.2715	-0.708004	-1.42623	0.226082	5.78084	0.502925	-2.4949
TCOF1(S503);	TCOF1	p21108;p21109;	1.01945	0.771814	1.22704	0.231413	-2.93013	0.0151644	0.976817	0.0252722	-4.40924	-0.674974	-0.746919	-0.993321	-0.707876	-0.106018	-0.420673	-0.828833	0.226477	-1.29065	0.28053	1.19026
UTP14A(Y26);	UTP14A	p03997;p03999;p11698;p11699;	-11.1615	-0.582374	-0.937511	0.994827	0.77673	1.7184	2.01577	0.628587	-1.40635	-1.05762	-2.01552	-3.40786	-2.26006	-1.21111	-1.75513	-3.52981	0.227364	4.20651	0.772167	-0.217187
CD2AP(S86);	CD2AP	p10103;	1.32703	1.07962	0.756469	0.573439	0.20188	0.297804	0.940648	0.907858	-1.04323	-1.86455	-2.22766	-1.47619	-1.99077	-2.44198	-1.9622	-14.1944	0.227824	-0.347094	0.331072	-3.49443
CD2AP(Y88);	CD2AP	p10104;	1.32703	1.07962	0.756469	0.573439	0.20188	0.297804	0.940648	0.907858	-1.04323	-1.86455	-2.22766	-1.47619	-1.99077	-2.44198	-1.9622	-14.1944	0.227824	-0.347094	0.331072	-3.49443
ACIN1(S655);	ACIN1	p11338;p20451;p20452;	-2.25899	-1.63882	-1.89575	-0.0632125	-2.19932	0.0680583	1.59666	-0.282692	-0.218231	0.0949299	0.440349	0.357113	0.249762	-0.124408	0.224571	0.368861	0.228223	1.25987	0.953439	0.0111564
FAM129B(S574);FAM129B(S594);FAM129B(Y593);	FAM129B	p03721;	-13.543	-12.8421	-12.9333	-0.574433	-0.00658324	-1.13663	-12.8707	-2.86813	0.649702	0.348251	0.594162	0.757959	0.539714	1.38674	0.492146	1.15256	0.229716	5.75271	0.272876	0.305273
FAM129B(Y593);	FAM129B	p03721;p03724;p03726;p03727;	-13.543	-12.8421	-12.9333	-0.574433	-0.00658324	-1.13663	-12.8707	-2.86813	0.649702	0.348251	0.594162	0.757959	0.539714	1.38674	0.492146	1.15256	0.229716	5.75271	0.272876	0.305273
KDM5A(S1598);KDM5A(S1603);	KDM5A	p24897;	-3.15051	-3.0555	-0.222688	0.930609	-1.59732	1.55987	0.511719	0.691413	-0.979072	0.176119	-0.978918	0.368763	-2.10673	-0.386939	0.105736	0.233835	0.230161	1.66594	0.78671	-0.185247
KDM5A(S1603);	KDM5A	p24897;p26024;	-3.15051	-3.0555	-0.222688	0.930609	-1.59732	1.55987	0.511719	0.691413	-0.979072	0.176119	-0.978918	0.368763	-2.10673	-0.386939	0.105736	0.233835	0.230161	1.66594	0.78671	-0.185247
KDM5A(S1593);KDM5A(Y1595);	KDM5A	p24898;	-3.15051	-3.0555	-0.222688	0.930609	-1.59732	1.55987	0.511719	0.691413	-0.979072	0.176119	-0.978918	0.368763	-2.10673	-0.386939	0.105736	0.233835	0.230161	1.66594	0.78671	-0.185247
KDM5A(Y1595);	KDM5A	p24898;p26025;	-3.15051	-3.0555	-0.222688	0.930609	-1.59732	1.55987	0.511719	0.691413	-0.979072	0.176119	-0.978918	0.368763	-2.10673	-0.386939	0.105736	0.233835	0.230161	1.66594	0.78671	-0.185247
HOMEZ(T451);	HOMEZ	p00505;	0.0720628	0.409421	0.349888	0.498688	0.747223	0.695295	0.270996	0.403269	-0.659741	-0.530458	-0.358572	-0.634206	-0.725629	-1.10077	-0.780596	-0.507094	0.231537	0.196681	0.161824	-0.232779
ZC3H14(S409);	ZC3H14	p10055;p10056;	-0.101462	-0.280759	-0.776201	0.132713	0.153707	-0.101476	0.137405	-0.0512309	0.396139	-0.232444	-0.0871751	0.053261	0.288471	-0.0384753	0.118546	0.0400423	0.23191	0.291028	0.666994	0.0697006
UTP14A(S29);	UTP14A	p03996;p03997;p03998;p03999;p11696;p11697;p11698;	-11.3191	-0.54756	-0.902736	0.967432	0.670473	1.75338	2.02534	0.59918	-1.3718	-1.02284	-1.98212	-3.37416	-2.22626	-1.17623	-1.72054	-3.49615	0.232085	4.21259	0.772404	-0.217061
CD2AP(S458);	CD2AP	p22338;	0.354508	-0.0435767	0.421971	0.217771	0.394865	0.307713	0.328698	0.568103	0.148647	-0.350415	-0.261482	-0.397026	-0.610118	-0.681756	-0.825042	-0.671302	0.232481	0.162177	0.0241778	-0.481985
GRWD1(T114);GRWD1(S119);	GRWD1	p14550;p14551;	-13.7618	-2.25541	-1.8529	2.07596	0.548752	2.00557	1.491	0.512973	-0.395642	-13.2966	-11.4341	-13.1205	-1.28537	-14.3367	-13.1095	-1.28577	0.232992	5.08811	0.679756	2.05739
TOP2B(Y1609);	TOP2B	p26060;	-0.9197	-1.29167	0.968331	0.14443	1.92986	-0.418302	0.184201	1.05669	-0.0572036	-12.0375	0.14443	-1.74686	-1.59702	-13.0776	0.235578	-1.49999	0.233111	0.962763	0.898633	-0.560475
CDK12(S382);	CDK12	p08833;p08834;	0.49953	0.388108	0.761908	1.08567	0.261332	0.654993	0.273538	0.549665	-0.575178	-0.707436	-1.30417	-1.28424	-2.10637	-0.538036	-0.965897	-1.05374	0.233266	-0.248923	0.628391	-0.198255
ACIN1(S990);	ACIN1	p19782;	-0.588336	-1.0417	-1.67175	-0.784845	-0.287088	-2.3235	-2.6649	-2.0417	0.668381	0.918924	0.322512	1.10586	0.319635	0.562857	0.417058	0.670641	0.23366	-0.807639	0.230105	-0.261371
KAT6A(S1090);	KAT6A	p18104;	-0.140102	-0.284419	-0.621373	-0.613648	-0.560699	-0.975118	-0.972645	-0.273727	0.181826	-0.126296	0.463239	0.577311	0.426245	0.101973	0.463239	0.788815	0.233666	-0.280662	0.448428	0.171048
SCAF11(S798);SCAF11(T799);	SCAF11	p06060;	0.469407	-0.310777	0.0461579	0.365888	0.815691	0.301118	0.271371	0.346404	-0.709965	-0.728629	-0.415746	-0.388779	-0.168933	-0.412725	-0.210304	-0.350696	0.234197	0.290977	0.0514742	0.275116
PELP1(S1033);	PELP1	p06578;	0.944872	-0.0714299	0.259215	0.232904	1.06905	0.26788	0.966325	0.563656	-1.23808	-0.713238	-1.71324	-1.33972	-0.471968	-0.774194	-1.50406	-0.677864	0.234714	0.375338	0.244317	0.394047
NOP56(T316);	NOP56	p12589;p12590;	1.07081	1.58559	1.14096	0.0657414	0.442689	0.623353	0.456703	0.436416	-1.31476	-1.96465	-2.01145	-1.36866	-1.46166	-5.43015	-1.90928	-3.73707	0.234895	-0.475985	0.204699	-1.46966
TOP2B(S1336);	TOP2B	p11274;p11275;p15603;p15604;p18170;p18171;	0.239501	-0.0533466	0.606876	1.37787	1.57215	1.11879	0.997346	0.507833	-3.32308	-3.47547	-3.34139	-3.19319	-2.72317	-2.77308	-2.04336	-2.10523	0.235034	0.506306	0.0141559	0.922071
ACIN1(T363);	ACIN1	p23899;	-14.05	-1.93945	-2.88838	-0.529297	-1.23801	-0.200538	1.06379	-0.64906	0.643342	0.980377	0.153353	0.356244	0.0863109	0.113189	0.43355	0.553844	0.235638	4.59584	0.318286	-0.236606
H2AFY(S190);	H2AFY	p20231;	0.537594	0.617224	0.449449	-0.435371	-0.362264	-0.0140978	0.0408437	0.0331218	0.230598	-0.257532	0.135236	-0.0935826	0.156716	-0.767153	-0.519935	-0.634151	0.236406	-0.367823	0.120025	-0.444811
TFIP11(S210);	TFIP11	p23884;	-1.39895	-0.787399	0.0700226	1.73122	1.12488	1.20854	0.493424	0.813683	-10.1126	-10.7922	-1.41451	-0.35474	-0.927742	-11.8323	-0.566165	-0.612081	0.236467	1.00641	0.598492	2.18393
PRKDC(S893);	PRKDC	p13605;p18041;p18042;	0.40796	1.55503	0.712831	0.0186268	0.25013	0.421849	-1.71621	0.429603	-1.03086	-0.551616	-0.880235	-0.546705	-0.51203	-0.44138	-0.639785	-1.23919	0.236703	-0.827268	0.847118	0.0442574
KAT7(T104);	KAT7	p21785;	-0.118705	-0.47295	0.0353059	-0.422485	-0.335022	0.24994	0.0154748	-0.00970379	0.119773	0.000420427	0.24994	-0.038781	0.169972	0.168476	0.162477	-0.0233142	0.236842	0.224881	0.667643	0.0365646
KAT7(S162);	KAT7	p03366;p03367;	0.532744	-0.250764	0.718437	0.830156	-0.297918	0.420127	-2.17665	0.291736	-1.90323	-11.411	1.26017	0.836592	-0.819895	-12.4511	0.428672	-1.59337	0.237964	-0.898321	0.85417	-0.804557
MPHOSPH10(S171);	MPHOSPH10	p11361;p11363;p11364;p11365;p21261;	0.0169456	-0.732105	-0.410585	1.34347	1.13034	0.941253	0.413646	0.457003	-0.461177	-0.726833	-0.692892	-1.0917	-1.38074	-1.4016	-1.22087	-0.573045	0.238489	0.681128	0.144883	-0.400914
EIF6(T165);	EIF6	p23702;	0.068684	-0.756431	-0.390159	-1.23686	-0.185435	-1.51158	-1.32069	-1.51158	1.11955	0.858789	0.885756	0.432822	0.237301	-0.846763	0.179628	0.188319	0.238614	-0.55363	0.0345857	-0.884609
MKI67(S1861);	MKI67	p09563;	1.63056	1.48949	0.846642	0.137134	0.63685	-1.05214	-11.4375	-0.498982	-10.965	0.396222	-0.654052	0.195082	0.189391	-12.6847	-2.21769	-11.546	0.238974	-4.11389	0.406198	-3.80783
PTPN6(T555);	PTPN6	p23795;p23796;p23797;	0.241468	-1.84146	-0.569888	0.863026	-0.853755	-3.10782	-4.50931	0.404893	0.552234	0.0242728	0.298693	1.19808	-1.80223	0.371371	0.117756	0.417865	0.239235	-1.68979	0.270348	-0.74213
SP100(S459);	SP100	p17701;	-2.38771	-0.855762	0.411124	0.665226	0.999645	0.78552	-0.164252	0.367732	-0.334774	-0.552991	-0.62787	-0.285447	-0.199717	-0.021835	-0.123433	-0.475867	0.239288	1.03894	0.104977	0.245058
SDAD1(S585);	SDAD1	p11587;p26229;p26231;	-0.158374	0.184393	0.414529	0.776748	0.768532	0.741083	0.486422	0.403959	-0.888568	-0.80969	-0.820556	-0.682152	-0.702107	-0.439378	-0.681701	-0.871005	0.240459	0.295675	0.263682	0.126694
CHD3(S1601);	CHD3	p14459;p14460;	-11.4173	-0.657477	-0.0453994	0.696564	-0.10731	2.06129	2.1982	1.17503	-10.2725	-2.22165	-2.43286	-10.7759	-9.74495	-2.13916	-10.7649	-2.34156	0.240904	4.1877	0.958941	0.178081
MAP1S(S592);	MAP1S	p02377;	-0.829331	-11.0696	-0.11446	-0.0619921	0.755144	0.517234	2.52583	-0.178185	0.849471	-0.215905	-2.26448	-11.1292	-10.0982	-1.48392	-1.07061	-3.51885	0.241639	3.92385	0.812592	-0.852866
DNTTIP2(S141);	DNTTIP2	p05459;p05460;	-2.26663	-0.0895729	-0.332429	1.01429	0.870598	0.661144	0.462044	0.30706	-0.438852	0.099342	0.0111363	-0.795271	-0.771171	-0.525991	-0.907806	-0.308583	0.241798	0.993796	0.217074	-0.347477
MPHOSPH8(T324);	MPHOSPH8	p00736;p00737;	-0.857366	-0.935995	-0.791667	1.29356	1.22845	0.501231	-0.143735	0.400627	-0.383867	-0.633845	-1.55788	-0.0772057	-0.0550526	-0.287095	-0.22704	-0.791678	0.241816	0.81951	0.411665	0.322983
BMS1(T393);	BMS1	p25610;	-0.325538	0.475243	1.06021	-8.27212	1.61401	1.60135	1.14113	1.27465	-9.39657	-10.0762	-8.2137	-9.90004	-8.86905	-1.19398	-9.88903	-0.846686	0.242777	3.17334	0.181216	4.19694
TFIP11(M202);TFIP11(T198);	TFIP11	p23882;	-0.74156	-0.393838	0.0809761	0.87519	0.494494	0.812981	0.121968	0.462216	-0.436002	-0.692819	-0.605342	-0.327225	-0.460952	0.0291315	-0.308133	-0.414107	0.242807	0.517723	0.155069	0.226832
TFIP11(T198);	TFIP11	p23882;p23883;	-0.74156	-0.393838	0.0809761	0.87519	0.494494	0.812981	0.121968	0.462216	-0.436002	-0.692819	-0.605342	-0.327225	-0.460952	0.0291315	-0.308133	-0.414107	0.242807	0.517723	0.155069	0.226832
RNF213(S34);RNF213(S39);RNF213(M49);	RNF213	p13322;	-11.7148	-11.0139	-1.47734	-9.44551	-2.7957	-0.528221	-11.0424	-1.97232	-10.57	1.2703	1.33951	2.03187	-10.0424	1.62932	-11.0624	1.27384	0.242871	4.3282	0.530944	-3.06835
C1QBP(S217);	C1QBP	p05654;	-12.3635	-11.6626	-11.7538	-0.110669	-12.1601	0.0664351	-1.15249	-1.34687	-11.2187	1.09735	1.1176	1.20062	-10.6912	1.0948	0.929973	1.34071	0.242897	5.32439	0.978632	0.119356
TOP2B(S1524);	TOP2B	p11567;p11568;p11569;p11572;p25698;p25699;p25700;p25703;p25704;	0.333833	0.127929	0.640686	0.778378	0.870172	0.878054	0.4949	0.570871	-1.10869	-1.23756	-0.814359	-1.1445	-1.12099	-1.00471	-1.1521	-1.01363	0.243552	0.233293	0.974058	0.00341852
THYN1(S12);	THYN1	p11714;	-10.3918	-9.69093	-9.78216	2.55371	-10.1884	2.09928	1.67924	1.39196	-9.24701	-9.92665	-8.06415	-9.75049	-8.7195	-10.9668	-9.73948	-9.82808	0.244947	5.57331	0.398108	-0.566379
NONO(T428);	NONO	p06622;p06623;	-0.406684	0.407475	0.559714	0.529657	1.04347	1.29455	0.302194	0.249162	-0.327917	-3.13236	-1.26259	-1.56678	-0.474688	-0.121335	-1.40461	-1.37995	0.245427	0.449804	0.328343	0.727266
BCLAF1(Y219);	BCLAF1	p21713;	0.201195	-0.240314	0.308579	0.469684	0.737248	0.80354	0.2902	0.092261	-0.557797	-0.865919	-0.673274	-0.785748	-0.104431	0.120275	-0.503349	-0.939196	0.246165	0.296026	0.217779	0.364009
HSPA8(S541);	HSPA8	p15735;	0.501281	0.478441	1.03499	0.370936	0.250282	0.62082	0.0634038	0.459128	-1.02087	-0.498719	-0.736298	-0.946865	-0.382661	-0.68383	-0.946865	-1.07615	0.246326	-0.248003	0.88858	0.0283108
BCLAF1(S287);	BCLAF1	p19711;p19713;p26557;p26558;p26560;p26563;p26564;p26571;p26572;	0.724291	0.30664	0.377403	0.295443	0.671377	-1.123	0.424405	-2.4658	-0.0959718	-0.211587	-0.113628	-0.275309	-0.128156	-0.400035	-0.264093	-0.0668319	0.247223	-1.0492	0.655151	-0.040655
NGDN(S135);NGDN(S139);	NGDN	p06114;p06115;p06116;	0.0473982	-0.362149	-0.0350811	1.7299	1.34443	1.11202	0.481811	1.18793	-2.80254	-2.54968	-3.26668	-2.0874	-2.54516	-1.96911	-2.29741	-2.07991	0.247819	0.686532	0.16905	0.453677
DGCR8(S92);	DGCR8	p12897;	0.85463	0.500657	0.485144	0.28468	0.735122	0.619099	0.942447	0.575815	-1.47032	-1.4198	-0.802111	-1.61328	-1.29402	-1.21082	-0.733354	-1.08972	0.247924	0.186843	0.310077	0.244399
DAXX(T665);	DAXX	p09057;	-0.00144197	0.106023	0.245473	0.336554	0.305792	0.52996	0.141298	0.271178	-0.0845832	-0.858702	0.48673	-0.0845832	-0.681824	-0.675672	-0.454157	-0.580645	0.249355	0.140405	0.192147	-0.46279
MED12(S700);	MED12	p07993;	-10.2643	-9.56344	-9.65467	1.88473	-10.0609	2.94363	2.02339	-1.24218	-9.11952	-9.79916	-7.93666	-9.623	-8.59201	-10.8393	-3.20184	-9.70059	0.24956	5.3154	0.589576	1.03616
NCF2(Y172);	NCF2	p14262;	-11.9966	0.0542656	-0.29674	-9.72737	-0.592981	-0.966198	-1.42117	-1.12126	0.862588	1.05088	0.908271	0.6815	0.641484	0.358475	0.0474764	-0.164744	0.249618	4.46621	0.0263469	-0.655135
GRWD1(T114);	GRWD1	p14550;p14551;p14552;	-13.3476	-2.42579	-1.25431	2.22515	0.378016	1.94152	1.39621	0.623827	-0.566269	-12.8825	-11.02	-12.7063	-1.45574	-13.9226	-12.6953	-1.45636	0.250201	4.78554	0.687332	1.91126
NOL8(S365);	NOL8	p25409;	-12.2606	-0.857003	-0.857003	1.17966	0.456413	1.37746	2.15882	0.621588	-0.878377	-0.794719	-1.93996	-11.6193	-2.16836	-1.60284	-1.09898	-1.9649	0.250208	4.35232	0.481824	2.09932
PNKP(T122);	PNKP	p23414;p23416;	1.39639	0.35265	0.973339	0.634739	0.737825	0.914778	-1.29178	0.0682116	-0.724661	-1.08117	-1.97428	-1.73082	-0.599049	-0.976291	-1.09902	-1.75646	0.250622	-0.73202	0.49991	0.270027
SETX(S1017);SETX(S1019);	SETX	p07774;	-12.5933	-2.24809	-0.801365	-0.785245	-0.84247	0.717255	0.949314	-1.03869	0.0357844	0.783597	0.38468	0.165845	-0.542389	0.720081	0.337611	0.315359	0.250799	4.05334	0.684642	-0.134811
EEF1D(R38);EEF1D(S44);	EEF1D	p16243;	-1.23064	0.858308	1.15333	0.588861	0.761283	1.55275	1.06277	1.06831	-1.66406	-2.52089	-2.59965	-2.822	-2.91137	-3.55457	-4.08291	-2.78826	0.250938	0.768812	0.056788	-0.93263
EEF1D(S44);	EEF1D	p16243;p16244;	-1.23064	0.858308	1.15333	0.588861	0.761283	1.55275	1.06277	1.06831	-1.66406	-2.52089	-2.59965	-2.822	-2.91137	-3.55457	-4.08291	-2.78826	0.250938	0.768812	0.056788	-0.93263
FTSJ3(S336);FTSJ3(S347);	FTSJ3	p00995;p00996;	-11.4428	-0.804002	-0.541127	0.887355	-0.742462	2.20649	2.51539	0.381129	-10.298	-10.9777	-9.11517	-1.43907	-9.77052	-12.0178	-10.7905	-1.82153	0.250989	4.06529	0.847092	-0.642596
BCLAF1(Y284);	BCLAF1	p19712;p19714;p19715;p26560;p26565;p26566;p26567;p26568;p26569;p26570;p26574;p26575;p26576;	0.683259	0.241186	0.331946	0.288422	0.613324	-0.911097	0.415689	-1.03744	-0.140566	-0.274669	-0.172517	-0.154785	-0.172383	-0.473909	-0.30292	-0.132556	0.250998	-0.616085	0.364529	-0.0848081
EEF1D(S162);	EEF1D	p11077;p11078;p11079;p11080;p11081;p11082;	-0.648881	-1.13276	-0.196899	0.343753	0.0180429	0.627629	-0.15853	-0.204234	-0.10717	0.0684407	-0.715386	-0.260622	0.249898	0.660907	0.354445	-0.0384377	0.251078	0.479425	0.0455269	0.560387
SPTBN1(T2337);	SPTBN1	p01619;	0.702916	0.173183	0.695861	-0.484711	-0.269205	0.0177893	-0.124815	-0.131074	0.304207	0.00642945	-0.283077	-0.297084	-0.20838	-0.391602	-0.269205	-0.143674	0.252239	-0.398638	0.290916	-0.185834
RNF20(S136);	RNF20	p01251;p01252;p01253;p10391;	0.205672	-0.41874	0.0705879	0.292949	0.345069	0.374105	0.0924919	0.255649	-0.271778	-0.260367	-0.222849	-0.122491	-0.0883527	-0.156503	-0.279593	-0.15711	0.252364	0.229212	0.386176	0.0489818
NAA10(S182);	NAA10	p08922;	1.3265	0.495624	0.641229	0.692253	1.06346	0.675445	-14.2903	-4.50693	-0.324555	-0.347275	-0.742601	-2.52754	0.118389	-0.269272	-0.144646	-14.3989	0.25243	-5.05349	0.508923	-2.68812
PHF2(S537);PHF2(S539);	PHF2	p21522;	0.438169	-0.157307	-0.0317765	0.386367	0.591369	0.467795	0.508274	0.0449163	-2.83086	0.270114	-0.236315	-0.304795	-1.18932	0.110243	-0.143803	-0.532205	0.253439	0.244225	0.677833	0.336694
TAF1(Y294);	TAF1	p20585;	-1.4232	-0.914023	-0.567904	0.206944	0.672341	0.0817644	-0.109676	-0.935209	0.298723	0.658265	0.496802	0.32569	-0.146264	-0.420209	-0.119342	0.165749	0.253922	0.601851	0.00957102	-0.574886
MYC(S64);	MYC	p10615;p10616;	0.46652	0.552529	0.651628	-0.243168	0.83418	0.649677	0.521178	0.582045	-1.18932	-0.803442	-1.01679	-0.656999	-0.516114	-0.665274	-1.04374	-1.00812	0.254159	0.289893	0.558008	0.108324
NOP58(S514);	NOP58	p08549;p08551;p08553;p08554;	0.53753	0.299247	0.391396	1.22175	0.991729	1.00857	0.695042	0.94341	-2.0454	-1.87191	-1.95533	-1.78539	-1.80077	-1.92772	-1.97959	-1.91744	0.255311	0.297208	0.908338	0.00813001
MAF1(S205);	MAF1	p19962;	-0.922567	-0.97529	-0.762647	1.29192	0.634517	0.968127	-0.29677	0.512181	-0.946931	-0.237608	-0.450017	-0.270176	-0.490374	0.174205	-0.735108	-0.307998	0.255354	0.796661	0.609249	0.136364
MAF1(Y211);	MAF1	p19963;	-0.922567	-0.97529	-0.762647	1.29192	0.634517	0.968127	-0.29677	0.512181	-0.946931	-0.237608	-0.450017	-0.270176	-0.490374	0.174205	-0.735108	-0.307998	0.255354	0.796661	0.609249	0.136364
TOP2B(S1550);	TOP2B	p01750;p10410;p10411;p10413;p10414;	-11.4071	-10.7062	-6.07283	-0.120332	-11.2037	0.992317	3.45439	-0.579452	-10.2623	-10.942	-4.9595	-1.92058	-9.73481	-3.23494	-1.50685	-0.54237	0.255358	5.24251	0.317185	3.26635
CHD2(S1369);CHD2(S1373);	CHD2	p08778;	-11.7927	-0.181948	-1.94052	0.330786	-0.421287	1.55685	1.61354	-0.357628	-0.421287	-0.378537	-0.465342	-0.618588	-0.476569	-0.432175	0.237676	-0.888604	0.255525	3.99397	0.754915	0.0810205
MPHOSPH10(S167);	MPHOSPH10	p11361;p11362;p11363;p11364;p11365;p21261;	0.0809594	-0.631962	-0.344423	1.35932	1.12847	0.960326	0.405023	0.484552	-0.528008	-0.793686	-0.759575	-1.15852	-1.44741	-1.46847	-1.28769	-0.639901	0.2562	0.62862	0.144856	-0.40092
RNF20(S138);	RNF20	p01251;p01254;	-3.00617	-0.116553	-0.0467824	0.267859	0.593203	0.225019	0.125086	0.439106	-0.207516	-0.116553	-0.291147	0.0292493	0.100988	-0.112039	-0.0624817	0.105355	0.256352	1.07102	0.133481	0.154447
RREB1(T1637);	RREB1	p25563;	-0.308594	-0.285693	-0.297098	0.595987	0.890529	0.626489	-0.134827	-0.00759161	0.257003	0.257003	0.287864	-0.320182	-0.880344	-1.04172	-0.6494	-0.587878	0.256887	0.4175	0.00315166	-0.910257
XRCC6(S477);	XRCC6	p19218;	0.765641	0.980146	0.965838	0.460139	0.346928	0.620962	0.324675	-3.18032	-0.753659	-0.623925	-0.512894	-0.409801	-0.690353	-0.851617	-1.05055	-1.07796	0.257175	-1.26488	0.0278553	-0.34255
ZBTB33(T186);	ZBTB33	p09508;p10802;	-12.3658	-3.30869	-4.69376	-3.78881	-12.1624	-3.55601	-11.6935	-11.5959	0.764119	1.20655	1.25069	1.31666	0.51258	0.825319	0.214781	1.30238	0.257606	-3.7127	0.176973	-0.420739
TMA16(S97);	TMA16	p06414;	0.0954884	0.524175	0.50984	1.03671	0.702228	0.128032	-0.451577	0.251326	-0.195238	-0.850673	-0.350974	-0.504639	-0.0948076	-0.572743	-1.42773	-1.06079	0.257864	-0.384051	0.381637	-0.313636
GTF3C1(S1632);	GTF3C1	p20612;	1.49299	1.61264	0.685639	0.138151	1.08157	0.219071	0.344602	0.205896	-13.0556	-2.53549	-2.68454	-3.61743	-0.163118	-1.6554	-3.40363	-13.6367	0.258143	-0.519571	0.85482	0.758563
XRCC5(R431);XRCC5(S437);	XRCC5	p17403;	0.320875	0.929337	0.898763	0.0782919	0.173737	0.311773	0.314054	0.244804	-0.544925	-0.490834	-0.262954	-0.460626	-0.440107	-0.854105	-0.98938	-1.40404	0.25835	-0.295725	0.0892788	-0.482074
XRCC5(S437);	XRCC5	p17403;p17404;	0.320875	0.929337	0.898763	0.0782919	0.173737	0.311773	0.314054	0.244804	-0.544925	-0.490834	-0.262954	-0.460626	-0.440107	-0.854105	-0.98938	-1.40404	0.25835	-0.295725	0.0892788	-0.482074
TOP2B(S1581);TOP2B(S1588);	TOP2B	p11446;	0.574424	0.295907	0.393171	0.233915	0.418701	0.403552	-0.308535	-0.0227993	-0.00197086	-0.36436	0.0250502	-0.179257	-0.49116	-1.48434	-0.429239	-0.225908	0.258553	-0.251625	0.156397	-0.527528
TOP2B(S1588);	TOP2B	p11446;p23683;	0.574424	0.295907	0.393171	0.233915	0.418701	0.403552	-0.308535	-0.0227993	-0.00197086	-0.36436	0.0250502	-0.179257	-0.49116	-1.48434	-0.429239	-0.225908	0.258553	-0.251625	0.156397	-0.527528
SCAF11(S796);	SCAF11	p06058;	0.960078	0.26347	0.173673	-0.410628	-0.115539	-0.233445	-0.0725183	-0.151568	-0.0353254	-0.292558	-0.161552	-0.254661	0.371273	-0.0994557	-0.301729	-0.346584	0.259523	-0.389916	0.627093	0.0919001
SENP3(T244);	SENP3	p20938;	-3.49844	-0.136931	-0.419831	0.357568	0.57516	0.838194	-0.182868	-0.0492266	0.0889799	0.00951232	0.718354	-0.481123	-0.387687	-0.141047	-0.397502	-0.0205058	0.259705	1.21972	0.292744	-0.320616
CDC5L(T373);CDC5L(T377);	CDC5L	p09675;p09676;	-1.98885	-1.83762	-1.47675	-0.286588	0.585113	-1.00342	-0.910084	-1.37623	0.628391	0.352393	0.423181	0.359352	0.818152	0.304156	0.646711	0.446897	0.260054	0.7213	0.425034	0.11315
SCAF11(S1169);	SCAF11	p15795;	-0.496326	-1.22397	-1.04665	-1.18672	-1.09361	-1.69323	-0.916632	-1.45998	-0.284742	0.0950498	0.40764	0.480704	1.00504	1.1907	0.718282	0.78471	0.260119	-0.302446	0.0146475	0.750021
DNAJC21(K346);DNAJC21(S370);	DNAJC21	p16992;	0.0582689	-1.39664	0.673928	1.7114	1.09048	1.84689	0.753688	1.01096	-10.3892	-11.0689	-9.20636	-10.8927	-9.86171	-1.86147	-10.8817	-10.9703	0.260381	0.913764	0.433015	1.99549
DNAJC21(S370);	DNAJC21	p16992;p16994;	0.0582689	-1.39664	0.673928	1.7114	1.09048	1.84689	0.753688	1.01096	-10.3892	-11.0689	-9.20636	-10.8927	-9.86171	-1.86147	-10.8817	-10.9703	0.260381	0.913764	0.433015	1.99549
SP100(S452);SP100(S453);SP100(S451);	SP100	p17700;	-10.4209	-9.72005	-9.81128	1.4802	-10.2176	0.676596	-0.222121	0.728126	0.972051	1.09491	0.790054	-0.504851	-8.74862	0.366098	-0.593802	-0.715886	0.261065	4.85928	0.251721	-3.01109
MPHOSPH10(S163);	MPHOSPH10	p11361;p11364;p11365;p21260;p21261;p21262;	-0.0251946	-0.618379	-0.418428	1.41515	1.236	0.971179	0.341839	0.422143	-0.570599	-0.827588	-0.654171	-1.19242	-1.5654	-1.50237	-1.32159	-0.673803	0.262535	0.654503	0.121159	-0.454595
RPS6(S236);	RPS6	p13809;p18103;p18495;	-0.8147	-0.844451	-0.842899	-0.281936	-0.59026	-0.412183	0.215238	-0.736205	-0.16752	0.207215	0.355943	0.353697	0.491746	0.605121	0.464044	0.494143	0.262667	0.315144	0.073381	0.32643
TOP2B(S1576);	TOP2B	p11447;p11449;	-0.158296	-0.295647	-0.00696381	0.748032	0.895747	0.818534	0.00522975	0.163019	-0.806493	-1.56696	0.325515	-0.385838	-0.801399	-0.326609	-0.516004	-0.20284	0.265221	0.398851	0.744144	0.146732
SP100(S453);	SP100	p06421;p17699;p17700;	-2.65971	-0.430779	0.302008	1.17428	0.87889	1.02411	0.268524	0.710723	-0.750545	-0.199658	-0.868381	-0.600058	-1.11123	-0.354269	-1.04644	-1.01625	0.265479	1.12411	0.273497	-0.277386
SP100(S453);SP100(S456);	SP100	p06421;p17699;	-2.57497	-0.345797	0.387048	1.15343	0.963967	1.04276	0.293582	0.709658	-0.967791	-0.333033	-1.07107	-0.606051	-1.02653	-0.412195	-1.07912	-1.03669	0.266987	1.09757	0.558302	-0.144147
CHD3(S1601);CHD3(S1605);	CHD3	p14459;	-12.2459	-0.486788	0.125551	0.578063	-0.445915	2.00543	2.36948	0.893636	-11.1011	-2.05199	-2.26867	-11.6046	-10.5736	-1.96857	-11.5936	-2.17217	0.267127	4.21293	0.9631	0.179608
ACIN1(T420);	ACIN1	p01804;	-0.151409	-0.461093	-0.246268	0.586868	0.534837	0.510175	-0.096718	0.138694	-0.198059	-0.694364	0.227103	-0.489825	-0.0258778	0.0185163	-0.218523	-0.164584	0.267803	0.339723	0.416522	0.191169
PML(S48);	PML	p01371;	-0.346823	-0.0977177	0.16711	-0.186527	-0.192263	-0.15258	-0.578844	-0.247928	0.10298	0.305835	1.07698	0.254046	-0.0526712	-0.0736945	-0.405584	-0.494922	0.268672	-0.176914	0.0420755	-0.691679
ZC3H15(S381);	ZC3H15	p00481;p00482;	-14.5843	-1.99504	-1.68468	0.0672504	-1.19266	0.755614	1.5596	-0.974668	-0.327166	0.582047	-0.417953	0.51813	-1.30944	-0.108269	0.373912	0.770779	0.26873	4.58617	0.776928	-0.157019
STAG2(T1056);STAG2(S1058);	STAG2	p15740;	-0.119564	-1.83883	-0.106268	0.718005	0.136775	0.860258	0.213011	0.373476	-10.0458	-0.559755	-0.948453	-0.239278	-0.34307	-0.515142	0.0203658	1.2077	0.270422	0.732544	0.290765	3.04079
ZC3H14(T521);	ZC3H14	p06096;p06097;	-2.70295	-10.8896	0.408933	1.54904	1.78772	1.22352	-0.46646	0.982586	-1.19633	-11.1253	-1.40086	-0.302337	-9.91819	-1.0356	-10.9382	-0.0165926	0.27081	3.79049	0.626579	-1.97092
ZC3H14(S527);ZC3H14(Y531);	ZC3H14	p06098;	-2.70295	-10.8896	0.408933	1.54904	1.78772	1.22352	-0.46646	0.982586	-1.19633	-11.1253	-1.40086	-0.302337	-9.91819	-1.0356	-10.9382	-0.0165926	0.27081	3.79049	0.626579	-1.97092
ZC3H14(Y531);	ZC3H14	p06098;p06099;	-2.70295	-10.8896	0.408933	1.54904	1.78772	1.22352	-0.46646	0.982586	-1.19633	-11.1253	-1.40086	-0.302337	-9.91819	-1.0356	-10.9382	-0.0165926	0.27081	3.79049	0.626579	-1.97092
MED1(S1023);MED1(S1025);	MED1	p21145;	-0.156775	-0.759977	-0.550226	-0.574232	-0.480517	-0.0757237	-0.0688862	-0.545473	-0.156775	-0.440253	0.596769	0.566349	-0.167691	0.0426503	0.603205	0.837777	0.272377	0.217653	0.612622	0.187463
SRPK2(T498);	SRPK2	p23970;	-0.148375	-0.327431	-2.09389	-1.5142	-2.26491	-1.62382	-1.16209	-1.64936	0.982078	-0.0686965	0.593135	0.391909	1.32956	0.385637	0.395035	0.617428	0.272479	-0.654073	0.530957	0.207307
RBM15B(T532);	RBM15B	p03602;p03603;	0.546466	0.563539	0.115486	-0.00519499	0.457929	-0.0305918	-0.464143	0.090333	-0.105422	-0.391473	-0.424758	-0.324704	0.316346	-0.363897	-0.20867	-0.480202	0.272561	-0.291692	0.539103	0.127484
EME1(S84);	EME1	p13048;p13049;p13050;p13051;	0.614379	0.181227	0.531009	0.956228	0.67851	1.02265	0.601464	0.89932	-1.71838	-1.72717	-0.944012	-2.94222	-2.8647	-0.385447	-1.42061	-1.3101	0.273052	0.229775	0.626791	0.337727
ADAR(T811);	ADAR	p14504;p14505;	1.11007	1.64705	0.869064	1.10816	-2.18102	1.24862	0.872452	0.58645	-2.02115	-2.33878	-3.71358	-5.866	-2.07192	-5.46342	-12.1122	-12.2008	0.273181	-1.05196	0.173901	-4.4772
TAF1(T312);	TAF1	p20584;	-1.44535	-0.936174	-0.590055	0.207815	0.65019	0.0596134	-0.131827	-0.996295	0.310646	0.636114	0.6219	0.303539	-0.168415	-0.44236	-0.0476263	0.143598	0.273457	0.586361	0.00941436	-0.596751
MDN1(T4534);	MDN1	p00423;	0.750414	0.543445	0.633925	0.709387	0.487919	1.20862	1.20862	0.709387	-2.81793	-1.42424	-11.3015	-12.9878	-11.9568	-1.37634	-0.920663	-0.773822	0.274108	0.244343	0.431984	3.37595
GCFC2(S174);GCFC2(S180);	GCFC2	p17623;	-11.2395	-10.5386	-10.6299	-0.628741	-11.0361	-4.98979	2.70782	-0.93014	-0.665974	1.13192	0.205921	-0.733537	-9.56722	-0.939228	1.40307	-0.950669	0.274138	4.69713	0.379588	-2.49809
EME1(S84);EME1(S85);	EME1	p13048;p13049;	1.08593	0.253318	0.755635	1.04675	0.799158	1.24862	0.874337	1.3748	-10.7667	-4.28284	-3.97167	-3.3906	-4.58095	-12.4864	-4.84267	-3.31456	0.274282	0.28882	0.804326	-0.703204
NCL(S328);	NCL	p22978;	0.725996	0.656954	0.927043	0.347349	0.371684	0.251315	0.251315	0.867172	-9.18684	-9.86647	-0.39782	0.64274	-8.65933	-1.24994	-0.192741	-1.07061	0.274421	-0.228964	0.59919	1.90894
FAM21C(S571);FAM21B(S483);	FAM21C	p13369;	-1.20934	-9.25089	1.09231	1.50394	1.79902	1.06483	1.10586	1.51414	-8.80698	-9.48661	-7.62411	-9.31045	-8.27946	-10.5267	-9.29944	-9.38804	0.274436	3.33696	0.398108	-0.566379
BCL9L(S750);	BCL9L	p07382;	-0.460992	-0.192244	0.186706	-0.740609	-0.699504	-0.643856	-0.517026	-0.413686	0.328588	0.332557	0.292368	0.375509	0.304543	0.48654	0.352239	0.00963769	0.275089	-0.266733	0.693672	-0.0440155
NCF2(S332);	NCF2	p01406;	-1.3412	-1.24809	-1.10513	-1.03604	-1.77127	-1.83305	-1.68737	-0.775598	0.780189	1.01244	0.961368	0.42434	0.867392	0.31059	1.02493	-0.643224	0.27526	-0.334211	0.372374	-0.404662
AGAP2(S808);	AGAP2	p01214;p01215;	-0.248226	-0.531444	0.197215	-1.13551	-0.462918	-0.633941	-1.18714	-1.03423	0.441264	0.314507	0.696853	0.631562	0.230839	0.484005	0.170588	0.134787	0.275283	-0.400065	0.0653485	-0.265992
HJURP(S490);	HJURP	p13689;	-1.67967	-1.1948	-0.858937	0.00133786	-1.23889	-0.067524	0.523836	-0.488988	-0.017119	-0.365605	-0.126418	0.489382	0.278566	0.805195	0.866888	0.38079	0.275461	0.615127	0.0467317	0.5878
RPL21(T124);	RPL21	p04767;	1.73553	1.48081	-0.0408838	0.0888073	0.820541	-0.0125947	-0.199249	0.101805	-0.23149	-1.81157	-0.904679	-1.67451	-0.62228	-3.36997	-2.02384	-2.59476	0.275725	-0.638442	0.205193	-0.997151
PAFAH1B2(S64);	PAFAH1B2	p04875;	0.0651652	0.63264	-0.0337498	-3.49225	-0.623374	-2.31439	-2.37914	-2.73698	1.51667	1.29746	0.661669	-0.780053	0.290039	0.0120539	-0.651663	-0.332594	0.276066	-1.30642	0.205228	-0.844478
VEZF1(S86);	VEZF1	p00573;	2.20934	2.59051	-10.8809	-3.36701	1.87276	-11.3328	-10.8182	-10.7206	0.580522	-11.0254	-4.02543	-10.8492	-4.97273	-12.0655	-10.8382	-10.9268	0.276083	-5.38771	0.348717	-3.37093
ZC3H14(S515);	ZC3H14	p03326;p03327;	0.748717	0.183839	0.293885	0.72058	0.460109	0.154286	0.117168	0.391531	-0.465012	-0.227215	-0.609621	-0.513778	-0.651713	-0.825499	-0.682894	-0.584491	0.27679	-0.205982	0.0596238	-0.232243
NOLC1(S456);	NOLC1	p00125;	2.02637	-11.2737	-11.3649	1.60607	1.39147	-2.69029	1.22121	1.32747	-1.23547	-1.62716	-9.64688	-2.25579	-10.3022	-3.65838	-3.58799	-2.84075	0.277165	5.06399	0.615271	-1.40601
NSUN2(T755);NSUN2(S743);	NSUN2	p00635;	-0.690979	-1.08294	-0.431092	-0.247928	-0.841935	-0.79862	-0.973379	-0.80269	0.738133	0.583014	0.709844	0.779553	0.0850558	0.469485	0.106915	0.0960269	0.277423	-0.240921	0.00665488	-0.513265
NOP58(S502);	NOP58	p04370;p04371;p04372;p08549;p08550;p08552;p08553;p08554;p08555;p08556;p10761;p10762;	0.609782	-0.571137	0.443733	1.2927	1.31004	0.971615	0.655102	0.9097	-2.53303	-2.24666	-1.7615	-1.68013	-2.61327	-1.53299	-1.84944	-1.64377	0.277746	0.517844	0.662648	0.145464
CDC5L(T373);	CDC5L	p09674;p09675;p09676;	-1.57231	-1.07856	-1.19054	-0.343184	0.393463	-0.677118	-0.768353	-1.13153	0.644006	0.407742	0.584911	0.275911	0.562962	0.265495	0.484298	0.381936	0.277771	0.500263	0.626622	-0.0544698
POLR2A(Y1888);	POLR2A	p26583;p26584;	0.228437	0.259324	0.479647	-0.207566	0.297417	0.404556	0.802403	0.191827	-0.337752	-0.569501	-1.20712	0.0842631	-0.446352	-0.123376	-0.532832	-0.664859	0.278005	0.23409	0.833599	0.0656729
DDX51(S83);	DDX51	p25128;	-13.1	-0.634059	-0.895063	1.01223	-0.512344	1.31948	1.96439	0.883305	-0.701658	-0.457377	-1.28396	-1.26811	-2.37611	-1.41748	-1.06271	-0.639148	0.278026	4.31792	0.343765	-0.446088
RBL2(S1110);	RBL2	p07189;p07190;	0.736702	-0.23057	0.174088	0.571916	0.617825	0.569028	0.424714	0.803758	-0.495015	-0.749929	-0.3413	-0.181106	-12.6227	-14.8699	-0.447373	0.072378	0.278585	0.290797	0.196457	-6.52507
FAM129B(T651);	FAM129B	p17389;	-2.02702	-3.20317	-2.3825	-1.05	-0.633909	-1.20317	-2.17075	-1.94248	1.05654	0.37553	0.722333	0.970909	0.429397	0.728485	0.538469	0.97609	0.27989	0.678092	0.582109	-0.113218
BCAS3(S829);	BCAS3	p22477;	0.442267	-0.182054	-0.123412	-0.891975	-0.182054	-2.80015	-0.26637	-0.826501	0.100276	-0.0439777	0.0741394	0.336294	0.649399	0.183314	0.30067	0.66874	0.280285	-0.829976	0.0700116	0.333848
HNRNPM(M607);HNRNPM(S618);	HNRNPM	p14507;	-0.373052	0.0773913	0.180711	-0.724781	-0.330378	-0.258264	-0.722877	-0.705848	0.127867	-0.0602325	0.219854	0.406297	0.353121	0.61269	0.318399	-0.0163012	0.28084	-0.294409	0.410799	0.143531
HNRNPM(S618);	HNRNPM	p14507;p14508;	-0.373052	0.0773913	0.180711	-0.724781	-0.330378	-0.258264	-0.722877	-0.705848	0.127867	-0.0602325	0.219854	0.406297	0.353121	0.61269	0.318399	-0.0163012	0.28084	-0.294409	0.410799	0.143531
MKI67(S538);	MKI67	p20578;	1.1541	1.66247	1.36831	0.332993	0.600926	0.727911	0.924948	0.759551	-11.2604	-11.9401	-10.0776	-11.7639	-10.7329	-12.9802	-11.7529	-11.8415	0.281201	-0.376135	0.398108	-0.566379
RPL23A(S43);	RPL23A	p09948;	0.219973	0.482586	0.361834	0.252451	-0.0155329	-0.0950235	0.380039	0.366407	-0.718205	0.101545	-0.286322	-0.545056	-0.519521	0.197053	-0.390479	-0.615446	0.28124	-0.170239	0.910426	0.0299112
ACIN1(S561);	ACIN1	p01760;p01761;p17474;	0.0584915	-0.0946117	-1.12257	-2.62295	-0.669089	-2.15013	-1.5057	-3.55551	-0.547912	1.26168	1.48473	1.31386	0.522666	-0.325437	-1.30534	0.141869	0.28224	-1.0247	0.122563	-1.11965
FAM21C(T795);FAM21C(T797);FAM21A(T797);FAM21A(T799);FAM21B(T709);FAM21B(T711);	FAM21C	p23167;p23168;p23169;	-2.76125	-1.83047	-1.49532	-0.408915	-0.243503	-0.953165	-1.55731	-1.05271	0.483415	0.934006	1.06549	0.559842	0.31595	0.630842	-0.0843745	0.738382	0.283759	0.672316	0.175592	-0.360488
FAM21C(T797);FAM21A(T799);FAM21B(T711);	FAM21C	p23167;p23168;p23169;p23955;p23956;p23957;	-2.76125	-1.83047	-1.49532	-0.408915	-0.243503	-0.953165	-1.55731	-1.05271	0.483415	0.934006	1.06549	0.559842	0.31595	0.630842	-0.0843745	0.738382	0.283759	0.672316	0.175592	-0.360488
FAM21A(S663);FAM21B(S575);	FAM21A	p11455;	-3.98355	-0.549724	-0.152289	0.743936	0.497929	0.510891	-0.0922516	0.541533	-0.655812	-0.0233565	0.0601435	0.26683	-0.181185	-0.0612247	-0.298401	-0.104061	0.284115	1.34993	0.742755	-0.0731692
AGPS(T68);	AGPS	p00156;p17417;	1.30559	0.978308	0.659727	-0.0377222	0.561095	0.514386	0.0427848	0.252051	-1.14177	-1.01663	-0.835037	-1.05097	-0.84937	-0.872445	-1.29762	-1.39394	0.284448	-0.383896	0.583288	-0.0922444
NF1(S2543);	NF1	p19456;	-2.10831	-0.920863	-0.214059	0.658562	-1.24694	0.691476	1.99814	0.162889	-1.99225	-0.162172	-1.13884	0.181544	-1.53092	-1.61427	-0.416608	0.578708	0.284665	1.04756	0.9656	0.0321569
TOP2B(S1526);	TOP2B	p11566;p11567;p11568;p11569;p25699;p25700;p25701;p25702;p25703;p25704;	0.377025	0.216376	0.635903	0.790387	0.846322	0.864633	0.45094	0.623334	-1.15035	-1.23773	-0.743997	-1.2164	-1.37731	-1.14404	-1.08894	-0.942303	0.284819	0.191384	0.740938	-0.0510294
PPP1CA(T320);	PPP1CA	p26165;	0.511439	1.16855	1.20332	-0.127225	0.173235	0.237264	0.381867	0.324069	-0.778479	-0.876723	-0.987367	-0.966608	-0.648808	-0.764975	-1.0298	-1.36797	0.285126	-0.409912	0.778485	-0.0505947
RBM14(S651);	RBM14	p26528;	0.106875	0.636848	0.393179	0.234749	0.134754	0.958776	0.784947	0.509544	-0.528211	-0.665715	-0.485143	-0.714625	-0.804421	-0.791246	-1.08236	-1.25248	0.285383	0.254092	0.0331384	-0.384203
RBM14(Y648);	RBM14	p26529;	0.106875	0.636848	0.393179	0.234749	0.134754	0.958776	0.784947	0.509544	-0.528211	-0.665715	-0.485143	-0.714625	-0.804421	-0.791246	-1.08236	-1.25248	0.285383	0.254092	0.0331384	-0.384203
EXOSC9(T375);EXOSC9(S380);	EXOSC9	p14401;p14402;	-3.1932	-1.10826	-0.245594	1.54429	1.20971	-0.232947	0.354412	0.83384	-0.435161	-1.46226	0.0128962	-0.107266	-1.63172	-0.830557	-0.808943	-0.0795054	0.285878	1.29194	0.489315	-0.339733
DDX11(S520);DDX12P(S539);DDX11L8(S522);	DDX11	p26103;	-0.225862	0.368378	-0.372703	-0.774066	-0.571249	-0.54779	-1.51785	-0.135664	0.726832	0.177494	0.722015	0.774138	0.191501	-0.198206	-0.0757217	-0.372703	0.286468	-0.442076	0.00876912	-0.713902
RNF213(S67);	RNF213	p04313;	-2.43948	-3.3691	-2.07025	-1.74646	-1.75392	-1.78413	-2.43948	-1.76141	1.08408	1.01995	0.578437	0.98678	0.833534	0.98678	0.373014	0.520904	0.287679	0.471586	0.238189	-0.238753
MAP1S(T782);	MAP1S	p00657;	-0.804184	-1.48978	-0.955051	-0.200023	0.113353	-0.319245	-0.835211	-0.787231	0.747426	0.52115	0.781914	0.49367	0.0278078	-0.45992	-0.151488	0.826653	0.287855	0.405176	0.124492	-0.575277
USO1(S902);	USO1	p12064;	-0.0115718	-0.277033	-0.0990347	-0.164923	-0.414536	0.127033	0.233162	0.913789	0.236568	-0.0608995	0.222893	0.250115	-0.53135	-0.560615	-0.0650873	-0.652148	0.288017	0.353003	0.0108127	-0.614469
MYBBP1A(S1303);	MYBBP1A	p01638;	-0.194573	2.17843	1.54239	0.982555	1.0905	0.175918	0.0878266	0.470443	-11.1604	-11.84	-9.97749	-11.6638	-10.6328	-12.8801	-11.6528	-11.7414	0.288801	-0.67103	0.398108	-0.566379
ZC3H14(T521);ZC3H14(S533);	ZC3H14	p06096;	-2.53044	-11.7156	0.582697	1.51809	1.56326	1.11645	-0.292943	1.01864	-1.02348	-11.9513	-1.22993	-0.128754	-10.7442	-0.861893	-11.7641	0.15709	0.288945	3.88766	0.618181	-2.2199
GTF3C3(S282);	GTF3C3	p09666;	-0.242951	0.718331	0.652206	-0.242951	-0.369709	0.291706	-0.27476	-0.225085	0.0193337	0.231519	-0.198694	-0.389472	-0.0147921	0.0744752	-0.114054	-0.680638	0.290039	-0.365621	0.663403	-0.0994239
PELP1(T1063);	PELP1	p04502;p04503;	0.18715	-0.30081	-0.444666	1.40333	0.595392	1.45154	0.409543	0.672319	-0.238775	-0.711628	-2.30079	-1.49309	-0.564351	-1.12667	-3.63345	-1.884	0.290115	0.570947	0.477776	-0.616046
FAM21C(S1157);FAM21A(S1180);FAM21D(S147);FAM21B(S1092);	FAM21C	p20983;p20984;p20989;	-0.668307	-1.08821	0.18609	0.329558	0.460042	0.106991	0.0137453	-0.0531613	-0.128027	0.112293	-1.29489	-0.0202124	0.197708	0.888373	0.18338	-0.844341	0.291076	0.442121	0.398243	0.43899
XPC(S350);XPC(S351);	XPC	p13902;	0.996499	1.27305	0.700821	0.685735	0.279768	1.31091	-0.0856751	0.577653	-2.23921	-2.41539	-1.57969	-2.13983	-1.37941	-1.75851	-1.90795	-1.65604	0.292049	-0.393364	0.105861	0.418053
XPC(S351);	XPC	p13902;p13903;p13904;	0.996499	1.27305	0.700821	0.685735	0.279768	1.31091	-0.0856751	0.577653	-2.23921	-2.41539	-1.57969	-2.13983	-1.37941	-1.75851	-1.90795	-1.65604	0.292049	-0.393364	0.105861	0.418053
TOP2B(S1452);	TOP2B	p21330;p21333;	-0.961653	0.325794	0.157396	0.558628	0.816741	0.38175	0.587809	0.0821899	-0.00944062	-0.277626	-1.04536	-0.540412	0.0870069	-1.00482	-0.842146	-0.135626	0.292121	0.447081	0.987415	-0.0056867
USO1(S952);	USO1	p12727;	-1.71252	-12.4363	0.0244468	1.0524	0.426884	0.943828	0.851382	0.540901	-0.926225	-0.0694991	-10.8095	-1.22859	0.00232404	0.284865	-0.0795762	0.00550528	0.292657	3.95875	0.281648	3.31174
OSBP(S345);	OSBP	p03495;	-0.598425	-0.723956	0.119175	1.86246	1.83898	0.866824	0.444997	0.697624	-11.2616	-1.52956	-10.0788	-3.113	-10.7341	-1.05686	-11.7541	-0.55112	0.292789	0.797292	0.907543	0.471693
CDKN1A(S27);	CDKN1A	p12195;	-3.92674	-14.9343	-15.0256	-13.366	-15.4318	-15.4775	-14.9629	-14.8653	1.367	1.17779	1.06356	0.800529	1.03629	1.16526	0.60278	0.534249	0.294032	-3.37123	0.225171	-0.267577
YBX2(T143);YBX1(T108);CSDA(T140);	YBX2	p22367;	-12.2284	-0.889867	-0.319777	0.805442	1.36854	0.822475	0.781252	-0.170768	-2.3153	-1.67574	0.267675	0.567546	-2.05425	0.48437	-0.170768	-2.1467	0.29481	3.85853	0.857294	-0.182882
KRI1(S177);	KRI1	p00592;p00593;	0.103777	-1.87783	0.677785	0.813421	0.828027	1.00907	0.368265	0.667485	-0.893171	-0.727123	-0.602952	-0.516537	-3.03996	-0.536809	-0.683529	-0.523263	0.296247	0.788923	0.469168	-0.510944
SIN3A(S938);	SIN3A	p03087;	-0.11052	0.176116	-0.224476	0.577479	0.0180512	0.189663	0.55672	0.805748	-0.91663	-0.621067	-0.338457	0.0134881	-0.17156	-0.749611	-0.430789	0.0271343	0.296901	0.287896	0.624243	0.13446
NOP14(S146);	NOP14	p08661;p08662;	-3.36918	-0.190247	0.597672	1.69049	1.88959	1.41315	0.471817	0.513637	-11.7412	-1.53092	-3.22907	-12.2447	-1.53697	-2.29558	-3.30533	-12.3223	0.297202	1.38987	0.559962	2.32143
PTPN6(S40);	PTPN6	p15622;	0.378179	0.664231	0.378179	0.476027	0.0688514	0.653814	0.189146	0.313474	-1.0318	-0.713244	-0.280784	0.0641393	-0.95009	-1.28078	-0.382176	-0.403774	0.29795	-0.167833	0.448856	-0.263783
AATF(S316);	AATF	p26347;p26348;p26354;	-0.478793	-0.0306677	0.765133	1.00763	0.796842	1.21888	0.470367	0.588549	-0.841248	-0.719619	-1.13607	-1.25013	-2.03448	-0.698523	-1.47321	-1.40403	0.297961	0.452832	0.235893	-0.415793
FAM21C(S872);FAM21A(S874);FAM21B(S786);	FAM21C	p12846;p12847;	-2.16355	-0.205527	-0.342804	-0.451445	0.150433	-0.446082	-0.26048	-0.272296	0.884918	0.376109	0.311084	-0.408883	0.36852	-0.622378	0.317405	0.639648	0.298322	0.583726	0.774067	-0.115008
SP110(S157);	SP110	p25427;	-0.898194	-1.9913	-1.53254	-2.19775	-1.6679	-1.67382	-2.20203	-3.08293	0.888201	-0.0383013	-0.310922	1.58438	1.20307	0.149559	0.29315	1.27404	0.298905	-0.501721	0.719666	0.199116
DDX21(S164);	DDX21	p15150;p15151;p15152;p15153;p15154;p15155;	-3.46421	-0.280505	0.755685	1.81228	1.33342	1.73556	0.653532	0.843016	-2.89006	-3.07015	-5.49383	-4.59886	-3.02092	-3.22182	-3.04927	-12.3269	0.299157	1.43557	0.596571	-1.39151
CBFA2T3(S457);	CBFA2T3	p21941;p21942;	1.12763	0.684025	1.34229	0.260921	1.07259	0.175435	0.129944	0.559733	-12.9126	-1.62727	-2.80338	-1.16188	-1.81887	-1.34238	-1.86137	-0.309694	0.299412	-0.369291	0.322883	3.29319
SCAF11(T800);	SCAF11	p06059;	1.00215	0.244721	0.21266	-0.20418	0.10616	-0.0864848	0.061857	-0.0898128	-0.0898128	-0.486092	-0.196984	-0.460019	0.190883	-0.0831645	-0.248123	-0.729095	0.299436	-0.315908	0.694197	0.0908521
RNF213(S34);RNF213(S39);	RNF213	p13320;p13321;p13322;	-4.78675	-2.90052	-1.55817	-0.95929	-1.51452	-1.07742	-1.98071	-1.35867	0.871012	0.968358	0.828859	0.965318	0.493825	1.10566	0.147449	0.407812	0.299525	1.06835	0.165149	-0.3697
PHF2(S899);	PHF2	p10712;p10713;	-0.900675	-0.563174	-0.154588	0.520449	0.150266	-0.160663	0.285984	0.174596	-0.519585	-0.770492	0.174596	-0.388341	-0.261504	0.462347	0.81478	-0.0664126	0.300673	0.387043	0.10308	0.613258
NPM1(S260);	NPM1	p07059;	0.191342	-0.175086	0.502443	1.48605	0.933691	0.160681	1.60469	1.51327	-3.58203	-2.4229	-4.09727	-15.5469	-2.67976	-3.01718	-15.5359	-2.16642	0.30085	0.551897	0.903671	0.562463
RFC1(S69);	RFC1	p09511;p09513;	0.217318	0.192865	0.744565	-0.00507409	0.880921	0.914958	0.675647	-0.0554476	-0.311177	-0.844609	-0.922612	-1.53795	-0.819518	-0.355571	-0.622217	-0.990999	0.301358	0.316601	0.503927	0.20701
RFC1(S69);RFC1(S71);	RFC1	p09511;	0.217318	0.192865	0.744565	-0.00507409	0.880921	0.914958	0.675647	-0.0554476	-0.311177	-0.844609	-0.922612	-1.53795	-0.819518	-0.355571	-0.622217	-0.990999	0.301358	0.316601	0.503927	0.20701
TRA2A(S260);TRA2B(S264);TRA2A(Y264);TRA2B(Y268);	TRA2A	p18519;	-18.7277	-1.94241	-0.659164	0.0652019	0.319775	-1.17673	1.69379	0.309127	-1.2085	0.151175	-0.167775	0.371863	-1.7587	0.0202145	0.783059	0.186508	0.301363	5.60251	0.975338	0.0210803
TOP2B(S1413);	TOP2B	p01826;p01827;p01829;p01830;p24828;p24829;p24830;p24831;p24832;p24833;	0.23354	-0.487727	0.194322	1.14912	1.06608	1.04168	0.108998	0.720962	-1.34665	-0.761808	-1.35224	-0.931012	-1.3975	-0.66212	-1.06991	-1.04983	0.301511	0.462115	0.810544	0.0530877
TGS1(S85);	TGS1	p07169;p07170;	0.00660548	-0.619684	-0.429353	0.495793	0.31988	0.252766	-0.0570892	0.195051	-0.0951572	-0.0900231	-0.177166	-0.329169	0.074482	-0.0248904	0.0113905	0.0653074	0.301536	0.314311	0.0275445	0.204451
RNF213(T2269);	RNF213	p02724;	0.298552	0.402056	0.0801282	-0.393418	0.0177624	0.212579	-0.486912	-0.493091	-0.0383577	-0.104612	0.199867	0.199867	-0.117281	-0.289395	0.0521139	0.0801282	0.301743	-0.284245	0.299035	-0.1328
CDK12(R298);CDK12(S301);CDK12(S303);	CDK12	p17101;	-11.6307	-1.16678	-1.1031	-0.134589	-1.92907	0.201201	1.22078	0.0948925	-0.407608	0.433694	0.209064	0.12013	-0.154627	0.285414	0.691126	0.364982	0.301994	3.40574	0.435989	0.207904
NUP153(S172);	NUP153	p03781;	-2.20084	0.0328646	-0.123477	0.615225	0.164448	0.135689	0.474941	0.61696	-0.305402	-0.111936	0.0224292	0.247438	-0.0806643	-0.393481	-0.335286	-0.454123	0.302469	0.767066	0.102924	-0.279021
NOP56(S520);	NOP56	p04347;p04350;p19550;	0.0388859	0.174806	0.506375	0.73701	0.667399	0.875536	0.251542	0.589305	-0.894366	-0.841898	-0.932837	-0.547789	-0.688858	-0.65229	-0.83834	-0.945953	0.302516	0.231676	0.843792	0.0228622
NONO(Y265);	NONO	p05781;	0.81187	1.31277	0.850242	0.642917	0.850242	1.06123	-0.614881	0.426342	-1.40148	-1.09551	-2.27384	-2.04533	-1.06519	-1.66163	-2.30387	-2.19984	0.303206	-0.473716	0.802075	-0.103593
SRSF5(S153);	SRSF5	p13183;	-4.18789	-3.55456	-2.50521	-3.01796	-2.34354	-3.43786	-2.83354	-2.69603	0.646154	0.5201	0.888929	0.829428	1.01891	1.3576	1.04093	0.767367	0.303573	0.488662	0.0751468	0.32505
SDAD1(Y580);	SDAD1	p26230;p26232;	-0.158729	0.272653	0.465657	0.907417	0.877555	0.751509	0.548537	0.442897	-0.911902	-0.771024	-1.0041	-0.860669	-1.05143	-0.753394	-0.881582	-0.967052	0.304472	0.283375	0.753329	-0.0264406
AGPS(T74);	AGPS	p00155;	0.967554	0.963135	0.753959	-0.137665	0.328653	0.759065	-0.0818121	0.098223	-0.699092	-1.04041	-0.657672	-0.644126	-0.763541	-0.84954	-0.974506	-0.9796	0.307158	-0.360713	0.279723	-0.131472
KDM5A(S1111);	KDM5A	p04742;	-11.7941	-1.84562	-1.82254	0.0690041	-0.077011	-0.13804	-1.5686	-0.411801	-10.6493	0.948374	0.935738	1.0767	-0.338339	0.604259	0.335891	0.939962	0.307703	3.29944	0.486432	2.30756
STK35(S385);PDIK1L(S194);MERTK(S745);AXL(S694);	STK35	p24095;	-0.219225	0.837875	-0.567149	0.629767	0.276406	0.901069	0.292208	0.971458	-9.39958	-0.345571	0.458286	-9.90306	0.617276	-11.1193	0.224645	-9.98065	0.307865	0.439968	0.951863	-0.267032
FAM21C(T5);	FAM21C	p23866;	-1.2106	-0.639851	-0.556596	0.661939	0.638575	0.360149	-0.465173	-0.16878	0.0506656	0.388438	0.374363	-0.2106	-0.138191	0.128202	-0.503647	-0.00344182	0.308675	0.52747	0.206784	-0.279986
MYBBP1A(S1163);	MYBBP1A	p04711;	0.985106	1.35522	0.602369	0.584513	0.706747	0.971431	0.406932	0.42711	-2.29656	-1.69842	-1.58901	-1.71601	-1.63848	-2.05352	-2.06474	-2.11055	0.308858	-0.253746	0.495588	-0.14182
BCLAF1(S285);BCLAF1(S287);BCLAF1(S282);	BCLAF1	p19713;	-12.405	-0.117265	0.522216	0.740914	1.77383	1.49803	0.740914	0.395007	-11.2602	-11.9398	-10.0773	-11.7637	-0.588962	0.00394877	-0.474099	-1.51138	0.309016	3.91672	1.97428e-06	10.6176
UTP18(S230);	UTP18	p22980;	1.72054	1.38202	0.518437	-2.47507	-0.213115	-2.17227	0.748557	-13.405	-0.236721	-13.7098	0.218042	0.308645	-0.664016	-0.768661	-0.399342	-1.01642	0.309217	-4.04694	0.499958	2.64284
TCOF1(S1233);	TCOF1	p11974;	-3.03484	0.208478	0.308783	0.93618	1.00424	0.185208	0.617733	1.00424	-1.34792	-0.721683	-0.978572	-0.617755	-0.326018	-0.812448	-0.575409	-0.53427	0.30961	1.09821	0.122487	0.354445
NUP153(S209);	NUP153	p15880;	-0.711362	-0.228153	0.290576	0.0714076	0.328795	0.280861	-0.0957024	0.0139221	-0.495633	-0.400334	0.12669	-0.121237	0.0826349	0.472287	-0.173705	0.0486875	0.309656	0.276352	0.140945	0.330105
LARP4B(S498);	LARP4B	p11048;	-5.75351	-4.91917	-3.37877	1.87312	-5.19986	1.65156	3.05209	-0.641802	-13.8075	-14.4872	-12.6247	-5.54446	-13.28	-15.5273	-4.19487	-6.86005	0.309975	2.76008	0.642171	1.6504
SP100(S362);	SP100	p19372;p19373;p19374;p19375;	-1.78969	-2.29976	-0.912128	0.0571923	0.11146	-0.226883	-1.29079	-0.807331	0.269915	0.591326	0.248237	0.574493	0.409181	0.914432	0.359118	0.184201	0.310229	0.682711	0.812435	0.0457406
FAM21C(S544);	FAM21C	p07320;p07321;	-0.556515	-1.56912	-1.51123	-0.365526	-0.181224	-0.169451	-1.14357	-0.75255	0.650865	0.357328	0.834806	0.213931	0.338712	0.601747	0.289157	0.310331	0.310421	0.438899	0.454749	-0.129246
RBM14(S631);RBM14(S632);	RBM14	p18598;	-11.9699	-0.885579	-0.322846	-0.270059	-0.386977	0.253127	0.65912	-0.00990707	0.0741572	0.511144	0.579856	-0.0317114	-0.261446	-0.424945	0.480663	0.459979	0.311459	3.49094	0.470955	-0.219799
KDM2B(S1029);	KDM2B	p24815;p24816;	1.20076	1.34804	0.807861	0.156122	0.451492	0.591817	0.680796	0.489627	-1.81051	-1.58131	-1.50816	-1.73424	-1.44911	-2.05058	-2.02126	-1.81725	0.311791	-0.324762	0.313754	-0.175996
UPF3B(S310);	UPF3B	p10865;	-1.91707	0.0116679	-0.117187	-0.997492	0.83717	-1.01134	-6.391	-4.48476	0.887796	1.0851	0.142515	-12.967	0.744061	0.924633	0.716316	-0.571014	0.311984	-2.00746	0.424151	3.16639
ARID3A(S362);	ARID3A	p17127;p18438;	-0.419704	-0.0184868	0.379477	-0.991758	-0.895624	-0.0687272	-1.30958	-0.514444	0.422167	0.135155	0.176425	0.673098	0.711674	0.555634	-0.0292058	-0.697302	0.313758	-0.434475	0.563531	-0.216511
NOP56(S519);NOP56(S511);NOP56(S513);	NOP56	p19551;	0.664921	0.120036	0.252139	1.63757	1.44196	1.24309	0.855023	0.849074	-10.2412	-10.9208	-1.61364	-10.7446	-9.71365	-11.9609	-10.7336	-10.8222	0.314054	0.428622	0.364466	-2.42754
NUFIP1(S338);NUFIP1(S340);NUFIP1(S342);	NUFIP1	p12045;	-0.937948	-0.464235	0.264869	1.3565	1.19832	1.04838	-0.0526319	0.600918	-1.18044	-0.815369	-0.848246	-0.716334	-1.42555	-0.493941	-1.42174	-0.948878	0.314905	0.643949	0.495709	-0.182431
PRKDC(S3731);	PRKDC	p25661;	-0.322142	0.780952	0.349235	0.572586	-0.132171	0.34251	-0.332868	0.230399	0.244899	0.61227	0.584036	-0.936251	-0.354563	-1.57878	-1.76669	-1.22703	0.31511	-0.31819	0.030721	-1.358
RNF213(S34);	RNF213	p13320;p13321;p13322;p13324;	-3.792	-2.52748	-1.08376	-0.670362	-1.01462	-0.662022	-1.82998	-1.07698	0.785876	0.91128	0.722724	0.845725	0.418615	1.0235	0.104867	0.350255	0.316285	0.872496	0.177155	-0.342093
RNF20(S517);RNF20(S522);	RNF20	p19699;	-2.38911	-12.5894	-1.27363	-0.568929	-0.902608	-0.603383	-0.907981	-0.924222	0.447994	0.807289	-0.00828637	0.676981	0.387873	0.977214	0.880798	0.715927	0.317841	3.37071	0.289035	0.259459
TOP2B(T1592);	TOP2B	p11448;	-0.334046	-0.136559	-0.183455	0.833918	0.832347	0.731463	-0.0911403	0.211584	-1.10311	-0.0327236	-0.278684	-0.12736	-0.987636	-0.643681	-0.498251	0.0853935	0.318191	0.376099	0.717914	-0.125573
PTPN6(T555);PTPN6(S556);	PTPN6	p23795;p23796;	-0.451945	-2.95222	-0.658596	0.879577	-1.67916	-3.68557	-4.29833	0.540882	0.404555	0.233102	0.440739	1.37075	-1.79875	0.519147	0.252392	0.502461	0.318294	-1.48475	0.2904	-0.743475
MYBBP1A(T1196);	MYBBP1A	p17961;	1.39903	1.47258	0.501318	0.807766	1.13132	1.10733	-0.0310577	0.3534	-2.04468	-12.1012	-2.23676	-2.67129	-2.26609	-13.1413	-11.9141	-12.0027	0.318641	-0.404927	0.200813	-5.06755
ACIN1(S675);	ACIN1	p03483;	0.335972	-0.596389	0.530059	-0.335191	-0.114112	-0.237495	-0.747169	-0.316929	0.295001	0.289051	0.457651	0.190367	-0.000455324	0.111655	-0.353688	-0.246108	0.318737	-0.337539	0.0194486	-0.430166
ETV6(S439);	ETV6	p12048;p22820;	-0.34997	0.948731	0.500743	1.21564	1.11244	1.76139	1.17444	0.268796	-2.92462	-3.04812	-10.3159	-3.14792	-3.78019	-13.2185	-3.40665	-12.0798	0.319201	0.500482	0.351161	-3.26215
MYBBP1A(S1308);	MYBBP1A	p21156;	1.69195	1.59558	1.12901	0.0480914	0.765504	0.28429	1.37556	-0.11319	-4.33042	-5.36251	-12.9628	-14.6491	-6.09163	-15.8654	-14.6381	-14.7267	0.31952	-0.538117	0.351106	-3.50425
IFI16(S145);	IFI16	p25425;	-0.330527	0.190305	0.0884253	-0.441308	-0.514239	0.00389182	-0.422801	-0.402878	-0.0339102	0.201193	0.275194	0.384316	0.157138	0.32582	0.111695	-0.0467343	0.319824	-0.21073	0.573863	-0.0697184
NOP56(S461);NOP56(S462);NOP56(S465);NOP56(S466);	NOP56	p11630;	-13.4071	-0.8148	0.314217	2.05755	1.07649	1.7388	1.69861	0.412902	-12.2623	-12.9419	-11.0794	-12.7658	-11.7348	-13.982	-12.7548	-12.8434	0.320796	4.19423	0.398108	-0.566379
DKC1(S494);	DKC1	p00689;	1.63455	-0.504961	-1.59035	-2.12009	0.0633225	0.00629156	2.44727	-0.488473	-1.35296	-1.77798	-0.65635	-1.17532	-0.925537	-2.24932	-1.40358	-0.896243	0.320889	1.15232	0.755989	-0.128019
TOP2B(Y1421);	TOP2B	p01828;p24830;p24831;p24835;	0.0332723	-0.656969	0.430366	1.15854	1.07177	1.14707	0.0403495	0.701918	-1.48481	-0.590755	-1.61309	-1.07128	-1.69681	-0.443719	-0.825429	-1.47878	0.321598	0.498975	0.838813	0.0788004
AATF(Y305);	AATF	p26347;p26350;p26351;p26354;p26356;	-0.392653	0.00603355	0.849968	1.01123	0.824787	1.23026	0.428782	0.667338	-0.895505	-0.838611	-1.3205	-1.32727	-2.19185	-0.827565	-1.5886	-1.49862	0.321857	0.419147	0.230957	-0.431186
ILF3(S56);	ILF3	p02194;	-0.632964	-12.8556	0.715355	1.58943	0.849818	1.87605	1.21092	0.888989	-12.4117	-13.0913	-11.2288	-12.9151	-1.93651	-0.968831	-1.78086	-12.9927	0.322382	4.00238	0.0669462	7.99199
DKC1(S451);	DKC1	p11264;p17624;p17625;	0.335035	-0.173112	0.610393	1.24898	0.304481	1.21624	0.873829	1.21768	-1.18714	-2.22876	-1.44682	-1.81579	-1.00625	-3.33278	-3.20043	-2.16897	0.322945	0.397733	0.26534	-0.757479
MED1(T960);	MED1	p00983;	0.442005	-0.754888	0.491607	0.044669	0.674539	0.724206	0.0524674	0.234868	-1.15189	-0.317901	-1.32294	-0.618622	-0.0607432	0.558851	-0.297933	-0.734615	0.323165	0.365672	0.0911646	0.719228
RBL2(S413);RBL2(T417);	RBL2	p05120;	0.45404	0.410725	0.681504	0.149156	0.471711	0.639684	0.519584	0.589695	-1.59978	-0.528791	-1.19109	-0.451581	-0.682245	-0.701353	-0.497999	-0.820418	0.323266	0.131312	0.407472	0.267306
RBL2(T417);	RBL2	p05120;p05121;	0.45404	0.410725	0.681504	0.149156	0.471711	0.639684	0.519584	0.589695	-1.59978	-0.528791	-1.19109	-0.451581	-0.682245	-0.701353	-0.497999	-0.820418	0.323266	0.131312	0.407472	0.267306
TMUB1(S127);	TMUB1	p02256;	1.22331	1.85336	0.401858	0.407915	0.889884	-0.0071222	0.65202	0.585878	-1.49847	-12.9269	-11.0644	-2.15704	-0.785882	-4.52746	-2.82608	-2.83368	0.323774	-0.441445	0.2564	4.16843
PRKDC(S3205);	PRKDC	p13997;	0.392863	-0.911531	-0.0538837	1.32463	1.53464	1.38894	-0.272718	0.770168	-2.3546	-1.76263	-1.81963	-1.78729	-1.70443	-0.911531	-1.53376	-1.3546	0.324507	0.667237	0.0476446	0.554956
HNRNPM(M529);HNRNPM(S528);	HNRNPM	p14511;	-0.102538	0.136008	-0.0639705	-0.0399536	0.0744763	-0.133063	-0.320791	-0.109663	0.307605	0.189228	0.332788	0.362696	0.134501	-0.167961	-0.392835	-0.56575	0.326383	-0.104646	0.0326992	-0.546091
HNRNPM(S528);	HNRNPM	p14511;p14512;	-0.102538	0.136008	-0.0639705	-0.0399536	0.0744763	-0.133063	-0.320791	-0.109663	0.307605	0.189228	0.332788	0.362696	0.134501	-0.167961	-0.392835	-0.56575	0.326383	-0.104646	0.0326992	-0.546091
ETV6(S29);	ETV6	p10123;	-0.235002	1.33859	0.697001	0.892073	0.825498	1.43882	1.67086	0.561278	-12.2736	-12.9533	-11.0908	-12.7771	-11.7461	-13.9934	-12.7661	-12.8547	0.326856	0.450947	0.398108	-0.566379
SCAF11(T602);SCAF11(S608);	SCAF11	p22865;	0.0494216	-11.386	-0.494633	1.16882	0.873099	0.908723	0.737037	0.47717	-10.9421	-0.43984	0.0996074	0.142132	0.284525	-12.6619	-0.513369	-1.29502	0.327786	3.41462	0.858614	-0.761377
NAT10(S957);	NAT10	p20601;	1.49723	0.93404	0.458307	0.824629	0.884572	0.974007	0.239667	0.424091	-1.16318	-10.3927	0.116518	-1.98098	-9.18555	-11.4328	-10.2055	-10.2941	0.327817	-0.297967	0.0598132	-6.92442
CHD2(S1795);CHD2(S1799);	CHD2	p20909;	-10.2719	-9.57101	-9.66223	-3.04116	-10.0685	0.335219	3.86765	-9.50197	-9.12709	-9.80672	-7.94423	-9.63057	-8.59958	-10.8468	-9.61955	-9.70816	0.328159	4.29467	0.398108	-0.566379
PML(S866);	PML	p00459;	-0.853443	-0.0333626	-0.350942	-0.697252	-0.172926	-0.440504	-0.388936	-0.0270419	0.434538	0.212146	0.411455	0.339901	0.434538	-0.141862	0.352076	0.0836974	0.328543	0.226398	0.302035	-0.167398
ACIN1(S166);ACIN1(S169);ACIN1(M173);	ACIN1	p04008;	-14.6199	-2.01369	-1.98178	-0.768438	-0.123804	-1.47716	-1.11142	-1.46136	1.65484	0.349132	-0.136295	0.806118	0.557374	0.0294424	0.469426	0.88858	0.329597	3.80251	0.685578	-0.182243
PNMA1(S165);	PNMA1	p13967;	1.0185	1.71733	1.47222	-0.0698756	-10.2028	0.852492	0.248046	0.664865	-9.26139	-9.94102	-0.764492	-0.329801	-8.73388	-10.9811	-0.872791	-1.17355	0.329766	-3.1439	0.924078	-0.36616
WDR55(T352);	WDR55	p24024;	0.388933	1.43379	1.15298	0.677058	0.363398	0.428872	0.551528	-11.3121	0.438686	-0.114833	-9.75439	-0.847022	-0.489761	-12.657	-0.945706	-11.5183	0.330971	-3.40527	0.386804	-3.83331
UTP3(T23);	UTP3	p00730;p00731;	-13.7019	-1.60078	-0.382871	2.27609	1.65392	1.73066	-1.53057	1.24413	-12.5571	-3.61658	-3.04359	-2.34086	-2.09493	-2.03239	-13.0495	-13.1381	0.33133	4.12689	0.604412	-2.18922
UTP3(Y44);	UTP3	p00732;p00733;	-13.7019	-1.60078	-0.382871	2.27609	1.65392	1.73066	-1.53057	1.24413	-12.5571	-3.61658	-3.04359	-2.34086	-2.09493	-2.03239	-13.0495	-13.1381	0.33133	4.12689	0.604412	-2.18922
ADAR(S1110);	ADAR	p24640;	-11.8602	1.31708	-0.637111	-0.913189	1.20083	0.269779	1.65075	-1.34041	0.959824	-0.44597	-0.394255	-11.2188	0.368887	-1.36808	-11.2078	-2.51278	0.332635	3.46859	0.821147	-0.90514
FAM21C(S718);FAM21A(S720);FAM21B(S632);	FAM21C	p05533;	-2.70607	-1.9242	-1.02928	-0.326377	-0.51551	-0.713779	-1.50991	-0.772941	0.827594	0.866883	0.052513	0.58739	0.520525	1.01414	0.346145	0.24705	0.333253	0.618448	0.845309	-0.0516299
ARFGEF1(S1569);	ARFGEF1	p22341;p22342;	0.131131	-0.459522	-0.930763	-1.12963	-0.622337	-0.742076	-1.83741	-0.850059	0.0751535	0.571505	0.407671	0.66862	0.27173	0.726156	0.567313	0.395112	0.333548	-0.415773	0.730324	0.0593405
LARP4B(T518);LARP4B(S524);	LARP4B	p06468;	-0.127667	-0.413126	-0.382335	-1.17024	-0.261345	-0.891014	-1.02388	-1.19296	0.915456	0.696011	0.696011	0.196084	0.361143	-0.00365649	0.133543	0.224939	0.333658	-0.318958	0.0530452	-0.446898
AATF(T310);	AATF	p26347;p26348;p26350;p26354;p26355;p26356;	-0.480465	-0.0120443	0.844461	0.929608	0.796532	1.18512	0.367938	0.591579	-0.722433	-0.653281	-1.12647	-1.16451	-2.06891	-0.655213	-1.43938	-1.34023	0.333678	0.414904	0.219309	-0.45926
SIN3A(T1110);	SIN3A	p26376;	-0.420047	0.361672	0.0375871	0.570038	0.412497	0.604448	0.184545	0.370268	-0.47032	-0.715054	-0.902512	-0.20048	-0.122031	-0.0476289	-0.576448	-0.179419	0.333785	0.255627	0.130487	0.34071
FAM21C(S158);FAM21C(S160);FAM21A(S158);FAM21A(S160);FAM21B(S70);FAM21B(S72);	FAM21C	p00723;	-3.00983	-1.07622	-0.50943	0.805834	0.871126	-0.403703	-0.422359	-0.0910724	-0.188832	0.0305147	-0.536272	0.2604	-0.0737648	0.792414	0.264294	0.0167309	0.334047	0.93591	0.214886	0.358466
ACIN1(S125);	ACIN1	p08856;	-2.16718	-13.0954	0.0745255	0.960806	0.478489	0.239326	-0.287771	0.234182	-0.537549	0.143818	0.0783574	0.38567	-12.1239	0.51429	0.687355	0.0197826	0.33485	3.72286	0.446438	-2.7432
ERCC6(S429);ERCC6(S430);	ERCC6	p11534;p25303;	-0.256497	-0.484008	-0.854907	1.20033	0.849834	0.832647	-0.302169	0.456151	-0.683543	-0.510399	-0.172641	-0.756899	-0.268811	-0.240173	-0.409409	-0.742529	0.337232	0.557886	0.530849	0.11564
NF2(S518);	NF2	p18068;	-13.8281	-1.6477	-0.28547	1.3019	-1.94964	1.14096	0.810046	1.40996	-0.390349	-0.797637	-0.804523	-0.42442	-1.75033	-0.584104	0.468257	-0.953462	0.337621	3.96766	0.844165	-0.100678
WEE1(S137);	WEE1	p20762;	0.637497	1.42484	1.00602	-0.302731	1.53377	0.803348	1.24747	0.928335	-8.41896	-9.09859	-7.23609	-8.92243	-7.89145	-10.1387	-8.91142	-9.00003	0.337696	0.436824	0.398108	-0.566379
AATF(S320);	AATF	p26346;p26348;p26352;p26353;p26355;	-0.467139	0.0419484	0.888381	1.00363	0.858486	1.22581	0.42954	0.633637	-0.907019	-0.844477	-1.33517	-1.33314	-2.19772	-0.847751	-1.59446	-1.50448	0.337793	0.420163	0.227369	-0.431153
TOP2B(T1403);	TOP2B	p01826;p01827;p01829;p01831;p24828;p24829;p24833;p24834;p24835;	0.157939	-0.310358	0.456525	1.1766	1.12268	1.12583	0.115375	0.757994	-1.52911	-1.19753	-1.63453	-1.26774	-1.38086	-0.858833	-1.18631	-1.2643	0.338384	0.410296	0.175909	0.234653
SUB1(S19);	SUB1	p05020;p05021;	-14.8636	-0.691814	-0.206387	1.34242	-2.47584	1.88925	2.36879	1.18809	-13.7188	-14.3985	-12.536	-2.15498	-13.1913	-3.11269	-3.25248	-2.28519	0.339229	4.34743	0.224551	5.24164
DDX21(S164);DDX21(S168);	DDX21	p15150;p15151;p15152;p15153;	-12.6386	-0.602807	0.847449	1.95452	1.18138	1.77325	0.907545	1.04385	-11.4938	-12.1735	-10.311	-11.9973	-10.9663	-13.2136	-4.64337	-12.0749	0.339471	3.83638	0.559924	1.26936
AATF(M210);AATF(S203);	AATF	p00624;	0.879418	0.6578	1.12343	1.13352	0.986864	0.849361	0.331541	0.860706	-2.65417	-2.40091	-2.62885	-2.38852	-2.60122	-2.51098	-2.65971	-2.7091	0.341064	-0.191422	0.275333	-0.102141
AATF(S203);	AATF	p00624;p00625;p00626;	0.879418	0.6578	1.12343	1.13352	0.986864	0.849361	0.331541	0.860706	-2.65417	-2.40091	-2.62885	-2.38852	-2.60122	-2.51098	-2.65971	-2.7091	0.341064	-0.191422	0.275333	-0.102141
STAU2(T488);	STAU2	p08030;	1.11712	1.29582	0.919179	0.524207	0.516214	0.0796437	-13.9414	0.888547	-1.30605	-1.85878	-0.682857	-1.2752	-0.918189	-1.36093	-0.720138	-1.10035	0.341197	-4.07834	0.398883	0.255818
OSBP(S386);	OSBP	p23008;	-0.874813	-1.44472	-0.309034	-1.62247	-1.22733	-0.805866	-2.51112	-1.65675	0.367617	0.627094	0.42338	0.7412	0.436991	1.14107	0.707906	0.509636	0.341522	-0.487508	0.421399	0.159079
MAP1S(S767);	MAP1S	p02183;	-0.423266	-0.11168	-0.153805	-0.288106	-0.0309486	-0.11168	-0.32373	-0.122096	-0.385131	-0.132589	-0.0507118	0.261232	0.398736	0.570279	0.228811	0.228811	0.342571	0.0971006	0.0394356	0.433459
MUS81(T86);	MUS81	p23690;	0.880563	0.0909612	0.704544	1.02647	0.27107	1.35662	1.44151	1.02647	-12.1811	-2.21529	-1.7713	-2.80415	-11.6536	-4.07896	-2.92012	-3.9829	0.34313	0.348283	0.784872	-0.915934
NFIC(S337);	NFIC	p20847;	-0.0993902	0.424172	-0.318877	0.912198	0.0731179	0.446259	0.912198	0.902063	-2.43888	-1.43153	-0.674208	-0.0256805	-1.07631	-0.731658	-0.479939	-0.122849	0.343851	0.353884	0.388485	0.539887
FAM21C(S1064);FAM21D(S54);	FAM21C	p00171;	-0.545679	-1.71139	-1.92834	-1.88692	-0.910444	-1.82043	0.104303	-1.29291	1.05202	0.593219	0.833423	0.738936	0.830469	-0.0449857	0.438891	0.0596032	0.344144	0.538213	0.0889421	-0.483404
LARP4B(S555);	LARP4B	p13803;	0.638924	0.931279	0.843282	-0.641782	0.363289	-0.250432	0.285287	-10.0158	0.324815	-0.16582	-0.154904	-0.0299778	0.461136	-0.538864	-0.584515	-10.222	0.345353	-2.84735	0.3591	-2.7146
HIRIP3(S332);HIRIP3(S339);	HIRIP3	p18046;	-10.2663	1.44219	-0.729026	1.53369	-0.0193922	1.89536	1.54972	1.09426	-9.1215	-9.80113	-7.93863	-9.62497	-8.59399	-10.8412	-9.61396	-9.70257	0.346273	3.13485	0.398108	-0.566379
FAM21C(S560);FAM21B(S472);	FAM21C	p06642;	-10.2962	0.340116	0.361622	1.61991	2.4876	0.513448	0.588329	0.865482	-9.15138	-9.83101	-7.96851	-9.65485	-8.62386	-10.8711	-9.64384	-9.73244	0.347439	3.10735	0.398108	-0.566379
TOP2B(T1349);	TOP2B	p15603;p15605;p18169;p19383;	0.701953	0.555866	0.375528	1.45604	1.5506	1.3427	0.886652	0.611483	-11.8846	-12.5643	-10.7018	-5.78087	-11.3571	-13.6044	-12.3771	-12.4657	0.347635	0.325511	0.246757	-2.21819
OXR1(S204);	OXR1	p25775;	-0.237168	-0.909593	0.108329	-1.37354	-0.0716499	-0.289007	0.0399418	-0.566185	0.601369	0.472382	0.248259	-0.192602	0.198931	0.69032	-0.128233	0.053881	0.348215	0.381268	0.761332	-0.0786273
PPAN(S228);PPAN(T251);	PPAN	p13403;	0.689287	-0.811444	0.450389	0.932504	1.32925	0.598161	0.257686	0.942938	-0.0844007	-10.8727	-0.0372623	-0.763566	-9.66555	-11.9128	-1.25246	-1.09008	0.349402	0.466824	0.461508	-3.04074
PPAN(T251);	PPAN	p13403;p13404;	0.689287	-0.811444	0.450389	0.932504	1.32925	0.598161	0.257686	0.942938	-0.0844007	-10.8727	-0.0372623	-0.763566	-9.66555	-11.9128	-1.25246	-1.09008	0.349402	0.466824	0.461508	-3.04074
MED1(M1209);MED1(T1215);	MED1	p11787;	2.10327	1.18044	1.37026	-0.775167	0.561261	-0.663056	0.465841	0.639871	-1.78394	-3.68206	-2.47852	-13.4013	-1.1757	-14.6176	-13.3903	-2.11912	0.34943	-0.718723	0.601138	-2.48921
BCAS3(S838);	BCAS3	p22478;	-0.277455	-0.438545	-0.407181	-1.02748	-0.0394492	-2.44013	-0.776415	-1.15844	0.0898339	0.0366538	0.563435	0.456672	0.920939	0.73138	0.343679	0.311048	0.350527	-0.565944	0.195463	0.290113
TOP2B(S1452);TOP2B(S1449);	TOP2B	p21333;	-12.822	-0.0341488	-0.623181	0.494176	1.1144	-0.234361	0.53857	-0.291505	0.451278	0.00592865	-0.586961	-0.017984	-0.0879715	-0.517139	-0.311067	0.275536	0.351439	3.52806	0.667296	-0.123226
TOP2B(S1466);TOP2B(Y1453);	TOP2B	p21335;	-12.822	-0.0341488	-0.623181	0.494176	1.1144	-0.234361	0.53857	-0.291505	0.451278	0.00592865	-0.586961	-0.017984	-0.0879715	-0.517139	-0.311067	0.275536	0.351439	3.52806	0.667296	-0.123226
FAM21C(S726);FAM21A(S728);FAM21B(S640);	FAM21C	p05532;	-2.32963	-11.9268	0.696944	2.02167	1.03503	1.33597	0.346727	-0.422741	-11.4829	1.8178	-10.3	-11.9863	-10.9553	-13.2026	-11.9753	-12.0639	0.353303	3.45819	0.30551	-4.06145
SP100(T197);	SP100	p20554;	-1.04735	-0.678441	0.230185	-15.161	0.29793	0.0626857	-0.532439	-0.393439	0.0812614	0.216246	0.160559	0.424563	0.47226	0.878474	0.243991	-0.148327	0.353906	4.02284	0.570805	0.140942
RBM14(S643);	RBM14	p18002;	0.452566	0.0471625	0.564134	0.182264	0.423272	-0.757794	-12.8279	0.351217	0.945224	-6.4507	0.879336	-0.131491	0.437993	-0.926671	-1.21827	-0.36388	0.354955	-3.51434	0.73316	0.671701
KAT6A(S999);	KAT6A	p22015;p22016;p22017;	0.564778	0.56087	0.425582	-0.413275	-0.024745	0.036574	0.0552137	0.0459239	-0.340812	-0.382848	-0.271816	-0.24877	-0.197119	-0.034566	-0.024745	-0.2976	0.355351	-0.256247	0.0735345	0.172554
OXR1(T682);	OXR1	p18012;	-0.388249	-0.320077	-0.132992	-0.312698	-0.254982	-0.543703	0.201875	0.353363	0.515536	-0.0882038	0.296594	1.05559	-0.17252	-0.240907	-0.501143	-0.623627	0.355847	0.227642	0.0320963	-0.829427
NUP153(S338);	NUP153	p09861;p17910;	0.263468	0.328781	0.536913	-0.243232	0.168873	0.224168	-0.107968	-0.189175	-0.60949	-0.262106	-0.193697	-0.40163	0.189858	0.313724	-0.125143	-0.454921	0.356012	-0.197508	0.140247	0.34761
SP110(T375);	SP110	p25635;	-1.89679	-2.02877	-1.48729	-1.85535	-1.99285	-1.95319	-3.43816	-1.65306	0.709408	0.837964	0.977279	1.37562	0.607794	0.46873	0.506865	0.694798	0.356168	-0.442267	0.0611311	-0.405521
FAM129B(S665);	FAM129B	p07356;p07357;p07358;p07359;	-4.60518	-0.949225	-0.0210383	-0.876743	-0.532075	-0.133564	-0.756062	-0.593598	0.1638	0.438755	-0.613078	0.477914	0.897865	1.22267	0.647695	-0.38269	0.357251	1.10922	0.310654	0.479536
ACIN1(S216);	ACIN1	p11383;p11384;p21967;p21968;p21969;	-13.9709	-2.74484	-1.60861	-0.698407	-6.72754	0.493248	2.55667	-0.475224	-3.67999	-0.210132	-1.06114	0.749603	-3.65571	-1.95951	0.629821	0.925858	0.358726	3.71748	0.98125	0.0355276
OSBP(S190);OSBP(S193);	OSBP	p14607;p14608;p14609;	-0.188715	-0.342161	0.563949	0.722371	0.585781	0.771034	0.121308	0.50003	-0.920679	-0.768414	-1.13101	-0.474578	-0.527999	-0.0696432	-0.300075	-0.422651	0.358862	0.305677	0.0303324	0.493579
OSBP(S193);	OSBP	p14607;p14608;p14609;p14610;p14611;	-0.188715	-0.342161	0.563949	0.722371	0.585781	0.771034	0.121308	0.50003	-0.920679	-0.768414	-1.13101	-0.474578	-0.527999	-0.0696432	-0.300075	-0.422651	0.358862	0.305677	0.0303324	0.493579
ARID5A(S297);	ARID5A	p08468;	-0.160292	-0.668439	-0.679165	-0.647222	0.068527	-0.318989	-0.734027	-0.344375	0.488366	0.378867	0.331561	0.282652	0.544765	0.389172	0.155613	-0.130544	0.359113	0.206563	0.448662	-0.13061
NCL(T587);	NCL	p07433;	0.805177	0.391742	0.93171	0.731177	1.54214	-0.575018	-0.869052	0.391742	-1.45786	-1.87675	-1.82373	-0.943861	-0.776183	-0.446361	-1.01425	-0.559455	0.359322	-0.592498	0.0221535	0.826486
TWISTNB(T322);	TWISTNB	p08783;	-16.0098	-0.104884	0.559066	0.744673	0.854741	0.582525	0.366421	1.02279	-1.77772	-15.5446	-0.206764	-0.2118	-0.727815	-0.519922	-0.206764	0.144029	0.361687	4.40935	0.350448	4.1076
TOP2A(S1525);	TOP2A	p26291;	0.487146	0.440976	0.688286	-0.109221	0.127818	0.760556	1.06452	0.58061	-0.68136	-0.535754	-1.0736	-1.21614	-0.860571	-2.52426	-0.68136	-0.393014	0.362171	0.256578	0.664418	-0.238089
CDK12(S1082);	CDK12	p15802;	-0.777695	-0.476039	-0.134286	0.314366	-0.52448	-0.0525203	0.153592	0.732678	0.12247	-0.780494	0.144768	0.327422	-0.279147	0.233446	-0.2401	0.30119	0.362463	0.345731	0.870076	0.0503055
DFFB(S44);	DFFB	p06275;	0.601305	1.79995	0.530915	0.172462	0.61498	0.621769	0.321688	-0.0361251	-1.33684	-10.9639	-1.51006	-0.655149	-0.706948	-1.03613	-1.67998	-1.56142	0.36252	-0.39558	0.406366	2.37038
MLLT1(S447);	MLLT1	p13611;	-0.60252	0.869101	0.648442	1.44246	0.444786	1.81071	1.01728	1.13733	-11.0027	-11.6823	-9.81984	-2.91009	-10.4752	-12.7224	-11.4952	-11.5838	0.362826	0.513158	0.273132	-2.7154
FLNA(T2599);	FLNA	p23403;	0.0453139	-1.3086	-0.324869	-0.535857	-0.842718	-1.13509	-0.730126	-0.670712	-0.583983	0.759318	0.299887	0.604741	-0.115151	0.819754	0.688157	0.507045	0.363401	-0.313657	0.596864	0.204961
RREB1(S161);	RREB1	p09384;p09385;	1.18087	0.669584	0.457503	0.495186	1.08005	0.146638	0.110007	-13.8243	-0.0552581	-1.26953	-0.29061	-0.464209	0.0268687	-4.45744	-0.766222	-1.03717	0.36342	-3.82269	0.377857	-1.03859
PARP10(S37);	PARP10	p19649;	-0.439725	0.201025	-0.789059	-1.63016	-0.257785	-1.52109	-0.829137	-11.5251	0.409133	0.885302	0.850839	0.639501	0.528911	0.205991	0.292579	0.145237	0.363728	-2.86881	0.0291736	-0.403014
TRA2A(T88);	TRA2A	p21675;p22628;p22629;	0.105309	0.297823	0.178086	0.657137	0.178682	0.359605	1.28634	0.516421	-0.721703	-0.72765	-0.92128	-0.796885	-1.02571	-0.792398	-0.63096	-0.569088	0.364119	0.275674	0.754783	0.0373411
MAP1S(S303);	MAP1S	p24239;	-12.9888	-2.85755	-2.33991	-3.0087	-12.7854	-12.831	-5.07568	-4.21318	1.66054	1.46949	1.64931	0.969435	0.649312	0.301798	-0.1888	-0.410521	0.364147	-3.42759	0.00477574	-1.34925
SUB1(S118);	SUB1	p07229;	-10.4252	0.809876	-0.71667	1.61893	2.27472	0.434818	0.487948	0.0609374	-9.28036	-9.95999	-8.09749	-9.78383	-8.75284	-11.0001	-0.646281	0.356987	0.364435	2.99286	0.231738	4.26986
RPL18(S130);	RPL18	p09716;	-0.692187	0.20653	-0.569205	-0.800043	-0.482073	-0.466306	-0.9675	-1.02794	0.458593	0.906969	1.15309	0.347011	0.329052	-0.230534	-0.591836	0.0287963	0.364476	-0.272227	0.0222648	-0.832547
MED1(S1479);	MED1	p22573;p22574;	-0.162495	-0.181541	0.27134	-0.00704336	0.336383	0.195864	-0.114122	0.0601674	-0.203759	-0.0589289	-0.331416	0.158865	-0.294664	0.0658313	-0.0134279	0.0786947	0.364489	0.139508	0.637068	0.0679182
RPS10(Y12);	RPS10	p08987;	-1.14411	0.84646	-0.0508539	-1.12776	-0.832558	-0.89643	-0.732013	-1.06191	0.523053	1.25557	0.735902	0.0755944	0.0242475	-0.746209	-0.383837	0.290763	0.365331	-0.511663	0.0440239	-0.85129
ACIN1(S166);	ACIN1	p04007;p04008;p04009;	-15.7693	-1.88762	-1.46772	-0.381405	-0.112128	-1.52482	-1.24689	-1.10879	1.21483	0.788296	0.863191	0.638895	0.150226	-0.232511	0.454175	0.754839	0.365818	3.87834	0.0608782	-0.594622
LARP4B(S720);	LARP4B	p18232;	0.632788	1.2247	-6.0752	-1.13233	1.03206	0.382245	-1.44894	2.03996	0.864114	-1.5262	-3.56309	-6.47574	-0.786437	-0.872852	-1.25463	-7.33039	0.365858	1.83884	0.960791	0.114151
MKI67(S2827);	MKI67	p09801;	0.665429	0.665429	1.18113	1.56025	0.941553	0.0229811	1.14116	0.687797	-12.8279	-13.5075	-11.645	-13.3313	-2.24711	-0.628593	-13.3203	-13.4089	0.366035	-0.319685	0.214663	5.42669
H2AFY(S313);	H2AFY	p19879;	0.883898	0.877109	0.842675	-0.799875	0.0917026	0.215277	-0.354158	0.0560787	-0.344604	-0.0563961	-0.0179219	-1.0564	-0.297759	-0.414517	-0.887338	-0.786878	0.367793	-0.448726	0.453012	-0.227793
ACIN1(S166);ACIN1(S169);	ACIN1	p04007;p04008;	-16.2594	-1.79283	-1.46141	-0.512239	-0.129433	-1.58017	-1.29711	-1.10204	1.26136	0.799727	0.85546	0.656001	0.176375	-0.349823	0.479376	0.760257	0.368142	3.97928	0.0724798	-0.62659
SP110(S177);	SP110	p25428;	-1.06015	-1.39122	-2.62899	-1.74472	-1.38614	-1.86346	-2.77433	-2.62899	1.32132	-0.147866	-0.169561	1.30175	1.34063	0.55423	0.152367	0.884077	0.368758	-0.456958	0.764415	0.156417
PML(S518);	PML	p02209;p02210;p02211;p02212;	-0.645347	-0.95313	-0.765614	-1.03613	-0.941421	-0.883895	-0.955812	-0.99761	0.637671	0.637671	0.818468	0.882682	0.33421	0.225886	0.205014	0.472456	0.369491	-0.0946294	0.00257601	-0.434732
ACACA(S77);	ACACA	p21847;	0.98376	1.24249	0.711125	0.236329	0.593052	0.461808	0.580939	0.628794	-1.36416	-1.82359	-1.4812	-1.50167	-0.78546	-1.60858	-1.50167	-1.88948	0.370215	-0.227279	0.724365	0.0963591
TAF15(S355);	TAF15	p19629;	1.89456	0.672165	0.597203	-0.853757	-11.3294	0.666065	0.912705	-0.396399	-0.383688	0.483862	-0.707199	-10.8914	0.690313	-12.1077	-10.8804	-10.969	0.370527	-3.11429	0.226916	-5.44209
BCLAF1(S531);	BCLAF1	p22181;p22182;	0.0285529	-0.0430004	0.228162	0.758053	0.785851	-0.113145	0.665318	0.706625	-0.8484	-0.945618	-0.927448	-0.0626962	-0.54436	-0.928351	-0.340681	-0.47081	0.370975	0.26822	0.634716	0.12499
MPHOSPH8(S126);	MPHOSPH8	p13683;p13685;	0.349131	-0.0869365	0.269069	0.931731	0.899368	0.926996	0.172655	0.532008	-0.655658	-0.176557	-0.623089	-1.25213	-1.06622	-1.66668	-1.59567	-0.688863	0.371791	0.267008	0.120959	-0.577498
PRKDC(S2547);	PRKDC	p12777;	-0.684717	0.951776	0.206349	-0.406462	-0.355463	-0.374377	-0.314299	-0.406462	0.0448855	0.192135	0.440814	0.234363	0.522608	0.0931094	-0.502602	-0.98065	0.372967	-0.379387	0.272962	-0.444933
ILF3(T592);	ILF3	p12223;	-0.123226	1.06671	1.26797	0.69423	0.716426	-13.7974	0.589893	0.383442	-12.8103	-0.0939609	-0.45405	0.0210705	-12.2828	-1.0353	-0.784057	-0.400521	0.373215	-3.75332	0.947975	-0.291356
MAF1(S60);MAF1(K45);	MAF1	p16308;p16309;	1.10469	0.295629	0.252874	-0.207924	0.259456	0.474096	-0.439906	-0.170375	-0.0342696	0.00903418	-0.325553	-0.809025	-0.342773	-0.279826	-0.756985	-0.326777	0.373805	-0.330499	0.560023	-0.136637
PHF2(S640);	PHF2	p06346;	0.451298	1.23805	0.429102	0.172763	0.238054	0.835728	0.199235	-0.174432	1.77543	-10.4331	-0.559757	-1.8542	-1.94405	-11.4732	-10.246	-2.62793	0.375236	-0.298158	0.337177	-3.80488
HIRIP3(T527);	HIRIP3	p23183;	-4.82167	0.172309	0.509846	1.10644	1.31219	0.444702	0.591866	0.326724	-1.12865	-1.03275	-1.2801	-0.736092	-0.461772	-0.415675	-0.424778	-1.07035	0.375473	1.42714	0.0656205	0.451253
NCL(S458);	NCL	p19976;	1.00534	0.821521	1.03382	1.2528	0.533131	-15.8237	0.969497	1.13639	-1.11457	-1.03961	-4.56728	-1.38919	-14.3092	-1.5885	-1.94593	-2.13979	0.376761	-4.32455	0.41661	-2.96819
NUP153(S607);	NUP153	p04605;	0.708742	0.570328	1.29219	0.226951	1.32522	0.466492	0.996592	1.10431	-3.1936	-11.4506	-9.5881	-1.89916	-1.03126	-3.23502	-2.66886	-3.36694	0.378876	0.2736	0.190244	3.95734
EED(S24);	EED	p13786;	-0.0962124	0.230016	1.17755	1.2214	1.36126	1.94099	0.558798	0.49591	-10.3337	-11.0133	-9.15081	-10.8371	-9.80616	-12.0534	-10.8261	-10.9147	0.379186	0.45605	0.398108	-0.566379
BCLAF1(S389);	BCLAF1	p00442;p00443;p00447;p00448;p07781;	-0.40426	-0.850128	0.0779797	1.15884	0.772785	0.607432	-0.0132677	0.451884	-0.705532	-0.624317	-1.07182	-0.434958	-0.263442	-0.123819	-0.111306	-0.607002	0.379367	0.4591	0.0505187	0.432763
CDK12(Y279);	CDK12	p17260;p18478;	0.710713	0.28484	-0.461023	0.186106	0.638965	0.494748	0.571537	0.0736313	-0.292424	-0.617479	-0.586294	-0.72924	-0.40179	-0.389644	-0.448855	-0.347903	0.382066	0.264562	0.18547	0.159311
TCEA1(T96);	TCEA1	p05132;p10562;p10835;p10836;p10837;	0.334768	-0.263675	0.841497	-0.193705	0.301612	-0.621131	0.191166	-0.454397	-0.457837	0.252279	0.0474157	-0.057835	0.546113	-0.31383	-0.543454	-0.686509	0.383154	-0.325409	0.562914	-0.195426
ACACA(S34);	ACACA	p06078;p06079;	0.403525	0.0487185	-0.280752	0.581546	0.937655	0.802374	-0.00944955	0.159926	-0.587832	-0.188264	-0.0428081	-0.937099	-1.12438	-0.762998	-0.719194	-0.214633	0.38431	0.284367	0.371085	-0.2663
SMARCA4(T609);	SMARCA4	p00478;p00479;p10375;p10376;p10830;	-1.24492	-0.319966	-0.378259	-0.384235	0.29552	-0.289131	-0.778956	-0.380704	0.0290547	0.419622	-0.17682	0.273546	0.464649	0.815162	0.226283	0.11665	0.385164	0.293527	0.234411	0.269335
NVL(S44);	NVL	p25822;	-9.64014	0.927747	1.28631	1.09557	0.821705	1.63022	1.72042	0.422878	-8.49534	-9.17497	-7.31248	-8.99882	-7.96783	-10.2151	-8.9878	-9.07641	0.385215	2.73144	0.398108	-0.566379
CHTOP(S40);	CHTOP	p01805;	-13.2867	0.684119	-0.189157	0.111632	0.964648	0.400171	-0.192439	-0.143968	1.93637	-0.412096	-0.215629	-1.25627	-11.6144	0.253485	-1.58681	-12.723	0.385391	3.42713	0.149396	-6.43076
DDX24(S306);	DDX24	p20868;	-1.06586	-0.86463	0.148917	0.607122	0.626618	0.373234	-0.430663	0.0206865	-0.342726	-0.113579	-0.128209	0.162337	-0.144641	0.326313	-0.156255	-0.0847558	0.385462	0.441081	0.578927	0.0907093
ACIN1(S490);	ACIN1	p00494;p00495;p04939;p04940;	-0.0584735	-0.389994	0.0866074	-0.112681	-0.123598	-0.100444	-0.76988	-0.193293	0.394896	0.173658	0.2129	0.242157	0.179614	0.161316	-0.067162	-0.0171326	0.385569	-0.178169	0.0536939	-0.191743
BCLAF1(S385);	BCLAF1	p00439;p00440;p00442;p00444;p00447;p00448;p07780;	-0.327751	-1.08218	-0.0432103	1.15616	0.776814	0.599468	-0.0249396	0.296783	-0.62934	-0.615706	-0.983325	-0.334436	-0.324896	-0.07071	-0.00982998	-0.41446	0.385595	0.486278	0.0417053	0.435728
WDR36(T436);	WDR36	p07422;	0.850703	-11.2199	0.934535	0.867051	0.130086	1.18654	1.22192	1.15693	-10.776	-1.82064	-0.746643	-0.685761	-10.2485	-1.23481	-1.42471	-2.12889	0.386172	3.06577	0.941012	-0.251964
FAM21C(S478);FAM21A(S478);FAM21B(S390);	FAM21C	p11536;p25370;	0.496682	0.0956302	-0.0764144	0.916751	1.20289	0.455778	0.0859151	0.931744	-0.576216	-4.45285	-0.621701	-0.912137	-0.872293	-0.815046	-1.41563	-0.61139	0.386579	0.31092	0.507213	0.712135
WDR3(S240);	WDR3	p08022;	-0.60416	0.687796	0.561264	1.05951	0.468154	1.60857	0.976301	0.368619	-1.65913	-1.97059	-1.94646	-2.0751	-1.65913	-1.19791	-1.72798	-1.48516	0.386682	0.429307	0.0396935	0.395273
DAXX(S697);	DAXX	p24315;	0.719781	0.121961	0.542118	-0.26226	0.184406	0.0614522	-0.201107	0.15575	-0.139706	-0.201107	-0.469855	-0.244521	0.0155719	-0.057396	-0.289283	-0.562049	0.387011	-0.230275	0.797108	0.0405085
LARP4B(T510);LARP4B(S511);	LARP4B	p06469;	-0.567196	-1.2494	-0.580135	-0.580135	0.202878	-0.54166	-0.674111	-0.877896	1.06424	0.240159	0.739192	0.325889	0.254806	0.240159	0.068393	-0.0891483	0.388235	0.271518	0.0840516	-0.473818
SP110(S380);	SP110	p25636;	-1.65205	-2.23701	-1.53852	-1.49247	-1.84108	-1.76612	-3.24463	-1.65205	0.63573	0.979946	1.20622	1.35006	0.335239	0.322415	0.659718	0.37718	0.389002	-0.395956	0.0199325	-0.619351
TOP2A(S1387);	TOP2A	p08048;	0.945907	0.844624	1.36704	0.522696	0.904566	1.05573	0.164802	0.576334	-2.5217	-2.36789	-2.7351	-2.48607	-1.86063	-1.82126	-1.97326	-2.40068	0.389031	-0.24471	0.0216717	0.513733
UTP14A(S405);UTP14A(S407);	UTP14A	p04024;	-0.837233	-1.93124	0.0923766	1.72232	1.24584	0.790442	-0.263356	0.494938	-0.526976	-1.08587	-0.866237	-1.04335	-1.07879	-0.208291	-0.785848	-1.51117	0.390074	0.80541	0.961536	-0.0154175
UTP14A(S407);	UTP14A	p04024;p04025;	-0.837233	-1.93124	0.0923766	1.72232	1.24584	0.790442	-0.263356	0.494938	-0.526976	-1.08587	-0.866237	-1.04335	-1.07879	-0.208291	-0.785848	-1.51117	0.390074	0.80541	0.961536	-0.0154175
ACIN1(T972);	ACIN1	p25611;	0.199148	0.643933	0.0881167	0.185728	0.0262143	0.314625	-0.0622843	0.264439	0.302242	-0.210556	0.212445	-0.210556	-0.440956	-0.290828	-1.06068	-0.958804	0.390393	-0.143483	0.0255536	-0.711212
LEO1(S66);LEO1(S72);LEO1(S75);LEO1(S77);LEO1(S81);	LEO1	p04871;	-13.3468	-12.6459	-1.00274	0.0541653	-0.53879	1.98477	3.11146	-12.5769	-1.82119	-1.05336	-11.0191	-12.7055	-11.6745	-1.29593	-12.6945	-12.7831	0.390497	4.73047	0.499045	-2.9622
IP6K1(S285);	IP6K1	p07436;	-0.695777	1.09649	-10.2174	-0.852628	-0.41914	0.408023	-0.788374	0.359525	0.32205	0.175661	0.359525	0.964894	0.217081	-0.726859	-0.455557	-0.638011	0.391672	2.55733	0.02206	-0.856369
EEF1D(S70);	EEF1D	p20139;	0.537795	-0.380591	-0.265114	-0.296527	-0.145885	-0.314789	-0.649408	-0.20853	-0.0819326	0.0126422	0.0235856	0.0875579	0.38777	0.294472	0.22348	0.248571	0.392441	-0.228544	0.00148142	0.27811
HSPA9(T333);	HSPA9	p02369;	-11.5189	0.231867	-0.34478	1.55879	1.49421	1.30106	0.404569	-1.12595	-1.0859	0.297085	-9.19127	-0.125946	-9.84662	-0.593952	-10.8666	-0.421401	0.392739	3.03674	0.455119	-2.90563
NOL8(S1098);	NOL8	p15803;	0.378895	-1.29117	0.703183	0.682288	-0.581512	1.47922	1.26597	0.749576	-1.14821	-0.726386	-1.37629	-0.84271	-1.27622	-1.19665	-1.23951	-2.03064	0.393417	0.610015	0.151133	-0.412357
ADAR(S605);	ADAR	p22650;p22651;	-0.059556	0.0250838	0.467602	-0.546378	-0.163457	-0.037926	-0.364154	-0.407876	0.188142	0.287433	0.184466	0.158471	0.105032	0.191808	-0.270372	-0.154119	0.393464	-0.215041	0.113959	-0.236541
NCF2(T516);	NCF2	p24557;	-12.7732	-12.0723	-12.1635	0.0146823	-12.5698	-12.6154	-12.1008	-12.0032	1.41491	0.97346	0.754895	1.02077	1.43327	0.931024	0.215432	-0.194898	0.393598	-3.07376	0.318419	-0.444801
OSBP(M350);OSBP(S351);	OSBP	p06736;	-0.305707	-0.716409	-0.0790108	1.32471	1.17168	0.617087	0.0282063	0.308289	0.0191968	-0.0392235	-0.570028	-1.29198	-0.968954	-1.87574	-1.23062	-0.307136	0.3936	0.47542	0.209798	-0.625105
OSBP(S351);	OSBP	p06736;p06737;p06738;	-0.305707	-0.716409	-0.0790108	1.32471	1.17168	0.617087	0.0282063	0.308289	0.0191968	-0.0392235	-0.570028	-1.29198	-0.968954	-1.87574	-1.23062	-0.307136	0.3936	0.47542	0.209798	-0.625105
TOP2B(S1424);	TOP2B	p01828;p24832;	0.0742425	-0.475567	-0.0477835	1.20724	0.585797	0.7367	0.390369	0.483236	-1.48087	0.281738	0.0179751	-0.144135	-2.63406	-0.444472	-1.38788	-1.70682	0.394048	0.359492	0.0902941	-1.21198
TWISTNB(S316);TWISTNB(S328);	TWISTNB	p10771;p10772;	-0.658801	1.04207	0.896028	1.10819	1.75456	0.511768	-14.3027	-0.491329	-0.557482	-1.28152	-1.89849	-1.28151	0.137239	-1.24937	-1.62252	-2.61147	0.39451	-3.72879	0.902798	-0.0817833
FLNA(S1330);	FLNA	p24481;	-6.21907	-5.51819	-5.60941	3.27103	-6.01569	-6.06133	-5.54675	-5.44914	2.58895	-5.7539	-3.8914	-5.57774	-4.54675	-6.79401	-5.56673	-5.65534	0.394905	-2.24932	0.297753	-2.48218
FLNA(Y1321);	FLNA	p24482;	-6.21907	-5.51819	-5.60941	3.27103	-6.01569	-6.06133	-5.54675	-5.44914	2.58895	-5.7539	-3.8914	-5.57774	-4.54675	-6.79401	-5.56673	-5.65534	0.394905	-2.24932	0.297753	-2.48218
SIN3A(S940);	SIN3A	p03088;	-0.133148	-0.0796694	-0.0423562	0.435744	-0.272614	0.256053	-13.1477	0.244357	-0.984199	0.625447	0.332215	0.00395897	-0.294382	0.374215	0.0811268	0.179159	0.395277	-3.27512	0.821975	0.0906743
HNRNPM(S204);	HNRNPM	p12490;	0.0795752	0.548608	0.119764	-12.7569	1.0714	0.346679	-0.311215	-0.218105	0.33989	0.406386	-0.111906	-0.41075	-0.269089	0.0631808	-0.70153	-0.744174	0.395416	3.22442	0.135923	-0.468808
HNRNPM(S138);	HNRNPM	p00062;	1.64002	0.926016	0.524414	-11.2757	0.327704	-0.480609	-12.8727	-12.775	1.19116	1.00002	-11.2173	-12.9036	1.08181	0.228579	-12.8926	-12.9812	0.395772	-4.40383	0.908197	-0.658426
SKP2(S72);	SKP2	p20040;	1.44928	2.52025	1.38988	-9.81439	2.08584	-0.597542	-11.4113	-11.3137	-10.9388	-11.6185	-9.75597	-11.4423	-10.4113	-12.6586	-11.4313	-11.5199	0.3964	-4.19544	0.398108	-0.566379
PRKDC(Y2546);	PRKDC	p12778;	-0.696803	0.964781	0.194262	-0.418548	-0.34888	-0.386463	-0.326385	-0.34888	0.0532186	0.236083	0.428728	0.222277	0.487621	0.081023	-0.514689	-0.948342	0.396559	-0.363575	0.245703	-0.458673
ACIN1(S467);	ACIN1	p04937;p04938;	-0.91157	-0.970892	-0.578263	-0.49088	-0.306758	-0.458436	-0.964789	-0.547579	0.613862	0.182608	0.5517	0.0775156	0.483281	0.996846	0.283957	0.0658656	0.397496	0.168511	0.689622	0.101066
RBM4(S343);RBM4B(S338);	RBM4	p15750;	0.828464	1.27159	0.871056	1.3108	0.902194	0.972339	-10.8761	1.48544	-10.4036	-11.0832	-0.209864	-10.9071	-9.87609	-12.1233	-10.8961	-10.9847	0.398412	-2.94951	0.367741	-2.8191
IMP3(S153);	IMP3	p20608;	1.6739	1.27852	0.297927	1.10685	0.995823	1.35462	0.286872	0.29241	-10.9069	-11.5865	-9.724	-11.4103	-10.3794	-12.6266	-11.3993	-11.4879	0.399008	-0.35687	0.398108	-0.566379
CHD2(S1364);	CHD2	p12733;	-14.6602	-13.9593	-6.84576	0.445522	-14.4568	-4.07162	0.932113	0.977917	-13.5154	0.0759486	1.16279	1.04401	-2.79712	-0.0678871	0.96091	1.19709	0.399321	4.60033	0.522017	2.63141
PYCARD(S29);	PYCARD	p13063;	0.316491	0.767152	0.662266	-1.01146	-0.106584	-0.314276	-0.410491	-0.0512411	0.363796	0.304418	0.177784	-0.147456	-0.224078	-0.181009	-0.546006	-0.876154	0.400206	-0.40426	0.0218453	-0.631447
RPS2(S77);	RPS2	p09544;	-10.8214	1.33394	0.377377	0.314913	0.920999	0.560823	0.302089	0.704187	-2.65727	0.0766878	0.780136	-1.50978	-3.16898	-1.21617	-1.47405	-0.938451	0.400265	2.82083	0.387466	-0.871856
RPS2(Y82);	RPS2	p09545;	-10.8214	1.33394	0.377377	0.314913	0.920999	0.560823	0.302089	0.704187	-2.65727	0.0766878	0.780136	-1.50978	-3.16898	-1.21617	-1.47405	-0.938451	0.400265	2.82083	0.387466	-0.871856
PRKDC(S511);	PRKDC	p07587;	-12.7514	-12.0506	-0.984067	0.240679	-12.5481	2.53051	2.44124	0.103881	-11.6066	-1.6151	-1.51641	-3.49042	-11.0791	-13.3264	0.21218	-3.25736	0.402197	4.51824	0.586292	-2.30553
PER2(R75);PER2(T80);	PER2	p17182;	1.12451	0.220312	0.736496	-1.12395	-0.418014	-0.794269	0.594477	-0.535584	0.094048	0.50468	0.637363	0.145887	-0.651741	-1.60815	-0.78615	-1.67854	0.402704	-0.52769	0.00545022	-1.52664
HNRNPM(S136);	HNRNPM	p00061;	1.51231	1.03535	0.437675	-11.7514	0.536359	-0.673765	-13.3483	-13.2507	1.22483	0.855901	-11.6929	-13.3793	1.25412	0.179738	-13.3683	-13.4569	0.403274	-4.49259	0.919212	-0.599947
ACIN1(S386);ACIN1(S388);	ACIN1	p20110;p20111;	-0.161608	-0.792862	-0.269661	0.260113	0.328313	-0.756594	0.59337	0.191075	-0.603144	0.0982287	-0.365877	0.0156931	-0.0574565	-0.282313	0.43838	0.432797	0.403802	0.330045	0.206277	0.346627
GTF3C1(T1873);	GTF3C1	p17508;	-1.91198	0.256787	0.460927	1.31891	1.22764	0.603885	0.324425	0.666042	-1.20438	-1.33049	-1.14523	-0.881179	-0.660238	-0.736305	-0.932894	-1.37987	0.405606	0.674339	0.308125	0.21299
FLNA(S2615);	FLNA	p14300;	0.139228	1.24775	0.471424	-0.00279128	0.815689	-11.8266	0.331873	0.555874	0.466299	-0.498202	-0.225184	-0.570095	-10.312	0.491744	-0.679443	-11.4206	0.405954	-2.99468	0.190224	-5.27327
UTP20(S1732);	UTP20	p20425;	-1.37732	1.62072	0.533748	0.441195	1.16252	1.51908	0.995453	0.0849621	-3.09869	-12.7519	-2.0807	-3.17024	-1.88965	-2.1327	-3.61178	-0.912195	0.406175	0.635916	0.301407	3.1388
CDK12(S332);	CDK12	p18522;p22001;p22002;p22003;	-1.0581	-1.14482	0.322369	0.830001	-1.03903	0.597172	1.31187	0.587594	-1.14664	-0.904104	-0.0885817	-0.345253	-1.04709	-0.7162	-0.0152984	0.332164	0.406316	0.62704	0.541192	0.259538
MED1(S900);	MED1	p06887;	-2.3815	1.27255	-2.29223	-9.24605	-0.584415	-2.82757	-10.843	-10.7454	2.07467	1.09089	1.28066	-3.77959	0.652624	-1.4283	0.444731	-2.13304	0.406873	-3.08828	0.626517	-0.782653
PTPN6(T92);	PTPN6	p02897;	-1.00434	-0.0861014	-0.746615	-2.80773	-2.33824	-1.65642	-0.773457	-2.37888	0.568649	0.901225	1.23161	0.744499	0.911794	0.372948	0.359113	-0.525173	0.407004	-0.625554	0.147183	-0.581827
TMX1(S274);	TMX1	p20255;	0.088717	0.771281	-0.00739487	0.14172	0.115462	-0.00739487	-0.0430989	0.231392	-0.508293	-0.374093	0.190051	0.260973	-0.309423	-0.394911	-0.394911	-0.382384	0.408513	-0.174491	0.271029	-0.262567
TMX1(S226);	TMX1	p13031;	-11.869	1.72566	1.14418	-0.4867	0.366074	1.26419	0.441564	0.713997	-2.58932	-0.403042	-0.552789	-1.98293	-1.35312	-1.80325	-2.46958	-1.45898	0.40878	3.06791	0.545664	-0.389211
CCDC86(R105);CCDC86(S110);	CCDC86	p16898;	0.231942	0.584274	0.355074	1.206	0.288949	1.09597	1.37489	0.749878	-1.14186	-2.21079	-1.63959	-2.26503	-2.50662	-2.50312	-2.13506	-1.60987	0.409101	0.283098	0.314044	-0.374346
CCDC86(S110);	CCDC86	p16898;p16899;p16953;	0.231942	0.584274	0.355074	1.206	0.288949	1.09597	1.37489	0.749878	-1.14186	-2.21079	-1.63959	-2.26503	-2.50662	-2.50312	-2.13506	-1.60987	0.409101	0.283098	0.314044	-0.374346
TFPT(T207);	TFPT	p00719;	1.01939	0.934665	2.18259	-0.149167	-11.1323	1.38986	0.825958	1.15039	-10.1909	-10.8705	-9.00804	-10.6944	-9.66339	-11.9106	-10.6834	-10.772	0.410536	-2.9384	0.398108	-0.566379
ARID3A(S88);	ARID3A	p00012;p00013;	-1.16934	-1.49864	-0.595303	-0.4065	-0.974824	-0.385495	0.273974	-1.13835	0.369182	0.357902	0.116894	0.620182	0.661138	0.597342	0.589647	0.0753496	0.411861	0.361273	0.527659	0.114829
NOP16(S16);	NOP16	p06042;	1.19632	1.13335	0.823442	0.504834	0.712942	0.63932	0.901094	0.78299	-1.57354	-2.43349	-2.34117	-2.19934	-2.23767	-2.90249	-2.80061	-3.11029	0.412125	-0.1554	0.0589808	-0.625877
FEN1(S210);	FEN1	p10932;	-11.5882	1.99707	-1.71134	1.23969	0.897867	-0.37724	0.0854941	1.23969	-1.05677	-11.1231	-1.91803	-0.743799	-0.0723856	-2.41906	-1.24305	-1.38941	0.41259	2.97716	0.403166	2.42944
FAM21C(S1052);FAM21A(S1075);FAM21D(S42);FAM21B(S987);	FAM21C	p07609;p07610;	-14.305	-0.584789	-0.0209199	-0.549036	-0.147302	-0.807714	-0.471197	-0.813941	0.527818	0.557063	0.184811	0.304605	0.609186	0.856623	0.636842	-0.466285	0.412788	3.30491	0.962796	0.0155174
CHD3(S712);	CHD3	p04961;	0.886736	1.20764	0.530387	0.493777	-4.19458	1.33539	0.442308	0.703595	-3.66875	-1.37733	-1.01887	-0.693101	-1.98654	-1.05787	-0.980904	-0.716309	0.412924	-1.20796	0.527439	0.504109
PPP1CB(S176);PPP1CA(S177);PPP1CC(S177);	PPP1CB	p09248;	-1.0948	-0.741528	-0.0782194	-0.563646	-0.540746	-1.19851	-0.518203	-1.24403	0.503992	0.785719	0.453563	0.692157	0.492937	0.637988	0.340934	-0.496008	0.413389	-0.255824	0.249792	-0.364895
SIRT1(T154);	SIRT1	p03391;	-11.47	0.468241	0.393084	2.12231	1.42362	1.39694	0.0458619	0.57411	-10.3252	-1.60537	-0.881414	-2.07486	-9.79767	-12.0449	-10.8176	-10.9062	0.413511	2.98172	0.0450626	-7.16991
SMARCA4(T596);	SMARCA4	p10377;	-0.526828	-1.19111	0.514144	0.47515	0.0926801	0.71159	-0.155489	0.262605	-0.909898	-0.482014	-0.687875	0.0926801	-0.20688	0.424877	0.0535095	0.0926801	0.414397	0.410008	0.0670577	0.587823
POLA1(S190);	POLA1	p19899;	1.33293	0.960456	1.29796	0.299726	0.756584	0.649668	1.06817	0.441082	-0.892919	-13.2237	-1.92149	-2.21283	-3.79075	-14.2638	-13.0365	-4.58089	0.415393	-0.243892	0.317698	-4.35526
CHD3(Y309);	CHD3	p07079;p07082;	0.257147	-0.0964131	0.933155	1.26332	1.12322	1.28911	0.387255	0.858067	-2.41912	-3.6265	-10.7662	-2.02224	-1.97572	-1.35966	-1.56722	-1.63964	0.415896	0.325109	0.230462	3.07295
MKI67(S584);	MKI67	p01595;	0.287183	0.849701	1.02316	-0.0863875	0.176647	0.573537	0.241938	0.0771112	-0.285459	-3.69853	-3.27665	-3.46055	0.401328	0.323833	-2.49418	0.385234	0.415997	-0.251105	0.0736985	2.33435
KDM2A(S28);	KDM2A	p18842;p18843;	1.36626	-1.31524	-3.13085	0.88744	-0.151689	0.987891	0.768851	0.168894	-1.73889	0.219669	-0.384652	-1.13677	-1.29384	0.0476634	-0.465906	-1.01682	0.41651	0.991584	0.886718	0.0779368
ARID3A(S353);	ARID3A	p18438;p18439;	-0.593078	-0.622488	0.065454	-11.4409	-13.5068	-0.399624	-13.0378	-1.46324	0.642196	0.62839	0.669418	1.16636	0.544132	0.90523	0.464003	-0.204153	0.417143	-3.95411	0.248425	-0.349287
ARID3A(S353);ARID3A(Y361);	ARID3A	p18439;	-0.593078	-0.622488	0.065454	-11.4409	-13.5068	-0.399624	-13.0378	-1.46324	0.642196	0.62839	0.669418	1.16636	0.544132	0.90523	0.464003	-0.204153	0.417143	-3.95411	0.248425	-0.349287
ESF1(S153);	ESF1	p06111;	1.05397	0.867708	0.767444	0.659688	0.821082	0.872797	0.980438	1.01307	-4.07218	-2.29054	-3.03664	-2.36526	-3.49035	-2.28147	-2.45422	-2.54903	0.417729	0.0846447	0.636931	0.247387
CHD3(S1538);CHD3(T1540);	CHD3	p01908;	-0.365666	0.547798	0.711296	1.92833	0.720634	-11.7139	0.673329	1.27106	-10.7269	-11.4065	-9.54399	-11.2303	-10.1993	1.41029	-11.2193	-11.3079	0.417973	-2.96766	0.419076	2.89784
NIN(S269);	NIN	p08640;	-13.2455	1.40378	0.869905	1.06498	0.974506	0.67425	0.930159	0.963925	0.120472	-12.7804	-10.9179	-12.6042	-0.106009	-13.8205	-12.5932	-12.6818	0.418234	3.36243	0.871618	-0.754877
TWISTNB(S316);	TWISTNB	p10770;p10771;p10772;	-0.998218	0.609764	1.26238	1.37462	1.31121	0.934022	-3.9928	-0.765049	-0.555267	-0.924076	-1.47075	-0.954271	-0.306057	-1.04415	-1.22175	-2.9308	0.41839	-1.19029	0.53579	-0.399597
DDX54(T70);	DDX54	p12440;	0.0358147	-0.245086	-0.354285	-0.342697	-0.47401	0.00213154	-0.558612	-0.41518	-1.42278	0.405764	0.298849	0.521241	0.5053	0.521241	0.203271	0.057841	0.418683	-0.134854	0.485058	0.371146
ARFGEF1(S403);	ARFGEF1	p13888;	0.724076	0.328147	-0.91978	-0.307337	0.651243	0.268523	0.598949	-0.227902	-0.677705	-0.947794	-0.450295	-0.631535	0.660551	-0.554131	-0.450295	0.134668	0.418805	0.366427	0.109791	0.624531
PML(S408);	PML	p10420;p10421;	-0.236127	-0.79002	-0.23208	0.230654	-0.0218626	-0.380944	2.20327	-0.427846	-1.15421	-1.08396	-1.27307	-0.546954	-0.904506	-0.667466	0.30216	0.043027	0.419461	0.600048	0.0865375	0.707851
AATF(S321);	AATF	p26346;p26349;p26352;p26353;p26355;	-0.535885	0.0562979	1.02365	0.891144	0.831644	1.13967	0.254637	0.667293	-0.716303	-0.699448	-1.26677	-1.18418	-2.26829	-0.728427	-1.53211	-1.38991	0.420556	0.36451	0.211671	-0.513007
PML(T196);	PML	p23551;	1.04971	0.76821	0.866168	-1.05102	0.249287	-12.1283	0.850297	0.740924	0.258937	-11.8209	-9.95839	0.400805	-0.947514	-0.093365	-0.201698	-1.26944	0.420863	-2.98022	0.249123	4.65188
STAG2(T1109);	STAG2	p05217;	-1.37238	-0.322083	0.558832	-0.294544	0.44545	0.251508	-0.401459	-0.166993	0.351735	0.656129	-0.432805	-0.209222	-0.442847	0.600172	-0.166993	-0.463143	0.421892	0.389669	0.574167	-0.209662
TOP2B(S1473);	TOP2B	p05862;p05863;p19290;	0.567329	0.0920153	0.224102	1.00441	0.967113	0.869623	0.263937	0.675594	-1.26208	-1.49418	-0.898335	-1.04212	-0.949805	-1.62936	-0.88466	-0.939306	0.42191	0.222103	0.750531	0.0733967
RFC1(Y67);	RFC1	p09513;p09514;	0.272274	0.330116	0.895249	0.184873	0.915714	0.983924	0.622781	0.0703178	-0.545686	-0.973349	-1.15688	-1.77239	-1.05393	-0.540982	-0.856737	-1.2255	0.422117	0.227556	0.542073	0.192791
GPATCH2(S146);	GPATCH2	p18320;	-14.2979	0.90242	0.384572	0.294374	0.783121	0.62558	-0.555485	0.173068	-0.750529	-0.528479	0.0406177	-0.279577	-2.95938	-0.24197	0.406267	0.121538	0.423113	3.43571	0.737973	-0.288895
NCF2(S311);	NCF2	p09401;p09402;	-1.67271	-2.20291	-2.29721	-2.16196	-1.8637	-2.12245	-2.63972	-2.48098	0.923186	0.867566	1.08505	0.915552	0.948342	0.894997	0.573069	0.25417	0.423728	-0.193013	0.179721	-0.280194
PML(S527);	PML	p02209;p02210;p02213;	-0.720609	-1.07447	-0.839001	-0.958123	-0.997673	-0.918226	-1.02192	-0.942357	0.617604	0.626587	0.812969	0.892775	0.312896	0.301748	0.283458	0.503861	0.423938	-0.0719915	0.00487848	-0.386993
NUP153(S338);NUP153(S334);	NUP153	p17910;	0.419328	0.146309	0.287451	-0.450726	0.256227	-0.263395	-0.131225	-0.247512	-0.627867	-0.0509231	-0.450726	-0.218839	0.377264	0.385775	0.193615	-0.203437	0.424721	-0.197067	0.0312578	0.525393
BAZ2A(S1557);	BAZ2A	p04193;	0.0953967	0.698507	0.361472	1.67731	1.42461	-14.6887	0.73413	0.873765	-1.51629	-14.3813	-12.5188	-14.2052	-1.14014	-0.689534	-0.686391	-0.735896	0.425078	-3.62223	0.0492108	9.8424
CD3EAP(S488);	CD3EAP	p14721;	-0.0516149	-0.401078	0.774693	1.13017	1.04478	0.720653	0.199773	0.886903	-2.25099	-0.930794	-1.33092	-1.05727	-1.11114	-0.758181	-1.12294	-0.87981	0.425601	0.349984	0.252976	0.424475
BAZ2A(Y1552);	BAZ2A	p04194;	-0.00598153	0.638257	0.325469	1.64131	1.38861	-14.7247	0.644357	0.853646	-1.80476	-14.4173	-12.5548	-0.635577	-1.17615	-0.742947	-0.722393	-0.970125	0.426291	-3.6093	0.168435	6.45022
RNF213(S217);	RNF213	p07444;	0.231431	-1.4506	-1.88372	0.241279	0.211532	-0.962909	-10.6022	-0.888004	1.43392	0.572988	0.893356	-0.321769	0.51734	-0.0158787	-1.10041	0.0860009	0.426403	-2.34501	0.17604	-0.772862
PLRG1(T12);	PLRG1	p08861;	2.43183	2.53847	-9.78643	-8.12684	1.64118	-10.2383	-9.72378	-9.62617	0.0979976	-9.93092	-8.06842	-9.75476	-0.765224	-10.971	-9.74375	-9.83236	0.426756	-3.75103	0.794448	-0.914062
RRP8(S51);	RRP8	p01025;p01026;	0.148025	-0.0267918	0.810843	1.82225	1.28692	1.21748	0.62786	1.20614	-12.0374	-12.717	-10.8545	-12.5408	-11.5099	-13.7571	-12.5298	-12.6184	0.427252	0.396018	0.398108	-0.566379
NOP56(S461);NOP56(S462);NOP56(S465);	NOP56	p11628;p11629;p11630;	-0.430336	0.227688	1.04065	1.7067	1.3098	1.56517	0.762174	0.70589	-14.8405	-15.5202	-13.6577	-15.344	-14.313	-16.5603	-15.333	-15.4216	0.427434	0.449581	0.398108	-0.566379
ACIN1(T414);	ACIN1	p01802;p01803;	-0.208549	-0.118438	0.0536724	0.216427	0.521801	-0.0124281	-0.106356	0.113896	0.319337	-0.143165	-0.0197112	-0.374722	0.174988	-0.492803	-0.2425	-0.0297989	0.428654	0.14345	0.664038	-0.0929633
PA2G4(S360);	PA2G4	p01108;	-2.02664	1.04375	-0.100643	1.35187	1.46905	0.571723	1.22432	-0.0616896	-12.1638	-1.25772	-1.3851	-1.7163	-0.964521	-1.58304	-1.83256	-1.23088	0.429096	0.733769	0.383946	2.72798
CHD3(T1595);	CHD3	p14461;	0.0954481	-0.31836	1.09175	1.07314	0.737089	1.1639	0.534272	0.839774	-2.03176	-1.80133	-1.67009	-1.24411	-2.1147	-0.99594	-2.27717	-0.882581	0.430563	0.333265	0.780277	0.119225
NOP56(S511);	NOP56	p19551;p19553;p19554;	0.235166	0.397083	0.856187	1.07263	-3.23151	0.855466	0.384432	0.914323	-1.42517	-0.737874	-0.909	-0.665688	-2.31201	-0.417307	-0.451629	-0.576888	0.431263	-0.909587	0.992325	-0.00502637
DAB2(S401);	DAB2	p21885;	-0.438792	-1.26087	-0.454658	-1.6059	-1.22544	-1.3944	-1.12048	-1.09183	0.00415164	0.150672	0.381387	0.491945	0.368563	0.680149	1.1158	1.1158	0.433408	-0.267982	0.0463395	0.563038
FAM129B(S691);	FAM129B	p00139;p00140;p00141;p00142;	-1.6906	-1.92609	-1.66297	-2.3347	-1.95831	-2.022	-2.11709	-2.08334	0.503893	0.617773	0.628559	0.845501	0.849158	1.01022	0.894067	0.980746	0.433904	-0.141596	0.0196262	0.284616
ARL6IP4(S264);	ARL6IP4	p00392;	-12.5599	1.59866	1.56366	0.195098	0.773114	1.88559	0.186759	0.367331	-11.4151	-12.0947	-10.2322	-11.9185	0.0509268	-13.1348	-11.9075	-11.9961	0.433921	3.10381	0.537893	2.16824
DIMT1(S292);	DIMT1	p20600;	0.725647	1.02835	0.092122	0.735666	0.637556	0.822835	-0.021407	0.218952	-1.71406	-0.73882	-0.37317	-0.473475	-1.09408	-1.40364	-1.59126	-0.92356	0.434291	-0.230961	0.272351	-0.428251
CIAPIN1(S182);	CIAPIN1	p11381;	1.23262	0.518597	0.642803	-0.994087	0.128924	-0.145251	-0.366945	0.0541932	-0.468228	-0.149451	0.180028	-0.532597	0.166577	-0.457773	-0.751337	-1.15366	0.434364	-0.432252	0.386955	-0.306487
DHX9(S1032);	DHX9	p22137;	0.417567	0.700675	0.826206	0.1973	0.311633	0.739495	0.34558	0.091243	-1.19804	-0.943181	-0.460098	-0.634428	-0.963821	-0.0605377	-0.886913	-0.906757	0.435054	-0.163449	0.713632	0.10443
ILF3(S384);	ILF3	p18322;	-13.1638	-12.463	-12.5542	-0.562269	-12.9605	0.845816	3.67393	-12.3939	-12.019	-12.6987	-10.8362	-12.5225	-11.4915	-13.7388	-12.5115	-0.39646	0.435209	4.47716	0.480705	2.48453
N4BP1(M251);N4BP1(T253);	N4BP1	p16781;	-11.3805	-10.6796	-10.7708	-9.11121	-11.1771	-11.2227	-10.7081	-10.6105	1.51314	1.06499	1.50936	0.69726	1.22573	-0.749595	0.812226	0.918702	0.436683	-0.444107	0.251875	-0.644421
SP140(S415);SP140(S416);	SP140	p17829;	-11.8317	-11.1309	-11.2221	-9.56249	-11.6284	-11.674	-11.1594	-11.0618	1.02747	1.67673	0.426948	0.81535	0.850756	1.21235	0.373177	1.16391	0.436683	-0.444107	0.799627	-0.0865725
SP140(S434);SP140(Y438);	SP140	p17830;	-11.8317	-11.1309	-11.2221	-9.56249	-11.6284	-11.674	-11.1594	-11.0618	1.02747	1.67673	0.426948	0.81535	0.850756	1.21235	0.373177	1.16391	0.436683	-0.444107	0.799627	-0.0865725
RNF213(S1245);	RNF213	p04011;	-12.3739	-11.673	-11.7642	-10.1046	-12.1705	-12.2161	-11.7016	-11.604	-11.2291	1.89066	-10.0462	0.600502	1.61825	2.05863	1.82187	-11.8101	0.436683	-0.444107	0.544165	3.11819
NOL11(S210);	NOL11	p19595;	-11.0428	-10.3419	-10.4331	-8.77351	-10.8394	-10.885	-10.3704	-10.2728	-9.89796	-10.5776	-8.71509	-10.4014	-9.37044	-11.6177	3.06945	2.92446	0.436683	-0.444107	0.214837	6.14946
OXR1(S354);OXR1(S355);	OXR1	p22169;	-10.6887	-9.98786	-10.0791	-8.41949	-10.4854	-10.531	-10.0164	-9.91882	1.32787	0.558166	1.07037	1.18202	0.382316	1.07037	1.02831	1.13522	0.436683	-0.444107	0.60952	-0.130551
MTDH(S344);	MTDH	p19898;	-7.69523	-6.99435	-7.08557	-5.42598	-7.49185	-7.53749	-7.02292	-6.92531	2.65436	-7.23006	-5.36757	-7.05391	-6.02292	2.3186	2.19685	-7.1315	0.436683	-0.444107	0.569075	2.08955
FAM21A(T5);	FAM21A	p23865;	-11.9164	-11.2155	-11.3068	-9.64717	-11.713	-11.7587	-11.2441	-11.1465	1.09672	0.717161	1.34226	1.07923	1.10019	1.19416	0.642922	0.652413	0.436683	-0.444107	0.438286	-0.16142
RNF213(M41);RNF213(S43);RNF213(S45);	RNF213	p13323;	-13.4338	-12.7329	-12.8241	-11.1645	-13.2304	-13.276	-12.7615	-12.6638	1.28114	1.39415	0.932249	0.781758	0.774184	1.58803	0.246535	0.495269	0.436683	-0.444107	0.374174	-0.321321
RRP1B(S706);	RRP1B	p19917;	-10.3961	-9.6952	-9.78643	-8.12684	-10.1927	-10.2383	-9.72377	-9.62616	2.80578	-9.93092	-8.06842	3.02075	-8.72377	-10.971	-9.74375	-0.197273	0.436683	-0.444107	0.346874	-4.36575
FAM129B(Y593);FAM129B(M571);FAM129B(S596);	FAM129B	p03724;	-12.5613	-11.8605	-11.9517	-10.2921	-12.358	-12.4036	-11.889	-11.7914	0.858113	0.369535	0.760449	0.983643	0.594029	1.51638	1.03791	1.48445	0.436683	-0.444107	0.164419	0.415256
SMARCA4(S610);	SMARCA4	p00478;p10376;p10830;	-1.38897	-0.21646	-0.384867	-0.443613	0.356128	-0.370107	-0.856591	-0.351431	0.0521088	0.419007	-0.168166	0.21603	0.484467	0.820555	0.28181	0.084618	0.436882	0.302977	0.203104	0.288117
TCOF1(S1227);	TCOF1	p11975;	1.75563	-0.371071	1.85293	-0.191162	1.87448	0.0383202	-11.0149	1.21013	-10.5424	-11.2221	-9.35958	-11.0459	-10.0149	-1.51807	-11.0349	-11.1235	0.43794	-2.73458	0.430341	2.11965
SIRT6(T337);	SIRT6	p05281;	-1.70074	0.718988	-1.63297	-4.07867	-1.22901	-1.85628	2.8004	-1.53693	0.323628	0.372538	0.729755	-4.66138	0.220535	-2.63021	-5.41571	-4.13538	0.438713	1.21789	0.263637	-2.18133
BCLAF1(Y383);	BCLAF1	p00441;p00445;p00446;p07782;	-0.419608	-0.815308	0.129792	1.16809	0.757966	0.58204	-0.134474	0.469616	-0.719998	-0.648585	-1.03247	-0.385189	-0.247307	-0.100353	-0.0935991	-0.628177	0.439297	0.403046	0.0574447	0.429202
FAM21A(S544);FAM21B(S456);	FAM21A	p07317;p07318;p07319;	-0.225409	-1.00712	-0.936386	0.0301169	0.328926	-0.0713448	-0.824215	-0.395081	0.326543	0.398873	0.651093	0.234467	0.0537932	-0.0239884	-0.430597	0.573027	0.439585	0.294271	0.183074	-0.359685
CDK12(T514);	CDK12	p03686;	-0.499367	-0.0307192	0.263728	0.479765	0.590089	-0.205586	0.172098	0.607683	-0.535603	-0.274824	-0.187266	-0.0443941	0.0487153	-0.258794	-0.392317	-0.516418	0.4396	0.237719	0.908253	-0.0191817
MRPS31(S152);	MRPS31	p17904;	-13.9927	0.902802	-0.457345	-0.668085	0.835239	-2.25025	-0.445292	0.14047	0.540232	0.289271	0.216788	0.478304	0.400302	-0.547231	-0.846791	0.201537	0.440751	3.12387	0.144829	-0.579194
NCL(T367);	NCL	p01050;	0.43633	0.79532	0.529775	0.247511	0.549743	0.283731	0.172223	0.519686	0.126419	-0.200504	-0.415964	-0.11157	-0.0728897	-12.5262	-1.14971	-11.3876	0.441471	-0.120888	0.15917	-6.1337
NIN(S1540);	NIN	p15072;	-12.4137	2.56426	1.86826	-2.07294	-0.376422	-12.256	-1.32934	-11.6438	-11.2689	-11.9485	0.281858	-3.01431	0.528188	-0.270972	0.502392	-11.85	0.44148	-3.88784	0.419797	3.71488
GTF3C1(S1080);	GTF3C1	p15809;	-9.79819	-9.09731	-9.18853	0.782892	-9.59481	2.61601	3.02181	-9.02827	-8.65339	-9.33302	-7.47052	-9.15686	-8.12588	-10.3731	-9.14585	-9.23446	0.442914	3.57897	0.398108	-0.566379
PHF6(S203);PHF6(S204);	PHF6	p03595;	-14.273	-13.5722	-13.6634	-12.0038	-14.0697	-14.1153	3.99986	-13.5031	-13.1282	-13.8079	-11.9454	-13.6317	-12.6007	-14.848	-13.6207	-13.7093	0.442916	3.95604	0.398108	-0.566379
PRKDC(T3198);	PRKDC	p13996;	-0.412094	0.315883	0.220848	0.721875	0.372466	0.924692	0.193627	0.29956	-0.713264	-0.476225	-0.788815	-0.316746	-0.43923	-0.34498	-0.589881	-0.469993	0.444216	0.235958	0.396701	0.112741
NOP56(S519);	NOP56	p04346;p04347;p04349;p04351;p19550;p19551;p19552;	-0.183961	0.121716	0.825851	0.793949	0.754963	1.13601	0.240383	0.467198	-1.16396	-1.15666	-1.05535	-0.848139	-0.925516	-0.72879	-0.932927	-1.02607	0.444475	0.260249	0.166163	0.152701
AGAP2(S985);	AGAP2	p20158;	0.323958	0.39892	-0.0222173	0.139534	0.255011	0.470179	0.161229	0.333544	-0.190615	0.025877	0.0376541	-0.0468794	0.0951396	-1.21836	-1.08213	-0.923008	0.444592	0.094942	0.0878229	-0.738599
NCF2(T233);	NCF2	p02097;	-13.8124	-0.984483	-0.59839	-0.336365	0.593877	-1.86688	-1.80275	-1.02456	-0.323808	0.75643	-0.294112	-0.267417	0.934217	1.67744	0.311119	-0.00638795	0.445342	2.90783	0.150993	0.761324
CDK12(S332);CDK12(S334);	CDK12	p18522;	-2.32888	-2.38232	0.604007	1.45009	-1.82715	0.703543	1.66702	0.894684	-5.86231	-3.25226	-0.158954	-1.02013	-3.38232	-1.74173	-0.00695079	0.595394	0.445529	1.0238	0.395583	1.43951
DNTTIP2(Y135);	DNTTIP2	p05461;p05462;	-1.7644	0.0138474	0.0934946	1.27837	1.16026	0.265922	0.0607208	0.412037	-0.461491	-0.33665	0.0949027	-0.598166	-0.909326	-0.516336	-1.61925	-0.764398	0.445803	0.569406	0.074618	-0.626978
TAF1(T521);	TAF1	p12845;	-12.0058	-0.42284	-0.127384	0.632301	0.572468	-0.441699	-1.47823	0.0314723	0.868794	-0.460808	0.740826	0.287653	-0.0822965	-0.623538	-0.067575	0.252888	0.44592	2.65193	0.222955	-0.489247
FTSJ3(S471);	FTSJ3	p02631;	0.893275	-9.4769	-1.08551	2.50471	1.91317	1.45127	-0.00114644	-1.05942	-9.03298	-9.71261	-7.85012	-9.53646	-8.50547	-10.7527	-9.52544	-9.61405	0.446062	2.36708	0.398108	-0.566379
FTSJ3(Y456);	FTSJ3	p02632;	0.893275	-9.4769	-1.08551	2.50471	1.91317	1.45127	-0.00114644	-1.05942	-9.03298	-9.71261	-7.85012	-9.53646	-8.50547	-10.7527	-9.52544	-9.61405	0.446062	2.36708	0.398108	-0.566379
NOP58(T435);	NOP58	p24033;	1.32353	-9.97826	1.30945	1.45081	1.15273	1.48878	0.786774	0.602811	-9.53434	-10.214	-8.35148	-10.0378	-9.00683	-11.2541	-10.0268	-10.1154	0.446286	2.48139	0.398108	-0.566379
SP100(T245);	SP100	p00487;	-12.0004	0.858797	1.25828	1.70378	0.419053	1.77315	0.733617	0.534933	-10.8556	-11.5352	-9.67274	-11.3591	-10.3281	-12.5753	-0.586203	-11.4367	0.446401	2.91007	0.498932	2.12409
ERCC6(S486);ERCC6(S489);	ERCC6	p12744;	-12.9848	0.119228	-0.255047	0.210909	0.75339	-0.708673	-0.893887	-0.674321	-0.513856	0.47853	0.749178	0.276769	-0.276357	0.125741	0.0524246	0.600452	0.447304	2.84657	0.723028	-0.12209
SIRT1(S173);SIRT1(S172);	SIRT1	p01754;	1.39725	1.03188	0.807389	1.12932	1.04443	1.32196	1.00003	-0.297941	-9.97869	-10.6583	-8.79582	-10.4822	-9.45118	-11.6984	-10.4712	-10.5598	0.447786	-0.324339	0.398108	-0.566379
DDX54(T74);	DDX54	p10914;p12441;	0.351199	0.227951	0.9705	0.0721124	0.300987	0.777919	0.629011	0.650039	-0.517912	-1.08787	-1.18236	-0.608151	-0.442581	-0.914141	-1.17055	-0.988959	0.447922	0.184049	0.899752	-0.0299861
TWISTNB(S304);	TWISTNB	p08720;	-0.0528494	-1.11106	-0.915593	-0.0802779	-0.162903	-0.091397	-0.881416	0.120995	-1.46156	2.22214	1.45492	-2.08305	-1.25367	-1.85749	-1.29806	-0.925508	0.448467	0.286266	0.289674	-1.36679
UBTF(S484);	UBTF	p07264;	-11.7473	-11.0464	-11.1376	0.011859	-11.5439	0.728787	3.73633	-10.9773	-10.6025	-11.2821	-9.41959	-11.1059	-10.0749	-12.3222	-11.0949	-11.1835	0.448511	3.96582	0.398108	-0.566379
NIN(S1550);	NIN	p12499;	-1.51522	0.365776	1.07139	0.618662	0.601589	0.900433	0.531199	0.494674	-1.1721	-1.12019	-0.772807	-0.703266	-0.99026	-0.594331	-0.620804	-0.818036	0.449345	0.496822	0.266097	0.186233
JMJD6(S23);	JMJD6	p18995;	1.15849	2.18158	1.19298	-11.1646	1.39412	0.876723	-12.7615	-12.6639	-0.00128692	-1.54778	-11.1061	-12.7925	0.18615	-14.0087	-12.7815	-12.8701	0.451065	-4.13075	0.482366	-3.50661
LEO1(S309);	LEO1	p03425;	-7.27653	-6.57565	-6.66688	-5.00728	-7.07315	3.98215	-6.60422	-6.50661	-6.13173	-6.81136	-4.94887	-6.63521	-5.60422	-7.85147	-6.62419	-6.7128	0.451464	2.33113	0.398108	-0.566379
TAF1(T1154);TAF1(S1155);	TAF1	p14633;	0.689353	-11.7557	1.20614	0.363456	0.813827	0.0543872	0.107558	0.331306	-1.54941	-1.34595	-1.17459	-11.8152	-0.0959755	0.535587	0.406525	-0.372185	0.452174	2.70095	0.215864	4.08978
LEO1(S296);LEO1(T302);	LEO1	p14938;	-7.15577	-6.45488	-6.54611	-4.88652	-6.95238	3.98058	-6.48345	-6.38584	-6.01097	-6.6906	-4.8281	-6.51444	-5.48345	-7.7307	-6.50343	-6.59203	0.452252	2.30054	0.398108	-0.566379
LEO1(S246);	LEO1	p14760;	-10.4972	-0.809442	-9.88751	1.72589	-10.2938	2.74974	2.13641	-0.0766644	-9.35237	-10.032	-8.16951	-9.85584	-8.82486	-4.76416	-9.84483	-9.93344	0.452583	3.49598	0.480157	1.01061
C1QBP(S205);	C1QBP	p01248;	-1.47692	0.0336648	-0.0546127	1.72332	1.50573	0.59043	0.115092	0.394165	-1.155	-1.33557	-0.345219	-0.924143	-1.92053	-0.789601	-1.56439	-1.89196	0.453122	0.594992	0.129362	-0.601639
FAM21A(S614);FAM21B(S526);	FAM21A	p01676;p01677;p01678;p01679;p10404;	-0.686213	-1.76833	-1.00979	-0.0693799	0.172262	-0.224193	-1.05185	-0.953052	0.525346	0.577176	0.730442	0.286781	0.0442699	0.484018	0.0492003	0.463376	0.453632	0.369219	0.134165	-0.26972
FAM129B(S665);FAM129B(S681);	FAM129B	p07356;p07357;	-13.9108	-1.72431	-1.14759	-2.123	-1.60315	-1.63467	-2.54428	-2.56787	0.501382	0.329396	0.535896	0.662124	1.0671	1.61295	0.828441	0.476117	0.453654	2.63894	0.130645	0.488954
TOP2B(S1478);	TOP2B	p19292;	0.101691	-0.00304955	0.590578	1.5732	1.50149	1.26937	0.0976445	0.909623	-11.5495	-12.2291	-3.03113	-2.11505	-11.0219	-1.59673	-1.36686	-2.43792	0.454634	0.378929	0.414178	3.12532
ZC3H15(S328);	ZC3H15	p26650;	-13.9652	-1.26102	-0.880853	-0.432291	-0.394009	-2.63781	-1.2439	-0.969557	0.812442	0.373331	0.842816	0.949015	0.480246	0.244264	0.467307	0.770923	0.454704	2.82352	0.180287	-0.253716
ZC3H15(Y314);	ZC3H15	p26651;	-13.9652	-1.26102	-0.880853	-0.432291	-0.394009	-2.63781	-1.2439	-0.969557	0.812442	0.373331	0.842816	0.949015	0.480246	0.244264	0.467307	0.770923	0.454704	2.82352	0.180287	-0.253716
KDM5A(S1488);	KDM5A	p06145;	-1.40927	0.269516	0.278394	0.499521	0.91835	0.251594	-14.0361	0.089537	-0.328867	0.129338	-0.369895	-0.139597	0.544376	0.637025	0.0171285	-4.32402	0.455453	-3.1037	0.647189	-0.604118
TOP2B(S1466);	TOP2B	p05864;p05865;p19289;p19291;p21335;	0.569997	0.329432	0.798988	0.982262	-1.7043	1.13265	0.296444	0.773139	-1.17846	-1.10332	-1.04031	-1.03473	-0.906092	-0.640757	-0.973815	-0.885824	0.456921	-0.545687	0.038657	0.237582
ILF3(M374);ILF3(S382);	ILF3	p18321;	-10.7614	-10.0605	-10.1517	0.67371	-10.558	1.48551	3.53491	-9.99148	-9.6166	-10.2962	-8.43374	-10.1201	-9.08909	-11.3363	-10.1091	-10.1977	0.457554	3.69272	0.398108	-0.566379
PAFAH1B2(T220);	PAFAH1B2	p09045;	-1.46537	-1.80617	-1.73987	1.66392	-1.15779	-11.9601	-0.919007	0.657781	0.00570476	0.0248983	0.00570476	0.123162	-0.172294	-1.18106	0.140864	1.4768	0.458972	-2.5079	0.964912	0.026209
RBBP6(S726);RBBP6(S728);	RBBP6	p22613;	0.943788	1.06717	0.481617	0.850679	0.850679	0.67404	0.8779	0.419985	-1.74255	-2.44403	-1.76764	-1.34	-1.53444	-2.25476	-2.18549	-1.93757	0.459464	-0.130163	0.604138	-0.154509
RBBP6(S728);	RBBP6	p22613;p22614;	0.943788	1.06717	0.481617	0.850679	0.850679	0.67404	0.8779	0.419985	-1.74255	-2.44403	-1.76764	-1.34	-1.53444	-2.25476	-2.18549	-1.93757	0.459464	-0.130163	0.604138	-0.154509
RBBP6(S728);RBBP6(Y727);	RBBP6	p22614;	0.943788	1.06717	0.481617	0.850679	0.850679	0.67404	0.8779	0.419985	-1.74255	-2.44403	-1.76764	-1.34	-1.53444	-2.25476	-2.18549	-1.93757	0.459464	-0.130163	0.604138	-0.154509
SCAF11(S614);	SCAF11	p22866;	-1.06762	-0.404858	0.180105	1.02364	0.748948	0.540001	-0.311748	0.367732	-0.334468	-0.0829296	-0.754093	-0.224285	-0.404858	-0.112076	-0.392885	-0.429105	0.460187	0.403416	0.934123	0.0142132
EIF3A(S584);	EIF3A	p12114;	-0.543076	-5.21786	-0.538377	-0.957329	-0.550154	-0.655614	-1.41911	-0.758425	0.858959	0.648392	0.519109	0.425999	0.63805	0.552532	0.552532	0.205609	0.460393	0.968333	0.384279	-0.125934
CHD2(S1728);	CHD2	p19163;	-0.585241	-0.139931	0.82415	0.912326	-0.116472	1.16774	0.860069	0.551384	-1.37858	-0.654504	-0.0153855	-14.0674	-0.787116	-0.607961	0.109241	-14.145	0.46115	0.362854	0.972714	0.171259
FAM21C(T479);FAM21A(T479);FAM21B(T391);	FAM21C	p11537;p25369;	0.384841	-0.457198	-0.363351	0.22902	0.313155	0.884631	-0.502348	0.216155	0.751204	-0.0559233	-0.394498	-0.300377	-0.746924	-0.386332	-0.588241	-0.293153	0.462088	0.27957	0.147771	-0.503764
LARP4B(S533);	LARP4B	p06471;	-12.7759	-0.226081	0.0361544	0.048094	0.0677764	0.151324	-1.47102	-0.928319	0.432083	-0.0977568	1.11015	0.191351	0.0794582	1.11584	-0.382885	-1.10215	0.462349	2.68437	0.409132	-0.481392
RPS25(S82);	RPS25	p09934;	-9.66159	-8.96071	-9.05193	-7.39234	-9.45821	-9.50385	3.99665	-8.89167	-8.51679	-9.19642	-7.33393	-9.02027	-7.98928	-10.2365	-9.00925	-9.09786	0.462968	2.80238	0.398108	-0.566379
TCOF1(S1350);	TCOF1	p10957;	-9.59812	-8.89723	-8.98846	-7.32887	-9.39473	-9.44038	3.9965	-8.82819	-8.45332	-9.13295	-7.27045	-8.95679	-7.9258	-10.1731	-8.94578	-9.03438	0.463353	2.78647	0.398108	-0.566379
RASL11A(M43);RASL11A(S41);	RASL11A	p24617;	-5.44294	1.17054	1.20091	0.493694	0.871451	0.360111	0.54195	1.04891	-1.22701	-1.24655	-1.23674	-1.13006	-1.00277	-1.05063	-1.40585	-1.77524	0.463585	1.35005	0.623743	-0.0985328
SP140(K162);SP140(S183);	SP140	p16245;	-13.3802	-12.6793	-12.7705	-11.1109	-13.1768	-3.72317	-12.7079	-12.6103	1.08636	0.975586	0.932455	1.34484	0.813265	0.98651	0.884348	0.848122	0.463694	1.93071	0.114135	-0.20175
SP140(S183);	SP140	p16245;p16246;	-13.3802	-12.6793	-12.7705	-11.1109	-13.1768	-3.72317	-12.7079	-12.6103	1.08636	0.975586	0.932455	1.34484	0.813265	0.98651	0.884348	0.848122	0.463694	1.93071	0.114135	-0.20175
PTPN6(S186);	PTPN6	p26654;p26657;	-13.4418	0.59629	-0.132725	-0.227818	0.152786	-0.968317	-0.565331	-0.485419	1.14463	0.694515	0.792454	0.160894	0.365187	-0.854201	-0.988673	-0.546348	0.46422	2.83495	0.0204138	-1.20413
CD3EAP(S124);	CD3EAP	p09588;	1.0161	1.21397	1.89386	-10.0448	1.11322	1.53736	0.699047	0.319492	-11.1693	-11.8489	-9.98642	-11.6728	-10.6418	-12.889	-11.6618	-11.7504	0.46432	2.3975	0.398108	-0.566379
SMARCA5(K132);SMARCA5(S137);	SMARCA5	p16835;	0.138154	0.353867	-0.226651	-0.704577	-0.0913623	-0.25055	-0.3615	-0.545874	0.466901	0.693465	0.755965	0.319944	-0.127842	-0.211171	-0.78062	-0.705463	0.464376	-0.20252	0.00360705	-1.01534
SMARCA5(S137);	SMARCA5	p16835;p16836;	0.138154	0.353867	-0.226651	-0.704577	-0.0913623	-0.25055	-0.3615	-0.545874	0.466901	0.693465	0.755965	0.319944	-0.127842	-0.211171	-0.78062	-0.705463	0.464376	-0.20252	0.00360705	-1.01534
PELP1(S485);	PELP1	p07953;	-0.205028	-2.05831	-1.1789	-0.855491	-1.16418	3.45158	-1.42868	-1.12089	-1.80895	-2.05831	-2.37175	-1.58656	-3.69877	-2.6882	-2.37006	-2.3008	0.464395	1.00889	0.0828274	-0.808065
RBBP6(S861);	RBBP6	p05096;	-9.33439	-8.63351	-8.72473	-7.06514	-9.13101	-9.17665	3.9958	-8.56447	-8.18959	-8.86922	-7.00672	-8.69306	-7.66208	-9.90933	-8.68205	-8.77066	0.464997	2.72036	0.398108	-0.566379
RBM15B(S265);	RBM15B	p17077;p17078;p17079;p20471;p20472;p20473;p20474;p20475;p20476;	0.296836	0.182147	0.461881	-0.16333	0.050342	0.105748	0.0902635	0.088544	-0.351633	-0.271339	-0.109918	-0.0979477	-0.190151	-0.0907098	-0.167856	-0.0766257	0.465142	-0.110659	0.323048	0.0763736
CCDC86(S18);	CCDC86	p12351;p12352;	0.600718	0.985548	1.14706	0.266866	0.548445	0.586049	0.58333	0.622698	-1.34503	-1.41294	-1.33041	-1.33232	-1.26587	-1.42379	-1.4809	-1.42223	0.465847	-0.164918	0.438756	-0.0430186
TCOF1(S982);	TCOF1	p20768;	1.23242	1.22003	1.0763	-11.0068	1.15647	0.654836	0.63445	0.194944	-0.893785	-0.846132	-0.835753	-12.6347	-0.97119	-1.43631	-2.50208	-12.7123	0.467552	2.52969	0.886676	-0.602877
FAM21C(S284);FAM21A(S284);FAM21B(S196);	FAM21C	p21555;p21556;p21558;	0.182694	-0.152237	0.43865	0.372099	0.150326	0.429952	0.266358	0.469845	-0.0860945	-0.6209	-0.681301	-0.570048	-0.00719684	-0.358003	-0.711602	-0.00666002	0.47119	0.118819	0.353764	0.21872
IFI16(T161);	IFI16	p25426;	0.0196946	0.255323	0.42305	-0.166317	-0.064137	0.500126	-0.379913	-0.248001	-0.557725	-0.234062	-0.0276112	0.0654982	-0.140086	0.466378	-0.0765208	-0.349539	0.471375	-0.180919	0.490525	0.163533
CHD2(S207);CHD2(S208);	CHD2	p11208;	-8.40632	-7.70544	-7.79666	-6.13707	-8.20294	-8.24858	3.992	-7.6364	-7.26152	-7.94115	-6.07865	-7.76499	-6.73401	-8.98126	-7.75398	-7.84259	0.471431	2.48739	0.398108	-0.566379
ATXN1L(T369);	ATXN1L	p10530;	1.1553	1.78976	-11.1286	-9.46905	1.58068	-11.5806	-11.066	-10.9684	1.72762	-11.2731	-9.41064	-11.097	2.00203	-12.3132	-11.086	-11.1746	0.471716	-3.5954	0.89568	-0.629652
WDR33(S1210);	WDR33	p03829;	-0.732303	0.32503	-0.278792	1.81536	-2.24873	0.944956	0.852659	-1.45418	0.495649	-6.99067	-2.24502	1.46197	-3.4911	-2.2979	-3.06074	-0.515492	0.47293	-0.758649	0.80844	-0.52179
NPM1(S125);	NPM1	p02384;p02385;	0.552447	-0.0971975	0.650532	0.532739	0.77691	0.798466	0.2373	0.490984	-0.796927	-0.841003	-1.11148	-0.421687	-1.07631	-0.803406	-0.774019	-0.810848	0.473211	0.166284	0.665333	-0.0733702
MAP1S(S472);MAP1S(S475);	MAP1S	p05167;	0.0132566	0.549309	0.627074	0.473483	1.19768	-13.5115	1.10841	0.946142	-0.918437	-13.2041	-11.3416	0.152746	-0.195719	-14.2442	-1.09568	0.305146	0.47402	-2.9806	0.626461	2.52023
RREB1(S1219);RREB1(S1225);	RREB1	p06398;	-0.298055	-0.956697	0.502296	1.11851	1.10701	0.536978	0.00417689	0.311155	-1.02588	-0.147275	-1.14178	0.125363	-0.25292	-0.255886	-12.8445	-0.688845	0.474292	0.398317	0.412222	-2.96315
TCERG1(S933);	TCERG1	p25874;	-7.86697	-7.16609	-7.25731	-5.59772	-7.66359	-7.70923	3.98836	-7.09705	-6.72217	-7.4018	-5.53931	-7.22565	-6.19466	-8.44191	-7.21463	-7.30324	0.475718	2.35165	0.398108	-0.566379
RRP8(S62);RRP8(S64);	RRP8	p01024;	0.758767	-0.14972	1.03662	1.33947	1.36485	1.24237	0.420791	1.13826	-4.60724	-4.31295	-5.43848	-4.19352	-4.75107	-4.30439	-4.95038	-4.20542	0.476482	0.295285	0.807621	0.0852301
SUZ12(S583);	SUZ12	p14264;	-13.7183	-13.0174	0.530082	0.850533	0.674683	1.48965	1.8798	-12.9484	-0.566082	-13.2531	-0.396508	0.051138	0.578007	-14.2932	-13.066	-0.507315	0.476816	4.11271	0.546762	-3.28098
COIL(S301);	COIL	p12339;	-0.901753	-0.0857419	-0.154588	-1.48033	-0.773293	-1.77037	-0.752953	-0.618075	-4.23977	2.16161	1.51608	1.88859	-4.91138	-14.6098	-5.70082	-13.4712	0.477138	-0.323069	0.0201959	-10.0049
RREB1(S1219);	RREB1	p06398;p06399;	-0.191865	-1.36499	-0.206164	0.912405	1.29227	0.314814	-0.651534	0.0551136	-0.53686	-0.478424	-0.838599	-0.0818705	-0.277343	0.0535141	-0.207084	-0.0313505	0.47834	0.465321	0.0948718	0.368372
CHAF1A(S65);	CHAF1A	p20792;	-2.04088	0.178292	0.853941	2.13654	0.992546	1.6386	0.368514	1.01441	-10.2122	-10.8919	-9.02938	-10.7157	-9.68473	-11.932	-10.7047	-10.7933	0.478649	0.721543	0.398108	-0.566379
PARN(S619);	PARN	p04994;p10558;p10559;	0.46824	-0.0294272	-0.0149502	0.621965	0.280662	0.272546	0.435536	0.633102	-0.133431	-0.688113	-0.3114	-0.560081	-0.266359	-0.747122	-0.863458	-0.342228	0.480153	0.144004	0.521222	-0.131536
ACIN1(T902);	ACIN1	p20299;	-3.96923	-0.952152	-0.132724	1.06246	0.84866	-0.208673	-0.985167	-0.0854188	-0.264321	-0.00534516	-0.516053	0.0248168	0.0181684	0.812614	0.117926	-0.143865	0.480495	0.89026	0.173278	0.391437
CHD3(S324);	CHD3	p07081;p10696;p10697;	0.568883	-0.232379	0.954515	1.26878	1.4408	1.1747	0.347949	0.810901	-2.75811	-12.3837	-3.56758	-2.36168	-2.31465	-1.69948	-2.45828	-2.31576	0.480545	0.303638	0.288459	3.07072
PTPN6(Y176);	PTPN6	p26655;p26659;p26660;	-13.1871	0.646055	-0.00162098	-0.31509	0.242784	-0.8975	-0.676201	-0.815521	1.17161	0.727715	0.76989	0.021838	0.403615	-0.689391	-0.944168	-0.674561	0.480744	2.67784	0.02556	-1.14889
NOP56(S461);NOP56(M475);	NOP56	p11631;p11632;p11633;p11634;	1.23637	0.79902	1.08743	0.884956	0.838258	1.38709	0.359682	0.694311	-3.78146	-3.92148	-11.2157	-3.63295	-3.14778	-2.91836	-4.16931	-3.22028	0.480748	-0.182106	0.309892	2.27395
XPO6(T204);XPO6(S208);	XPO6	p08862;	1.72289	0.851564	0.789123	-0.0767402	1.06214	1.16336	-0.496279	-0.112575	-0.0683378	-4.10756	-10.8067	-4.32385	-1.61285	-2.52328	-2.24153	-1.05267	0.48143	-0.417547	0.274261	2.96903
XPO6(S208);	XPO6	p08862;p08864;	1.72289	0.851564	0.789123	-0.0767402	1.06214	1.16336	-0.496279	-0.112575	-0.0683378	-4.10756	-10.8067	-4.32385	-1.61285	-2.52328	-2.24153	-1.05267	0.48143	-0.417547	0.274261	2.96903
KDM5A(S1666);	KDM5A	p11223;p16381;p16382;p16383;	-0.885118	-0.118261	-0.353081	-0.463315	-0.484076	-0.228029	-0.425331	-0.128349	0.212772	0.598108	0.262701	0.404289	0.246955	0.0136701	0.284373	0.251964	0.481695	0.138497	0.166	-0.170227
ZNF330(S291);	ZNF330	p10476;	0.158468	-0.649381	-0.317111	0.045459	-0.100619	-0.263172	-1.06327	-0.198467	0.360961	0.128515	0.118391	0.263264	0.334966	0.403272	0.207048	-0.160992	0.482529	-0.21574	0.882675	-0.0217092
STAT1(S735);	STAT1	p13507;	-3.63145	-3.33165	-3.61005	-2.78869	-3.22724	-3.35412	-3.87425	-3.63735	1.4077	1.44304	1.44884	1.08875	0.419578	0.431355	0.0902397	0.33433	0.484436	-0.182774	0.000127873	-1.02821
NOP56(S530);	NOP56	p19555;	-0.323031	-0.0126904	0.98731	1.18286	1.28483	1.05548	0.103503	0.739091	-13.7821	-2.08718	-1.43332	-1.0239	-3.57732	-0.811461	-0.839253	-1.36519	0.485084	0.337115	0.414376	2.93332
SMARCA4(T609);SMARCA4(S613);	SMARCA4	p10375;	-1.03936	-1.93669	-1.09145	-0.761057	-0.769518	-0.542285	-0.60148	-11.7252	0.5558	0.851758	-0.424022	0.86275	0.952948	0.865485	0.178643	0.615507	0.48576	-2.20247	0.608497	0.191574
FLNA(S2170);	FLNA	p01491;p17452;	-11.9529	-0.30541	0.859316	-9.68361	0.230765	-11.7951	-11.2805	-11.1829	0.456358	0.721012	0.0886808	-11.3115	1.25533	2.51813	-11.3005	-11.3891	0.486491	-3.23632	0.663002	-2.21768
ILF3(S476);	ILF3	p03765;	0.459775	-0.172155	0.88604	1.28632	1.39051	1.29267	0.146276	0.877628	-2.56753	-2.36231	-2.64298	-2.83979	-2.40272	-1.84534	-2.62375	-2.81776	0.48732	0.311774	0.477295	0.180759
PRKDC(S2612);PRKDC(M2605);	PRKDC	p22314;	0.588346	1.05783	0.688806	0.363639	0.782724	1.73965	0.0875782	1.24985	-1.99523	-3.05898	-3.93737	-3.65266	-2.08088	-2.64612	-3.58853	-5.6062	0.487929	0.290296	0.733889	-0.319372
FAM129B(S624);FAM129B(S638);	FAM129B	p17387;	-10.2182	-9.51734	-9.60857	-7.94898	-10.0148	-10.0605	0.235448	-9.4483	2.2426	0.301537	0.741801	-9.5769	-8.54591	1.75616	0.602565	1.18541	0.489207	2.00123	0.932382	0.322294
RREB1(S1598);	RREB1	p06812;	-10.9014	-10.2006	0.874154	1.74115	1.39772	2.05858	-10.2291	1.69085	-9.75665	-10.4363	-8.57378	-10.2601	-9.22913	-0.3507	-10.2491	-10.3377	0.489738	3.35118	0.428503	2.21504
FAM21A(S619);FAM21B(S531);	FAM21A	p01676;p01677;p10404;p10405;	-0.796415	-2.12464	-1.22971	-0.296051	-0.0354354	-0.502543	-1.23402	-1.24187	0.673882	0.745456	0.850749	0.390122	0.0751707	0.526357	0.0723442	0.578672	0.492074	0.358236	0.0890526	-0.351916
PTPN6(S250);	PTPN6	p00646;	-0.871976	-0.783015	-1.46974	-0.841709	-0.836725	-0.754539	-1.59037	-1.61575	1.12547	1.22416	1.13818	0.701042	0.0787628	-0.077055	-0.193267	-0.121816	0.494759	-0.207737	0.000674486	-1.12556
RPS6KA6(T741);	RPS6KA6	p11297;	0.673844	0.830813	1.51012	0.588452	0.0888814	0.728087	0.874757	1.05108	-1.54929	-11.2051	-1.02135	-11.0289	-1.22478	-12.2452	-11.0179	-1.37907	0.494978	-0.215107	0.950774	-0.265577
NPM1(S106);NPM1(S112);	NPM1	p02383;	-7.6701	-6.96922	2.73565	2.49156	-7.46672	-7.51236	1.84771	-6.90017	-6.5253	-7.20493	-5.34243	-7.02877	-5.99778	-8.24504	-7.01776	-7.10637	0.49823	-2.65486	0.398108	-0.566379
BAZ2A(S1542);	BAZ2A	p08288;	-0.824542	-0.712794	-0.31579	-0.824542	-1.02134	-0.559895	-0.686159	0.989712	-0.559895	1.00341	1.42593	1.11364	-0.776924	-0.966895	-1.05503	-0.814892	0.498296	0.349996	0.0325576	-1.64921
KAT7(T118);KAT7(S124);	KAT7	p15841;	-0.060736	-0.391037	-0.569595	1.02358	0.403545	0.715758	-0.0741565	0.126891	-1.05807	-0.60617	-0.389359	-0.195037	-0.227658	0.0670196	0.0045555	-0.174656	0.498378	0.292456	0.0754802	0.479473
STAG2(T1160);	STAG2	p17841;	-1.54922	-1.20945	-1.36176	0.904555	0.0765781	-0.982782	-0.42527	-0.0398314	-0.11447	0.672681	0.396268	0.120633	0.350753	0.350753	-0.0891591	0.350753	0.499168	0.461143	0.895414	-0.028003
MYBBP1A(S1259);	MYBBP1A	p11041;p15631;	-12.6257	2.17474	1.1992	0.366376	0.063284	1.15087	0.246925	0.345055	-1.58091	-1.52123	-1.07475	-1.42036	-1.94186	-3.38516	-11.9734	-1.78544	0.499697	2.67289	0.258986	-3.37215
RPL7L1(S54);	RPL7L1	p12113;	0.903573	1.96058	1.37184	-0.335151	1.32566	0.337347	0.127311	0.489582	-8.78822	-9.46785	-7.60535	-9.29169	-1.65338	-1.95009	-9.28068	-9.36929	0.499706	-0.405233	0.234996	3.22492
FLNA(T2175);	FLNA	p09807;p09808;	-0.471643	-1.12703	-1.13435	-0.936621	-0.86928	-0.727897	-1.37218	-1.35118	0.798923	0.746772	0.545248	0.265322	0.692664	0.836835	0.340558	0.221411	0.500181	-0.162722	0.738042	-0.0661992
KDM2A(S558);	KDM2A	p14008;p14009;	0.368386	0.482202	0.298838	-0.648556	-0.135848	0.0452728	-0.10191	-0.108487	0.173408	0.167673	-0.0415729	-0.180966	0.133084	-0.302651	-0.309792	-0.279374	0.50029	-0.20046	0.165503	-0.219318
RPS7(S174);	RPS7	p24468;	-12.1128	1.60429	1.35062	0.921089	-11.9094	-11.955	0.192097	1.20904	0.474876	-0.159963	0.174956	-11.4714	0.301445	-12.6877	-1.27303	-11.549	0.500396	-3.55662	0.456425	-3.55668
MED1(S1023);	MED1	p21145;p21146;	0.436308	-0.475114	-0.214784	-0.446227	-0.295496	-0.0731032	-0.371004	-0.670633	0.0737382	-0.657698	0.493753	0.298977	0.051405	-0.00598902	0.390783	0.582093	0.502527	-0.177605	0.515539	0.20238
FAM129B(S613);	FAM129B	p03725;	-13.0425	-12.3416	-12.4328	-0.0860529	1.17608	-0.726298	-12.3702	-12.2725	0.328985	-0.413415	-1.93188	0.895754	1.41581	2.00502	-0.342593	-0.754754	0.503019	3.4275	0.379165	0.86101
ZNF330(S296);	ZNF330	p10477;	0.222346	-0.76578	0.23422	-8.74344	0.0978988	0.625411	-10.3404	-10.2428	0.643333	0.31471	0.616366	0.0716672	0.678522	0.762915	0.819183	-10.449	0.503084	-2.70179	0.444865	-2.4586
EEF1D(M135);EEF1D(S133);	EEF1D	p01943;p01944;	1.11968	-0.53674	-0.820921	-0.646406	-0.181508	-0.899971	-0.736421	-0.479813	0.693652	0.210399	0.217037	-0.143116	0.250421	0.267239	-0.518353	0.33828	0.503139	-0.353331	0.568415	-0.160096
EEF1D(S133);	EEF1D	p01943;p01944;p01945;p01946;	1.11968	-0.53674	-0.820921	-0.646406	-0.181508	-0.899971	-0.736421	-0.479813	0.693652	0.210399	0.217037	-0.143116	0.250421	0.267239	-0.518353	0.33828	0.503139	-0.353331	0.568415	-0.160096
TOP2B(M1624);TOP2B(S1613);	TOP2B	p26058;	1.09626	0.465206	0.610837	-0.170643	0.952176	0.598136	0.44084	0.841907	-0.5912	-1.89777	-0.873671	-1.3977	-1.7045	-2.62176	-0.906202	-0.719739	0.506025	0.207849	0.591472	-0.297964
TOP2B(S1613);	TOP2B	p26058;p26059;	1.09626	0.465206	0.610837	-0.170643	0.952176	0.598136	0.44084	0.841907	-0.5912	-1.89777	-0.873671	-1.3977	-1.7045	-2.62176	-0.906202	-0.719739	0.506025	0.207849	0.591472	-0.297964
ABHD14B(T53);	ABHD14B	p06415;	-11.3943	-0.336693	-2.31794	-9.12508	-0.874567	-11.2366	-10.722	-10.6244	1.32698	0.663307	-0.438638	0.858478	2.07919	0.72274	0.0407811	-0.135646	0.507023	-2.57088	0.909871	0.0742336
ESF1(S657);	ESF1	p00971;p00973;	0.503494	-0.284285	-0.0349256	0.526953	0.602504	0.206963	-0.00097824	0.617151	0.309723	-0.0349256	-0.325705	-0.460689	-0.638905	-1.41527	-0.777628	-0.325705	0.507853	0.178601	0.0633328	-0.661478
MPHOSPH8(T84);	MPHOSPH8	p08332;	-0.227305	-0.874373	-0.0353355	0.999711	0.828343	0.361255	-0.417636	0.419358	-0.718145	-0.405358	-0.748842	-0.0543812	-0.254578	-0.12561	-0.176865	-0.123094	0.507893	0.332156	0.149305	0.311645
TOP2B(S1522);	TOP2B	p11566;p11568;p11569;p11570;p11571;p11572;p25698;p25700;	0.481551	0.426297	0.656638	0.627154	0.850384	0.710239	0.484874	0.457055	-1.13747	-1.10562	-0.696499	-1.03515	-1.46076	-1.31515	-0.974497	-0.66793	0.509305	0.0777278	0.612063	-0.110899
PYCARD(S46);	PYCARD	p06612;	-0.045286	0.222647	-0.276292	0.0747137	0.276642	0.0747137	-0.659996	-0.402608	0.583178	0.706326	0.728021	-0.144296	-0.431177	-0.637628	-0.94575	-0.440827	0.509314	-0.171758	0.00681686	-1.08215
ACACA(S1257);ACACA(S1273);	ACACA	p09252;	-1.25732	-0.336942	-0.618512	1.45277	1.16736	0.586902	-0.522297	-0.0418648	-0.615406	-0.394344	-0.2842	-0.296584	-0.643603	-0.127765	-0.880303	-0.254906	0.50942	0.487529	0.69792	-0.0790107
ACIN1(S135);	ACIN1	p08857;	-13.3503	-12.6494	0.410867	0.153204	0.930193	0.443611	-12.678	0.0129763	-0.34415	0.100279	-0.0887037	-0.151505	0.766752	0.725741	0.753755	-0.8844	0.510986	3.53611	0.344014	0.461482
TCOF1(S153);	TCOF1	p23914;p23915;	1.30961	1.08027	0.980481	0.230176	0.911647	0.325378	0.831103	0.773359	-2.334	-2.4433	-2.53569	-2.48945	-2.1203	-2.4142	-1.99949	-2.072	0.512476	-0.189761	0.0377752	0.29911
MPHOSPH8(Y83);	MPHOSPH8	p08334;p08335;	-0.242446	-0.89431	-0.00527888	1.04254	0.859321	0.416269	-0.43541	0.413752	-0.756133	-0.437113	-0.773595	-0.0857861	-0.297314	-0.138138	-0.190067	-0.179103	0.515045	0.338356	0.148636	0.312001
LAS1L(S612);	LAS1L	p14469;p14470;	0.313855	0.422394	0.781086	0.466649	0.4764	0.698666	0.0319092	0.294944	-1.01203	-0.675309	-0.677273	-0.378327	-0.687134	-0.545858	-0.66358	-0.739529	0.515231	-0.120516	0.854667	0.0267108
NUP153(S333);	NUP153	p09860;p17911;	-0.0241116	0.824352	0.508824	0.117776	0.271111	0.00499272	0.147912	0.40659	-0.811653	-0.224276	-1.71186	0.0233973	0.0986165	-0.308727	-0.238825	-0.686727	0.516818	-0.149059	0.395528	0.397183
FAM21C(T797);FAM21A(T799);FAM21B(T711);FAM21C(S800);FAM21A(S802);FAM21B(S714);	FAM21C	p23955;	-10.8316	-10.1307	-10.222	-8.56237	-10.6282	-10.6739	-10.1593	-1.92449	1.46755	0.713371	1.47324	0.572015	0.769954	1.15698	0.73248	0.550641	0.51719	1.59019	0.397667	-0.254029
RPS9(S160);	RPS9	p08544;	0.107184	0.957531	-13.4972	-0.28485	0.245512	-0.703199	-1.20195	-0.976881	0.825887	0.286154	0.272733	-0.0060269	0.779194	0.351445	-0.620737	-0.787847	0.518691	2.5202	0.373513	-0.414173
RREB1(S1167);	RREB1	p01351;	-0.0124371	-0.800791	0.277921	0.597293	1.37661	0.388479	-0.452675	0.0841811	-1.07955	-0.679311	-1.07628	-0.632965	-0.121035	0.411938	-0.38037	-0.362349	0.520232	0.333651	0.017977	0.754074
HNRNPM(S633);	HNRNPM	p07523;p07524;p07525;p07526;	-0.306292	1.11856	0.789668	0.0256819	0.229802	0.602329	-0.789549	0.355182	-0.379982	-0.540159	-0.62575	-0.503084	-0.248466	-0.231097	-0.430325	-1.0615	0.52029	-0.307465	0.928667	0.0193957
NCF2(S311);NCF2(S322);	NCF2	p09401;	-3.58262	-3.5543	-3.597	-3.42848	-3.46591	-3.17565	-4.35947	-3.91712	1.23136	1.10525	1.26279	1.10525	0.982237	1.01214	0.416035	-0.0544829	0.521462	-0.188938	0.102823	-0.587178
ESF1(S663);	ESF1	p00971;p00972;	0.373921	-0.460117	-0.179659	0.562851	0.578392	0.11622	-0.0935102	0.476324	0.34771	-0.104842	-0.4378	-0.631432	-0.703834	-1.46741	-0.745147	0.635223	0.522447	0.195107	0.494325	-0.363702
NUP153(S108);	NUP153	p10179;	0.153545	-1.1448	0.783254	0.424485	0.0277261	0.552641	0.200339	0.690145	-1.46672	-0.390775	-0.0431823	0.0753666	-1.29247	0.163026	-0.386159	-0.552056	0.523703	0.313591	0.900039	-0.0605867
CDV3(S8);	CDV3	p20166;	-0.55891	-0.741697	-0.889884	-4.15662	-1.07348	-5.00427	-0.838194	-2.93973	0.75143	0.791587	1.52855	0.504592	0.44109	0.320795	0.411943	0.351822	0.523708	-0.877142	0.101987	-0.512628
SP100(S394);	SP100	p10989;p13852;	0.474357	0.350587	0.41213	0.620562	0.329466	0.0567367	0.968899	1.35579	-0.828478	-1.09142	-1.26081	-1.00405	-1.07172	-1.30855	-1.23773	-1.31375	0.527066	0.213314	0.138728	-0.186747
TOP2B(S1461);	TOP2B	p21332;	0.218135	0.261203	-0.0472865	0.465853	0.714309	1.13005	-0.0425172	-0.0425172	-0.349053	-0.801875	-0.678361	-0.972808	-0.16675	-0.230409	-0.606211	-0.678361	0.527185	0.215355	0.180461	0.280092
RBL2(T661);	RBL2	p19995;	0.36512	0.138755	0.609786	-0.184567	0.518551	0.0288368	0.374612	0.569029	-0.620666	-0.443426	-0.285597	0.379334	-0.0138676	-0.485736	-0.394238	-14.9524	0.527589	0.140484	0.385218	-3.71898
MED1(S770);MED1(S771);	MED1	p13820;	-13.6691	-0.669929	-1.38714	-11.3998	0.911519	-2.66642	-0.112132	-12.8992	1.39527	0.887868	0.570404	0.523594	1.05647	-2.02201	0.0112115	0.364753	0.527733	3.08995	0.233338	-0.991677
SRP72(T633);SRP72(S630);	SRP72	p24004;	1.14682	0.522113	1.56577	0.46875	0.685756	1.04111	0.53015	0.660349	-2.66892	-2.25573	-2.85318	-3.11371	-2.50227	-2.35289	-2.57627	-2.69867	0.528151	-0.196523	0.383765	0.190356
TWISTNB(S297);	TWISTNB	p08721;p08723;p08724;	-1.02902	0.869534	-0.433029	0.496242	-0.0380736	0.906668	0.152311	0.196865	1.70563	-0.979803	-1.18421	-1.22086	-1.67785	-0.891329	-0.95246	-1.25445	0.528532	0.328511	0.360302	-0.774214
CDK12(S423);	CDK12	p08000;	0.768704	0.739921	1.01682	0.112551	0.387697	0.446776	0.653821	0.586706	-1.03509	-1.11171	-0.950559	-1.04758	-1.03509	-1.31716	-1.09866	-1.09866	0.528574	-0.140749	0.213507	-0.101154
DKC1(S21);	DKC1	p20366;	-0.558903	0.5191	0.195589	1.60507	1.29354	1.05253	0.110796	0.708578	-1.86093	-1.9078	-1.33194	-1.60781	-1.79023	-1.46579	-1.8413	-1.92147	0.528811	0.351147	0.658097	-0.0775795
TCOF1(S1257);TCOF1(K1244);	TCOF1	p16214;	0.970459	0.952291	1.43153	-10.8562	0.662415	1.07491	0.0236297	-0.727111	-0.674834	-0.896371	-0.0115988	-12.4841	-0.213071	0.109603	-12.4731	-12.5617	0.529358	2.13394	0.576701	-2.76784
MED12(S635);	MED12	p06717;	-1.03927	0.41324	0.915741	0.164927	0.889389	0.882726	-0.223505	0.236363	-0.8205	-0.630576	-0.649769	-0.568381	-0.233123	-0.592938	-0.497122	-0.520486	0.530825	0.332584	0.0794931	0.206389
DDX21(S89);	DDX21	p10834;	-13.1726	-1.39704	-3.09625	0.898414	-3.20399	0.931429	2.50985	-6.9229	0.0261692	1.02617	-0.758442	-12.5313	-2.27452	-0.47277	-1.22712	-0.121764	0.530839	2.52048	0.56974	2.03531
MED1(S1026);MED1(S1027);	MED1	p10360;	-15.1578	-14.4569	0.718742	0.440339	-14.9544	0.381204	0.728265	1.15982	-14.013	0.428704	0.699506	0.159817	-13.4854	0.546426	-14.5054	1.17382	0.531433	3.94262	0.568972	-3.38642
POLR2A(S1896);	POLR2A	p26582;	0.0272536	0.140783	1.12904	-0.483708	0.364289	0.804158	0.774308	-0.0686708	-0.704098	-0.662678	-1.46935	-1.07772	-0.424815	0.454891	-0.57042	-1.28836	0.531723	0.26518	0.259092	0.521285
PML(S578);PML(S579);PML(S580);	PML	p04824;	-2.65818	-2.24509	-1.26864	-4.73075	-0.642709	-2.59727	-1.51222	-3.57875	0.961362	1.06805	0.958195	1.28329	0.38586	-1.5299	1.05328	0.839278	0.5323	0.642931	0.231935	-0.880593
PRKDC(S4026);	PRKDC	p07072;p10686;p10687;	0.676248	1.11494	0.919273	0.536119	0.692373	1.09617	0.398353	0.534542	-1.39863	-2.58695	-1.29401	-2.24956	-1.1843	-2.03774	-2.15488	-1.72408	0.533043	-0.131286	0.791387	0.107037
MED1(S1049);	MED1	p21485;p21486;	0.712745	0.359382	0.642079	-0.41423	0.240558	0.120375	0.146138	0.0654986	-0.291571	-0.442888	-0.362455	-0.403245	-0.262227	-0.151599	-0.281601	-0.509852	0.533639	-0.181852	0.417721	0.0737199
DAXX(M497);DAXX(S499);	DAXX	p02799;	-0.0209674	-0.479993	0.130061	-0.0908694	0.0394851	0.0425977	-0.150047	-0.0177218	-0.0671904	-0.11148	0.209756	0.274729	-0.204358	-0.0209674	0.112395	0.184617	0.534566	0.0940207	0.666964	-0.0585324
DAXX(S499);	DAXX	p02799;p02801;	-0.0209674	-0.479993	0.130061	-0.0908694	0.0394851	0.0425977	-0.150047	-0.0177218	-0.0671904	-0.11148	0.209756	0.274729	-0.204358	-0.0209674	0.112395	0.184617	0.534566	0.0940207	0.666964	-0.0585324
MTDH(S306);	MTDH	p25917;	-14.0674	-13.3665	-0.101951	0.0593641	-0.190875	-0.110963	-13.3951	-0.235508	-12.9226	0.837507	1.08642	1.21458	-12.3951	1.35208	1.35208	-4.73775	0.536361	3.38601	0.816175	-1.16114
NSUN2(T479);	NSUN2	p05444;	-11.5555	-10.8546	0.655458	1.52219	1.11819	1.11819	0.411692	-10.7856	1.13133	-11.0904	-0.39387	0.587189	-9.88322	0.508833	-10.9032	-10.9918	0.536456	3.02375	0.229877	-5.37591
NPM1(T78);	NPM1	p02692;p02693;p02696;	-6.99226	0.776034	0.437617	1.26401	1.81137	0.0230823	-1.18028	0.413293	-1.0962	-0.743659	-0.656759	-1.12714	-0.835037	-0.927539	-1.31095	-0.789859	0.538631	1.39551	0.734909	-0.0599079
BCLAF1(S241);BCLAF1(S243);	BCLAF1	p20913;	1.06228	0.478017	1.72451	0.911832	0.807068	1.38701	0.655622	0.475916	-12.1175	-12.7972	-10.9347	-12.621	-11.59	-13.8373	-12.61	-12.6986	0.538645	-0.212756	0.398108	-0.566379
FAM21C(S210);FAM21C(S213);FAM21A(S210);FAM21A(S213);FAM21B(S122);FAM21B(S125);	FAM21C	p12217;	1.11854	0.221637	-0.784595	1.61632	1.45377	0.957981	0.416224	0.871451	-3.80852	-1.82899	-2.60733	-3.12855	-11.2802	-2.73427	-2.23888	-2.50089	0.539674	0.381879	0.466535	-1.84521
NBN(S438);	NBN	p09838;	0.932897	0.563202	1.44609	0.598478	1.02393	1.16709	1.03427	0.890833	-11.2664	-11.946	-10.0835	-11.7699	-10.7389	-2.39457	-11.7588	-11.8474	0.540689	0.143865	0.431126	2.08151
NOP2(T723);	NOP2	p08085;	1.2128	1.18813	0.767559	0.664055	0.959511	1.02596	0.500079	0.869313	-1.37461	-2.78232	-2.42699	-3.30995	-13.2206	-15.4678	-14.2406	-3.70637	0.540933	-0.11942	0.0404012	-9.18538
ACACA(M79);ACACA(S80);	ACACA	p21846;	-12.6574	-11.9565	2.33829	0.366164	-12.454	1.43359	1.28816	1.47739	-11.5126	-1.59973	-1.95232	-1.84135	-10.9851	-1.387	-1.07441	-12.0936	0.541221	3.41364	0.596046	-2.15853
FAM129B(S691);FAM129B(S692);	FAM129B	p00139;p00140;	-1.70663	-2.07621	-1.7417	-2.22295	-1.90355	-1.92236	-2.17687	-2.1253	0.453295	0.593669	0.702661	0.839549	0.774006	1.05458	0.831502	1.07032	0.541352	-0.0951485	0.0434783	0.285309
MRTO4(S82);	MRTO4	p21125;	2.49191	-0.273323	-0.467451	0.382523	0.123436	-0.414984	0.192699	0.342446	-1.97779	-1.84537	-1.27332	-0.900411	-1.07938	-1.06135	-1.41498	-1.11614	0.541927	-0.472515	0.285145	0.33126
MRTO4(Y85);	MRTO4	p21126;	2.49191	-0.273323	-0.467451	0.382523	0.123436	-0.414984	0.192699	0.342446	-1.97779	-1.84537	-1.27332	-0.900411	-1.07938	-1.06135	-1.41498	-1.11614	0.541927	-0.472515	0.285145	0.33126
ARID5A(T313);	ARID5A	p08764;	-16.9074	-16.2066	-2.3386	0.725015	-16.7041	-3.6724	0.360019	1.28141	-15.7626	-1.58284	1.39244	1.46198	-15.2351	-1.03093	1.60718	0.146404	0.54237	3.99814	0.999277	-0.00535549
REXO4(S92);	REXO4	p21321;	0.985408	0.503505	1.17609	1.52524	0.498019	0.374735	1.26275	1.23498	-11.7095	-12.3892	-10.5267	-12.213	-11.182	-13.4293	-12.202	-12.2906	0.54322	-0.20494	0.398108	-0.566379
MKI67(S308);	MKI67	p19656;	0.56163	1.06308	0.801724	1.00095	-0.00563052	1.11255	0.95649	0.645246	-1.3974	-12.2142	-0.286367	-12.038	-1.82402	-2.03047	-1.7382	-12.1156	0.54345	-0.179683	0.638861	2.05691
PRKDC(S1203);	PRKDC	p20993;	-0.733952	0.0283562	-0.243317	-10.0847	-1.47855	-0.82828	-0.847908	-1.19224	0.421699	0.662707	1.52451	0.39272	0.772839	0.0760092	-0.185984	-0.211184	0.543968	1.67165	0.119827	-0.637489
FBL(S126);	FBL	p18801;	0.948664	0.545599	0.438378	1.16331	0.849128	0.652798	0.221683	0.803325	-1.9226	-1.77633	-1.24398	-1.30001	-1.42217	-1.83307	-1.38989	-1.68396	0.546264	-0.142254	0.918513	-0.0215432
RBM14(S220);	RBM14	p21052;p21053;	0.367235	0.251757	0.541264	-0.0568738	0.0453066	0.265054	0.265054	0.169295	0.605394	-0.452193	-0.565315	-0.933274	0.265054	-0.0552203	-0.660151	-1.76436	0.546326	-0.089668	0.710345	-0.217323
RBM14(S220);RBM14(S225);	RBM14	p21052;	0.367235	0.251757	0.541264	-0.0568738	0.0453066	0.265054	0.265054	0.169295	0.605394	-0.452193	-0.565315	-0.933274	0.265054	-0.0552203	-0.660151	-1.76436	0.546326	-0.089668	0.710345	-0.217323
RBM14(S220);RBM14(Y226);	RBM14	p21053;	0.367235	0.251757	0.541264	-0.0568738	0.0453066	0.265054	0.265054	0.169295	0.605394	-0.452193	-0.565315	-0.933274	0.265054	-0.0552203	-0.660151	-1.76436	0.546326	-0.089668	0.710345	-0.217323
RBM14(S523);RBM14(S527);	RBM14	p23606;	0.542239	-2.83826	0.684258	0.0336671	-0.215282	0.581871	0.365361	-0.0503972	0.234117	0.0949542	0.0418102	0.222223	-0.0854442	-0.234822	-0.928719	-1.30882	0.548381	0.564913	0.0703491	-0.787728
NOL7(S213);RNF207(S302);	NOL7	p06180;	-3.41967	0.751982	0.584207	-0.300613	-0.227506	0.12066	0.175602	0.16788	0.321946	-0.122774	0.269994	0.0411754	0.291474	-0.632395	-0.385177	-0.557945	0.548434	0.655182	0.12246	-0.448596
INO80B(S97);INO80B(S99);	INO80B	p22407;	-2.74106	-1.48803	-1.80995	-0.0138439	-0.294597	-0.886433	-12.9774	-0.37062	1.0545	-0.238119	0.808591	1.1177	0.597221	-1.13876	0.103196	1.13816	0.548796	-2.11903	0.417357	-0.510713
SRSF9(S211);	SRSF9	p07961;p07962;p07963;p07964;	0.757085	0.415103	0.533618	0.14335	0.660052	-0.0596455	0.420647	0.327885	-0.802223	-0.570914	-0.807551	-0.662428	-0.346581	-0.475743	-0.570914	-0.593747	0.549128	-0.125054	0.0374007	0.214033
MKNK2(S455);	MKNK2	p01800;	1.15086	-1.15056	1.24095	0.659221	0.706839	0.757465	0.664054	1.29803	-1.18839	-1.31582	-1.23442	-2.10709	-10.2038	-12.4511	-1.6011	-2.38203	0.5498	0.381479	0.153668	-5.19807
BAZ2A(S134);	BAZ2A	p16937;	-10.9181	-10.2173	-10.3085	2.65778	-10.7148	1.85747	2.59771	-10.1482	-9.77333	-10.453	-8.59047	-10.2768	-9.24582	-11.4931	-10.2658	-10.3544	0.552779	3.09457	0.398108	-0.566379
FAM21A(S619);FAM21B(S531);FAM21A(S620);FAM21B(S532);	FAM21A	p10405;	-0.871734	-2.27612	-0.871734	0.563203	0.675332	-0.322841	-0.798803	-1.22063	-0.501467	0.531231	0.236326	-0.186999	0.3299	1.11485	0.198655	0.0626775	0.553638	0.447362	0.261186	0.406747
XPO1(S397);	XPO1	p05407;	0.235828	0.476073	0.433428	-0.224017	0.212478	0.481665	-0.549362	0.0933529	0.0145385	-0.201439	-0.201439	-0.214943	-0.166034	-0.127214	-0.313187	-0.521129	0.553856	-0.170795	0.266907	-0.13107
PER2(S977);	PER2	p01840;	0.935347	0.536798	0.652275	-0.347725	0.337894	-2.73149	1.54769	0.150615	-3.00935	-0.00297606	0.150615	-0.118718	-2.99663	-0.728862	-1.05474	-1.09481	0.554337	-0.617998	0.463357	-0.723656
SNAPIN(M123);SNAPIN(S133);	SNAPIN	p01281;	0.597817	0.352704	1.06649	0.110462	0.278826	0.50052	0.420769	0.380317	-0.280087	-0.0818241	-2.93677	-0.522716	-1.40218	-0.228778	-1.16752	-1.01286	0.555996	-0.136759	0.997361	0.00251573
SNAPIN(S133);	SNAPIN	p01281;p01282;	0.597817	0.352704	1.06649	0.110462	0.278826	0.50052	0.420769	0.380317	-0.280087	-0.0818241	-2.93677	-0.522716	-1.40218	-0.228778	-1.16752	-1.01286	0.555996	-0.136759	0.997361	0.00251573
FAM21A(S544);FAM21A(S554);FAM21B(S456);FAM21B(S466);	FAM21A	p07317;	0.202776	-0.51092	-2.07867	-3.06731	-0.971554	-0.820875	-3.13093	-2.92212	1.78969	0.867592	0.92204	0.512927	0.265886	-1.97952	0.665403	-0.280307	0.558921	-0.597836	0.0985664	-1.3552
RBM15B(S265);RBM15B(S267);RBM15B(K262);	RBM15B	p17078;p17079;	0.350879	0.0432495	0.404475	-0.12801	0.195679	-0.173581	0.209058	0.0545871	-0.827289	-0.00632254	-0.150616	-0.0994565	-0.0637751	-0.0368293	-0.094752	-0.0473958	0.559454	-0.0962126	0.344861	0.210233
FAM21C(S206);FAM21A(S206);FAM21B(S118);	FAM21C	p12218;	0.331311	-1.63651	-1.17818	1.41996	0.279246	0.142866	-0.0987841	0.463027	-9.38077	-10.0604	1.24181	0.130452	-1.37651	0.345191	0.636092	-9.96183	0.559837	0.462443	0.640539	1.92796
CAPG(T212);	CAPG	p01628;	-0.563871	0.1988	-0.129711	0.615032	1.53971	0.367663	-0.203554	-0.342637	-0.786939	-0.49271	-0.609152	-1.12074	0.3441	0.238845	-0.989756	-0.952142	0.559912	0.310234	0.352137	0.412647
DDX17(S676);	DDX17	p21936;	1.57945	-0.300096	-0.147732	-0.708528	-0.0307559	-0.248661	-0.236516	-0.385642	0.529527	0.298643	-0.779757	-1.42645	-0.687119	0.456596	-1.15425	0.237761	0.561082	-0.331168	0.926196	0.0577565
SRP72(T633);	SRP72	p24003;p24004;	1.14772	0.546338	1.5709	0.472552	0.699426	1.04292	0.592417	0.69576	-2.89284	-2.33017	-3.01293	-3.29045	-2.72618	-2.57684	-2.8002	-2.9226	0.561467	-0.176746	0.592561	0.125144
CD2AP(T229);CD2AP(T231);	CD2AP	p23656;	-12.2523	-11.5515	1.35385	1.75906	-12.049	1.49429	1.1353	1.33996	-11.1075	-0.958884	-1.68634	-11.611	-10.58	-0.0657995	-0.452348	-11.6886	0.561775	3.15287	0.885383	0.644249
FAM21C(T331);FAM21C(S333);FAM21A(T331);FAM21A(S333);	FAM21C	p05290;	-0.289172	-0.81037	-0.0530253	0.274605	-0.0891849	-0.152816	-0.0352797	-0.00387764	-0.0247362	-0.0855279	-0.126274	0.23713	0.0701229	0.183581	0.268903	0.280285	0.562197	0.149201	0.0899135	0.200575
NUP153(S234);	NUP153	p11073;	-12.1029	-0.302937	-11.4933	-0.263191	-0.0932657	-11.9452	-0.50135	-0.832556	-0.150128	-0.0588322	0.937761	0.224475	0.899748	1.03023	0.77549	0.664458	0.562307	2.69749	0.0869122	0.604163
XPO6(S199);XPO6(T201);	XPO6	p08863;	0.233398	-0.407059	-0.450128	0.00797806	0.329906	0.668708	-0.464775	-0.358386	0.201286	0.512972	0.388121	-0.57169	-0.450128	-0.298125	-0.555923	0.260365	0.562602	0.197816	0.246189	-0.393625
MCRS1(S282);	MCRS1	p06753;p06754;p06755;	-0.421073	0.0626775	-0.733259	0.454462	0.561621	0.367053	-0.456697	-0.236367	0.0407028	-0.143773	0.463808	-0.0446679	-0.203043	-0.237743	-0.377935	0.169872	0.563039	0.218201	0.224128	-0.24123
BCLAF1(M247);BCLAF1(T234);	BCLAF1	p20914;	1.96404	1.12123	-14.1833	-12.5237	0.964043	1.1305	2.5316	-14.0231	-13.6482	-14.3278	-12.4653	-14.1517	-13.1207	-15.3679	-14.1407	-14.2293	0.563968	3.55622	0.398108	-0.566379
RPS6KA6(S83);RPS6KA1(S72);RPS6KA3(S78);	RPS6KA6	p24947;	0.390835	-2.27213	0.427253	0.0497982	-0.248283	0.429366	0.271012	-0.159827	-0.0467962	0.142908	0.261552	-0.0497374	0.273368	-0.128394	-0.50256	-0.424133	0.564994	0.424128	0.226719	-0.272411
RPS7(S119);	RPS7	p21686;p21687;	-10.3603	1.81074	1.38758	-1.15072	2.69903	0.0225658	-1.70143	-1.79295	-0.088639	-9.89513	-8.03263	-9.71897	-1.4365	-10.9352	-9.70796	-9.79656	0.568616	1.88497	0.756891	-1.03522
ACIN1(T486);	ACIN1	p04935;p04939;p04940;	-1.97625	-2.92034	-1.90269	-0.112015	-1.48888	-1.63091	-1.44634	-0.811426	0.617491	0.709944	0.748208	0.945555	0.0951219	0.540019	0.502563	1.06393	0.5699	0.383432	0.38898	-0.204891
LARP4B(T575);	LARP4B	p23253;	0.762896	0.670356	0.556774	0.286829	0.928071	0.452129	-0.138137	0.441501	-0.986932	-0.958503	-0.830628	-0.88979	-0.843567	-0.615615	-0.249966	-1.68379	0.569989	-0.148323	0.837628	0.0682294
NOP2(S67);	NOP2	p20802;	2.07487	1.29751	1.36705	-9.67423	0.601515	0.321063	1.01655	0.303433	-10.7987	-2.26273	-9.61581	-11.3021	-1.46743	-12.5184	-11.2911	-2.72041	0.570025	1.79434	0.689317	1.49549
ACIN1(S825);	ACIN1	p10820;	-1.88445	-1.27477	0.68619	0.0940136	-0.38384	-0.066451	1.02172	-1.16685	0.061099	0.689783	0.909096	-0.761596	-0.863237	0.0160111	0.405053	-1.20638	0.574219	0.4459	0.274796	-0.636734
ACIN1(S710);	ACIN1	p18088;p18089;	-11.8929	-1.14143	-7.68408	1.09745	-11.6895	2.07341	3.14777	-2.43719	-10.7481	-11.4277	-9.56524	-11.2516	-10.2206	-3.79886	-4.8898	-4.79284	0.574262	2.67886	0.0401534	4.82264
BCLAF1(S181);	BCLAF1	p10372;p20114;	-1.66132	1.08478	0.530623	0.861886	1.67581	0.680841	-0.0588064	0.285494	-0.193026	-1.32641	-3.45915	-1.17328	-0.543965	-1.85048	-2.88081	-1.26165	0.574585	0.441841	0.913574	-0.0962601
MPHOSPH8(T89);	MPHOSPH8	p08333;	-0.40255	-1.10946	0.264087	1.4113	1.13612	0.873085	-0.625449	0.356718	-1.20158	-0.798479	-1.04641	-0.442585	-0.810518	-0.269194	-0.328549	-0.902016	0.575343	0.394274	0.250919	0.294692
MTDH(S426);	MTDH	p21367;	-2.58893	-0.748917	-1.61253	-14.5813	-0.77365	0.162598	-16.1782	-16.0806	1.1863	0.823732	1.26936	0.0402236	0.500085	0.433217	0.474059	0.650196	0.576335	-3.33456	0.344248	-0.315515
GCFC2(S419);GCFC2(T428);	GCFC2	p25033;	0.0592899	0.0194889	0.686166	0.988901	0.825402	1.01949	0.190534	0.437046	-1.19552	-1.31003	-0.579667	-1.18154	-0.992669	-0.553918	-1.24556	-0.996744	0.576349	0.179657	0.605083	0.119465
ACIN1(S484);ACIN1(S478);ACIN1(S481);ACIN1(S482);	ACIN1	p04941;	-14.6528	-13.9519	-1.95722	-1.47862	-1.17673	-14.495	-13.9805	-13.8828	1.5206	0.766687	1.19965	0.916064	0.746878	0.419955	0.636379	0.692686	0.576937	-2.87364	0.0568669	-0.476775
BCLAF1(S225);	BCLAF1	p20912;p20916;	1.12239	0.544257	1.59446	0.420582	0.923083	1.18926	0.49436	0.267094	-3.72462	-3.33991	-2.09845	-2.22696	-2.30703	-2.53027	-3.20184	-3.15334	0.577844	-0.201974	0.919316	0.049361
DGCR8(S377);	DGCR8	p05216;	-0.0342855	-0.34051	0.0307117	-0.126952	-0.0747376	-0.248942	-0.295991	-0.0850303	-0.0210497	0.00506316	0.223754	0.140801	0.098981	0.215391	0.0621443	0.278305	0.578133	-0.0584165	0.356457	0.076563
TOP2B(S1400);	TOP2B	p01828;p01829;p24830;p24831;p24832;p24833;	0.148445	-0.562284	0.116695	1.32488	0.532771	0.712694	0.241439	0.527951	-0.857107	0.154344	-1.02214	-0.298342	-2.00294	-0.20165	-1.20599	-1.34981	0.579922	0.246779	0.191664	-0.684284
NONO(T440);	NONO	p06012;p06013;	0.841298	0.417524	0.953704	0.083089	0.607399	0.929327	0.705705	0.572531	-1.15568	-1.36695	-1.3362	-1.52497	-1.11989	-0.84433	-1.26099	-1.66134	0.58019	0.129837	0.539886	0.124313
BCLAF1(S249);	BCLAF1	p20915;	1.15856	0.874351	0.99697	0.753044	0.753044	1.0699	0.885939	0.814972	-4.66842	-16.5747	-2.88607	-2.27249	-5.23989	-3.19818	-2.83192	-2.29325	0.580323	-0.0647669	0.413456	3.20961
CHD3(T1547);CHD3(S1549);	CHD3	p23755;	0.719963	1.19141	0.469266	0.925823	1.50566	0.500517	0.894796	1.00786	-1.91727	-13.8017	-11.9392	-13.6255	-1.78579	-14.8418	-13.6145	-3.25025	0.581848	0.150592	0.675873	1.94783
NSUN2(S751);NSUN2(T755);	NSUN2	p00634;	-1.04491	-1.15962	-0.743478	-0.475048	-0.627051	-0.504662	-1.18629	-0.596836	0.474146	0.341568	0.52724	0.623419	0.377522	0.748326	0.350382	0.491828	0.582105	0.127053	0.99704	0.000421112
NSUN2(T755);	NSUN2	p00634;p00635;p00636;p00637;	-1.04491	-1.15962	-0.743478	-0.475048	-0.627051	-0.504662	-1.18629	-0.596836	0.474146	0.341568	0.52724	0.623419	0.377522	0.748326	0.350382	0.491828	0.582105	0.127053	0.99704	0.000421112
LARP4B(T566);	LARP4B	p23254;	0.552437	0.460515	0.885012	0.655531	0.899088	0.42204	0.24601	0.596291	-1.1235	-0.929432	-1.02986	-0.849598	-1.31168	-0.509428	-1.42986	-1.6095	0.582639	-0.0975163	0.415546	-0.23202
SPTBN1(S2184);	SPTBN1	p22684;	-12.5478	-11.8469	1.0398	-0.5243	-12.3444	-0.265875	-0.437244	0.0902687	-11.403	0.572472	0.5497	0.575696	-10.8755	1.60123	0.626322	0.672222	0.584534	2.73049	0.921648	0.432355
PELP1(S734);	PELP1	p00750;	0.00237802	0.308624	0.693791	0.527634	0.574284	0.747121	0.185242	0.46535	-0.71362	-1.05733	-0.658639	-0.708824	-0.465608	-0.324432	-0.863668	-0.718432	0.585728	0.109892	0.258547	0.191568
SIN3A(M1106);SIN3A(S1108);	SIN3A	p26375;	-2.33364	0.167483	0.0569251	-0.312043	-0.345401	0.143637	-0.477852	-0.295648	0.031162	0.149635	0.401653	0.308208	0.275665	-0.0697669	0.297442	0.406671	0.585838	0.361502	0.972005	0.0048381
DDX54(T67);	DDX54	p10915;	-13.7151	-13.0142	1.92861	1.07274	-13.5117	1.50042	0.208392	0.755879	-12.5703	-0.883239	-0.907086	-0.324797	-12.0428	-0.0326166	-0.0304323	-0.77323	0.592558	3.17024	0.917548	0.451589
NOP14(S146);NOP14(T161);	NOP14	p08662;	-3.00419	0.010452	0.963551	1.91248	2.12929	1.08385	-0.965462	0.479127	-12.3752	-1.96546	-11.1924	-12.8787	-1.55282	-2.69132	-12.8677	-12.9563	0.593029	0.711128	0.625188	2.08591
FAM21C(S1156);FAM21A(S1179);FAM21D(S146);FAM21B(S1091);	FAM21C	p20983;p20984;p20985;p20986;p20988;	-0.0418014	-0.255975	0.443601	0.106306	0.678992	0.345212	-0.171441	-0.0497778	-0.394401	-0.289048	-1.02197	-0.375972	0.222443	0.56348	-0.0443975	-0.803981	0.593336	0.137714	0.195745	0.504733
NUP153(S522);	NUP153	p25342;	0.169102	0.395378	1.29293	-0.303318	0.0336384	-0.051024	0.650635	0.06908	-0.532019	-0.267878	-0.545356	-0.0258784	-12.5246	0.248536	-0.540897	-0.673732	0.594814	-0.212941	0.394865	-3.02989
NOL12(S134);	NOL12	p12878;	0.312993	-0.361606	0.17317	0.153891	0.70172	0.198481	-0.343228	0.312993	-0.21238	-0.507457	-0.280686	-0.517726	-0.077153	0.140894	-0.010384	-0.316092	0.594953	0.147879	0.044916	0.313879
ARL6IP4(T184);	ARL6IP4	p01922;	1.23839	0.494725	0.623049	1.22833	1.38587	1.11831	0.638316	1.0051	-13.4248	-14.1045	-12.242	-13.9283	-12.8973	-15.1446	-13.9173	-14.0059	0.595186	0.140776	0.398108	-0.566379
NFX1(S50);	NFX1	p15999;	0.959542	0.465619	0.377224	0.088598	0.540086	0.1502	0.518686	0.211504	-0.490326	-0.683487	-0.297681	-0.54937	-0.751192	-0.945695	-0.618818	-0.831363	0.59693	-0.117627	0.0380074	-0.281551
NOP56(S461);NOP56(S462);	NOP56	p11626;p11627;p11628;p11629;p11630;p11631;p11632;	0.165148	0.263486	0.877469	1.81402	1.17614	1.43451	0.927719	0.545774	-14.596	-15.2756	-13.4131	-15.0995	-14.0685	-16.3157	-15.0885	-15.1771	0.597134	0.241003	0.398108	-0.566379
RREB1(S1174);RREB1(S1175);	RREB1	p01350;	0.139186	0.535908	0.259745	1.05048	1.46552	2.01486	1.42085	-9.43828	-9.0634	-9.74303	-7.88054	-9.56688	-8.53589	-10.7831	-0.545076	-9.64447	0.598158	-1.63059	0.52368	1.68632
SENP3(S169);SENP3(T176);	SENP3	p15194;	0.916889	0.606204	0.614182	0.445583	0.54631	0.616832	0.506859	0.673925	-1.16585	-0.837381	-0.730466	-1.24439	-1.13789	-1.18511	-1.32345	-1.46197	0.601555	-0.059733	0.109589	-0.282584
SENP3(T176);	SENP3	p15194;p15195;	0.916889	0.606204	0.614182	0.445583	0.54631	0.616832	0.506859	0.673925	-1.16585	-0.837381	-0.730466	-1.24439	-1.13789	-1.18511	-1.32345	-1.46197	0.601555	-0.059733	0.109589	-0.282584
TCOF1(T1234);	TCOF1	p11973;	0.65017	0.230266	0.533883	0.336717	0.306215	0.430204	0.262399	0.507313	-0.621635	-0.731259	-0.38424	-0.598365	-0.669332	-0.575465	-0.519755	-0.58687	0.602801	-0.0612262	0.96214	-0.00398035
XRCC5(T470);	XRCC5	p22840;	0.60313	0.547823	0.451836	-0.103307	0.131679	0.587082	0.175269	0.175269	0.306513	-0.298186	-0.0222921	-0.482339	-0.475582	-1.0673	-1.20582	-1.04712	0.603353	-0.107546	0.0129698	-0.824881
DAXX(S671);DAXX(S675);	DAXX	p09055;	0.0369832	-0.108134	-0.82405	-0.715017	-0.339459	-0.436117	-0.558371	-0.808669	0.989025	0.778085	0.96504	0.134831	-0.194643	-0.517246	-0.366595	-0.00741093	0.603743	-0.1331	0.00871776	-0.988219
DAXX(S675);	DAXX	p09055;p09056;	0.0369832	-0.108134	-0.82405	-0.715017	-0.339459	-0.436117	-0.558371	-0.808669	0.989025	0.778085	0.96504	0.134831	-0.194643	-0.517246	-0.366595	-0.00741093	0.603743	-0.1331	0.00871776	-0.988219
CIAPIN1(S209);	CIAPIN1	p14248;	-10.71	-10.0091	-10.1004	2.16456	2.41671	-10.5523	-0.707361	-9.94011	-9.56523	-10.2449	-8.38237	-10.0687	0.426317	1.56614	-10.0577	0.320384	0.604394	2.46799	0.066003	7.62908
PML(R33);PML(S36);	PML	p16933;p16934;	0.142697	-0.17352	-0.290884	0.0782683	-0.672731	0.176173	-0.00884528	-0.19971	0.101149	0.427738	0.290163	0.308302	-0.0653754	-0.0576781	-0.185129	-0.252332	0.60637	-0.115419	0.00301634	-0.421966
PML(S36);	PML	p16933;p16934;p16935;p21115;p21116;	0.142697	-0.17352	-0.290884	0.0782683	-0.672731	0.176173	-0.00884528	-0.19971	0.101149	0.427738	0.290163	0.308302	-0.0653754	-0.0576781	-0.185129	-0.252332	0.60637	-0.115419	0.00301634	-0.421966
ACACA(T1265);	ACACA	p09253;	-2.29455	0.339965	0.893358	1.88053	1.78054	1.21273	-0.320971	0.339965	-3.00462	-13.0998	-2.56225	-2.26006	-3.37592	-1.26006	-2.69416	-13.0012	0.611495	0.54824	0.969629	0.148839
CCDC86(S58);	CCDC86	p00695;	0.315174	0.335447	0.669403	0.860272	0.432744	0.642536	0.949198	0.527812	-1.47415	-0.910246	-0.592567	-0.873587	-1.49786	-1.5465	-1.10897	-0.878768	0.612471	0.0929984	0.272945	-0.295387
ESF1(Y671);	ESF1	p00973;p00974;	0.264154	-0.327504	-0.289427	0.453083	0.468624	0.00645263	-0.203278	0.366556	0.237942	-0.21461	-0.547568	-0.7412	0.694141	-1.57718	-0.854915	0.525455	0.612472	0.134512	0.983172	0.0132342
HNRNPM(T665);	HNRNPM	p15389;	-1.23988	0.42415	-0.470768	-0.537882	-0.361725	-0.537882	-0.753007	-0.971779	0.604722	0.934549	0.817383	0.514251	0.217699	-0.318169	-0.194874	-0.334349	0.61446	-0.200002	0.00205051	-0.87515
SIN3A(S251);	SIN3A	p25449;	0.406487	0.273923	0.225387	-1.24531	-0.0753818	-0.611435	-0.0588937	-0.499661	0.179801	-0.223705	-0.510831	-0.0561639	0.453218	0.477913	0.295456	-0.0561639	0.615026	-0.226465	0.059057	0.44533
EXOSC7(S183);	EXOSC7	p24916;	0.261232	0.0790288	0.487114	1.18594	0.925484	0.862405	0.120056	0.753629	-1.37728	-0.977555	-1.81406	-1.34715	-1.01556	-0.890771	-0.989143	-1.08847	0.61556	0.162064	0.108489	0.383025
ABL1(S569);	ABL1	p07741;	-2.05063	-1.07039	1.34775	-0.0929515	-0.807355	1.35703	-0.518979	-0.0432841	-2.01189	0.474215	-0.824034	-0.370715	-1.33144	0.97852	-0.152266	-0.404808	0.615971	0.463407	0.541164	0.455609
RNF213(T221);	RNF213	p07443;	-0.513137	-1.0264	-0.79653	-0.578939	-0.730942	-0.79653	-0.830477	-0.819073	1.07183	0.7847	0.459029	0.825238	0.279705	0.0314464	0.0314464	0.0377326	0.616047	-0.0655047	0.00632538	-0.690115
RNF20(S515);	RNF20	p19700;	-0.409777	-1.03632	-0.511656	0.096576	-0.0112273	0.125145	-0.880524	-0.409777	0.049655	0.0849881	-0.0554271	0.397578	0.239316	0.719506	0.191488	0.340245	0.616254	0.171198	0.153769	0.25344
PPAN(S238);PPAN(S240);	PPAN	p13402;	0.696111	-0.0126759	0.299733	0.386932	0.860524	0.140722	0.175427	0.685831	-0.0666944	-0.567265	0.00672667	-0.390072	-1.65166	-1.87695	-0.732076	-0.727488	0.616475	0.123101	0.0380909	-0.992716
RPS14(S137);	RPS14	p09167;p09168;p09169;	0.57585	0.500206	0.587937	0.637792	0.435743	0.456611	0.0787581	0.938131	-0.804692	-0.953163	-0.64481	-0.532881	-0.823094	-1.02393	-1.10278	-1.3344	0.619313	-0.0981355	0.0535934	-0.337164
DDX17(S572);	DDX17	p23904;	-0.173026	-0.848662	-0.356989	-1.6847	-0.152848	-0.933895	-0.528357	-0.650348	0.484582	0.231816	0.377667	0.478127	0.584117	0.737923	0.254656	0.12017	0.620694	0.199482	0.850125	0.0311689
TMX1(S270);	TMX1	p20253;	-0.33854	0.421146	-0.216034	0.398426	-0.0998823	0.375342	0.00610839	0.497961	-1.04903	-13.7518	0.46554	0.743074	-0.929239	-14.7919	0.570893	0.581017	0.621774	0.128633	0.96336	-0.244254
ERCC6(S1348);	ERCC6	p15758;	0.603853	0.406407	0.25654	0.327336	0.5561	0.387042	0.379222	0.45185	-0.589751	-0.537009	-0.219527	-0.915521	-0.382788	-0.964431	-1.03582	-0.416419	0.622294	0.0450197	0.572868	-0.134411
BRWD1(T1922);	BRWD1	p01666;	-2.67187	-1.80234	-1.12353	-0.0180678	-0.727152	2.66892	-4.61863	0.548973	-12.8985	-0.549732	-1.17256	-0.284208	-12.371	0.135486	0.525514	0.209486	0.622716	0.871978	0.853187	0.851125
PRKDC(Y3013);	PRKDC	p20227;	0.447191	0.924892	0.895548	0.824665	0.716951	1.21352	0.166794	0.473908	-2.06931	-1.52345	-1.65042	-0.555508	-1.97958	-1.80885	-1.777	-2.20681	0.623546	-0.130281	0.223029	-0.493389
BCLAF1(S512);	BCLAF1	p03167;p03168;p12723;p12724;p12725;	0.21694	0.734817	0.885821	0.403651	0.638444	0.464648	0.309016	0.476892	-0.913964	-0.940436	-1.06126	-0.882404	-0.579691	-0.721294	-0.752634	-1.02037	0.624336	-0.0880573	0.143522	0.18102
FLNA(S2329);	FLNA	p06203;	-0.816938	-0.816938	-0.314843	-0.131979	-0.281123	-0.436834	-1.14926	-0.74951	0.295882	0.260338	0.735446	0.200217	0.400516	0.594644	0.385596	0.220537	0.624503	-0.134006	0.857148	0.0273524
USP28(T1048);	USP28	p05154;	0.246773	0.822747	-0.232395	-1.02886	0.255706	0.387531	-0.780363	-1.18933	0.0757273	-0.11836	0.15903	0.085781	0.224195	0.120427	-0.135777	-0.213779	0.624941	-0.283679	0.683431	-0.0517781
RFC1(S73);	RFC1	p09512;	0.549259	0.928399	1.53831	0.949218	1.09832	1.32231	0.280212	0.628839	-11.6692	-2.05824	-10.4864	-12.1727	-11.1417	-2.70345	-12.1617	-12.2503	0.627558	-0.158874	0.89211	-0.467654
SIN3A(S289);SIN3A(T292);	SIN3A	p21072;	-0.290642	-0.382628	0.532794	-0.337145	0.104998	0.212567	-0.668431	-0.823567	0.272479	0.130404	0.246158	-0.0555747	-0.300308	1.0528	-0.693687	-0.33466	0.629812	-0.174203	0.615033	-0.21733
SIN3A(S295);	SIN3A	p21073;p21074;	0.0947101	0.46782	1.2221	0.517551	0.777867	0.726189	0.00249156	0.178621	-0.843005	-1.75223	-0.423243	-0.806033	-0.497754	-1.10234	-1.91336	-0.575844	0.632028	-0.154253	0.883038	-0.0661979
TCEA1(S100);	TCEA1	p05131;p10561;	-0.530584	-0.0630277	0.108291	0.361388	-0.0904682	-0.00363226	0.300936	0.0933596	-0.127158	0.00835697	-0.284027	-0.114102	-0.400723	-0.182867	-0.0798523	0.586005	0.632822	0.106032	0.648684	0.109873
RBM14(S618);	RBM14	p18037;	0.811162	0.695341	-3.45154	-0.148196	0.199155	-0.0155582	-0.0701935	-0.0880205	0.134738	-0.205421	0.236468	0.0856012	-0.0253392	-0.0253392	-0.276644	-0.721186	0.633206	0.529654	0.149429	-0.324974
NOP56(S461);	NOP56	p11626;p11627;p11628;p11629;p11630;p11631;p11632;p11633;p11634;p11635;p17973;	0.262166	0.381212	0.909874	1.72414	1.15829	1.42216	0.873604	0.590613	-7.03742	-7.17944	-13.0186	-6.89124	-6.4042	-6.17967	-7.42572	-6.47975	0.635268	0.191819	0.293382	1.90934
WDR55(T31);	WDR55	p09931;	-9.55739	-8.85651	-8.94773	3.21411	-9.35401	-9.39965	1.52696	1.92871	-8.41259	-9.09222	-7.22972	-8.91606	-7.88508	-10.1323	-8.90505	-8.99366	0.636901	2.21238	0.398108	-0.566379
KAT7(T118);	KAT7	p15841;p15842;	0.300201	-0.1326	-0.246922	1.06783	0.645185	0.880677	-0.126212	0.324501	-1.4537	-0.900121	-0.647783	-0.446017	-0.468737	-0.1326	-0.391272	-0.570476	0.637568	0.183911	0.11684	0.471134
SP100(S157);	SP100	p06904;p06905;p13304;	-1.22535	-0.28572	-0.130301	0.816919	0.55667	0.11354	-0.47272	-0.0760518	0.122589	-0.112748	-0.241178	0.0794226	0.0893471	0.0328691	-0.0474972	-0.177913	0.638369	0.236471	0.910026	0.0121802
RRP12(S64);	RRP12	p12552;p12553;	1.02236	0.525451	0.815712	-0.463911	0.271877	0.835944	0.858724	0.654734	-1.1652	-0.393802	-0.437074	-1.57273	-1.8858	-0.781723	-1.6607	-2.22662	0.639013	0.180417	0.127382	-0.746507
PRKDC(S3436);	PRKDC	p10517;	-0.0302212	0.531498	0.625444	1.21458	1.22704	0.957374	-0.871318	-0.0652276	-1.11152	-0.819166	-0.380842	-0.810655	-0.991227	-0.65019	-2.0243	-2.53075	0.63979	-0.273359	0.178599	-0.768571
GTF3C1(S1841);	GTF3C1	p04222;	0.6214	0.701774	0.312562	1.27961	1.68029	0.900624	0.245891	0.797989	-2.592	-14.1365	-2.79364	-13.9603	-1.50086	-1.78166	-2.2194	-14.0379	0.639936	0.177363	0.466339	3.48565
RBBP8(S326);	RBBP8	p25524;	0.915115	0.529621	0.689402	-0.102907	0.360184	0.60557	0.149679	0.435645	-0.572702	-0.805363	-0.536874	-0.760174	-0.389506	-0.779368	-0.939264	-1.09487	0.639942	-0.120038	0.468721	-0.131974
CHAF1A(S772);	CHAF1A	p17749;	0.620475	1.10635	-1.20891	-10.2782	0.73451	-3.42392	-11.8751	-2.62542	2.20959	-12.0823	-4.36338	-11.9061	2.38527	-13.1224	-4.11857	-11.9837	0.640361	-1.85742	0.973289	-0.174304
MAP1S(S472);	MAP1S	p05166;p05167;p06174;	-0.808692	-0.793025	0.93371	0.36437	-0.461084	0.448199	0.232666	0.443877	-2.02526	0.25749	0.0179034	0.228152	-1.48771	0.172045	-0.0583042	-0.0590044	0.641819	0.241824	0.974768	0.0221852
SPIN1(S196);	SPIN1	p09742;	0.301235	0.188107	0.861814	1.2972	1.19028	0.982326	0.383473	0.706163	-2.27569	-2.29506	-2.33208	-1.64964	-2.00466	-1.56053	-1.48214	-1.80407	0.642139	0.153473	0.084239	0.425266
CCDC86(S21);	CCDC86	p12351;p12353;	0.600661	0.695735	1.41482	0.317381	0.565992	0.855341	0.492839	0.619075	-1.70341	-1.72718	-1.42255	-1.55615	-1.70341	-1.31736	-1.43562	-1.65005	0.643781	-0.123837	0.536243	0.0757118
NOL9(T492);	NOL9	p11618;p11619;	-1.66065	0.962115	0.703839	1.25452	1.33762	0.693586	0.14155	0.512038	-1.22	-1.52827	-1.51412	-0.925905	-1.28278	-1.33037	-1.77566	-1.76671	0.644855	0.356242	0.26374	-0.241807
TGS1(S96);	TGS1	p20615;	0.584474	1.49258	-0.781735	-10.0954	-1.00413	-2.17323	-1.19054	-11.5948	0.815665	0.641476	0.423154	0.899846	0.672578	-0.69097	0.268891	-11.801	0.644963	-1.79063	0.316226	-3.58265
CDCA8(S219);	CDCA8	p10324;	-2.0818	1.36022	1.60548	0.41893	0.692253	1.44524	0.585901	0.327589	-1.96171	-1.69714	-1.46382	-1.83387	-1.75987	-3.36908	-3.9244	-4.16426	0.647601	0.43704	0.0602425	-1.56527
NOC2L(S672);	NOC2L	p03163;	0.398089	1.12946	0.5742	1.05306	0.273282	1.44321	0.386083	0.421805	-1.90012	-1.17102	-1.73194	-1.20694	-2.25878	-12.9929	-1.96016	-1.17102	0.648588	-0.157609	0.351427	-3.0932
CCDC86(S121);	CCDC86	p02430;	0.404702	-0.889211	-0.945795	-1.1123	-0.28587	-0.304249	-2.02284	-0.953027	0.178533	0.0250587	-0.322865	0.481811	0.634351	0.624668	0.806954	0.653523	0.651222	-0.255845	0.0349045	0.589239
BMS1(T638);	BMS1	p12443;p12444;	-0.979837	-0.959729	-0.75853	0.524449	0.938817	-0.173205	-1.11687	-0.729513	0.444661	0.45406	0.827518	-0.40164	-0.166708	0.259808	-0.0485187	-0.388981	0.651492	0.273218	0.219849	-0.41725
ESRRA(S19);ESRRA(S22);ESRRA(S26);	ESRRA	p00484;	0.882845	0.331335	1.17428	1.30271	1.07113	0.994449	0.999809	1.05577	-11.8316	-12.5112	-10.6487	-12.335	-11.304	-13.5513	-12.324	-12.4126	0.653418	0.107498	0.398108	-0.566379
TCOF1(S381);	TCOF1	p23764;	-3.98594	0.697444	0.764115	0.606932	-0.0249735	0.282406	-1.23402	1.56481	-0.44592	-0.539317	-0.193693	-0.578909	-0.671546	-2.47639	-0.403485	-0.0265827	0.653774	0.626416	0.466382	-0.45504
RRP1B(T451);	RRP1B	p24110;p24111;	1.41794	0.368698	0.465559	0.803635	1.33149	0.636178	-0.0454496	0.435265	-1.80123	-1.57369	-1.22028	-1.62863	-1.14397	-1.9768	-1.95657	-2.48376	0.655343	-0.174588	0.329679	-0.334317
FLNA(M1462);FLNA(S1459);	FLNA	p02450;	-0.33484	-0.0315245	0.326041	-1.86824	-0.391776	-0.35067	-2.03798	-0.327908	0.512412	0.339492	0.581618	0.497327	0.508356	0.526157	0.372532	-1.48336	0.656343	-0.299944	0.38137	-0.501791
FLNA(S1459);	FLNA	p02450;p02451;	-0.33484	-0.0315245	0.326041	-1.86824	-0.391776	-0.35067	-2.03798	-0.327908	0.512412	0.339492	0.581618	0.497327	0.508356	0.526157	0.372532	-1.48336	0.656343	-0.299944	0.38137	-0.501791
SMARCA5(S47);	SMARCA5	p07027;p07028;	-1.61093	-0.596442	-0.529062	0.742408	0.516235	-0.147656	-0.756321	-0.562526	0.00127613	0.435126	0.668936	0.429575	-0.369253	-0.0377988	-0.477905	0.364249	0.660475	0.260939	0.0755484	-0.513905
RRP1B(S395);	RRP1B	p24484;	0.457987	0.746874	1.10075	0.838591	0.879813	1.07879	0.854187	0.630933	-1.13859	-11.1209	-9.25844	-1.95162	-9.91379	-2.07616	-1.02581	-1.93008	0.660574	0.0748807	0.539673	2.13093
ZBED6(S379);	ZBED6	p19407;	0.448179	0.626593	1.01188	0.400762	0.608819	0.806299	0.315664	0.433107	-1.52868	-1.49626	-2.05266	-1.20152	-0.388204	-1.1963	-0.461422	-0.778663	0.661715	-0.0808821	0.0148501	0.863634
RBM14(S620);	RBM14	p13602;p18034;p18035;	-0.060851	-0.354702	0.465152	0.458359	-0.41752	0.213525	0.0892327	0.161974	0.245173	0.44159	-0.0832345	-0.0990432	-0.328942	0.130195	-0.869216	-0.849316	0.661769	-0.115187	0.0807351	-0.605441
SAP30L(T92);	SAP30L	p11439;p11440;p11441;p11442;p23677;p23678;	-1.23341	-0.0608477	-0.191477	1.45186	1.35159	0.105107	0.0445879	-0.312867	-0.621993	-0.721291	-0.925193	0.984306	-1.41294	-1.01271	-1.4607	-0.8758	0.662952	0.305573	0.1405	-0.869493
BCAS3(S871);	BCAS3	p11657;	-0.961108	-0.668657	0.0649955	-0.417251	-0.299851	-0.448157	-0.465298	-0.349379	0.885086	0.117747	-0.0295739	0.32803	-0.0359622	0.543298	0.282547	0.253156	0.665702	0.104834	0.792986	-0.0645626
PRKDC(S3015);	PRKDC	p20226;	0.458958	0.936659	0.857042	0.836432	0.683275	1.27208	0.178561	0.485675	-2.05754	-1.51168	-1.56004	-0.932012	-1.96781	-1.79708	-1.76523	-1.89019	0.666697	-0.117375	0.237266	-0.339761
PHF2(S537);	PHF2	p05324;p21522;	0.183208	0.364477	0.384798	0.319011	0.387409	0.503733	-0.0650116	0.177353	-0.807142	-0.402339	-0.685707	-0.228161	-0.176265	-0.0673929	-0.321241	-0.380707	0.666835	-0.0620027	0.111204	0.294436
TAF15(T222);	TAF15	p22776;p22777;	-0.744037	-0.869568	-0.686232	-0.50874	0.0411122	-0.971226	-0.539907	-0.88783	1.07537	0.505641	0.763525	0.365846	0.137837	-0.87867	-0.116851	0.752312	0.667925	0.112682	0.127542	-0.703937
DDX54(S782);	DDX54	p09067;p16552;	-12.5779	-4.05299	-1.80989	1.61497	-12.3745	1.88678	2.53877	-0.603213	-3.52537	-1.34843	-2.58574	-1.93011	-3.24025	-2.58883	-0.519997	-0.873393	0.669663	2.06841	0.529454	0.541796
RSL1D1(T358);	RSL1D1	p02029;p02030;	0.581321	0.956915	0.596132	0.734001	0.901625	0.986854	0.213328	0.384417	-1.44325	-1.21411	-1.59647	-1.48232	-1.10598	-0.934025	-1.98642	-1.53416	0.670654	-0.0955367	0.869186	0.0438898
FAM21C(S1156);FAM21A(S1179);FAM21D(S146);FAM21B(S1091);FAM21C(M1148);FAM21A(M1171);FAM21D(M138);FAM21B(M1083);	FAM21C	p20985;p20986;	0.405877	0.306014	0.773035	-0.458291	0.520648	0.662004	0.153463	0.209289	-0.929901	-0.947402	-1.23196	-0.541786	0.10561	0.0253428	-0.203644	-0.740012	0.672351	0.129692	0.0268724	0.709587
DDX27(S79);	DDX27	p18904;	1.13284	0.880235	0.999817	0.975014	0.862314	1.24083	0.81651	0.871302	-9.63098	-10.3106	-8.44812	-10.1345	-9.10347	-11.3507	-2.18163	-10.2121	0.678576	-0.0492394	0.544938	1.41908
FAM21C(T287);FAM21A(T287);FAM21B(T199);	FAM21C	p21555;p21556;p21557;	0.133962	-0.291725	0.198093	0.188929	0.118601	0.0768185	0.0378788	0.213238	-0.0968373	-0.273877	-0.190196	0.0186974	-0.0318302	0.0735027	-0.23225	-0.0908726	0.684147	0.0543193	0.494031	0.0651907
RBBP6(T1256);	RBBP6	p11556;	1.0257	0.564365	0.63409	-0.885948	0.974166	0.27389	-0.157578	-0.677911	-0.17202	-0.939297	-0.885948	-1.005	-0.160455	-0.237338	-0.525496	-0.302574	0.68686	-0.231409	0.102335	0.444101
RBBP6(Y1268);	RBBP6	p11557;	1.0257	0.564365	0.63409	-0.885948	0.974166	0.27389	-0.157578	-0.677911	-0.17202	-0.939297	-0.885948	-1.005	-0.160455	-0.237338	-0.525496	-0.302574	0.68686	-0.231409	0.102335	0.444101
SCAF11(S731);	SCAF11	p08461;	-1.0049	-10.0363	-0.441494	1.09464	1.65575	1.0052	-10.0649	-9.96731	-0.425578	0.0977873	-0.495063	0.021881	-0.199959	0.826865	-1.16179	-0.255151	0.688487	-1.74579	0.995286	0.0027346
BCL9L(S1017);	BCL9L	p22687;	0.380247	0.618584	-0.659055	0.909034	0.728462	-0.846915	0.1483	0.408536	0.138682	-0.542288	-0.546161	-0.0574136	-0.187474	-0.890563	-12.7492	0.204699	0.688815	-0.202607	0.387131	-3.15383
NSUN2(S593);	NSUN2	p15544;	-0.0617762	0.0619592	0.426723	0.483897	0.179563	0.653494	0.286608	0.097101	-0.542903	-0.604303	-0.209002	-0.173669	-0.162081	-0.297509	-0.449793	-0.463952	0.688947	0.0764908	0.778746	0.0391357
SUMO1(S31);	SUMO1	p24758;	0.730043	-0.927676	0.0816219	0.341048	-0.677132	-0.338574	0.185887	0.335877	-0.719568	-0.0274336	0.386771	0.459896	-0.441361	-0.0817532	-0.1097	-0.33033	0.688972	-0.179745	0.407689	-0.265702
MED1(S1433);	MED1	p15972;	0.548222	0.398197	0.812528	-0.532894	0.125531	0.361019	0.145851	0.069902	-0.538287	-0.341595	-0.379814	-0.722466	-0.341595	-0.0405623	-0.176918	-0.429058	0.689142	-0.130937	0.0888056	0.248507
MED1(Y1431);	MED1	p15973;	0.548222	0.398197	0.812528	-0.532894	0.125531	0.361019	0.145851	0.069902	-0.538287	-0.341595	-0.379814	-0.722466	-0.341595	-0.0405623	-0.176918	-0.429058	0.689142	-0.130937	0.0888056	0.248507
SCAF11(T807);	SCAF11	p06061;	1.11331	0.184009	-0.419895	-0.426265	0.0889466	0.756371	0.404608	-0.101785	-0.0566192	-1.29225	-0.511734	-0.595392	0.611537	-0.738649	-0.595392	-0.559943	0.689498	0.174246	0.496055	0.293386
XRN2(M466);XRN2(S482);	XRN2	p14757;	-0.184356	0.30597	0.458951	-0.316146	-0.898601	0.526265	0.0102916	0.0341055	0.331819	-0.249944	-0.0657114	0.176432	-0.876234	0.361926	-0.398756	-0.112876	0.690531	-0.14809	0.347168	-0.304634
XRN2(S482);	XRN2	p14757;p14758;	-0.184356	0.30597	0.458951	-0.316146	-0.898601	0.526265	0.0102916	0.0341055	0.331819	-0.249944	-0.0657114	0.176432	-0.876234	0.361926	-0.398756	-0.112876	0.690531	-0.14809	0.347168	-0.304634
KDM2A(S707);	KDM2A	p19110;	-0.388285	-0.375901	0.411946	0.073858	0.851767	0.636377	-1.06835	0.105999	-0.0703418	-0.571014	-0.0743382	-0.322641	-0.00595123	0.561089	-0.266697	-1.0213	0.690616	0.201044	0.838323	0.0763692
ACIN1(S484);	ACIN1	p04935;p04940;p04941;	-2.04985	-2.99394	-1.89586	-0.203452	-1.64889	-1.84594	-1.64145	-0.957485	0.769693	0.72996	0.83981	0.986124	0.119598	0.412013	0.530465	1.04802	0.692305	0.262334	0.216365	-0.303872
NOC2L(S673);	NOC2L	p03164;	0.550083	0.922484	0.572109	1.36602	1.3857	1.56114	0.581447	0.448281	-11.451	-12.1306	-10.2681	-3.98686	-10.9235	-13.1707	-3.53548	-12.0321	0.693121	0.141467	0.878809	-0.456287
GZF1(S265);	GZF1	p02424;	1.1904	0.605438	-0.197761	0.737889	0.577424	0.52705	0.310991	0.411207	-0.929089	-1.81702	-2.21726	-0.59675	-0.428245	-1.169	-0.285072	-1.12231	0.693239	-0.127324	0.208284	0.638871
ETV6(Y314);	ETV6	p04197;p04198;	-2.4926	0.704783	0.953955	1.20533	1.49241	0.586544	-0.235	0.124543	-1.16331	-1.04406	-1.72643	-1.20625	-0.797008	-0.372957	-1.49803	-1.61951	0.693948	0.399256	0.551877	0.213135
N4BP1(T401);	N4BP1	p04444;	0.273852	0.492276	-13.455	0.00302867	-0.377828	-2.66105	0.811817	-4.32225	0.550693	0.174812	-0.25466	-1.00032	1.3482	0.595781	0.0377542	-0.658403	0.69513	1.53414	0.425747	0.463202
N4BP1(S300);N4BP1(K297);	N4BP1	p16333;p16334;	-1.5566	-2.56566	-2.72399	-1.79546	-1.60248	-1.52534	-2.63072	-2.24328	0.8948	0.574934	0.801002	0.742567	0.903032	1.13215	0.633003	0.70068	0.695582	0.159974	0.527981	0.0888908
SSRP1(R654);SSRP1(S659);	SSRP1	p16707;	0.678072	0.828751	0.287821	-0.151513	0.210621	0.517218	0.420322	0.0931094	-0.362192	-0.0204389	-0.697795	-0.0976461	-0.854896	-0.480318	-1.18322	-1.04572	0.696045	-0.100465	0.0328367	-0.596521
PRKDC(S2599);	PRKDC	p22316;	0.796702	1.09293	0.916997	0.874405	1.06322	1.62749	0.714576	0.665458	-11.9426	-12.6223	-10.7598	-12.4461	-11.4151	-13.6624	-12.4351	-12.5237	0.69723	0.0974262	0.398108	-0.566379
MLLT1(Y158);	MLLT1	p00671;	-0.59777	1.01725	0.461731	0.355936	0.898463	0.275318	0.658923	0.0418277	-1.28498	0.815368	-9.15613	0.061193	-0.898967	-0.554389	-10.8315	-0.882223	0.697791	0.159346	0.800336	-0.900621
TOP2B(T1575);	TOP2B	p11447;p23684;	0.738248	0.175264	-0.0987292	0.695151	0.685185	0.387986	0.153056	-0.157725	-0.0917764	-0.319824	0.00181742	-0.48468	-0.738849	-1.82304	-0.493278	-0.562266	0.698262	-0.110358	0.112514	-0.680743
TRA2A(Y208);TRA2A(T202);	TRA2A	p00830;	1.42122	0.635349	0.887982	-0.555876	0.854183	0.892151	-0.310941	0.120776	-0.674196	-0.301386	-10.5331	-1.78967	-0.436036	-0.325392	-1.26844	-12.297	0.699168	-0.208127	0.948171	-0.257135
MAP1S(S759);	MAP1S	p02181;p10436;	0.82005	-0.125137	-0.174175	-2.16316	-0.238014	-0.457282	-0.956176	-1.06934	0.259844	0.0795234	0.238428	0.13166	0.529321	0.254379	0.186252	0.41867	0.70525	-0.269597	0.118653	0.169792
PHF6(S145);	PHF6	p11398;p22667;p22668;	0.0101707	0.03762	0.768343	1.24017	0.775113	0.887434	0.162164	0.77651	-1.77571	-1.32819	-1.58314	-0.836768	-1.29008	-0.7078	-0.905663	-1.43892	0.707474	0.13623	0.307696	0.295334
L3MBTL1(S49);	L3MBTL1	p09983;	-0.534693	-0.397501	0.454989	-1.93949	-0.345479	-0.403747	-1.25237	-1.30986	0.430625	0.16759	0.113952	-0.280826	1.0003	0.599379	0.646987	0.131335	0.708117	-0.22369	0.0815255	0.486664
ETV6(S321);	ETV6	p04195;p04196;	-2.39814	0.704783	0.953955	1.19863	1.49241	0.586544	-0.253262	0.113895	-1.16331	-0.976509	-1.72643	-1.20625	-0.811819	-0.372957	-1.49803	-1.61951	0.708577	0.370088	0.592261	0.192545
PARP1(S786);	PARP1	p07047;	-0.315121	0.0324465	0.0595583	0.441607	-4.34935	1.08051	1.24812	0.0786167	-0.822605	-0.345283	-0.340212	-0.133087	-0.195823	-0.662141	-0.439748	-0.182148	0.709702	-0.540149	0.835279	0.0403323
SIN3A(S1161);	SIN3A	p23324;	0.298782	0.909584	1.04009	0.877939	1.02703	0.567599	0.655061	0.567599	-1.58922	-11.9273	-0.122061	-1.23077	-10.7201	-2.15501	-3.92245	-1.14552	0.711491	-0.0772756	0.8338	-0.768447
MLLT1(T150);	MLLT1	p00669;p00670;	-0.631215	1.06123	0.670647	0.544014	1.15376	0.370776	0.662542	0.122786	-1.92378	0.174255	-8.79764	-0.579562	-0.72592	-0.46395	-10.473	-0.656341	0.71282	0.166298	0.929064	-0.298113
TCOF1(T368);	TCOF1	p23765;	0.729386	0.327091	0.478369	0.707275	1.39091	0.355803	-1.40505	0.919285	-1.01675	-0.790683	-0.378796	-0.943211	-1.83705	-3.77348	-0.668565	-0.86991	0.717133	-0.245294	0.252703	-1.00489
SP110(M241);SP110(M249);SP110(S244);	SP110	p03060;	-1.93971	-1.7187	-1.57346	-0.942311	-1.27963	-1.49287	-1.91678	-1.05737	0.609077	0.66371	0.784363	1.33656	0.480907	0.505353	0.488129	0.576851	0.717739	0.106883	0.136913	-0.335617
SP110(S244);	SP110	p03060;p03061;p03062;p03063;	-1.93971	-1.7187	-1.57346	-0.942311	-1.27963	-1.49287	-1.91678	-1.05737	0.609077	0.66371	0.784363	1.33656	0.480907	0.505353	0.488129	0.576851	0.717739	0.106883	0.136913	-0.335617
NOL8(S267);	NOL8	p22759;	1.75962	0.418039	0.692314	0.608078	1.25849	0.494122	0.479223	0.709438	-1.62531	-1.42144	-1.34521	-11.3705	-10.3396	-2.21997	-11.3595	-11.4481	0.719555	-0.134195	0.19177	-4.90117
MED1(S1302);	MED1	p15298;	3.31064	-8.29334	-8.38456	-6.72497	1.8186	-8.83648	-8.32191	1.31969	-7.84942	-8.52905	-6.66655	-8.35289	-7.32191	-9.56916	-8.34188	-8.43049	0.721216	1.51804	0.398108	-0.566379
OSBP(S238);	OSBP	p20427;p20429;	0.423315	0.188902	0.880084	0.472993	0.170002	0.917078	0.108463	0.420652	-1.11566	-0.777078	-0.593632	-0.227875	-0.775042	-1.17215	-0.744838	-0.568726	0.721938	-0.0872746	0.568157	-0.136628
REV3L(S1114);	REV3L	p12334;	0.477829	1.17003	1.12457	0.637387	0.721219	0.91677	0.691835	0.803196	-11.4043	-1.73632	-10.2215	-0.994573	-10.8768	-13.1241	-1.12445	-1.11404	0.723874	-0.0692014	0.914397	-0.470671
AGAP2(T647);	AGAP2	p18757;p23716;	0.424644	0.643957	0.558227	0.820326	0.428024	0.426181	0.835445	1.01166	-0.297784	-2.71003	-1.92838	-0.0309478	-1.64209	-3.22576	-2.75114	-0.777082	0.723888	0.0635379	0.352134	-0.857233
ACIN1(T976);	ACIN1	p11558;	-0.979769	-0.0604739	-0.254814	1.49117	-0.367655	-1.10462	1.40791	1.49117	-1.1376	-1.02533	-0.468939	-1.76487	-0.24131	-1.68958	-1.76487	-0.382402	0.72463	0.307673	0.876698	0.0796435
NIN(S177);	NIN	p06533;	0.706381	0.199868	-0.853344	0.914152	0.894422	1.10863	-0.0591534	-0.21651	-0.221883	-0.651347	-0.153546	-0.622636	-0.895655	-2.4832	-0.293619	-1.42999	0.725881	0.190084	0.159025	-0.863262
IFI16(T105);	IFI16	p05553;	-0.601152	-0.611205	-1.08458	-0.782392	-0.876259	-0.239695	-0.694261	-0.976661	0.650988	0.491018	0.696529	0.564314	0.428596	0.135814	0.443242	0.305739	0.726656	0.0731123	0.022748	-0.272364
PES1(T15);	PES1	p07851;	0.143162	0.00565847	-0.756842	-0.731307	-0.782837	-0.424646	0.360615	0.0132317	-0.112986	0.268693	-0.0803814	-1.56194	0.664622	0.217163	0.501892	0.58555	0.726732	0.126423	0.120952	0.863961
TSEN54(S76);	TSEN54	p12469;	-4.32523	1.07803	0.388463	0.375207	1.06983	0.195818	-0.924695	-0.860565	-0.711702	1.08076	0.663906	0.414615	-1.89014	-1.47724	-0.647161	-11.7215	0.732004	0.490979	0.197984	-4.29591
GTF3C1(S667);	GTF3C1	p15402;	0.175799	0.384991	0.180633	0.262693	-0.118557	0.380797	0.111449	0.430337	-0.547514	-0.305277	0.292021	0.0781644	-0.46594	-0.604577	-0.458407	-0.519807	0.733294	-0.0500224	0.127872	-0.391532
HN1(S91);	HN1	p18199;p18201;	0.356019	-0.532615	0.310791	-0.0590064	-0.0122864	0.155721	-0.427879	0.0127984	-0.0613975	-0.322839	-0.0130946	0.0557439	-0.165059	0.198611	0.225815	-0.038565	0.734058	-0.0867086	0.306218	0.140597
KAT6A(S999);KAT6A(S1000);	KAT6A	p22015;	-0.931597	-0.38204	0.264323	-0.724272	-0.573405	-0.143101	-0.38204	-0.270013	-0.0763322	0.100824	0.309411	0.369192	0.081459	0.61796	0.586251	0.113592	0.734675	0.101257	0.370141	0.174042
CDK12(T1246);	CDK12	p18735;	1.05666	-0.105392	0.734737	-0.0268587	0.586486	0.502921	-0.05581	0.161001	-0.578763	-0.92898	-0.709141	-0.578763	-0.276579	-0.13598	-0.607052	-1.06559	0.735035	-0.116138	0.470043	0.177611
FEN1(S255);	FEN1	p08588;	3.42493	-9.5501	-9.64133	-7.98174	2.01355	-0.539068	-9.57867	-9.48106	-9.10618	-9.78582	-7.92332	-9.60966	-0.962123	-10.8259	-9.59865	-9.68725	0.735447	1.54075	0.602868	1.33776
BCLAF1(S225);BCLAF1(S228);	BCLAF1	p20912;	0.996881	0.167499	1.48498	0.0520222	1.06994	1.48498	-0.126948	-0.545619	-2.6611	-2.27593	-1.03469	-1.16278	-1.24311	-1.46599	-2.13788	-2.08933	0.741818	-0.204756	0.919028	0.0495462
NOP56(T525);	NOP56	p04346;p04348;p11321;	2.30188	1.28253	-1.39333	-2.7553	0.884938	1.2208	-2.53937	-2.24402	0.558576	-3.30784	-3.90422	-4.17779	0.700367	-3.59332	-3.59604	-4.04261	0.743089	-0.528361	0.963484	0.0749182
AGAP2(S634);	AGAP2	p00372;p00373;	1.08095	0.718639	0.839213	0.644734	0.388424	0.528758	0.930331	1.15629	-1.89774	-2.2574	-2.89553	-1.78074	-2.23304	-1.79106	-1.69294	-1.8043	0.743705	-0.069934	0.299638	0.327518
NCL(S356);	NCL	p10618;	0.425368	0.471761	0.895901	1.30753	1.57312	0.929531	0.0506232	1.06885	-3.12052	-10.683	-8.82052	-2.95428	-1.42603	-2.47447	-10.4959	-3.04542	0.743858	0.130391	0.504144	2.03414
NFX1(S49);	NFX1	p16000;	1.21216	0.115508	0.481077	0.497756	0.940509	0.665837	0.792905	0.278814	-1.01445	-1.6	-1.20372	-1.31292	-1.05037	-1.00267	-1.24475	-1.86197	0.744591	0.092891	0.976603	-0.00716766
NONO(M441);NONO(T450);	NONO	p06011;	-0.175289	-0.222287	0.689056	-0.0856519	-4.54231	0.626771	1.05894	1.09006	-1.25124	-0.427268	-0.438324	-1.12262	-0.746446	0.246668	-0.394602	-0.00125976	0.744825	-0.49309	0.107266	0.585953
SPTBN1(S2358);	SPTBN1	p17686;	-0.0416415	1.00979	0.298783	-0.601804	-0.00715311	0.0375852	0.35289	0.811517	0.504008	-0.576299	-0.626022	0.422015	-1.04864	-0.958016	-0.74791	-1.31495	0.746434	0.132429	0.0471129	-0.948305
NF2(S12);	NF2	p14799;	1.1179	1.42891	1.26549	-10.0506	0.622076	-0.11489	-0.637311	-11.5499	-0.367008	-0.374276	-0.959239	-0.464474	-0.0788205	-0.774814	-0.40372	-0.853886	0.74804	-1.36044	0.954989	0.0134392
RPL3(S350);	RPL3	p20339;	-0.726725	0.148155	-0.259503	1.15431	-0.479988	0.61764	0.427537	0.386315	-0.605346	-0.39848	-0.0357093	-0.0357093	-0.546286	-0.777351	-0.300987	-0.190828	0.748873	0.158818	0.373622	-0.185052
NOP56(S86);	NOP56	p12929;	1.83917	1.40789	-1.18413	1.25421	0.309068	-0.871935	1.22026	1.49564	-9.92839	-10.608	-8.74553	-10.4319	-9.40088	-11.6481	-10.4209	-10.5095	0.749076	-0.291023	0.398108	-0.566379
SMARCA5(S66);	SMARCA5	p07024;p07025;p07026;p07029;	-1.52014	-0.661296	-0.770313	0.27828	0.0650702	-0.158974	-1.20554	-0.74608	0.598582	0.584831	0.920764	0.669949	-0.284855	-0.293766	-0.307791	0.384796	0.749238	0.156986	0.0106422	-0.818936
TFPT(T172);	TFPT	p23389;	0.380644	0.123837	0.0533043	0.215512	0.356437	0.0381657	-0.0272103	0.25271	-0.203119	-0.441187	-0.146674	-0.109111	-0.0990335	-0.43695	-0.284524	0.00117149	0.749753	-0.0382985	0.875059	0.0201888
NOP2(T784);	NOP2	p07667;p07668;	0.596579	1.21337	0.91364	0.237004	0.775897	0.658827	0.551558	0.676576	-1.4423	-1.568	-1.24855	-1.60814	-1.22584	-1.84641	-1.82339	-1.69265	0.749848	-0.0744325	0.328521	-0.180329
FAM21C(T331);FAM21A(T331);	FAM21C	p05290;p18732;p18733;p23496;p23497;	-0.383245	-0.641415	-0.0740516	0.0467081	-0.0925371	-0.300599	-0.33269	-0.0974869	0.15355	0.0878215	0.0589003	0.311264	0.141958	0.209187	0.236695	0.305177	0.750824	0.0571727	0.334166	0.0703702
PRKDC(T2664);	PRKDC	p21744;p21745;	0.203604	0.499011	-0.142492	-0.00289795	1.07978	0.358554	-0.5813	-0.947505	1.5769	-0.477689	-1.11464	-1.91949	0.761954	-1.23668	-2.1605	-2.49717	0.754702	-0.161924	0.473796	-0.799368
DDX23(S143);	DDX23	p01576;	0.353106	1.22165	1.01856	1.13833	1.2819	1.18558	0.751044	0.825381	-11.749	-12.4286	-10.5661	-12.2525	-11.2215	-13.4687	-12.2415	-12.3301	0.754861	0.0780658	0.398108	-0.566379
RFC1(T105);	RFC1	p16185;	0.324197	-0.819256	-0.141184	-0.0770535	-0.450868	0.353581	-0.623336	-0.410791	-2.33758	0.647312	1.24173	-11.2755	0.725814	-12.4917	0.589209	0.703165	0.756221	-0.104529	0.945455	0.312615
HNRNPM(S365);	HNRNPM	p06023;	-0.409725	0.873857	0.762826	0.288894	0.143354	0.324874	0.366897	0.28159	-0.598995	-0.340462	-0.111643	-0.445644	-0.397948	-0.340462	-0.705288	-1.46517	0.757076	-0.0997846	0.27462	-0.353032
TOP2B(S1344);	TOP2B	p15606;p18170;p18171;p18172;	-0.0664434	0.352512	0.522853	1.82795	0.67858	1.61213	0.137178	0.871822	-3.09042	-3.68032	-3.49701	-3.52435	-2.75145	-2.51411	-2.02694	-1.97724	0.757148	0.165709	0.00367293	1.13059
RBM14(R203);RBM14(T206);	RBM14	p16943;	0.217742	0.383269	0.27347	-0.484242	-0.120333	-0.0532191	0.405128	-0.148715	0.0250972	0.285306	0.25433	-0.190723	-0.257837	-0.663743	-0.55423	0.0640913	0.757264	-0.0768446	0.0704639	-0.446432
RBM14(T206);	RBM14	p16943;p16944;	0.217742	0.383269	0.27347	-0.484242	-0.120333	-0.0532191	0.405128	-0.148715	0.0250972	0.285306	0.25433	-0.190723	-0.257837	-0.663743	-0.55423	0.0640913	0.757264	-0.0768446	0.0704639	-0.446432
NGDN(T116);	NGDN	p22756;	-12.9599	-2.16317	-3.35835	-10.6907	-12.7565	-12.8022	2.57904	-12.19	-11.8151	2.0001	-10.6323	-12.3186	-11.2876	2.51106	-12.3076	-12.3962	0.758645	-1.49939	0.972604	-0.178611
BCLAF1(S183);BCLAF1(T190);	BCLAF1	p21349;	0.741784	0.0138763	0.535861	1.28103	0.918539	0.62331	0.49892	0.90086	-1.42563	-1.82742	-2.15508	-1.72008	-0.982018	-1.29828	-1.54593	-1.78694	0.760155	0.092269	0.149783	0.378758
BCLAF1(T190);	BCLAF1	p21349;p21350;	0.741784	0.0138763	0.535861	1.28103	0.918539	0.62331	0.49892	0.90086	-1.42563	-1.82742	-2.15508	-1.72008	-0.982018	-1.29828	-1.54593	-1.78694	0.760155	0.092269	0.149783	0.378758
PTPN6(Y564);	PTPN6	p08577;	-13.2987	-12.5978	-1.31721	-0.0907612	-5.30447	-2.84915	-12.6264	-0.960177	-12.1539	-3.17519	0.816737	2.76145	-11.6264	-0.832798	1.74026	0.511311	0.762169	1.39108	0.934704	0.385823
NOM1(S139);	NOM1	p01646;	0.47314	1.95539	-5.68449	0.919116	0.902698	0.839412	-3.18188	1.70622	-0.351693	-3.3331	-5.06102	-15.5432	-1.44842	-2.08866	-1.87402	-7.98085	0.763376	0.650825	0.494418	2.72427
KRI1(R620);KRI1(M630);KRI1(S634);	KRI1	p16682;	0.350955	-0.263055	0.697929	0.983507	0.764682	0.807535	-0.0115182	0.619869	-0.664265	-1.01881	-1.06914	-0.74254	-0.703744	-0.571799	-1.09042	-1.47941	0.766183	0.102808	0.718614	-0.0876534
KRI1(S634);	KRI1	p16682;p16686;	0.350955	-0.263055	0.697929	0.983507	0.764682	0.807535	-0.0115182	0.619869	-0.664265	-1.01881	-1.06914	-0.74254	-0.703744	-0.571799	-1.09042	-1.47941	0.766183	0.102808	0.718614	-0.0876534
SPTY2D1(S470);	SPTY2D1	p07604;	-0.410663	-0.3232	-0.385128	0.0581061	-1.20232	-1.27785	-0.252234	0.981654	0.13071	0.148304	0.366944	0.208246	-0.0581469	0.425838	-0.0085649	0.0487683	0.76832	-0.172467	0.410204	-0.111578
CHAF1A(T770);	CHAF1A	p07380;p07381;	0.689096	0.785333	1.1629	0.750387	0.509666	0.903653	1.25036	0.953887	-1.12156	-2.38459	-2.8205	-4.1331	-3.01636	-5.30541	-4.30727	-3.58583	0.769134	0.0574632	0.122256	-1.43878
RBM14(Y576);	RBM14	p07757;p07758;p07762;	0.248086	0.19707	1.1175	0.121748	0.478393	1.08266	0.301465	0.197262	-1.0243	-0.852889	-1.35573	-1.35353	-0.754817	0.159809	-0.85499	-1.22375	0.769842	0.0938439	0.207849	0.478174
POLR2A(S1913);	POLR2A	p26578;	0.829925	0.53802	0.388582	-0.259055	0.315352	0.35337	0.2842	0.25437	-0.571692	-0.519224	-0.61876	-0.644755	-0.586011	-0.119728	-0.419689	-0.519224	0.773874	-0.072545	0.183127	0.177445
NPM1(S70);	NPM1	p02684;p02685;p02688;p02689;p02697;p23980;p23981;	-0.31413	0.198793	-0.674076	0.368357	1.13304	0.513904	-1.14615	-0.252473	-0.0901891	-0.401998	-0.199261	0.0363935	-0.142074	0.0363156	-0.345745	-0.141529	0.77389	0.167343	0.902603	0.0155056
MPHOSPH10(S242);	MPHOSPH10	p10443;	-0.997235	0.19792	0.338293	1.43677	1.25471	-0.54256	0.767591	0.253018	-0.118752	-0.671293	-0.907646	-1.00529	-0.680944	-1.27562	-0.826863	-2.10137	0.774245	0.189253	0.206534	-0.545453
RPS3(S224);	RPS3	p02676;	-0.511685	-0.0500067	-0.00289407	-0.0145288	-0.221429	0.039919	-0.524104	-0.080253	0.0622436	0.105882	0.320192	0.396854	0.124567	0.0539123	0.037104	-0.0321587	0.774858	-0.0516882	0.116588	-0.175437
PTPN6(Y276);	PTPN6	p26264;	-11.4616	-1.18891	-0.979515	-9.19235	-11.2582	-11.3039	-1.80914	-2.9282	-3.24819	1.03945	0.655473	0.915269	1.66193	1.181	0.957861	0.712554	0.775003	-1.11926	0.302717	1.28784
MYBBP1A(T1269);	MYBBP1A	p11042;p15630;	-2.94073	0.208998	1.26621	1.15818	0.97715	1.18044	0.477238	-1.54816	-1.34266	-0.400232	-0.278837	-1.08227	-1.00571	-1.09084	-1.49859	-1.56576	0.776707	0.348504	0.146073	-0.514224
PML(S535);PML(S530);PML(S542);	PML	p02214;	-0.916367	-2.2698	-0.440442	-0.111455	0.0143724	-0.75673	-1.79128	-0.481814	0.369438	0.717862	0.412787	0.476894	0.394171	0.799186	0.111384	0.262113	0.777072	0.180652	0.568247	-0.102531
PML(S542);	PML	p02214;p21276;p21277;	-0.916367	-2.2698	-0.440442	-0.111455	0.0143724	-0.75673	-1.79128	-0.481814	0.369438	0.717862	0.412787	0.476894	0.394171	0.799186	0.111384	0.262113	0.777072	0.180652	0.568247	-0.102531
XRCC6(M453);XRCC6(T455);	XRCC6	p09726;	0.304784	1.52705	-0.494112	0.88044	1.28636	0.462277	0.841921	-1.17267	-1.30917	0.138508	-1.7524	-13.1492	-1.77684	-0.3195	-2.96594	-1.96231	0.781145	-0.200068	0.517838	2.26192
XRCC6(T455);	XRCC6	p09726;p09727;	0.304784	1.52705	-0.494112	0.88044	1.28636	0.462277	0.841921	-1.17267	-1.30917	0.138508	-1.7524	-13.1492	-1.77684	-0.3195	-2.96594	-1.96231	0.781145	-0.200068	0.517838	2.26192
TGS1(S85);TGS1(S89);	TGS1	p07169;	0.744729	-0.456505	-0.0096586	-0.484339	-0.350246	-0.28352	0.0817644	-0.016416	0.492048	0.398622	-0.411276	-0.358808	0.203071	-1.03688	0.0690534	0.367815	0.781924	-0.0906612	0.757651	-0.129382
UBTF(S23);	UBTF	p07724;p07725;	-1.8683	1.05602	0.734829	1.42579	1.6759	0.557553	0.162142	-0.0634802	-1.87354	-0.862831	-1.28083	-1.72009	-2.01404	-1.5321	-2.02072	-2.50971	0.7833	0.245943	0.102805	-0.584816
PSPC1(S477);	PSPC1	p06245;	0.179795	0.480836	0.44431	-0.086205	-0.507192	0.573945	0.217801	0.419435	-0.224421	-0.423803	-0.471859	-0.104127	-0.218553	0.204758	-0.802539	-0.647321	0.785597	-0.0786864	0.81768	-0.0598613
DDX17(T79);	DDX17	p01427;	0.0960496	1.22805	0.570326	0.557835	0.377681	1.05886	0.86463	0.473897	-0.956738	-1.62944	-1.41729	-0.878264	-1.9407	-1.34514	-1.71174	-1.62944	0.786265	0.0807026	0.0995497	-0.436321
RBM15B(S267);	RBM15B	p17077;p17078;p17079;p20471;p20473;p20474;	0.242059	-0.0447626	0.34426	-0.0407982	0.128787	0.115688	0.0276446	0.109053	-0.408989	-0.203498	-0.0419684	-0.0060392	-0.220723	-0.0750326	-0.157408	0.054761	0.786448	-0.0298966	0.574964	0.065523
HN1(T54);	HN1	p14346;	0.451329	-1.03854	1.83228	1.28338	-0.198484	0.327239	0.976958	0.643974	-10.2278	-10.9075	-9.04497	-0.56141	-9.70032	0.856424	-10.7203	-10.8089	0.787023	-0.19469	0.981024	0.0921458
DNTTIP2(S191);DNTTIP2(S194);	DNTTIP2	p20529;	0.815907	-0.539704	1.03576	1.29816	1.07152	1.50779	0.0490403	0.561724	-2.00326	-2.21369	-1.7735	-12.2032	-2.57885	-0.597651	-12.1922	-12.2808	0.789141	0.144987	0.578374	-2.36397
CDK12(S420);	CDK12	p05383;p05384;	1.39755	0.976588	1.037	-0.171203	0.771961	0.437399	0.69329	0.928332	-2.71607	-1.91354	-3.28719	-2.75988	-1.66502	-14.4844	-2.14586	-0.584735	0.789479	-0.102237	0.575903	-2.05083
NOP56(S461);NOP56(S476);	NOP56	p17973;	0.593102	0.289626	1.13709	1.78159	1.33007	1.1018	-0.283324	1.1018	-11.1057	-11.7854	-9.92288	-11.6092	-10.5782	-12.8255	-11.5982	-11.6868	0.789747	-0.137765	0.398108	-0.566379
SRP72(T633);SRP72(S635);	SRP72	p24003;	1.15305	0.682733	1.60103	0.494986	0.778255	1.05363	0.916124	0.890328	-15.2029	-2.87669	-4.73689	-5.44956	-14.6754	-16.9226	-15.6953	-15.7839	0.790302	-0.0733662	0.049448	-8.70281
CCDC86(S80);	CCDC86	p13478;p13480;	1.01745	0.452106	0.66029	0.542436	0.691821	0.762015	0.385211	0.666453	-1.368	-1.44598	-1.03562	-1.22504	-1.13779	-1.31619	-1.31619	-1.1887	0.790553	-0.0416949	0.787185	0.0289437
RBBP6(T1269);	RBBP6	p25596;	0.819639	0.27907	0.167562	-0.180361	0.914796	-0.558709	0.48949	-0.196849	-0.4033	0.230572	-0.84278	-0.55233	-0.182002	-0.457895	-0.365531	-0.687925	0.791137	-0.109296	0.905815	-0.0313788
MLLT1(S444);	MLLT1	p13612;	-0.265796	0.734204	1.30814	1.48885	0.744051	1.75546	0.459263	0.84206	-11.212	-11.8916	-10.0291	-11.7154	-10.6844	-12.9317	-11.7044	-11.793	0.792529	0.133858	0.398108	-0.566379
ORC1(S287);	ORC1	p13503;	0.858295	0.763749	0.00165902	1.75799	-0.387615	-0.230514	1.38466	1.87701	-10.3792	-11.0588	-9.1963	-10.8826	-9.85165	-12.0989	-2.32515	-10.9602	0.79501	-0.184537	0.532179	1.57024
DNTTIP2(S117);	DNTTIP2	p16499;p16500;p16502;	1.1831	1.29973	1.69467	-2.24155	0.906545	1.10384	0.789833	-2.16551	-3.04424	-3.10783	-0.966962	-1.22632	-0.923906	-4.26864	-4.66831	-4.3525	0.79576	-0.325307	0.219956	-1.467
RBM15B(S113);	RBM15B	p01833;	-0.0348718	-0.150349	0.694676	-0.395857	0.304217	0.213705	-0.467276	-0.26138	0.0947634	-0.0348718	-0.0472556	-0.0104188	0.117131	-0.0850576	-0.204797	-0.16377	0.79588	-0.0810834	0.339048	-0.0846775
RPS3A(S238);	RPS3A	p13120;p13121;p13122;p13123;	1.01724	-0.262953	-0.320394	0.658338	0.247899	0.396705	0.429926	0.392137	-0.517983	-0.889345	-0.330889	0.0965612	-0.954627	-0.932131	-0.479606	-0.43385	0.798648	0.0936098	0.293816	-0.289639
MDFIC(S128);	MDFIC	p13563;	-11.4226	-2.72788	-0.448183	0.566031	-14.5411	1.8065	2.55538	1.42108	-4.56043	-3.81509	-4.00038	-0.875653	-13.0722	-5.65749	-1.11091	-1.40595	0.799935	1.31861	0.534385	-1.99875
RPS3(T220);	RPS3	p02675;	-0.409644	-0.00812788	-0.655554	-0.533219	-0.336182	-0.388271	-0.747813	-0.315862	0.0788554	0.175318	0.535494	0.859657	0.455004	-0.315862	-0.083416	0.490051	0.802887	-0.0453956	0.343505	-0.275887
NPM1(Y67);	NPM1	p02686;p02687;p02690;p02691;p02694;p02695;p02698;p02699;p23982;p23984;	-0.717329	0.370114	-0.305131	0.600821	1.28577	0.393777	-1.1681	0.060092	-0.29331	-0.457766	-0.276839	-0.165449	-0.256528	-0.139851	-0.511605	-0.274851	0.803028	0.155767	0.979602	0.00263207
PARP1(S375);	PARP1	p09276;	0.399417	0.846876	1.74337	0.34807	0.960644	1.38929	0.579395	0.794134	-13.2538	-13.9334	-3.68321	-13.7572	-2.20587	-2.53549	-13.7462	-13.8348	0.803524	0.0964333	0.487006	3.0763
RPS6(S236);RPS6(S235);RPS6(S242);	RPS6	p18103;	-0.389704	-0.556207	-0.795156	-0.70983	-0.617396	-0.402748	-0.150918	-1.05628	0.0108335	0.116186	0.401068	0.384292	0.687539	0.566352	0.581149	0.350144	0.804021	0.0558889	0.0419825	0.318201
LARP4B(S599);	LARP4B	p21160;	0.621351	-0.255501	-0.242445	0.25776	0.152964	-0.0710762	-0.0595805	0.123011	-0.117997	-0.0826641	-0.00343745	-0.0144926	0.0292287	-0.178879	-0.20397	-0.242445	0.8041	-0.0589619	0.227443	-0.0943686
DDX17(S52);	DDX17	p05317;	0.328795	-0.240337	0.888946	-0.646813	0.305455	0.375774	-0.154896	0.179523	0.0112017	-0.138799	-0.585531	-0.261967	-0.225387	0.278738	-0.335738	-0.822083	0.80559	0.093816	0.905775	-0.0323438
SP100(S171);	SP100	p19675;	-0.602766	-0.351804	0.0571589	-0.213199	0.00130566	-0.0371685	-0.664668	-0.646709	-0.0766969	0.220984	0.162769	0.330807	0.0387804	0.724922	0.315621	-0.00821711	0.806324	-0.0591576	0.594275	0.108311
TOP2B(S1471);	TOP2B	p05862;p05863;p19289;	1.19418	0.214494	0.268166	-0.528343	0.277629	0.691319	0.287223	0.277761	-0.0764017	-1.51562	0.00717074	-0.677847	-0.788301	-1.91415	-0.190514	-0.423762	0.807791	0.0963593	0.629955	-0.263507
INO80B(S127);	INO80B	p02255;	-1.61988	-0.190315	-1.27378	-1.66634	1.0199	-1.39459	-1.92414	-1.66634	0.563524	-1.53601	-1.69817	-1.66111	1.78592	1.75197	-0.215042	-0.0622721	0.808001	0.196286	0.0506851	1.89808
SRSF9(S216);SRSF9(Y214);	SRSF9	p07965;	0.699689	0.296929	0.263952	-0.0413932	0.414286	0.0289961	0.399179	0.195646	-0.484176	-0.288033	-0.597787	-0.389316	-0.148308	-0.363321	-0.470236	-0.325186	0.809042	-0.0452672	0.274865	0.113065
TFIP11(S59);	TFIP11	p04264;p04265;	-0.360726	-0.386692	0.298934	0.534213	0.508029	0.307056	-0.472723	0.0579258	-0.380157	-0.283994	-0.493733	-0.0955487	-0.00729884	0.184559	0.155615	-0.19098	0.811336	0.0786398	0.027786	0.348832
XRCC6(S33);	XRCC6	p26525;	-0.997346	1.43875	0.931629	0.858488	1.00265	0.318914	-0.337063	0.637658	-1.18434	-1.31927	-1.09083	-0.734311	-0.739034	-1.38437	-1.54049	-2.10906	0.812153	-0.15234	0.30441	-0.361046
XRCC6(Y32);	XRCC6	p26526;	-0.997346	1.43875	0.931629	0.858488	1.00265	0.318914	-0.337063	0.637658	-1.18434	-1.31927	-1.09083	-0.734311	-0.739034	-1.38437	-1.54049	-2.10906	0.812153	-0.15234	0.30441	-0.361046
CDK12(S382);CDK12(S394);	CDK12	p08833;	0.636371	-0.36207	0.859877	1.34339	0.306623	0.899406	0.166766	0.709358	-12.3883	-0.286201	-1.37773	-0.717093	-11.8608	-0.583943	-0.701239	-1.47547	0.81503	-0.098855	0.99292	0.0369718
XRCC6(S180);	XRCC6	p09735;	-0.510808	-0.148629	-0.651129	0.620284	-1.3574	0.645763	0.20203	0.341094	-0.236091	0.233879	0.0858367	0.485669	-0.239003	0.0718072	-0.351084	-0.553663	0.815527	0.130442	0.0863617	-0.410309
TOP2B(S1441);	TOP2B	p21331;p21334;	0.273746	-0.564142	-0.526002	0.769865	0.313056	-0.161919	0.0276596	-0.594182	0.255428	0.405663	0.28568	-0.419926	-0.207405	-0.331408	-0.409199	-0.00226058	0.816328	-0.0922131	0.143747	-0.369279
RBBP6(T984);	RBBP6	p02600;	0.558879	0.503205	1.28671	1.08817	1.53825	1.51498	0.0220293	0.764267	-3.92673	-12.6005	-10.738	-12.4243	-11.3933	-13.6406	-12.4133	-12.5019	0.816453	0.100642	0.30058	-2.5649
HN1(S92);	HN1	p15792;p18199;	0.344418	-0.31754	-0.0140085	-0.186565	0.291528	0.0860023	-0.729247	-0.0742696	0.065105	-0.0752728	0.0123263	0.0804307	0.0137784	0.0658052	0.081816	0.0630025	0.819852	-0.0630724	0.404482	0.0354532
NFX1(Y48);	NFX1	p16001;p16002;	1.04149	0.367408	0.409743	0.226296	0.67457	0.328072	0.608096	0.232397	-0.631207	-0.907148	-0.519356	-0.742859	-0.836168	-0.96286	-0.782903	-1.0759	0.820156	-0.0504504	0.0912682	-0.214315
IFI16(M159);IFI16(S153);	IFI16	p25421;p25422;p25423;	0.759201	-2.22194	-1.99797	-2.20079	-0.5534	-0.552646	-0.967516	-2.73992	0.644862	0.685973	1.04231	0.750475	0.62849	-1.4626	0.644971	0.280029	0.821285	0.212004	0.228638	-0.758182
IFI16(M159);IFI16(M163);IFI16(S153);	IFI16	p25421;	0.759201	-2.22194	-1.99797	-2.20079	-0.5534	-0.552646	-0.967516	-2.73992	0.644862	0.685973	1.04231	0.750475	0.62849	-1.4626	0.644971	0.280029	0.821285	0.212004	0.228638	-0.758182
IFI16(S153);	IFI16	p25421;p25422;p25423;p25424;	0.759201	-2.22194	-1.99797	-2.20079	-0.5534	-0.552646	-0.967516	-2.73992	0.644862	0.685973	1.04231	0.750475	0.62849	-1.4626	0.644971	0.280029	0.821285	0.212004	0.228638	-0.758182
CDK12(S681);CDK12(S685);	CDK12	p08620;	0.202555	-0.307736	-0.0568452	-0.273171	0.175468	-0.283327	-0.214303	-0.263715	0.508384	0.249978	0.521569	0.0998322	-0.208244	-0.773986	-0.110079	0.151637	0.821684	-0.0376698	0.0510228	-0.580109
CDK12(S685);	CDK12	p08620;p08621;	0.202555	-0.307736	-0.0568452	-0.273171	0.175468	-0.283327	-0.214303	-0.263715	0.508384	0.249978	0.521569	0.0998322	-0.208244	-0.773986	-0.110079	0.151637	0.821684	-0.0376698	0.0510228	-0.580109
POLR2A(T1884);POLR2A(Y1874);	POLR2A	p26587;	1.14148	0.178158	0.284968	-1.43562	0.0691947	0.106956	-0.332619	-0.209547	0.195788	-0.194159	-0.158255	-0.446518	0.000637484	0.0755572	-0.386257	-0.284974	0.82192	-0.133751	0.991018	0.00202669
POLR2A(Y1874);	POLR2A	p26587;p26588;	1.14148	0.178158	0.284968	-1.43562	0.0691947	0.106956	-0.332619	-0.209547	0.195788	-0.194159	-0.158255	-0.446518	0.000637484	0.0755572	-0.386257	-0.284974	0.82192	-0.133751	0.991018	0.00202669
SIN3A(S274);	SIN3A	p25450;	0.581486	0.0590645	0.437576	-1.74044	-0.0856706	-0.0856706	-0.224044	-0.801049	-0.0498699	-0.109058	-0.407599	-0.422172	0.427452	0.84756	0.254985	-0.391378	0.825343	-0.13353	0.128411	0.531829
SAP30L(T92);SAP30L(T104);	SAP30L	p11440;	-0.357676	-0.496281	-0.496281	1.4946	1.50977	-0.033547	-0.402414	-0.32501	1.02253	-0.974935	-9.3796	-0.133711	-0.609739	-0.181646	-11.0549	-0.704599	0.827045	0.151109	0.835329	-0.771298
TAF1(S1663);TAF1(S1669);	TAF1	p02564;	0.493531	-0.255263	-0.841973	-0.669137	-0.409986	-0.523196	-0.0474155	0.00602379	0.487281	-0.244821	0.0490925	0.421061	0.35852	-1.68787	0.407886	0.685916	0.829423	0.0745671	0.703053	-0.237041
RRP8(S80);	RRP8	p10406;	2.69637	-2.56897	-0.60706	-3.27524	1.9779	-5.17267	1.0379	-3.57256	-2.00686	-1.39072	-5.02984	0.0583212	-4.28109	-12.7928	-0.45047	-11.6541	0.829903	-0.493631	0.178049	-5.20234
MED1(T805);	MED1	p13364;	-0.282044	-0.508624	1.26356	-0.296453	0.128506	0.0594647	0.11496	0.257404	-0.0340219	-0.260696	0.11496	-0.523378	-0.298264	-0.28743	-0.433052	-0.180001	0.830465	0.0959748	0.453347	-0.123903
CDK12(T692);	CDK12	p00912;	1.05724	0.909282	0.419231	-0.85291	0.482657	0.200886	0.181902	0.265426	-0.43445	-0.718434	-0.618542	-0.616879	-0.223612	-0.664185	-0.739994	-0.916951	0.833163	-0.100493	0.817762	-0.0391091
SCAF11(S344);	SCAF11	p00502;	0.207029	-0.701228	0.23945	0.469456	1.16639	-0.680861	-0.293045	0.444951	-0.749902	0.0411967	-1.03001	-0.16494	-0.405519	0.147528	-0.334865	-0.0603839	0.835566	0.105681	0.320788	0.312604
MAP1S(S741);	MAP1S	p19025;	0.00928919	-0.41874	-0.154915	0.159881	0.646215	-0.108247	-0.973181	-0.282964	-0.00845636	-0.203143	-0.300346	0.104822	0.290434	0.35014	0.0982038	0.121235	0.836438	-0.0784227	0.0334077	0.316784
NPM1(S82);	NPM1	p14846;	0.070031	1.55281	0.746561	0.216475	0.810691	0.100533	0.934376	0.404237	-0.681393	-1.15937	-0.942353	-0.905516	-1.74722	-2.02686	-1.78019	-2.67932	0.836677	-0.0840105	0.00781335	-1.13624
POLR2A(S1917);POLR2A(Y1909);	POLR2A	p26579;	0.413344	-0.255776	0.371225	-0.305103	0.0952232	0.287736	-0.059599	-0.299539	0.0182179	-0.0619525	0.0414252	-0.178411	-0.63577	0.224446	-0.0270469	-0.0144568	0.837059	-0.049967	0.741375	-0.0680267
POLR2A(Y1909);	POLR2A	p26579;p26580;	0.413344	-0.255776	0.371225	-0.305103	0.0952232	0.287736	-0.059599	-0.299539	0.0182179	-0.0619525	0.0414252	-0.178411	-0.63577	0.224446	-0.0270469	-0.0144568	0.837059	-0.049967	0.741375	-0.0680267
TSG101(S309);	TSG101	p14426;	0.342899	1.24662	-0.0576386	0.260773	0.663686	0.811117	-0.164361	0.184334	-0.563279	-0.225057	-0.379567	-1.16436	-1.26505	-1.00589	-1.07024	-0.524617	0.842542	-0.0744688	0.192533	-0.383384
TFPT(S249);TFPT(S252);	TFPT	p12977;	0.578822	0.132278	-1.47221	-2.57228	-2.21166	-2.38674	0.155494	0.258795	1.39181	1.05381	1.53798	0.597118	-3.27729	-3.39687	-3.42452	-0.402528	0.842816	-0.212681	0.011501	-3.77048
TFPT(S252);	TFPT	p12977;p12978;	0.578822	0.132278	-1.47221	-2.57228	-2.21166	-2.38674	0.155494	0.258795	1.39181	1.05381	1.53798	0.597118	-3.27729	-3.39687	-3.42452	-0.402528	0.842816	-0.212681	0.011501	-3.77048
RBM14(S571);	RBM14	p07755;p07756;p07759;p07760;	0.505636	0.309174	0.936039	-0.0283853	0.518125	0.907856	0.375849	0.134984	-0.869887	-0.741608	-1.52377	-1.32788	-0.731907	0.10421	-0.628256	-0.921193	0.842839	0.0535873	0.0989735	0.571498
EIF3A(S882);	EIF3A	p12306;	-1.17033	-12.5604	-0.502174	-0.00847913	-13.0579	0.911308	1.47484	0.244707	0.920616	0.2521	0.239758	0.209701	-0.272692	-0.884421	0.286104	-12.6976	0.843127	0.953586	0.309518	-3.79768
TFIP11(Y51);	TFIP11	p04266;	-0.357932	-0.37675	0.450758	0.561987	0.513418	0.328296	-0.37991	0.0795213	-0.467966	-0.336283	-0.474708	-0.204372	-0.114768	0.185943	0.151334	-0.27911	0.843658	0.0658156	0.0404944	0.356682
NFATC3(T414);	NFATC3	p23798;	-0.413713	0.392817	0.00324972	0.0458941	0.760273	0.488677	-0.777659	-0.81533	-0.192697	-0.402202	0.229758	-0.656473	0.278257	-0.156791	0.017605	0.127578	0.844971	-0.0930718	0.191833	0.322066
DNTTIP2(S191);	DNTTIP2	p20529;p20530;	0.593425	-0.271494	0.622933	0.715847	1.53697	0.983763	-0.539189	0.105227	0.227032	-1.75754	-1.86229	-2.21016	0.00761009	-0.543866	-2.4091	-12.5631	0.84528	0.106515	0.464947	-2.47637
MTDH(S496);	MTDH	p23137;	0.00653589	-0.00640316	0.582885	-0.398233	0.608572	0.521109	-0.190532	-0.484311	-0.100379	0.057162	0.187866	-0.128394	-0.354563	0.221549	-0.780672	-0.655142	0.847664	0.0675132	0.174069	-0.396271
PRKDC(T2609);PRKDC(S2612);	PRKDC	p22313;	0.958173	1.24895	0.748351	0.479338	0.705745	1.39554	0.532514	0.594202	-2.78799	-2.48929	-2.23615	-2.49567	-2.4052	-2.32245	-2.74192	-2.85813	0.847736	-0.0517048	0.659079	-0.0796491
PRKDC(S2612);	PRKDC	p22313;p22314;p22315;	0.958173	1.24895	0.748351	0.479338	0.705745	1.39554	0.532514	0.594202	-2.78799	-2.48929	-2.23615	-2.49567	-2.4052	-2.32245	-2.74192	-2.85813	0.847736	-0.0517048	0.659079	-0.0796491
SAP30L(T92);SAP30L(S93);	SAP30L	p11439;	-0.00205856	-0.180111	-0.217264	0.844136	1.30793	-0.619811	-0.287967	-0.362315	0.290392	0.388457	-0.314562	-0.348509	-0.462842	-0.248973	-2.15346	-0.274852	0.848498	-0.101715	0.187662	-0.788977
PRKDC(T3869);	PRKDC	p22915;	-0.0934644	0.522713	-0.438293	0.137019	-0.497187	0.69044	0.168939	0.0123686	-0.313965	-0.048726	0.39088	0.295784	-0.108691	-0.846933	-0.116365	-0.695568	0.852474	0.0616465	0.0844284	-0.522883
BCL9L(S920);	BCL9L	p18362;	-0.931968	-1.54518	0.0432849	-10.1786	-0.120414	-1.77938	-1.77409	-11.6779	0.901782	0.685343	0.992481	0.144484	0.675714	1.19703	0.873984	-1.71886	0.853298	-0.684836	0.578699	-0.424054
PARP1(S177);	PARP1	p15671;	1.92977	-0.521233	0.248059	-10.2335	1.2543	-0.751941	-11.8304	-0.379214	1.2376	-12.0376	0.243883	-11.8614	-0.255832	0.293211	-1.18657	-0.967401	0.853761	-0.782598	0.260753	5.07523
KDM5A(S1666);KDM5A(K1661);	KDM5A	p16381;p16382;	-0.853829	-0.357318	-0.446432	-1.39625	-0.864025	-0.787639	-0.480015	-1.13321	0.119683	0.87294	0.794085	0.540744	0.0113739	-0.208078	0.850253	0.553568	0.854436	-0.0527663	0.385153	-0.280084
KDM2B(S451);	KDM2B	p01420;p03546;	1.14321	-0.0515918	-0.0198557	0.186785	0.504752	0.243926	-0.026393	0.301502	-0.712267	-0.784742	-0.286891	-0.366557	-0.305156	-0.44266	-0.393768	-0.336291	0.855524	-0.0586913	0.269645	0.168145
NIN(S1965);NIN(T1966);	NIN	p22161;	-0.130218	-0.161245	-0.0409509	0.581979	0.337561	0.600595	-0.43688	-0.501585	-0.48841	0.660968	0.53113	-0.48841	-1.18019	-0.236347	-0.528303	0.0877825	0.856005	-0.0624685	0.258488	-0.518083
FAM21C(S706);FAM21A(S708);	FAM21C	p25458;	-2.09565	-1.89402	-1.63098	-1.40859	-0.984619	-2.25247	-2.06708	-1.97132	1.26892	-0.463382	1.02702	0.990114	0.760339	0.331956	0.719925	0.871518	0.856337	-0.0615636	0.937325	-0.0347345
PTPN6(S57);	PTPN6	p09910;	0.523993	-0.637699	1.05584	1.41574	0.766605	0.760716	-0.330624	0.765135	-3.69724	-1.06445	-1.05403	-0.901511	-2.13955	-0.93457	-0.78927	-1.39161	0.857918	-0.0990117	0.645751	0.365557
BCLAF1(S285);BCLAF1(S297);	BCLAF1	p26559;	1.06213	0.0270814	0.204869	0.409227	0.505735	0.76168	0.235895	0.390965	-0.753909	-1.13019	-0.494265	-0.67869	-0.696153	-0.601703	-0.648155	-0.972919	0.85807	0.0477425	0.835052	0.0345301
TAF1(S1152);TAF1(T1154);	TAF1	p14632;	0.464513	-0.116471	0.901356	0.189452	0.56296	0.546154	0.180957	0.325842	-1.29888	-0.873054	-0.921015	-0.603029	-0.502426	0.0880998	-0.295975	-0.637803	0.859518	0.0442658	0.0335948	0.586968
TAF1(T1154);	TAF1	p14632;p14633;	0.464513	-0.116471	0.901356	0.189452	0.56296	0.546154	0.180957	0.325842	-1.29888	-0.873054	-0.921015	-0.603029	-0.502426	0.0880998	-0.295975	-0.637803	0.859518	0.0442658	0.0335948	0.586968
RREB1(T1315);	RREB1	p17330;	0.488384	0.0733461	-0.0934729	0.537293	0.717865	0.759686	-0.62813	0.424819	-0.511616	-0.683097	-0.35837	-0.47478	-0.314315	-0.392317	-0.336174	-0.62813	0.860224	0.0671723	0.400052	0.0892315
TCOF1(T581);	TCOF1	p20251;p20252;	1.63718	0.700145	0.907466	0.0543951	1.00368	0.182511	0.896115	0.937011	-2.53368	-2.50932	-2.63753	-2.80588	-2.15143	-2.13979	-2.31909	-2.93698	0.860787	-0.0699666	0.308628	0.234779
FAM21C(S1146);FAM21A(S1169);FAM21D(S136);FAM21B(S1081);	FAM21C	p20987;	0.0988871	-0.166225	0.289801	0.129693	0.844132	0.234187	-0.877096	-0.129283	-0.475733	-0.0313693	-0.7285	-0.319614	0.231034	0.455679	-0.247464	-0.319614	0.86123	-0.0700541	0.131184	0.418713
RPS2(S264);	RPS2	p21314;p21315;	1.25782	0.664626	-0.0574534	-2.30445	0.563652	-0.202381	0.691919	-2.24526	0.175479	-0.811543	-1.81733	-1.52708	0.801848	0.693741	-0.458094	-1.89944	0.861619	-0.188154	0.354698	0.779632
RPS2(Y266);	RPS2	p21316;p21317;	1.25782	0.664626	-0.0574534	-2.30445	0.563652	-0.202381	0.691919	-2.24526	0.175479	-0.811543	-1.81733	-1.52708	0.801848	0.693741	-0.458094	-1.89944	0.861619	-0.188154	0.354698	0.779632
KAT6A(S473);	KAT6A	p12196;	-0.204119	1.46816	1.29824	0.39617	0.917148	1.40577	0.542545	0.418464	-1.13061	-13.267	-11.4045	-13.0909	-0.605436	-14.3071	-13.0798	-2.79396	0.864325	0.0813679	0.671634	2.02666
RSL1D1(S92);	RSL1D1	p19215;	1.37971	0.830242	0.405151	0.384831	0.815135	1.07817	0.671544	0.233964	-1.00251	-1.69727	-2.14001	-1.16676	-1.65458	-2.34194	-2.9371	-2.15184	0.869757	-0.0502791	0.0832354	-0.769728
PRKDC(T1793);	PRKDC	p17769;	-11.0273	-2.07887	-2.74766	0.10904	1.21367	-10.8696	-10.355	1.4026	-0.818748	0.00310668	0.954197	1.12175	-3.9456	0.397386	-1.68434	1.13435	0.871477	-0.715871	0.337836	-1.33963
NAT10(S66);	NAT10	p04879;	-11.9733	0.156643	0.512787	1.61899	-11.7699	1.90892	1.96857	1.34568	-10.8285	-2.54027	-9.64564	-11.332	-10.301	-12.5482	-11.321	-11.4096	0.871701	0.784532	0.265262	-2.80834
KRI1(S645);	KRI1	p16685;p16686;	0.131198	0.251476	1.00567	0.797955	0.982531	1.05403	0.0466127	0.32234	-1.08966	-1.10421	-1.08081	-0.8648	-2.43347	-0.636824	-1.08453	-1.41229	0.87186	0.0548043	0.420806	-0.356907
INO80B(S63);	INO80B	p08536;	3.4643	-10.6627	-10.754	-9.09437	2.3079	-11.2059	-10.6913	-10.5937	-10.2188	-10.8985	-9.03595	-10.7223	-9.69131	-11.9386	-10.7113	-10.7999	0.874346	-0.784053	0.398108	-0.566379
ILF3(T188);	ILF3	p24874;p24875;	1.03405	-0.00839346	0.563912	1.01255	0.852344	0.857177	0.124226	0.569813	-1.596	-1.329	-1.41963	-0.964239	-1.22727	-0.813772	-1.98901	-1.29343	0.874426	-0.0496418	0.990044	-0.00365514
PELP1(S481);	PELP1	p07954;	-2.11816	-3.32929	1.42119	1.34443	-3.21521	-3.36804	1.08612	1.62315	0.249956	-4.92031	-4.71709	0.353862	-4.48869	-6.43661	0.195055	0.384856	0.874723	-0.298038	0.889435	-0.327954
CDK12(T1071);	CDK12	p10598;	1.94115	-0.8471	0.0848812	0.598459	1.20875	-0.824499	0.244822	0.673156	-10.2664	-10.946	-1.09278	-0.854714	-9.73888	-0.648772	-0.224663	-0.224663	0.875514	-0.118788	0.430786	3.08073
HEATR1(S1490);	HEATR1	p19417;	0.33786	1.30661	1.09529	0.705763	1.02449	1.4374	-0.109599	0.842783	-3.38543	-3.03298	-2.04726	-2.07993	-4.09246	-3.47915	-2.72677	-4.78184	0.878925	-0.0626122	0.0894267	-1.13365
BCLAF1(Y511);	BCLAF1	p03169;p12726;	0.187539	0.55037	0.993387	0.469783	0.615411	0.700001	0.345145	0.420773	-1.01738	-1.00715	-1.0136	-0.969551	-0.75277	-0.629133	-0.761568	-1.22383	0.879446	-0.0299368	0.308865	0.160095
CHD3(T719);	CHD3	p04962;p10556;	0.880737	0.803854	0.668627	0.359842	0.970964	0.941358	0.0748813	0.573848	-1.01379	-2.14171	-1.2838	-1.4769	-0.992533	-1.3375	-1.24244	-1.71289	0.880054	-0.0380022	0.601392	0.157708
HJURP(S473);	HJURP	p07023;	-1.09746	-0.652321	0.898188	1.61496	-0.881538	-0.602135	1.83128	-0.141583	-5.09677	-14.6454	1.11621	-14.4693	1.07439	-15.6855	-14.4583	-14.5469	0.88009	-0.139336	0.652279	-2.63025
AGAP2(S648);	AGAP2	p18530;	-3.85134	-3.23119	0.205549	1.42995	-13.3971	1.91415	2.26645	1.18738	-12.4557	-2.14475	-2.65058	-2.29561	-5.16328	-2.74359	-2.87831	-2.20748	0.880726	-0.645521	0.569617	1.63849
TCOF1(S1386);	TCOF1	p10910;p12280;p12281;	0.654982	0.197135	0.037737	0.887537	0.70181	0.143894	0.291468	0.796568	-0.470121	-0.777015	-0.805892	-0.942902	-0.659992	-0.706376	-1.15007	-0.698586	0.882298	0.0390873	0.732702	-0.0547728
DAB2(S231);	DAB2	p19777;	-2.82754	-4.96706	-3.26364	-2.7423	-2.46358	-3.50712	-3.85541	-3.60264	0.32132	0.725711	0.943516	0.714984	0.682318	0.906283	1.27095	1.48179	0.883558	0.0929454	0.118897	0.40895
DAXX(S176);	DAXX	p13207;	0.705224	0.0799683	1.0514	0.115362	0.79986	0.788365	-0.0155319	0.564047	-0.851889	-1.03992	-1.03174	-0.717988	-1.03582	-0.708185	-0.819868	-1.26094	0.884368	0.0461969	0.764113	-0.0458208
TFPT(S180);	TFPT	p18727;p23390;	0.751026	0.0656387	0.151061	0.226945	0.822204	-0.0949828	0.185826	0.431169	-0.44399	-0.710065	-0.604455	-0.258959	-0.447792	-0.554414	-0.425131	-0.320359	0.885479	0.0373865	0.568675	0.0674431
DDX54(S530);	DDX54	p21547;	-11.4939	1.56708	1.21885	0.77644	-0.422869	-0.258893	-10.8216	1.04625	-10.3491	0.861162	-0.463511	-2.34487	-1.06714	-0.839689	-3.39116	0.56371	0.88562	-0.631392	0.517692	1.89051
RPL18(S64);	RPL18	p23353;	-1.21083	1.16659	-0.379428	-2.2394	0.291671	-0.210829	-0.664086	-2.65059	0.328634	0.230488	0.677079	0.395195	0.532488	-0.3172	-0.495237	0.217408	0.887447	-0.142694	0.174165	-0.423484
TCOF1(S967);	TCOF1	p20769;	1.50602	0.759364	0.655482	0.612414	1.26418	0.622467	0.588679	0.903753	-2.21117	-3.37753	-2.45435	-11.8073	-2.29448	-2.20642	-2.93079	-11.8849	0.888165	-0.0385477	0.968966	0.133445
STK24(T194);STK25(T178);	STK24	p15853;p18220;p18221;	-0.871154	-0.197926	-0.718251	-0.737395	-0.121806	-1.05428	-0.439498	-1.06893	0.357056	0.929566	0.392535	-0.082669	0.646211	0.342288	0.0259348	0.551608	0.89112	-0.0399461	0.976716	-0.00761192
ILF2(S73);	ILF2	p15618;	0.497623	0.53157	0.0121958	0.162755	0.288527	1.25505	0.10079	-0.239343	-0.888696	0.758747	0.0297218	-10.1545	-0.0942263	-0.727444	-1.48417	-1.57758	0.891373	0.0502206	0.57872	1.59283
DDX50(S82);	DDX50	p13193;	0.482221	1.21227	1.19833	-10.857	0.776739	0.824711	0.324326	-12.3563	-1.4264	-0.13062	-10.7986	-0.96461	0.742569	0.547452	-1.64018	-12.5625	0.893111	-0.616591	0.980692	0.101885
ITPR1(S1774);	ITPR1	p17636;p17637;	-1.52852	1.48103	1.39942	0.101597	-0.579956	1.04849	0.846147	0.58842	-2.36745	-1.93121	-1.86776	-1.27063	-1.22338	-0.709293	-0.819143	-1.46919	0.893539	0.112393	0.0328075	0.804014
SUB1(S55);	SUB1	p01212;p17241;p17242;p17244;	0.400682	0.144128	0.775865	0.451864	0.499766	0.706871	0.100205	0.365444	-1.14374	-0.580978	-0.907874	-0.578673	-0.771581	-0.206055	-0.665531	-0.553105	0.894765	-0.0250634	0.218266	0.253747
RRP15(S203);	RRP15	p12686;	0.334141	0.443765	0.225764	-0.119371	-0.199541	0.173676	0.266122	0.537424	-0.455996	-0.296136	-0.213347	-0.0682969	-0.449445	-0.708238	-0.241362	0.119636	0.896004	-0.0266545	0.765093	-0.0614083
SP110(S248);	SP110	p03061;p03062;p03063;p03064;p03065;p03066;	-1.45941	-1.38249	-0.945313	-0.914433	-1.07526	-1.11074	-1.51604	-1.09641	0.654676	0.613302	0.825934	1.15523	0.601748	0.488763	0.373901	0.173017	0.896471	-0.0241998	0.0424083	-0.402929
NOP56(S570);	NOP56	p06366;p06367;p10635;	0.782853	1.00106	0.955705	1.20668	1.26865	1.23983	0.898317	0.420398	-6.27724	-14.6055	-12.743	-7.24963	-7.37048	-6.48731	-14.4184	-5.62321	0.896804	-0.0297758	0.565208	1.74402
TSEN15(S168);	TSEN15	p13922;	0.339533	0.297713	-2.18687	-8.83667	-0.204788	0.00466583	-10.4336	-1.52296	1.52313	-10.6408	1.28171	0.924495	0.523133	0.495652	0.0176049	-10.5422	0.897658	-0.4426	0.877547	-0.648597
RBBP6(S516);	RBBP6	p12521;	-0.327295	0.136204	0.260652	-0.592122	0.763853	-0.372809	-0.391425	-0.336283	0.230532	0.136204	-0.0435016	0.0422282	0.218305	0.187279	-0.291889	-0.274507	0.898019	0.0464741	0.436373	-0.131569
PML(T22);	PML	p21114;	-0.26614	-1.15834	-1.21123	-1.07973	-0.753434	-0.624275	-1.7318	-0.784271	1.0433	0.551836	0.925727	0.586685	0.51069	0.343484	0.0632308	0.03575	0.89961	-0.044587	0.0183825	-0.538598
N4BP1(S300);	N4BP1	p11219;p11220;p16333;p16334;	-1.06535	-1.77295	-2.19336	-1.74642	-0.999212	-1.80615	-2.22495	-1.93207	1.01227	0.962241	0.490384	0.411567	0.844308	1.30497	0.371816	0.251123	0.899926	-0.046073	0.931057	-0.0260611
DAXX(T174);	DAXX	p10928;	0.867446	0.178547	1.22927	0.0388686	0.621834	0.9699	0.390422	0.494486	-0.802558	-1.28906	-2.09266	-0.802558	-0.394241	-2.06667	-1.41459	-1.78656	0.901662	0.0406282	0.735279	-0.168804
RBM14(T91);	RBM14	p09292;	1.96128	2.19148	-11.2189	-9.55935	1.75436	-11.6709	1.6625	-11.0587	-10.6838	-11.3634	-9.50093	-1.03346	-10.1563	-12.4035	-11.1763	-0.988865	0.901948	-0.671785	0.884781	-0.535833
H2AFY(T175);H2AFY(T178);	H2AFY	p00160;	0.632229	0.596159	0.77329	0.562908	0.853094	1.07636	0.214101	0.307626	-1.24034	-1.57012	-1.08352	-0.977525	-1.33175	-0.889998	-1.29213	-1.49739	0.902365	-0.0283515	0.854475	-0.0349406
H2AFY(T178);	H2AFY	p00160;p00162;p00163;	0.632229	0.596159	0.77329	0.562908	0.853094	1.07636	0.214101	0.307626	-1.24034	-1.57012	-1.08352	-0.977525	-1.33175	-0.889998	-1.29213	-1.49739	0.902365	-0.0283515	0.854475	-0.0349406
NOC2L(S49);	NOC2L	p04016;	-13.1415	-12.4406	0.0357502	1.37923	-12.9381	1.13177	2.95192	-12.3716	-11.9967	-12.6763	-10.8138	-0.203285	-11.4692	-13.7164	-0.22171	-0.481041	0.902991	0.735281	0.615176	2.45045
NGDN(S135);NGDN(S139);NGDN(M137);	NGDN	p06115;	0.667445	0.645897	0.0776135	1.49849	2.03906	1.52019	-1.93709	0.786806	-12.0392	-12.7188	-10.8563	-12.5427	-11.5117	-13.7589	-12.5317	-12.6203	0.904203	-0.120122	0.398108	-0.566379
BAZ2A(R131);BAZ2A(S137);	BAZ2A	p16936;	0.171275	-0.470389	-0.0982123	-0.254533	-0.159459	-0.294389	-0.331226	0.0523792	-0.196741	0.520451	0.256498	-0.0226253	-0.0668102	0.0555534	-0.123118	0.525039	0.904602	-0.0202089	0.853016	-0.0417298
SRSF9(S216);	SRSF9	p07961;p07962;p07965;	0.67473	0.258237	0.287707	-0.00829709	0.440977	0.0836927	0.400498	0.206177	-0.524094	-0.346275	-0.552196	-0.434538	-0.168281	-0.322364	-0.438728	-0.376104	0.906456	-0.0202577	0.114969	0.137906
NIN(S272);	NIN	p08639;p08641;	0.961294	0.383468	0.820432	-0.58089	0.751918	0.148006	0.0705335	0.424131	-0.738652	-0.471616	-0.867685	-0.464971	-0.149421	-0.296225	-0.729066	-2.19896	0.906699	-0.0474289	0.691527	-0.207687
MTDH(S294);	MTDH	p13819;	-4.17273	-2.47161	-1.17163	-0.65264	-3.48529	-1.60708	-1.85081	-1.07025	0.417015	1.07076	0.312218	0.998911	0.877281	1.14476	0.843493	-0.00724151	0.908319	0.113798	0.964258	0.0148474
ZC3H14(S620);	ZC3H14	p15147;	-0.169969	0.573359	0.474843	0.937515	0.549353	-0.025959	-0.025959	1.14717	-0.901631	-0.704031	-0.440996	-1.22853	0.00261017	-1.593	-1.24859	-0.715619	0.910145	-0.042786	0.864331	-0.0698528
SP100(M24);SP100(S18);	SP100	p13178;p13179;	-0.71599	-0.247027	-0.112708	-0.124194	-0.0157911	-0.0110031	-0.746602	-0.322222	0.332018	0.10856	0.093012	0.207152	0.514076	0.441943	0.24249	-0.319433	0.911365	0.0260749	0.87002	0.0345834
SP100(S18);	SP100	p13178;p13179;p13180;p13181;	-0.71599	-0.247027	-0.112708	-0.124194	-0.0157911	-0.0110031	-0.746602	-0.322222	0.332018	0.10856	0.093012	0.207152	0.514076	0.441943	0.24249	-0.319433	0.911365	0.0260749	0.87002	0.0345834
PYCARD(T172);	PYCARD	p12245;	-0.529882	2.12151	1.4814	-0.372601	0.659218	1.15713	1.43379	-0.209465	-8.95675	-9.63638	-7.77389	-9.46023	-8.42924	-10.6765	-9.44921	-9.53782	0.915101	0.0850605	0.398108	-0.566379
DDX50(S570);	DDX50	p06657;	-9.98802	2.48297	1.77109	0.591185	1.13551	0.363775	0.86886	-9.21809	-8.84322	-9.52285	-7.66035	-9.34669	-8.31571	-10.563	-2.62571	-9.42429	0.915511	-0.426796	0.579045	1.11111
DAB2(R720);DAB2(S723);	DAB2	p17372;	-1.13009	-10.8028	-10.894	-3.21484	-2.78155	-11.346	-2.69568	-10.7338	0.484888	0.389891	1.08859	1.5971	0.170014	0.213342	1.20048	1.42717	0.91723	-0.378793	0.761512	-0.137364
DAXX(S498);	DAXX	p02800;	0.040898	-0.105144	0.0748454	0.174867	0.215131	-0.00153724	-0.101842	0.0364106	-0.00615879	-0.164175	0.0152829	0.147386	-0.0870788	-0.209645	-0.105144	0	0.919056	-0.00932619	0.254143	-0.0985509
ZBTB33(S210);	ZBTB33	p05490;	0.874208	0.711778	1.30915	0.553949	1.03221	1.22784	0.49436	0.595054	-1.88972	-14.0536	-12.1911	-2.49525	-2.53018	-1.42125	-2.67905	-2.98344	0.920364	-0.0249027	0.196975	5.25394
MAP1S(S766);	MAP1S	p02182;p02184;	0.527463	-0.29467	0.0414843	-0.456091	0.16948	0.19978	-0.369697	-0.291425	-0.938831	-0.116106	0.163579	-0.0625628	-0.360485	0.640534	0.324542	0.0128894	0.920772	-0.027512	0.26957	0.39285
KDM2B(S57);	KDM2B	p17102;p17104;	1.6304	-0.595334	-1.1897	0.671858	0.628396	0.235911	-0.370268	0.30111	-1.37027	-1.00414	-0.3178	-0.678899	-0.604733	-0.649422	-0.391801	0.15283	0.922475	0.0694802	0.159277	0.469495
HN1(S87);	HN1	p18200;	0.313313	-0.314718	-0.0175393	-0.200869	-0.0808873	-0.106294	-0.0559204	-0.0348588	0.0660702	-0.185314	-0.0559204	0.199432	-0.00383186	0.0198471	0.101377	0.217098	0.922622	-0.014537	0.457665	0.0775556
ETV6(S271);	ETV6	p24802;	-1.04519	0.566927	0.425751	0.273748	0.782316	-0.196775	0.0645289	-0.249626	-0.0621045	0.452469	-0.251781	-0.159885	-0.186433	-0.536981	-0.795293	-0.327031	0.922975	0.044801	0.0698499	-0.456109
TOP1MT(Y559);TOP1(Y723);	TOP1MT	p13256;	-2.22077	1.84285	1.02009	0.898346	-2.77068	1.45583	0.960502	1.35365	-2.37014	-5.42904	-2.59691	-5.81047	-2.57659	-2.72524	-3.30852	-3.38774	0.923502	-0.135307	0.334464	1.05212
KRI1(S628);	KRI1	p16683;p16684;	0.216739	0.377203	0.275632	0.794612	0.782718	0.866241	0.00783755	0.110367	-0.442783	-0.62533	-0.195944	-0.475547	-1.1428	-1.10342	-1.07026	-0.749018	0.924514	0.0257446	0.00375375	-0.581474
SNX15(T229);	SNX15	p04311;	-0.560411	0.338772	0.365993	0.711989	0.635753	0.379414	-0.219644	0.186769	-0.183674	-1.26277	0.186769	-0.129446	-0.0356239	-0.802584	-0.407383	-0.675034	0.926691	0.0314872	0.72738	-0.132875
UTP3(S462);	UTP3	p10531;	1.84716	-0.525043	-12.3711	1.27351	-12.7774	-0.19292	0.155584	1.25576	-1.6202	-12.5156	0.254268	-3.36814	-11.3085	-0.148895	0.547294	-0.0985407	0.92763	-0.44587	0.711515	1.56027
RRP8(T175);	RRP8	p17193;	2.48236	1.35618	-13.2114	0.263276	1.08381	-13.6633	0.861414	0.66251	-1.56239	-13.3559	-11.4934	-13.1798	-0.334983	-14.396	-13.1687	-13.2573	0.928049	-0.486499	0.931425	-0.391404
PHF2(T541);	PHF2	p05325;	-0.149009	-0.230539	0.619321	0.93316	-0.353023	1.04364	-0.00814634	0.335663	-11.4131	-0.507056	-0.21386	-0.0618569	-10.8856	0.217666	0.0891509	-0.0768591	0.928508	-0.0387008	0.924779	0.385061
REXO4(S14);	REXO4	p17447;	-3.98531	1.45106	2.03947	0.749967	-0.122534	-0.0269171	0.512024	0.425929	-2.85847	0.054581	-1.45065	-0.886525	-11.6337	-4.40485	-1.48202	-1.98981	0.9292	0.133329	0.223581	-3.59232
FLNA(T223);	FLNA	p01068;	-11.0055	-10.3046	-1.73045	-8.73622	-10.8021	-1.53955	-10.3332	-10.2355	1.46552	1.18107	1.59611	-0.3746	0.810549	1.37679	0.586828	-0.572433	0.929741	-0.283402	0.522087	-0.41659
RRP1B(S460);	RRP1B	p24109;	0.952694	0.431235	0.323788	0.84022	1.1792	0.627757	-0.00466138	0.639755	-0.990722	-1.50794	-1.34539	-1.35726	-0.792309	-1.35726	-1.61791	-1.40576	0.929904	-0.0264708	0.974343	0.00701702
FAM21A(S539);FAM21A(S550);FAM21B(S451);FAM21B(S462);	FAM21A	p07316;	-0.500639	-0.440518	-2.67118	-2.96099	-1.2376	-0.622269	-2.07886	-2.34594	1.58429	0.935727	0.790262	0.915165	0.391028	-2.31538	0.57704	0.302324	0.93055	0.0721631	0.149462	-1.31761
XRN2(S678);	XRN2	p15736;p18180;	0.0460581	0.842483	0.328904	-0.56974	0.0708992	0.468311	-0.0271651	0.250865	-0.648616	-0.132384	0.208403	0.0584799	-0.455025	-0.410206	-0.534822	-0.473421	0.931515	0.0288014	0.166025	-0.339839
NBN(S432);	NBN	p09837;	0.918212	0.976577	1.08519	0.242785	0.848733	0.527239	0.979751	0.790273	-2.16347	-2.13573	-2.4819	-2.17755	-1.70022	-1.73103	-2.14953	-2.26051	0.932208	-0.019193	0.153623	0.279338
CCDC86(S91);	CCDC86	p13478;p13479;p13481;p13482;	1.24049	0.311648	0.702975	0.877877	1.06465	1.08763	0.414742	0.655108	-2.36033	-2.70246	-2.12088	-2.1576	-1.99706	-1.50273	-2.12796	-2.54566	0.932788	0.0222844	0.300209	0.291967
INO80B(S84);INO80B(T87);	INO80B	p22408;	-10.8094	-10.1085	-1.29943	0.801417	0.352286	-10.6516	-10.1371	0.506796	0.506796	-10.3442	-8.48171	1.54022	-9.13706	0.656543	1.26168	1.5068	0.934269	0.371567	0.514422	2.76672
RREB1(T1120);	RREB1	p00217;	-2.66357	-1.46194	-0.795677	1.16425	-6.0595	0.808914	1.06978	1.09131	-12.4788	-0.353234	-0.0059339	0.517529	-2.03131	-0.409585	0.418788	0.164245	0.935308	0.166863	0.46861	2.61565
LARP4B(T510);	LARP4B	p06469;p06470;	-0.515155	-0.134915	-0.345729	-0.56546	0.149938	-0.194126	-0.696926	-0.909074	0.988139	0.20281	0.642232	0.0713053	-0.130778	0.526922	-0.241671	-0.237958	0.935761	-0.0222323	0.126335	-0.496992
SPIN1(S38);	SPIN1	p22127;p22128;	-0.340067	0.530201	1.46869	1.42462	-0.906239	1.54625	0.970164	1.23959	-4.12747	-3.11428	-3.48561	-3.11263	-8.68134	-15.1283	-3.72083	-3.58557	0.936289	-0.0584206	0.210672	-4.319
DHX9(M109);DHX9(T97);	DHX9	p19327;	-1.11125	-0.756613	-0.595065	0.174172	0.034752	-0.197418	-1.13643	-0.86114	0.999024	0.772344	0.758502	-0.0976862	0.0698207	0.0614407	-0.329609	0.0443257	0.93638	0.0321322	0.0688765	-0.646551
DHX9(T97);	DHX9	p19327;p19328;	-1.11125	-0.756613	-0.595065	0.174172	0.034752	-0.197418	-1.13643	-0.86114	0.999024	0.772344	0.758502	-0.0976862	0.0698207	0.0614407	-0.329609	0.0443257	0.93638	0.0321322	0.0688765	-0.646551
NONO(S262);	NONO	p05779;p05780;	0.306457	0.782976	0.944812	0.786075	0.643672	1.27548	0.334671	0.645721	-1.4782	-1.11487	-1.93774	-1.72338	-1.72056	-1.23815	-1.913	-2.27076	0.937496	0.0198051	0.456485	-0.222071
RBM14(Y558);	RBM14	p07761;	0.841618	0.493852	0.685945	-0.220462	0.614588	0.67039	0.515778	0.088357	-2.80398	-0.557879	-1.74856	-1.23503	-0.647633	0.0677257	-0.321811	-0.544204	0.938089	0.0220402	0.0760104	1.22488
TCOF1(S1102);	TCOF1	p23591;	0.411779	-0.370629	1.03355	-0.35152	0.319415	0.289295	0.0371766	0.188455	-0.123715	-0.35152	-0.224409	-0.470165	-0.370629	-0.190057	-0.449701	-0.380279	0.94031	0.0277913	0.578423	-0.0552145
MAP1S(S729);	MAP1S	p19024;p19026;	-1.36984	0.107408	0.705821	0.939419	0.997187	0.912377	-2.08027	0.839597	0.401892	0.641404	-1.7223	-1.6248	-1.36719	-1.13451	-1.40614	-1.49894	0.940345	0.0715198	0.310344	-0.775745
MYC(S279);	MYC	p19392;	-1.50485	2.83899	-0.371367	-10.1665	2.25765	-0.919888	-11.7634	-0.0642775	-0.564971	-11.9706	-10.1081	-11.7944	-0.371367	-13.0107	-11.7834	-11.872	0.941185	-0.321556	0.877159	-0.649856
SNX15(T208);	SNX15	p07627;	-13.3157	-2.36439	-1.55662	-0.611543	0.150186	-13.158	-2.03378	-1.49971	-0.268242	0.226851	0.185315	1.21719	1.10373	0.616988	0.775226	1.16786	0.941279	0.326746	0.164799	0.575672
STAT1(S532);	STAT1	p12881;	-1.42992	-0.615479	-1.53302	-1.713	-1.22901	-1.06551	-1.34931	-1.73332	1.13556	0.995955	0.785344	0.636908	0.725185	0.304552	0.214596	0.274338	0.94235	-0.0214321	0.0194949	-0.508774
METTL1(S27);	METTL1	p00815;	0.585666	0.361234	1.09534	1.12088	0.59784	0.389523	0.862894	1.2344	-0.935911	-3.41923	-1.40945	-1.43403	-2.96069	-14.51	-2.27018	-2.25258	0.942876	-0.0196133	0.308218	-3.69871
MED1(S951);	MED1	p00982;	0.8967	0.00239055	0.0555403	-0.22852	0.754563	0.266486	-0.454654	0.263832	-0.636101	0.217942	-1.21365	-0.798609	0.0213737	0.127391	-0.420097	-0.403124	0.943173	0.0260288	0.253235	0.438989
NOP56(T468);	NOP56	p11636;	0.652355	0.71839	1.34857	1.03507	1.16875	1.58698	0.392968	0.697302	-15.4667	-16.1463	-14.2838	-15.9701	-14.9391	-17.1864	-15.9591	-16.0477	0.943548	0.0229023	0.398108	-0.566379
STAT1(S727);	STAT1	p13508;	-14.5443	-6.05023	-4.37266	-3.02848	-3.59153	-14.3866	-4.68899	-4.27395	1.42917	1.27865	1.57759	1.04797	0.544989	0.841971	0.159867	0.138172	0.944641	0.263659	0.00572911	-0.912098
ESF1(S179);	ESF1	p15285;	1.56981	0.906843	1.08617	0.153281	0.618122	1.42917	0.211698	1.33771	-9.93695	-10.6166	-8.75409	-10.4404	-9.40944	-11.6567	-10.4294	-10.518	0.94494	-0.0298498	0.398108	-0.566379
PSPC1(S409);	PSPC1	p06604;	-9.51131	-8.81042	-8.90165	2.56641	-9.30792	-9.35357	1.62504	-8.74138	2.79922	-9.04614	-7.18364	-8.86998	-7.83899	-10.0862	-8.85897	-8.94757	0.946015	-0.280217	0.321231	-3.35781
PHF8(S120);	PHF8	p23015;	0.0925684	0.655036	0.329669	0.798772	-0.444499	0.773681	0.883305	0.565769	-0.826548	-0.98882	-0.339478	-0.489354	-0.967509	-0.92581	-0.954873	-1.09112	0.946187	-0.0244475	0.116189	-0.323778
ERCC6(S1345);	ERCC6	p15759;	1.193	0.111992	0.537703	0.569258	0.99294	0.603528	0.368664	0.51987	-0.696554	-1.02266	-1.67011	-1.77892	-0.304633	-1.86252	-1.34982	-1.88325	0.946645	0.0182623	0.90247	-0.0579981
BCLAF1(S259);BCLAF1(S268);	BCLAF1	p15872;p15873;	-1.02046	0.218588	0.425029	-1.49263	-0.875509	-1.48275	2.56846	-1.77094	-1.7341	-0.913732	-0.816579	-0.175084	-0.672412	-0.709791	-0.377189	0.291778	0.947592	0.0771819	0.222963	0.542971
BCLAF1(S268);	BCLAF1	p15872;p15873;p15874;p15875;p15876;	-1.02046	0.218588	0.425029	-1.49263	-0.875509	-1.48275	2.56846	-1.77094	-1.7341	-0.913732	-0.816579	-0.175084	-0.672412	-0.709791	-0.377189	0.291778	0.947592	0.0771819	0.222963	0.542971
RPS7(S119);RPS7(T121);	RPS7	p21686;	-9.08092	2.17776	1.02446	1.12277	2.11789	-8.92318	0.575099	0.483177	-7.93612	-8.61575	-6.75326	-8.43959	-7.40861	-9.65586	-8.42858	-8.51719	0.948155	-0.247772	0.398108	-0.566379
TCOF1(S1257);	TCOF1	p02648;p16214;p16215;p16216;	0.300514	0.270495	0.539252	0.516763	0.445316	0.557365	0.254332	0.394497	-0.428745	-0.616974	-0.750598	-1.04525	-0.622361	-0.275827	-0.468253	-0.587513	0.950428	0.00612098	0.203547	0.221902
PTPN6(T188);	PTPN6	p26658;	-12.5088	0.798879	0.39232	-0.391743	0.521603	-0.676943	-0.87976	-11.7389	1.24615	0.824165	0.652847	-0.725037	0.518164	-0.209649	-0.808939	-1.34715	0.952655	-0.266158	0.151898	-0.961425
BYSL(S170);	BYSL	p17273;	-0.373216	1.40001	1.52725	0.867792	1.25764	0.600312	0.897087	0.780098	-2.53008	-2.97932	-3.42484	-11.4144	-10.3834	-12.6306	-11.4034	-11.492	0.953696	0.028325	0.0536909	-6.39019
FAM21A(S1091);FAM21B(S1003);	FAM21A	p00170;	-1.47822	-1.73372	-12.7622	0.467918	-0.629379	-13.2141	-0.390308	-0.210154	-0.235465	1.27751	1.18515	0.458084	-1.173	0.14648	0.51041	0.837658	0.953731	0.265564	0.337849	-0.590933
NBN(T434);	NBN	p09836;	1.51537	1.38837	0.781105	-0.478159	1.27804	0.607974	0.664616	0.767558	-1.65293	-2.58185	-11.2708	-3.3754	-11.9261	-2.31651	-3.88997	-13.0347	0.956777	0.027877	0.417533	-3.07159
SUB1(S55);SUB1(K53);	SUB1	p17241;p17242;	0.344497	0.0789517	0.85309	0.371985	0.515984	0.784409	0.00487896	0.393458	-1.23591	-0.490104	-1.01693	-0.527882	-0.960424	-0.200536	-0.602872	-0.439478	0.957979	0.0125516	0.315893	0.26688
MAP1S(S729);MAP1S(S731);	MAP1S	p19024;	-3.12096	0.32889	0.895274	1.13583	1.1157	1.17364	-3.82538	1.1157	0.634993	0.91288	-3.96704	-4.09257	-4.05558	-3.67754	-3.98432	-2.72274	0.959051	0.0851552	0.249922	-1.98211
CDC5L(S303);	CDC5L	p14149;p14150;	0.183739	-0.0727472	-0.321576	0.0877369	0.641481	0.0337981	-0.349531	-0.392735	-0.26936	0.204944	0.77488	-0.373474	-0.297607	-0.410386	-0.609521	0.302831	0.960174	0.0139653	0.345264	-0.337918
CDC5L(T396);	CDC5L	p07012;p09676;	-0.306551	-0.818961	-0.418244	-0.621778	-0.500181	-0.472091	-0.669712	-0.549063	0.495084	0.27887	0.536768	0.58881	0.198136	0.146729	0.381647	0.434954	0.960678	-0.00637834	0.107236	-0.184517
SCAF11(S352);	SCAF11	p20925;	-0.301617	-0.636655	0.481123	0.178376	-0.170166	0.188548	-0.311139	0.0688415	-0.127479	-0.0299078	0.15436	0.286506	-0.241205	0.221945	-0.140153	-0.0181626	0.962224	0.0137141	0.429916	-0.115264
PTPN6(S10);	PTPN6	p03284;	-0.344889	-0.314355	-0.615659	-0.321928	-0.299327	-0.177538	-0.662965	-0.432352	0.600069	0.899379	-0.662965	0.608062	0.411997	0.0740006	-0.0588937	0.0090831	0.962966	0.00616239	0.531091	-0.25209
CDK12(S385);	CDK12	p08835;	-9.62097	2.7231	-9.01131	-7.35172	3.22658	-9.46323	-8.94866	-8.85105	-8.47617	-9.1558	-7.29331	-8.97965	-7.94866	-10.1959	-8.96863	-9.05724	0.964873	-0.193863	0.398108	-0.566379
ARID5A(S463);	ARID5A	p02207;	-1.00379	-0.645192	-0.522449	-1.43318	-0.880641	-1.09215	-0.835452	-0.835452	0.648612	0.666674	0.540123	0.527824	0.691146	0.47499	0.382393	0.382393	0.96599	-0.00976938	0.230364	-0.113077
ZC3H14(T387);	ZC3H14	p23655;	0.593877	0.36917	1.27065	0.319702	0.482152	0.924104	0.332229	0.769954	-1.35168	-0.956816	-2.35435	-0.906891	-0.998038	-0.936638	-1.17583	-2.48891	0.966812	-0.0112395	0.988576	-0.0074206
PNKP(S126);	PNKP	p23415;	0.359963	0.103107	0.743704	0.934569	0.567239	1.04267	0.161113	0.41464	-1.11019	-1.39989	-0.893936	-0.817723	-0.999603	-0.762756	-0.954246	-0.969726	0.967818	0.01108	0.396662	0.133851
KDM2A(S718);KDM2A(T720);	KDM2A	p19108;p19109;	-0.156772	-0.79662	-0.659396	0.517589	0.215646	-0.0291842	-0.643385	-0.699858	0.20415	0.211824	0.560294	0.249593	0.0500079	0.343401	-0.166688	-0.156772	0.968591	-0.0153958	0.101688	-0.288978
SENP3(S212);	SENP3	p07986;p12407;	-0.0922563	0.936777	1.17647	1.31137	-0.6507	1.66353	1.00527	1.22052	-11.2694	-11.949	-2.39409	-11.7729	-10.7419	-3.81878	-11.7619	-11.8505	0.970209	-0.0234365	0.950136	-0.196901
PHF2(S705);	PHF2	p03281;p03282;p17535;	-0.0829026	0.448301	0.529854	0.43811	0.28579	0.249804	0.0281195	0.74002	-0.581698	-0.338124	-0.110651	-0.141403	-0.787486	-0.284083	-0.857369	-0.862057	0.972334	-0.00740744	0.0640276	-0.40478
CD2AP(S80);	CD2AP	p08496;p08497;	0.767534	0.96324	0.49243	0.403658	0.605937	0.360327	0.636266	0.999304	-1.48907	-0.931945	-1.10774	-0.836788	-1.6883	-1.32939	-1.60852	-1.64927	0.973946	-0.00625691	0.0365117	-0.477484
CDK12(T1076);	CDK12	p05528;	0.740382	0.103172	0.130537	0.340397	0.809737	0.0532032	0.0145573	0.462669	-1.52542	-1.51596	-0.338717	-0.151293	-0.10092	-0.00516097	-0.129489	-1.04542	0.979461	0.00641986	0.258098	0.562598
H2AFY(S170);H2AFY(S173);	H2AFY	p00159;p00161;	1.03672	1.10121	-3.6488	1.04495	-2.96816	1.28835	0.815476	0.551298	-0.796813	-0.894053	-0.216739	-0.75056	-3.89304	-1.33553	-1.58664	-1.00169	0.980896	0.0382184	0.142949	-1.28968
MYO10(T1882);	MYO10	p18745;	-12.0563	-1.80936	-11.4466	-9.78702	-0.845283	-11.8985	-11.384	-11.2863	-1.69352	-11.5911	2.05431	2.61525	-0.570176	-0.590354	1.08645	0.142542	0.983147	-0.0787122	0.557696	2.17088
INO80B(S351);	INO80B	p12354;	0.0675412	-0.0798364	0.124766	-0.0469635	0.139121	0.0440001	-0.0872444	-0.0361702	-0.000764863	-0.0669634	0.655281	0.0217913	-0.187178	-0.394394	-0.320509	-0.128682	0.98389	-0.00145009	0.0883019	-0.410027
NPM1(T75);	NPM1	p23983;	-9.44687	-8.74599	0.472183	2.69585	-9.24349	-9.28913	0.82582	2.3369	-8.30207	-8.9817	0.361151	-8.80555	-7.77456	-10.0218	-8.79453	-8.88314	0.985098	-0.0862665	0.36455	-2.43647
TRA2A(T204);	TRA2A	p00829;	-13.962	1.05115	1.19181	0.924042	-13.7586	0.795056	1.03367	0.731397	-12.8172	-0.409799	-1.00557	-0.458462	-12.2897	0.15993	-0.348897	-1.24493	0.985262	-0.100877	0.956529	0.24186
COIL(S271);	COIL	p15793;p15794;	0.702955	0.828859	-0.34083	0.963495	0.469808	0.260245	0.519889	0.880005	-0.760219	-1.4695	-1.02531	-0.759897	-1.25898	-1.75172	-0.958392	-0.440932	0.985811	-0.00613333	0.771164	-0.098777
MAP1S(S655);MAP1S(S657);	MAP1S	p13699;	-0.0190037	0.508199	0.400054	-0.489791	-0.00748272	0.0960471	0.13635	0.16003	-0.236186	-0.120097	-0.126654	-0.0994217	0.0698477	-0.233983	-0.18931	-0.178469	0.98836	-0.00362858	0.874725	0.0126113
MAP1S(S657);	MAP1S	p13699;p13700;	-0.0190037	0.508199	0.400054	-0.489791	-0.00748272	0.0960471	0.13635	0.16003	-0.236186	-0.120097	-0.126654	-0.0994217	0.0698477	-0.233983	-0.18931	-0.178469	0.98836	-0.00362858	0.874725	0.0126113
PML(S535);	PML	p02213;p02214;p21276;p21278;p21279;	-0.675963	-1.02824	-0.207086	-0.511345	-0.242943	-0.429086	-1.20725	-0.559799	0.803054	0.542222	0.902756	0.0936822	0.412561	0.185561	0.106329	-0.0982553	0.988388	-0.00411013	0.0947546	-0.43388
OSBP(S244);	OSBP	p20428;	-0.0574739	-0.0574739	0.0634508	-0.163783	0.315569	0.00425504	-0.475142	-0.0496118	-0.454233	-0.180856	-0.297049	0.443635	0.240607	0.147925	0.0117887	0.168293	0.988626	0.00258772	0.274114	0.26428
SETX(S1335);	SETX	p12684;	-1.64678	-0.878599	-0.890227	1.45978	-2.57532	-1.31587	0.617659	1.25634	-0.336171	-0.517501	-0.144947	0.34048	-0.347576	-0.205915	-0.0029275	0.0588487	0.989443	-0.0153383	0.854797	0.0401422
CDCA7L(S21);	CDCA7L	p05541;	-0.413074	0.229536	-0.613152	0.133321	0.445265	0.300875	-0.918778	-0.509647	0.229536	0.319734	0.910929	0.404623	-0.699125	-2.86526	-0.131136	0.27534	0.990681	-0.00472919	0.154009	-1.32125
OXR1(S91);	OXR1	p18140;	-11.2224	-10.5216	-10.6128	2.84191	-11.0191	-11.0647	2.82843	-10.4525	-10.0776	-10.7573	-8.89478	0.780221	-9.55014	-11.7974	-10.5701	-10.6587	0.992356	-0.0482443	0.297523	-3.40671
CAMK4(S189);RIPK2(S168);	CAMK4	p08956;	-12.4382	-0.150519	-1.39414	-2.32246	-1.95014	-0.972316	-1.57209	-11.6683	0.675598	0.903077	0.935929	0.891957	0.99947	0.70766	0.19082	0.488962	0.992835	0.0356264	0.237033	-0.254912
HIRIP3(S22);	HIRIP3	p07819;	0.622617	1.70844	0.901081	0.401775	1.33518	0.885651	0.555946	0.846339	-4.43318	-4.31722	-4.26394	-4.94864	-12.6193	-14.8665	-2.95307	-4.19146	0.993765	-0.00269918	0.256824	-4.16685
CHD3(T1557);	CHD3	p23756;	0.196902	1.62087	0.831769	0.790797	1.56642	1.57334	0.365831	-0.0787327	-4.76664	-14.3069	-4.10722	-14.1308	-13.0998	-15.3471	-14.1198	-14.2084	0.994999	-0.0033685	0.183327	-4.86585
AGAP2(S929);	AGAP2	p22827;	0.775197	0.482001	1.01875	0.227071	0.419716	0.689806	0.365677	1.03269	-0.695054	-0.794918	-0.652053	-13.6645	-0.964535	-0.847567	-13.6535	-0.967307	0.995956	0.00121716	0.973601	-0.156593
KDM2B(Y50);	KDM2B	p17103;p17105;	1.61626	-0.609475	-1.20384	0.677048	0.544401	0.0642972	-0.384408	0.259876	-0.981443	-0.831867	-0.130307	-0.512856	-0.618873	-0.447203	-0.225209	-0.225209	0.998832	0.00104203	0.322743	0.234995
ACIN1(S478);	ACIN1	p04936;p04941;	-3.5096	-3.45122	-1.67755	-1.31405	-0.834184	-2.78072	-3.62225	-2.71644	1.32488	0.690252	1.08635	0.823155	0.705756	0.509536	0.593555	0.670226	0.999729	-0.000292585	0.0783181	-0.361391
PLCL2(T16);	PLCL2	p06962;	-2.77188	-2.40528	-1.68246	-2.9115	-13.4606	-13.5062	-12.9917	-12.894	1.52872	0.916644	1.22206	0.674569	1.04022	0.715597	0.729017	0.216351	6.95104e-07	-10.7703	0.154757	-0.410201
RAB3IP(T155);	RAB3IP	p04437;	-11.6505	-10.9496	-11.0408	-9.38122	-0.839246	-2.0526	-3.08637	-2.22578	0.648692	0.992128	1.31316	1.21259	0.280408	0.100327	0.747848	1.34518	1.29492e-05	8.70452	0.241549	-0.423202
PRRC2A(S759);	PRRC2A	p19220;	-11.3661	-10.6653	-10.7565	-9.09689	-1.48315	1.42171	2.20033	-0.726235	-0.466506	-10.901	-9.03847	-0.131102	0.0585591	0.593891	0.711586	0.950035	0.000166897	10.8244	0.135519	5.71278
HIC1(T733);	HIC1	p23092;	0.466785	0.466785	0.507312	0.44191	1.09627	1.19881	1.15612	1.3198	-2.2798	-2.17348	-2.63099	-2.88421	-2.48392	-2.90108	-3.06254	-2.82665	0.000292476	0.722049	0.164149	-0.32643
PPP6R3(S304);	PPP6R3	p22386;	0.749493	0.867188	0.683066	0.58137	0.1931	0.265508	0.0598332	0.305309	-0.579667	-0.926272	-0.236152	-0.221938	-0.775422	-1.31845	-1.10516	-1.25919	0.000729293	-0.514342	0.0262371	-0.623546
GTF2E1(S61);	GTF2E1	p22388;	0.751769	0.869464	0.685341	0.583646	0.195375	0.267784	0.0267758	0.307585	-0.577391	-0.923997	-0.233876	-0.219662	-0.773146	-1.31617	-1.10288	-1.25691	0.000916	-0.523175	0.0262371	-0.623546
PHF1(T24);	PHF1	p19617;	-0.267604	-0.493116	0.134916	0.796391	-1.73877	-3.01814	-1.87454	-1.80959	0.899896	0.653961	-0.321572	-0.245955	0.940923	0.843312	0.312156	-0.725867	0.00207449	-2.15291	0.852039	0.0960487
SRRM2(S1397);SRRM2(S1398);SRRM2(S1401);	SRRM2	p00711;	1.11393	0.793222	-0.71009	-1.55017	-6.72815	-4.07227	-8.70375	-6.06695	0.548335	-0.65092	0.698895	0.396332	1.2925	-0.720482	0.443638	0.685839	0.00238817	-6.3045	0.746396	0.177212
ANLN(S323);	ANLN	p23431;	0.711592	0.570994	0.772133	0.680341	1.00016	0.939861	1.06612	1.20436	-6.14268	-13.5906	-3.35074	-3.68434	-1.95826	-2.30499	-1.78542	-1.68977	0.00252769	0.368862	0.139576	4.75748
NAV1(S654);	NAV1	p11454;	1.02301	1.32843	1.13578	0.702552	-0.527182	-0.0740096	-0.30479	0.337888	-12.4128	-2.51351	-0.679185	-0.221837	-11.8853	-1.53407	0.0782444	-0.224619	0.00263158	-1.18947	0.893302	0.5654
PSMA5(T14);	PSMA5	p08238;	-0.973582	-0.708609	-0.850962	-0.808837	-1.24128	-1.12042	-1.17289	-1.25535	1.00296	0.869884	0.803541	0.817056	0.412072	0.366843	-0.0148886	0.0834493	0.00264184	-0.361988	0.00413656	-0.661491
VIM(T20);VIM(S22);	VIM	p14475;p14477;	0.650606	0.353358	0.55549	0.368434	0.78466	1.02778	0.964087	1.14366	-1.66173	-1.85591	-1.62864	-2.13303	-1.51106	-1.3392	-1.43618	-2.24542	0.00309816	0.498074	0.468841	0.186863
SUPT6H(S1535);	SUPT6H	p23397;p23653;	-0.738753	-1.07035	-1.22204	-0.730208	0.0387055	-0.2183	-0.358046	-0.238355	0.252112	0.807851	0.701199	0.105867	-0.0632503	-0.141818	0.242828	0.75532	0.00343959	0.746339	0.351574	-0.268487
TBC1D4(S588);	TBC1D4	p12491;	0.508147	0.486773	0.606551	0.495361	0.0931094	0.175572	0.191513	0.346683	-0.672425	-0.643856	-0.682076	-0.526205	-0.316282	-0.543692	-0.393449	-0.323815	0.00395235	-0.322488	0.0124894	0.236831
FAM208B(K1261);FAM208B(T1263);	FAM208B	p17310;	0.76643	0.522504	0.798139	0.608478	0.254907	0.202157	0.311666	0.36204	-0.59614	-0.890847	-0.176986	-0.274762	-0.999318	-1.26599	-1.15658	-1.14447	0.00420681	-0.391195	0.0216936	-0.656907
SNW1(R30);SNW1(T32);	SNW1	p17311;	0.76484	0.520915	0.796549	0.606888	0.253317	0.200568	0.310077	0.36045	-0.59773	-0.892436	-0.178576	-0.276351	-1.00091	-1.20764	-1.15817	-1.14606	0.00420681	-0.391195	0.0247424	-0.641922
ASH2L(S623);	ASH2L	p18581;	0.61402	0.525854	0.59362	0.513841	0.292654	0.449711	0.353234	0.390502	-0.815343	-0.833644	-0.649465	-0.555343	-0.633345	-0.80327	-0.682255	-0.676738	0.00438128	-0.190308	0.856889	0.0145466
ZP2(S454);	ZP2	p10067;	0.50777	0.486396	0.606173	0.494984	0.0927323	0.175194	0.191136	0.351044	-0.672802	-0.644233	-0.682453	-0.526582	-0.316659	-0.544069	-0.393827	-0.324192	0.00442384	-0.321304	0.0124894	0.236831
C9orf142(T145);	C9orf142	p11609;p17971;p17972;	-0.253442	-0.445005	-0.304408	0.132189	0.385984	0.565638	1.04207	0.517649	-0.277543	-0.281986	-0.504391	-0.473708	-0.340175	-0.416203	-0.249453	-0.339849	0.00445657	0.845502	0.523303	0.0479871
CHAMP1(S204);CHAMP1(S214);	CHAMP1	p11762;	-0.147554	-0.635493	-0.05053	-0.48525	-0.926955	-1.47419	-1.07418	-1.59046	0.498809	0.490771	0.700442	0.839845	0.110243	0.377643	0.235774	0.368899	0.00447223	-0.936741	0.0162045	-0.359327
XRCC4(T215);	XRCC4	p16226;p16229;p16231;	-1.67568	-2.99952	-2.08089	-1.24261	0.781406	0.740225	0.430475	0.740646	-0.172547	0.103355	-0.357699	-0.106617	-0.354175	0.914781	0.0203077	0.192361	0.00448908	2.67286	0.315995	0.326695
LMNB2(S385);LMNB1(S391);	LMNB2	p12746;p12747;p12748;	0.876427	0.459014	0.388391	0.421926	-0.166263	-0.288099	-0.0112727	-0.0724787	-0.158807	-0.15139	0.0909459	-1.12108	-0.24302	-0.507983	-0.236087	-0.378219	0.00456585	-0.670968	0.983228	-0.00624576
VRK3(T58);	VRK3	p07402;	0.506687	0.534273	0.523302	0.747267	0.877896	0.811807	1.06731	0.916143	-2.39742	-2.22472	-1.59126	-1.67723	-1.51917	-1.50337	-1.50113	-1.57231	0.00489998	0.340406	0.109407	0.448663
ARPP19(Y59);ENSA(Y64);	ARPP19	p26072;p26074;	-0.84793	-0.980697	-0.514045	-0.790974	-0.339858	-0.111739	-0.169858	-0.263613	0.0606383	0.0314603	-0.0414049	0.125195	0.486339	0.568076	0.731536	0.632995	0.00516136	0.562144	0.000223917	0.560764
FMNL1(S184);	FMNL1	p15303;p15304;p15305;p15306;	-1.04839	-1.26344	-1.28954	-1.16107	-0.676927	-0.826188	-0.984546	-0.836479	0.0302291	0.220332	0.280453	0.60956	0.68674	0.698758	0.920451	0.953655	0.00525269	0.359576	0.0135218	0.529758
RPUSD2(S68);	RPUSD2	p24400;p24401;	0.969189	0.882422	0.832639	0.549909	0.269345	0.222126	0.266762	0.434963	-0.385684	-1.05323	-0.878363	-0.851173	-0.993792	-1.5655	-1.53003	-1.01375	0.00550699	-0.510241	0.0634011	-0.483656
ARPP19(S62);ENSA(S67);	ARPP19	p26071;p26073;	-0.842999	-0.975766	-0.509114	-0.786043	-0.334928	-0.106808	-0.164927	-0.356466	0.0655688	0.0363909	-0.0364743	0.130125	0.49127	0.573006	0.736466	0.637925	0.00550735	0.537698	0.000223917	0.560764
SEMA6B(T826);SEMA6B(S802);	SEMA6B	p18833;	0.0777582	-0.666061	0.401053	0.379027	2.14293	1.51653	1.12484	1.15756	-10.8147	-11.4943	-9.63185	-11.3182	-10.2872	-12.5344	-11.3072	-11.3958	0.00581567	1.43752	0.398108	-0.566379
KDM3B(S773);	KDM3B	p08786;	0.0774195	0.208664	0.289964	-0.330005	-0.548185	-0.833771	-0.784383	-0.664644	0.475179	-3.53063	1.30308	0.260011	-1.34527	-0.626842	0.42507	0.839358	0.00611796	-0.769257	0.876185	0.196168
HNRNPUL2(S597);	HNRNPUL2	p01326;	0.870147	0.972782	0.896499	0.802083	0.421479	0.723306	0.509475	0.500913	-1.46514	-1.63213	-1.32155	-1.33989	-1.71349	-1.53738	-1.65874	-1.60231	0.00639843	-0.346584	0.0728155	-0.188301
LMNA(S12);	LMNA	p19615;	1.1894	0.850194	0.913115	1.08544	0.490849	0.549831	0.630985	0.726874	-1.72783	-8.41381	-1.80238	-1.41215	-2.14633	-2.28606	-2.24984	-2.11885	0.00646593	-0.409903	0.549564	1.13877
AHNAK(M493);AHNAK(T490);	AHNAK	p24862;	-0.0332945	-0.15817	-0.13283	-0.610165	-0.852722	-1.11809	-0.881111	-0.869259	0.91624	0.623964	0.359023	0.227233	0.615746	0.210578	-0.0688959	-0.104135	0.00656767	-0.696681	0.154224	-0.368292
AHNAK(T490);	AHNAK	p24862;p24863;	-0.0332945	-0.15817	-0.13283	-0.610165	-0.852722	-1.11809	-0.881111	-0.869259	0.91624	0.623964	0.359023	0.227233	0.615746	0.210578	-0.0688959	-0.104135	0.00656767	-0.696681	0.154224	-0.368292
EPB41L3(S7);EPB41L3(S11);	EPB41L3	p23844;	-3.24981	-2.13868	-2.62988	-1.38165	-0.737357	-0.201869	0.375898	-0.549597	0.523204	0.305689	0.0494541	0.30947	0.564931	0.545823	0.909461	0.931714	0.00661133	2.07177	0.0219455	0.441028
EPB41L3(S11);	EPB41L3	p23844;p23846;	-3.24981	-2.13868	-2.62988	-1.38165	-0.737357	-0.201869	0.375898	-0.549597	0.523204	0.305689	0.0494541	0.30947	0.564931	0.545823	0.909461	0.931714	0.00661133	2.07177	0.0219455	0.441028
PRDX6(T44);	PRDX6	p02782;	-0.717398	-0.697149	-1.08727	-0.722505	-0.175556	-0.394451	-0.296002	-0.319024	0.582959	0.510809	0.60351	0.310371	0.480019	0.106611	0.27237	0.103728	0.00661328	0.509822	0.0605776	-0.26123
AFF4(S1043);	AFF4	p15837;	0.00370898	0.0973057	0.00838042	-0.143968	-0.304636	-0.259014	-0.448721	-0.200344	0.0145856	0.580852	0.505751	0.130539	0.0238435	-0.0649657	-0.135355	-0.209356	0.00682912	-0.294536	0.0554208	-0.40439
AFF4(Y1036);	AFF4	p15838;	0.00370898	0.0973057	0.00838042	-0.143968	-0.304636	-0.259014	-0.448721	-0.200344	0.0145856	0.580852	0.505751	0.130539	0.0238435	-0.0649657	-0.135355	-0.209356	0.00682912	-0.294536	0.0554208	-0.40439
RCSD1(S267);RCSD1(S268);	RCSD1	p01658;p01659;	-2.34428	-2.53841	-2.5022	-1.91317	-1.60094	-1.45534	-1.26124	-1.8665	0.757511	0.726051	0.461489	0.541742	0.914236	1.01139	0.941886	0.851476	0.0068703	0.778511	0.0156502	0.308048
HIC1(S248);	HIC1	p21016;	0.688344	0.551363	0.334707	0.693562	1.05149	1.00608	0.846606	1.08365	-13.9135	-0.69226	-2.27858	-2.58729	-1.55476	-1.19521	-1.85032	-14.4945	0.00736152	0.429964	0.983793	0.0941927
ZNF609(S804);	ZNF609	p00374;p10332;	1.18369	1.05449	1.38178	0.831226	0.593937	0.343181	0.601113	0.510387	-2.0152	-2.21703	-3.31369	-2.97779	-1.68068	-2.40196	-2.60326	-2.38506	0.00743348	-0.600642	0.367632	0.363191
RB1(T823);RB1(T821);	RB1	p09973;	0.530022	0.696155	0.831356	0.358321	1.16705	1.11119	0.931506	1.32106	-3.7145	-3.68256	-3.33765	-3.43186	-2.85281	-3.0257	-2.34596	-1.94612	0.00747042	0.528737	0.0205138	0.998993
PTAFR(S339);	PTAFR	p02083;p02084;	-0.372956	-0.271694	-0.712278	-0.507139	0.021292	-0.0200884	-0.0854977	0.337498	0.104638	0.528121	0.953789	0.290658	-0.521132	-0.415943	-0.685621	0.180024	0.00748583	0.529318	0.0196821	-0.82997
LMNA(S619);LMNA(T621);	LMNA	p01687;	0.842093	0.155685	0.731062	0.409134	1.23921	1.59324	1.2073	1.27043	-10.2541	-10.9337	-9.07122	-10.7576	-9.72658	-11.9738	-10.7466	-10.8352	0.00774682	0.79305	0.398108	-0.566379
PEA15(S116);	PEA15	p02974;p16921;p16922;	-1.91895	-1.5455	-1.56342	-0.83341	-0.646663	-0.0272857	0.54253	-0.408278	0.712621	0.840063	0.211761	0.520338	0.245433	0.371318	0.13176	0.0941637	0.00867534	1.33039	0.0713212	-0.360527
LMNB2(S385);LMNB2(S387);LMNB1(S391);LMNB1(S393);	LMNB2	p12746;p12747;	0.941451	0.406173	0.349213	0.742967	-0.229163	-0.235939	-0.0891519	-0.0794711	-0.379227	-0.243884	-0.117026	-3.02652	-0.163099	-0.234242	-0.302067	0.00820085	0.00880173	-0.768382	0.3511	0.768864
ZMYM3(T462);	ZMYM3	p23011;	1.0341	0.963085	0.650228	0.543629	0.222807	0.404354	0.0341048	0.211709	-0.972209	-1.24744	-1.03691	-0.910281	-0.959609	-1.2784	-0.501318	-0.474182	0.00890205	-0.579518	0.316117	0.238334
RNF4(S94);RNF4(S95);	RNF4	p18008;	-0.201099	-0.489179	-0.0202746	0.102736	0.594589	0.619042	0.666739	0.162185	0.0114753	-0.00711637	-0.293923	-0.307685	-0.435312	-0.233569	-0.266787	-0.842816	0.0090088	0.662593	0.133139	-0.295309
IRF2BP2(S463);	IRF2BP2	p15764;p15767;	0.199962	0.249397	0.507464	0.795977	1.21522	1.00449	1.18952	1.20515	-1.86015	-3.27197	-2.53726	-3.36123	-2.47192	-2.3273	-1.64889	-2.03812	0.00921758	0.715398	0.17532	0.636093
OFD1(S899);	OFD1	p18452;p18453;	1.11786	1.04966	0.857451	1.02082	0.383973	0.114454	0.370975	-0.32153	-0.134997	-1.82048	-0.88945	0.260792	-12.0608	-2.758	-2.39968	-2.56893	0.00922914	-0.874481	0.166725	-4.30082
EVI2B(S295);	EVI2B	p12190;p12191;	-0.787605	-0.961678	-0.589565	-1.06475	-0.537168	-0.215617	-0.0149198	-0.350139	0.232471	0.114222	-0.0756774	0.146911	0.404548	0.662659	0.662659	0.711157	0.00934619	0.571438	0.00183148	0.505774
PDLIM2(S129);PDLIM2(Y122);	PDLIM2	p22147;	-0.377995	-0.204663	-0.232144	-0.317874	-0.656459	-0.440731	-0.45685	-0.557544	0.100839	0.165448	0.380299	0.329511	0.206967	0.411712	0.343541	0.51036	0.00953202	-0.244727	0.225428	0.124121
NUMA1(S1969);	NUMA1	p17487;	1.36687	1.13687	1.75702	0.926302	0.437987	0.0315971	0.22496	0.819387	-3.64227	-3.15684	-3.00763	-3.10537	-4.64227	-4.68697	-4.73309	-3.60843	0.00961117	-0.918284	0.0138488	-1.18966
PREX1(S1182);PREX1(T1184);	PREX1	p03784;	0.0634282	-0.252434	-0.0329268	-0.314273	0.0954894	0.562109	0.612834	0.454974	-0.045983	-0.222481	0.322404	0.217051	-0.499416	-0.592126	-0.664112	-0.624403	0.00962787	0.565403	0.00979483	-0.662762
PREX1(S1185);PREX1(Y1183);	PREX1	p03786;	0.0634282	-0.252434	-0.0329268	-0.314273	0.0954894	0.562109	0.612834	0.454974	-0.045983	-0.222481	0.322404	0.217051	-0.499416	-0.592126	-0.664112	-0.624403	0.00962787	0.565403	0.00979483	-0.662762
ARID1A(T1599);ARID1A(S1600);	ARID1A	p23745;p23746;	0.527792	0.330557	0.564745	0.334347	0.855108	0.623351	0.804511	0.701052	-1.45841	-1.41099	-1.22436	-1.15136	-0.70371	-0.860838	-0.965908	-0.876877	0.00968298	0.306645	0.00301901	0.459447
MYO18A(S2043);MYO18A(Y2039);	MYO18A	p26535;	-0.666757	-0.784812	-0.865302	-0.211077	-0.0411521	0.413414	0.498581	-0.152183	0.0866034	-0.130704	-0.11656	-0.0545726	0.198314	0.432779	0.328082	0.198314	0.0100492	0.811652	0.00405954	0.34318
SP1(S45);	SP1	p22078;	0.842066	0.886347	1.79251	0.142095	-1.82065	-1.62978	-0.354331	-0.345769	-10.918	-11.5976	0.708679	0.853265	-10.3905	1.00154	-11.4105	-2.54894	0.0101593	-1.95339	0.900909	-0.598664
TBC1D2B(T154);	TBC1D2B	p23753;	0.517439	0.258246	0.199512	0.138286	-0.0531687	-0.198311	-0.24106	0.0255854	-0.214194	-0.126418	0.0300868	0.0523855	-0.072341	-0.307658	-0.0771742	-0.182601	0.0103985	-0.395109	0.302837	-0.0954087
AHNAK(S5752);	AHNAK	p01776;p01777;p01778;p01779;p01780;p21816;	-0.278716	-0.250607	-0.189028	0.189958	0.421573	0.502864	0.419751	0.171263	-0.118711	0.0332088	-0.532236	-0.971362	0.0515502	-0.130489	0.0567864	-0.0570835	0.0104351	0.510961	0.192641	0.377466
CST3(S43);	CST3	p14101;	-0.0550272	0.325191	0.328597	0.606301	1.06828	0.740228	0.848604	1.35222	-1.95472	-12.2503	-1.54134	-1.18987	-1.13254	-2.90747	-0.685078	-0.657856	0.0105863	0.701068	0.362391	2.88833
ZC3H18(T93);ZC3H18(T109);	ZC3H18	p07706;	-2.16456	-1.46757	-1.83727	-0.983728	-0.224017	0.364054	0.581335	-0.903023	0.659338	0.470304	-0.00764028	-0.0299139	0.367157	0.512948	0.671938	0.271049	0.0107929	1.56787	0.394066	0.182751
PEA15(S116);PEA15(R113);	PEA15	p16921;	-2.15284	-1.59001	-1.53649	-1.10246	-0.832375	-0.0709864	0.453929	-0.609983	0.775857	1.03889	0.247478	0.591432	0.161748	0.405019	0.133503	0.128992	0.0115897	1.3306	0.0645367	-0.456099
PAICS(S27);	PAICS	p05679;	1.02178	1.15251	1.47932	1.21888	0.900842	0.871431	0.623504	0.474981	-11.0714	-11.7511	-9.88856	-11.5749	-10.5439	-12.7912	-11.5639	-11.6525	0.0118791	-0.500434	0.398108	-0.566379
SF3B2(T311);	SF3B2	p21823;p21824;	0.259784	-0.0968147	0.259073	0.391337	0.667168	0.836201	1.43726	0.887188	-0.972345	-1.01466	-1.55148	-1.61235	-0.790792	-0.947541	-1.4063	-1.82781	0.0120947	0.75361	0.883297	0.0445988
SMG1(T3569);SMG1(T3573);	SMG1	p15318;	-0.867326	-1.59201	-0.0546964	-1.11931	0.243876	1.76464	0.40186	0.644933	-0.982803	-0.319838	-0.397841	-0.501677	-0.169735	-0.10288	-0.251862	-0.32618	0.01213	1.67216	0.104008	0.337876
HNRNPUL1(S194);	HNRNPUL1	p07829;p21098;	-2.58692	-1.47937	-1.3352	-1.36703	0.57347	-0.517616	-0.658764	-0.35584	0.636912	0.533045	0.677218	0.337887	0.0443604	0.366288	-0.0767777	0.967955	0.0121594	1.45244	0.424446	-0.220809
NUMA1(S1862);	NUMA1	p12476;	0.495965	0.705418	1.03267	0.270405	0.0293973	-0.0549949	-0.170762	-0.304879	-0.457342	-0.627841	-0.597144	-0.461944	-0.144632	0.0129092	-0.457342	-0.685873	0.0122922	-0.751425	0.26251	0.217333
NUMA1(Y1865);	NUMA1	p12477;	0.495965	0.705418	1.03267	0.270405	0.0293973	-0.0549949	-0.170762	-0.304879	-0.457342	-0.627841	-0.597144	-0.461944	-0.144632	0.0129092	-0.457342	-0.685873	0.0122922	-0.751425	0.26251	0.217333
SIGLEC10(S592);SIGLEC10(T593);	SIGLEC10	p08852;	0.837313	0.131096	-0.324538	0.228602	0.885568	1.7091	1.12146	1.84709	-9.53373	-10.2134	-8.35086	-2.01186	-9.00622	-11.2535	-10.0262	-10.1148	0.0123661	1.17269	0.266523	-2.57271
SSBP3(S387);	SSBP3	p02619;	-0.0710137	0.918015	0.609788	0.373236	-0.0321945	-0.86748	-0.807979	-0.471552	0.307498	-0.00270772	0.389213	0.113411	-0.128997	-1.95513	-0.318395	-0.124453	0.012393	-1.00231	0.155641	-0.833598
MYO18A(S2036);MYO18A(T2045);	MYO18A	p26531;	-0.372149	-0.554353	-0.543298	-0.0259737	0.116766	0.339159	0.26877	-0.0144781	-0.0492435	-0.163093	-0.0259737	-0.0531586	0.0379893	0.26877	0.256169	0.140956	0.0125546	0.551498	0.0115718	0.248838
MYO18A(T2045);	MYO18A	p26531;p26533;	-0.372149	-0.554353	-0.543298	-0.0259737	0.116766	0.339159	0.26877	-0.0144781	-0.0492435	-0.163093	-0.0259737	-0.0531586	0.0379893	0.26877	0.256169	0.140956	0.0125546	0.551498	0.0115718	0.248838
ERICH1(S238);	ERICH1	p04282;	-2.42012	-1.24242	-1.85049	-0.617562	-0.0890665	1.11678	1.33127	-0.369174	0.44238	0.338044	-0.444725	-0.444725	-0.0413698	0.0659643	0.114148	-0.202525	0.0126412	2.0301	0.966631	0.0113111
SEMA4C(S739);	SEMA4C	p14236;	-1.10124	-0.999755	-1.60666	-0.29138	0.125322	0.542854	0.195949	0.281313	1.16714	-12.9006	-11.0381	-12.7244	-11.6935	1.28355	0.823841	1.33841	0.0131515	1.28612	0.194077	6.81209
ZC3H18(T93);	ZC3H18	p07705;p07706;p07707;	-2.05948	-1.37917	-1.72501	-0.645284	0.0300752	0.520171	1.01452	-0.705698	0.379133	0.370929	-0.0485472	-0.119743	0.188788	0.255067	0.475111	0.190296	0.0135014	1.667	0.422991	0.131872
SMARCA2(S588);SMARCA2(S591);	SMARCA2	p00422;	-1.70859	-2.23396	-2.18209	-1.09873	-0.582896	0.568222	-0.0307572	-1.02473	0.564231	0.494641	0.408226	0.171664	0.761863	0.869276	0.287545	0.123658	0.0135968	1.5383	0.638459	0.100895
MYO18A(S2041);MYO18A(S2043);	MYO18A	p26530;	-0.659024	-0.543547	-0.601539	-0.0711323	-0.00814755	0.162504	0.312099	0.0131712	-0.043118	-0.0316831	-0.104685	0.151678	0.134863	0.128931	0.217842	0.444903	0.0139376	0.588717	0.0445218	0.238587
MYO18A(S2043);	MYO18A	p26530;p26532;p26534;p26535;	-0.659024	-0.543547	-0.601539	-0.0711323	-0.00814755	0.162504	0.312099	0.0131712	-0.043118	-0.0316831	-0.104685	0.151678	0.134863	0.128931	0.217842	0.444903	0.0139376	0.588717	0.0445218	0.238587
MYO9B(S2002);	MYO9B	p07855;	-1.94855	-1.58891	-1.0831	-0.896792	-0.188066	0.0398714	0.65387	-0.760445	0.366771	0.575867	-0.573594	0.0481485	0.505478	0.68605	0.675403	0.285088	0.0139758	1.31565	0.183707	0.433706
NFKB2(S161);	NFKB2	p21549;	-1.61884	-1.24879	-1.0709	-0.80787	-0.851813	-0.242273	0.0718357	-0.114848	-0.157106	0.746309	0.760973	0.867193	0.318662	-0.0282601	-0.178708	0.703092	0.0144056	0.902325	0.301377	-0.350646
SRRM2(T2397);	SRRM2	p23742;	0.585958	0.413689	0.434649	0.54799	0.281104	0.304065	0.265591	0.399545	-0.607579	-0.607579	-0.565351	-0.497607	-0.484431	-0.691387	-0.53787	-0.593365	0.0145557	-0.182996	0.893454	-0.0072343
PMVK(S15);	PMVK	p14147;	0.246472	0.658449	0.02204	-0.0724032	-0.656603	-0.538139	-0.542358	-0.609371	0.493112	0.397252	1.03625	0.440644	-0.330566	-0.700712	-1.1572	-0.707801	0.0145933	-0.800257	0.00118147	-1.31588
SNX17(S421);	SNX17	p21029;	-0.13035	0.0845474	0.0387437	0.065095	-0.222962	-0.191426	-0.493989	-0.513354	0.17201	0.190082	0.406475	0.294001	0.065095	-0.0433274	0.147557	-0.207108	0.0146515	-0.369942	0.0296697	-0.275088
CEP170(S1114);	CEP170	p12309;	-4.05362	-1.66374	-2.35426	-2.11765	-0.690539	0.189656	0.35822	-1.06995	0.814081	0.396924	-0.465573	0.0154386	0.995961	0.790049	0.675783	0.631389	0.0147435	2.24416	0.11913	0.583078
GPSM1(S541);	GPSM1	p09021;	1.10317	0.682719	0.709586	0.362147	0.204866	0.11929	-0.274531	0.174332	-10.5439	-0.441826	-0.0779422	-0.0416461	-0.768195	-12.2637	0.204866	-0.441826	0.0148082	-0.658417	0.895799	-0.54087
SPEN(T1219);	SPEN	p20571;	0.800028	0.566789	0.625464	-0.00732655	-0.600417	0.13165	-0.695157	-0.308134	-0.108021	-0.471833	0.255032	-0.411598	0.308103	-0.197658	-0.444141	-0.688644	0.0148307	-0.864253	0.800848	-0.0714803
SRRM1(T872);SRRM1(S874);	SRRM1	p10589;p10590;	-1.86718	-1.10444	-1.28069	-0.124873	-0.440528	0.779424	1.04022	1.04531	-0.357591	-0.0798559	-0.800661	0.507321	-0.289378	-0.0754304	-0.161927	-0.0362006	0.0152967	1.7004	0.889464	0.0419626
RNF169(S693);	RNF169	p10743;	0.0837676	-0.0363263	0.307476	-0.625051	-2.0565	-0.884323	-0.939465	-1.09251	0.115677	-0.156403	0.640806	1.08146	-0.879822	0.329024	0.426744	0.59141	0.0155082	-1.17567	0.512404	-0.303546
SLC9A3R1(S294);	SLC9A3R1	p19054;	-2.21389	-2.92438	-2.69451	-1.3438	-1.16271	-0.00877284	0.150685	-1.28368	0.964916	0.486552	0.274399	0.274399	0.558702	0.776059	0.735129	0.604872	0.0155995	1.71803	0.385238	0.168624
SAMSN1(S125);SAMSN1(S128);	SAMSN1	p01700;	-1.66497	-1.76005	-1.0581	-0.880939	-0.659463	0.042245	-0.348946	-0.644872	0.55004	0.241917	0.150769	0.55004	0.346026	0.671602	0.686101	0.664297	0.0156633	0.938255	0.151949	0.218815
SAMSN1(Y130);SAMSN1(S135);	SAMSN1	p01705;	-1.66497	-1.76005	-1.0581	-0.880939	-0.659463	0.042245	-0.348946	-0.644872	0.55004	0.241917	0.150769	0.55004	0.346026	0.671602	0.686101	0.664297	0.0156633	0.938255	0.151949	0.218815
STK10(T952);	STK10	p13591;	-0.877176	-1.12691	-1.11791	-1.15057	-0.32809	0.137931	1.04482	0.239469	0.20402	0.495483	-0.170907	-0.134149	-0.227863	0.404717	0.327756	0.20402	0.0157257	1.34167	0.722735	0.0785457
C9orf78(S261);	C9orf78	p24579;	-0.872322	-0.977165	-1.13806	-0.99908	-0.260643	-0.642246	-0.76204	-0.438864	0.610212	0.739357	0.38339	0.818752	-0.404336	-0.269494	0.533415	0.91954	0.016007	0.470708	0.261523	-0.443146
KIAA1432(T1035);	KIAA1432	p23272;	-0.698379	-1.04115	-1.03499	-1.49442	-1.60567	-2.19521	-2.66787	-1.78361	0.541756	0.6604	0.734401	0.740399	0.904326	0.80479	0.60887	0.62841	0.0161595	-0.995859	0.462395	0.0673599
FAM83G(R647);FAM83G(S650);	FAM83G	p16703;	0.119419	0.272214	0.284049	-0.351287	-0.778582	-0.74452	-0.32588	-0.388376	0.433929	0.421124	0.67412	0.605977	-0.41875	-0.238629	-0.449777	-0.272899	0.0162018	-0.640438	4.78956e-05	-0.878801
RAPGEF1(S223);	RAPGEF1	p16390;p16394;	-1.54194	-1.73422	-1.84196	-1.66363	-1.15289	-1.0872	-1.56153	-1.20782	0.666136	0.32974	0.554703	0.888453	0.719546	0.814595	0.816024	0.79878	0.0162742	0.443078	0.224844	0.177479
CAD(S1407);	CAD	p18099;p18100;	1.29511	1.66071	1.01585	0.685615	0.50368	0.291373	0.437348	-0.363036	-2.41563	-2.39152	-1.30896	-1.50515	-2.33567	-2.694	-2.04236	-1.99265	0.0164256	-0.946977	0.330168	-0.360856
APOBR(S930);	APOBR	p05478;p05479;	-2.89609	-2.41828	-3.03719	-1.88173	-1.3665	-1.11446	-0.8965	-2.06016	1.80936	1.06746	-0.665969	0.541769	0.911548	0.341951	-0.106702	0.922096	0.0164854	1.19892	0.78083	-0.170931
MDC1(T447);MDC1(T448);	MDC1	p21489;	-1.92195	-1.19217	-0.515897	-0.335988	0.755566	0.951709	0.963883	-0.335988	-0.132193	0.0690656	-0.843472	-0.493529	-0.18498	0.378921	0.0914334	-0.0482914	0.0167329	1.57529	0.142912	0.409303
KPNA4(S60);	KPNA4	p15931;	-1.30299	-0.931154	-0.954423	-0.274886	-0.14205	0.469384	0.961043	-0.155471	0.0159515	0.35099	-0.289608	-0.0640478	0.0630641	0.252809	0.163758	0.232345	0.0167668	1.14909	0.285221	0.174673
RBM6(S1025);	RBM6	p04778;p04779;p13493;	0.220995	0.110376	0.0142212	-0.190712	0.514573	0.672514	0.371028	0.249747	-0.160974	-0.3148	-0.409532	-0.313865	-0.0400404	-0.648589	-0.317609	-0.523844	0.0170733	0.413246	0.59385	-0.0827281
C1orf55(T274);	C1orf55	p25751;	0.193018	-0.297639	0.196494	-0.0285045	-0.398922	-0.545108	-0.767501	-0.283042	0.38196	0.22571	0.444696	0.492143	-0.133704	-0.0822501	-0.024452	-0.02243	0.0171228	-0.514485	0.00173863	-0.451836
VRK3(S78);	VRK3	p13673;p13675;	0.805986	0.862243	0.760662	0.784581	1.10953	1.29959	0.951388	1.10953	-3.60079	-11.4523	-4.357	-11.2761	-2.5296	-12.4924	-11.2651	-11.3537	0.01729	0.314138	0.600787	-1.73866
THUMPD1(T79);THUMPD1(S86);	THUMPD1	p06445;p06446;p06447;	-1.59592	-0.961705	-1.32859	-0.520959	-0.134721	0.450242	0.713173	-0.556583	0.324879	0.336311	-0.192493	0.082889	0.254321	0.410077	0.312676	0.323529	0.0173284	1.21982	0.231526	0.187254
FAM117B(S210);	FAM117B	p16939;	0.229672	0.34005	0.264542	-0.219593	-0.44048	-0.619649	-0.231691	-0.213582	0.436858	-0.0493333	0.352259	-0.12066	-0.0123391	-0.00713084	-0.240832	0.0712821	0.0174131	-0.530018	0.259174	-0.202036
CASC3(S140);	CASC3	p22320;	-1.93328	-2.02139	-2.16	-0.634856	-0.721661	-0.349184	0.42193	-0.265283	0.278339	0.766958	0.396395	0.28948	0.561733	0.131298	0.432019	0.754952	0.017432	1.45883	0.837845	0.0372075
EIF4EBP3(T32);EIF4EBP3(Y20);	EIF4EBP3	p03518;	0.735748	0.712161	0.517249	0.433185	0.270455	0.232272	0.297123	0.243285	-0.615725	-1.02745	-0.58618	-1.05417	-0.264252	-0.501013	-0.519509	-0.75124	0.0175336	-0.338802	0.104513	0.311877
RAPGEF1(S223);RAPGEF1(S226);	RAPGEF1	p16390;	-1.31016	-1.63148	-1.61029	-1.43237	-1.12271	-0.855399	-1.32983	-0.976081	0.637641	0.171073	0.38218	0.876213	0.741389	0.741389	0.799104	0.810375	0.0176644	0.42507	0.192626	0.256288
ITGB7(T797);	ITGB7	p06267;	0.498588	0.562978	0.714982	0.785371	1.02864	1.29994	1.59972	0.986578	-4.66155	-4.37341	-4.51319	-14.4111	-13.3801	-5.67445	-4.77045	-4.5623	0.0177532	0.588241	0.974833	-0.107015
SAP30BP(S77);SAP30BP(T79);SAP30BP(Y61);	SAP30BP	p12344;	-2.58703	-2.47839	-2.54642	-0.376153	0.0705698	1.05754	1.2271	-0.887888	0.0042273	0.356388	-0.31135	-0.50068	-0.0564355	0.617204	0.267262	0.268675	0.0179349	2.36383	0.152085	0.38703
SAP30BP(Y61);	SAP30BP	p12344;p12346;	-2.58703	-2.47839	-2.54642	-0.376153	0.0705698	1.05754	1.2271	-0.887888	0.0042273	0.356388	-0.31135	-0.50068	-0.0564355	0.617204	0.267262	0.268675	0.0179349	2.36383	0.152085	0.38703
SAP30BP(S69);	SAP30BP	p12345;p12346;	-2.58703	-2.47839	-2.54642	-0.376153	0.0705698	1.05754	1.2271	-0.887888	0.0042273	0.356388	-0.31135	-0.50068	-0.0564355	0.617204	0.267262	0.268675	0.0179349	2.36383	0.152085	0.38703
HNRNPA2B1(T145);	HNRNPA2B1	p09145;	0.139184	-0.245387	-0.27194	-0.0450879	-0.506668	-0.419978	-0.941994	-0.525181	0.509014	0.358454	0.495957	0.521953	0.296552	-0.0527415	-0.176878	-0.0546612	0.0182295	-0.492648	0.0139921	-0.468277
RWDD4(S28);	RWDD4	p04995;	0.51584	0.767009	0.916938	0.356282	0.161175	0.274832	-0.199707	0.196222	-0.377245	-0.010229	-0.592974	-0.592974	-0.675045	-0.337717	-1.246	-1.22524	0.018404	-0.530887	0.126289	-0.477646
CLASP1(S649);CLASP1(T651);	CLASP1	p18467;	-0.738175	-0.440603	-0.437904	-0.00993359	-1.73131	-0.925629	-1.36063	-0.890921	0.52294	0.587307	0.683519	0.668206	-0.542154	-0.929432	0.861578	1.00914	0.0184668	-0.820469	0.370083	-0.515709
CLASP1(T651);	CLASP1	p18467;p18468;	-0.738175	-0.440603	-0.437904	-0.00993359	-1.73131	-0.925629	-1.36063	-0.890921	0.52294	0.587307	0.683519	0.668206	-0.542154	-0.929432	0.861578	1.00914	0.0184668	-0.820469	0.370083	-0.515709
POLD3(S307);	POLD3	p24143;p24144;	-0.649078	-0.134088	-0.443682	0.321895	0.477633	0.999436	1.41447	0.363363	-0.639117	-0.627582	-1.08087	-0.745523	-0.523894	-0.513999	-0.57283	-0.523894	0.0184824	1.03996	0.107758	0.239619
WDR26(S123);	WDR26	p18093;p18094;	-0.814339	-0.734735	-0.971002	0.0500591	0.0342918	0.446949	0.895149	0.0687552	-0.130095	-0.0595929	-0.274485	0.0108502	0.121444	-0.0562129	0.166501	0.150013	0.0185053	0.978791	0.0407031	0.208767
TMPO(R173);TMPO(S190);	TMPO	p16824;	-2.71422	-1.14994	-2.14994	-1.50566	-0.471871	0.397123	0.384266	-1.19334	-0.0618514	0.631223	-0.163363	0.169846	0.695083	0.953151	0.78167	0.31046	0.0185393	1.65899	0.0540661	0.541127
INF2(S1201);	INF2	p19535;	-0.212967	-0.56781	0.0626673	-0.212967	0.0980726	0.46646	0.278645	0.309179	-0.180787	-0.955367	-0.349386	-0.385607	-0.0394309	-0.0587962	0.223604	0.680118	0.0186359	0.520858	0.0320938	0.66916
TOR1AIP1(S215);	TOR1AIP1	p25144;p25145;	-0.675838	-0.0417652	-0.193117	0.0553299	0.585743	1.05797	0.881669	0.095573	-0.685293	-0.634123	-0.744253	-0.665852	-0.19919	-0.0415631	-0.146304	-0.404999	0.0186417	0.869087	0.00544421	0.484366
LILRB3(S532);	LILRB3	p03835;p03836;	-1.94855	-2.25539	-2.01188	-1.52579	-1.2763	-1.00611	-1.6661	-0.970848	0.857541	0.628277	0.711151	1.04702	0.520506	0.682862	0.617108	0.646702	0.0188409	0.705564	0.12204	-0.194202
DTD1(S194);	DTD1	p19061;	-0.743586	-0.425945	-1.26367	0.156726	0.33959	0.976153	1.51265	0.247827	-0.131762	-0.8048	-0.518139	-0.791463	-0.285322	-0.640345	-0.0447937	-0.597159	0.0188452	1.33818	0.452526	0.169636
SETD1B(S984);SETD1B(S994);	SETD1B	p13539;	-3.38462	-2.71321	-3.29647	-1.25914	-1.06904	-0.453032	0.0185735	-1.25914	-0.654001	-0.341263	-0.310857	1.1457	-1.03633	2.10286	1.12916	0.239083	0.0188871	1.9727	0.443717	0.648799
SETD1B(S994);	SETD1B	p13539;p13540;	-3.38462	-2.71321	-3.29647	-1.25914	-1.06904	-0.453032	0.0185735	-1.25914	-0.654001	-0.341263	-0.310857	1.1457	-1.03633	2.10286	1.12916	0.239083	0.0188871	1.9727	0.443717	0.648799
CTPS(S575);	CTPS	p03853;p19751;p19755;	-0.743406	-0.404052	-0.15188	0.532825	0.930803	0.951374	1.25749	0.437066	-0.493706	-0.654029	-1.30388	-0.620506	-0.70886	-0.980252	-0.989619	-0.531328	0.0188985	1.08581	0.877936	-0.0344854
PRAM1(S524);	PRAM1	p18357;p18358;	0.331799	0.193647	-0.374538	-0.190819	-0.576172	-0.972954	-0.965504	-0.367157	0.52741	-0.175389	0.727814	0.98014	-0.190819	-0.354938	-0.0547262	-0.142013	0.0189322	-0.710469	0.0625265	-0.700618
PHRF1(S1359);PHRF1(S1371);	PHRF1	p00390;	-1.48442	-1.51579	-2.2554	-0.631264	-0.372529	0.245546	0.732975	-0.679285	0.261821	0.503896	-0.00399038	0.568876	0.240861	0.185872	0.602128	0.33177	0.0193314	1.45339	0.964181	0.00750723
TLE3(S196);	TLE3	p05423;	-0.409267	-0.576562	-0.473876	-0.725939	0.186188	0.423438	0.740628	-0.203518	-0.0478675	-0.140977	-0.231175	-0.32739	0.186188	0.254252	0.387519	0.100031	0.0193379	0.833095	0.00268542	0.41885
CCDC88B(S1345);CCDC88B(T1346);	CCDC88B	p12276;	-0.115696	-0.290375	-0.366632	0.211285	0.170355	0.510845	0.336816	0.469266	0.017198	-0.525681	-0.598089	0.017198	-0.439207	-0.262086	0.017198	0.221339	0.0193843	0.512175	0.508669	0.156654
MIA3(S1739);	MIA3	p25927;	-0.16055	-0.453655	-0.44575	-0.173547	0.267369	0.360478	0.248004	-0.18009	-0.657669	-0.193265	-0.103469	-0.0130825	0.110013	0.518331	0.0719733	0.267369	0.0195506	0.482316	0.0369289	0.483793
C10orf47(T45);	C10orf47	p19598;	0.477233	0.108846	0.37188	0.698174	0.807267	0.934817	0.77043	1.08904	-1.20328	-1.22957	-2.24625	-1.96102	-1.3542	-0.595698	-1.75604	-1.18066	0.0196103	0.486354	0.265127	0.438381
SRRM2(S1320);	SRRM2	p04986;p04987;p04988;p04989;p04990;	-0.524378	-0.791372	-0.833952	-0.667812	0.545098	0.055602	0.760029	-0.259798	0.88343	0.794979	-0.902255	0.314075	0.150838	-0.825068	0.0251678	-1.1234	0.0196658	0.979611	0.218906	-0.715672
SIGLEC10(S589);SIGLEC10(S592);	SIGLEC10	p06411;	0.568074	0.949173	0.643627	0.788148	1.26439	1.14946	0.870596	1.30626	-3.42959	-4.0955	-3.66469	-4.94603	-5.48725	-12.2041	-4.8317	-4.17461	0.0197964	0.410422	0.252081	-2.64048
SIGLEC10(S592);	SIGLEC10	p06411;p06412;p08852;p08853;	0.568074	0.949173	0.643627	0.788148	1.26439	1.14946	0.870596	1.30626	-3.42959	-4.0955	-3.66469	-4.94603	-5.48725	-12.2041	-4.8317	-4.17461	0.0197964	0.410422	0.252081	-2.64048
FGD3(T121);	FGD3	p25631;p25632;	-2.21428	-1.31812	-2.12365	-2.48364	-0.666822	0.0205883	0.560003	-1.38344	0.440583	0.557463	-0.0105923	0.262157	0.347955	0.806378	0.806872	0.749815	0.0199626	1.6675	0.070498	0.365352
HIST1H1E(T18);	HIST1H1E	p19423;	2.15745	2.21799	-0.150801	-0.807259	-0.508034	-3.04583	-3.16173	-2.60074	0.545445	-2.49502	-2.96943	-2.80191	1.00545	-2.00836	-3.40299	-4.19503	0.0201317	-3.18343	0.881991	-0.220004
SEC62(T375);	SEC62	p04339;	-1.86128	-0.170711	-1.36416	-0.554039	0.275805	1.48778	1.0876	-0.12889	-0.755673	-0.256671	-1.33852	-0.840883	-0.184924	0.0993786	-0.115215	0.540568	0.0202223	1.66812	0.0207122	0.882888
CCR1(S341);	CCR1	p12110;p25532;	-0.398558	-0.236441	-0.204404	-0.028623	0.0672303	0.944957	1.06373	0.735206	0.288247	-0.363937	-0.861422	-0.917107	-0.162764	-0.627207	-1.39157	-0.292593	0.0202399	0.919786	0.706767	-0.154978
TOR1AIP1(S164);TOR1AIP1(T166);	TOR1AIP1	p03677;p03679;	-0.61904	-0.136361	0.109165	0.506165	1.18468	0.804347	1.17049	0.461777	-1.69077	-0.944157	-1.71692	-1.69475	-0.697259	-0.506514	-0.580615	-0.216489	0.020413	0.940342	0.00652486	1.01143
THUMPD1(T79);	THUMPD1	p06445;p06446;p06447;p06448;p06449;	-1.37562	-0.807037	-1.27603	-0.341388	-0.0444415	0.480306	0.744119	-0.466242	0.287531	0.260394	-0.247272	0.0276443	0.204801	0.336602	0.257002	0.247141	0.0206312	1.12845	0.246078	0.179312
PCNX(S224);	PCNX	p14208;	-0.642938	-0.347482	-0.621243	-0.244388	-0.0362802	0.307021	-0.211599	-0.0652801	-0.0291205	0.164417	0.51234	0.415956	-1.04492	0.985093	-0.244388	-0.187486	0.0207716	0.462478	0.429002	-0.388823
ARFG(T281);	ARFG	p08019;	-1.09147	-0.957352	-1.27177	-1.66819	-0.757193	0.101692	0.737572	0.860191	0.375832	0.234586	-0.34626	0.297498	0.0331999	0.0313029	0.0998832	0.616265	0.0208011	1.48276	0.80946	0.0547487
CAMKK1(S458);	CAMKK1	p19481;	0.616509	1.01293	0.906016	0.390001	0.266567	0.0278426	0.107211	0.264994	-1.51509	-13.4268	-0.205096	-0.0211949	-1.03662	-1.32312	-0.194241	-0.323118	0.0208431	-0.56471	0.412043	3.07277
XRCC4(S219);	XRCC4	p16226;p16228;	-1.71446	-3.10607	-2.18767	-0.350033	0.698798	0.70759	0.536864	0.838451	-0.262897	0.00944153	-0.464486	-0.213572	-0.461046	0.895119	-0.00501682	0.0976694	0.0209084	2.53499	0.293645	0.36456
MAP4(S825);	MAP4	p21206;	1.04811	0.841402	0.758602	0.353674	0.145983	0.212674	0.182741	0.0297298	-0.820286	-0.850918	-0.643642	-0.585821	-0.74932	-0.933744	-0.802215	-0.665255	0.0211066	-0.607665	0.495936	-0.0624669
AHNAK(S5749);AHNAK(S5752);AHNAK(S5762);	AHNAK	p01778;p01779;	-2.8968	-2.77929	-2.76017	-2.06222	-1.93511	-0.852084	-0.156175	-1.48572	1.25337	1.2406	0.391446	0.471211	0.585679	-0.763254	1.02301	0.762207	0.0211987	1.51735	0.389667	-0.437246
ARHGAP12(S213);	ARHGAP12	p09404;	-0.68622	-1.13583	-1.07608	-0.957159	-0.487674	-0.172172	-0.00552248	-0.71542	0.489242	0.13793	-0.0303259	0.342401	0.622509	0.523731	0.704971	0.453909	0.0212054	0.618624	0.0499274	0.341468
HIST1H2BL(Y38);HIST1H2BM(Y38);HIST1H2BN(Y38);HIST1H2BH(Y38);HIST2H2BF(Y38);HIST1H2BC(Y38);HIST1H2BD(Y38);H2BFS(Y38);HIST1H2BK(Y38);	HIST1H2BL	p05457;	0.896302	1.16845	0.866268	0.840358	0.372882	0.774714	0.628228	0.59762	-1.4983	-1.11057	-1.70475	-2.00773	-1.73277	-2.31773	-2.88792	-2.29458	0.0212311	-0.349484	0.0544532	-0.727909
ARHGEF40(T1074);	ARHGEF40	p07584;	0.36015	-0.110354	0.555825	0.0676991	-1.05048	-0.153793	-0.453838	-0.473361	0.733221	-0.156946	-10.9815	-12.6678	1.05685	-0.0831037	0.524673	0.502858	0.0214418	-0.751199	0.172696	6.26859
PSIP1(K100);PSIP1(S102);	PSIP1	p17179;	-1.75229	-0.676397	-1.23413	-0.0682409	-0.118867	1.1127	1.17181	0.150594	-0.158038	-0.106043	-0.496606	-0.365507	-0.380871	0.0737781	-0.0193313	0.182303	0.0217746	1.51182	0.162054	0.245518
DDX42(T98);	DDX42	p01322;	-4.59917	-1.59691	-1.04368	-3.47767	1.02033	1.22063	0.0745547	0.313742	0.619551	0.0863319	0.17724	-13.853	0.0141821	0.17724	0.0386352	0.586761	0.0218401	3.33668	0.402011	3.44666
NUP98(Y883);	NUP98	p26140;p26141;	-1.51882	-0.815863	-1.64654	-0.167512	-0.108785	0.765063	1.12552	-0.159818	-0.00970483	0.0689695	-0.493749	-0.261928	-0.0241399	-0.0833695	0.0275789	0.710567	0.0219114	1.44268	0.197621	0.331762
FOXK1(R119);FOXK1(S122);	FOXK1	p16940;	0.402808	0.327174	0.35149	-0.22946	-0.44985	-0.0330625	-0.44985	-0.620651	0.0924683	0.194567	0.153669	0.42207	0.221202	-0.182154	-0.435911	-0.40843	0.0219242	-0.601356	0.0640115	-0.417017
POLR3E(S161);POLR3E(S162);	POLR3E	p05236;	-1.29565	-0.662186	-1.32555	0.79399	0.878382	0.961983	2.01141	1.28314	-0.866804	-11.4321	-9.56955	-11.2559	-1.7033	-0.121618	-11.2449	-0.323661	0.0224361	1.90608	0.225645	4.93271
EIF5B(S121);	EIF5B	p11246;	-1.28212	-1.1361	-1.54344	-0.0905375	-0.0499994	0.496915	0.989431	-0.265142	0.30569	0.834675	-0.290677	0	-0.211319	-0.0830817	-0.0646091	0.0785566	0.0224469	1.30585	0.328702	-0.282535
PSMA3(S243);	PSMA3	p05393;	-2.0729	-0.772241	-1.94933	-0.371559	0.0614005	0.610294	1.10741	-0.323672	0.04798	0.350907	-0.591249	0.152003	0.139403	0.139403	-0.0995357	0.486422	0.0224556	1.65537	0.490205	0.176513
EIF4G1(S1185);	EIF4G1	p19556;	-2.04639	-1.10405	-1.81556	-0.561733	-0.433	-0.251393	0.567	-0.20559	0.163644	0.508656	0.0798126	0.660659	0.553744	0.180991	0.226256	0.535877	0.0225806	1.30119	0.906041	0.0210243
STX4(S117);	STX4	p00846;	-1.00979	-0.152723	-1.49153	-0.282371	0.185163	0.884714	1.03316	-0.0257343	0.285467	-0.0391548	-0.285566	-0.176254	-0.12241	-0.372929	-0.215329	-0.0527013	0.0229437	1.25343	0.381277	-0.136966
HNRNPUL2(S161);	HNRNPUL2	p04278;p04279;p04280;p04281;p17586;p19622;	-1.84845	-0.860574	-1.46727	-0.31963	-0.164537	0.482636	0.686024	-0.30564	0.342978	0.299922	-0.476824	-0.00151072	-0.0661507	0.270615	0.645213	0.442291	0.0230346	1.2986	0.289711	0.281851
NCOA5(S377);NCOA5(S378);	NCOA5	p22095;	0.25213	-0.18624	0.156447	0.201091	0.644815	0.466787	0.468448	0.352694	-0.183629	-0.303242	-0.396919	-0.32898	-0.672713	-0.54322	-0.519977	-0.317484	0.023103	0.377329	0.0586752	-0.210156
NUFIP2(S212);	NUFIP2	p06572;p06573;	-3.48397	-1.72242	-2.31585	-0.643692	-0.536645	0.745692	1.13535	-0.405509	-0.163875	0.427162	-0.304752	0.0209882	-0.0995854	0.843412	0.511913	0.303174	0.0231187	2.2762	0.172371	0.394847
TERF2IP(S206);	TERF2IP	p26302;	0.864507	0.546849	1.15298	0.307778	-0.223669	0.230241	0.0210644	0.0413844	-0.298308	-0.363599	-0.311132	-0.431986	-0.910984	-0.93262	-1.01415	-1.01415	0.0234071	-0.700772	5.8212e-06	-0.61672
TERF2IP(Y195);	TERF2IP	p26303;	0.864507	0.546849	1.15298	0.307778	-0.223669	0.230241	0.0210644	0.0413844	-0.298308	-0.363599	-0.311132	-0.431986	-0.910984	-0.93262	-1.01415	-1.01415	0.0234071	-0.700772	5.8212e-06	-0.61672
PTPN22(T447);	PTPN22	p23166;	0.780188	0.853561	0.702882	0.10061	0.19961	0.148045	-0.313089	-0.342836	-0.0811684	-0.141677	-0.0811684	-13.0621	0.254822	-0.0608006	-0.0340833	-13.1397	0.0234889	-0.686378	0.984012	0.0965897
PRKAR2B(S114);	PRKAR2B	p17505;	-0.746462	-0.454592	-0.915923	0.186955	0.297481	0.918067	1.08408	0.00677161	-0.307456	-0.178957	-0.765175	-0.457632	-0.204268	0.00677161	0.0545042	-0.245713	0.0236898	1.0591	0.0756304	0.330129
PRKAR2B(Y120);	PRKAR2B	p17506;	-0.746462	-0.454592	-0.915923	0.186955	0.297481	0.918067	1.08408	0.00677161	-0.307456	-0.178957	-0.765175	-0.457632	-0.204268	0.00677161	0.0545042	-0.245713	0.0236898	1.0591	0.0756304	0.330129
MATR3(M531);MATR3(S533);	MATR3	p14599;	0.258119	0.389843	0.564539	0.114661	0.0224753	0.127176	-0.252305	-0.0954473	-0.452719	-0.314881	0.0283324	0.619706	0.0620383	-0.17345	-0.961326	-0.961326	0.0237727	-0.381316	0.229585	-0.478625
MATR3(S533);	MATR3	p14599;p14600;	0.258119	0.389843	0.564539	0.114661	0.0224753	0.127176	-0.252305	-0.0954473	-0.452719	-0.314881	0.0283324	0.619706	0.0620383	-0.17345	-0.961326	-0.961326	0.0237727	-0.381316	0.229585	-0.478625
WDR44(S403);	WDR44	p05729;	-1.50916	-1.18914	-1.224	-0.796279	-0.121855	0.28861	-0.483121	-0.819786	0.596732	0.469182	0.151793	0.0821591	0.362267	0.672397	0.60227	0.400913	0.0240239	0.895608	0.259468	0.184495
WDR44(Y395);	WDR44	p05730;	-1.50916	-1.18914	-1.224	-0.796279	-0.121855	0.28861	-0.483121	-0.819786	0.596732	0.469182	0.151793	0.0821591	0.362267	0.672397	0.60227	0.400913	0.0240239	0.895608	0.259468	0.184495
KIAA0528(S657);KIAA0528(S659);	KIAA0528	p21435;	-1.81026	-2.03265	-1.37369	-1.34984	-0.757016	0.266317	0.518164	-0.976797	0.13446	0.618276	-0.330265	0.189742	0.0323055	0.492012	0.75468	1.18431	0.024062	1.40428	0.187793	0.462773
IQGAP2(S16);	IQGAP2	p26171;p26174;	-2.12258	-0.970599	-1.44224	-0.370605	-0.437291	0.479534	0.935372	-0.0834779	0.311777	0.470963	-0.157644	0.266537	0.422284	0.188547	0.0571844	-0.17973	0.0242761	1.45004	0.603408	-0.100837
EPS15(S796);	EPS15	p11954;p11955;p19920;p19922;	-0.8525	-0.832417	-0.68286	-0.823735	-0.889427	-1.00087	-0.955498	-0.926425	0.681243	0.49579	0.558187	0.630687	0.55454	0.390938	0.463549	0.508043	0.024421	-0.145177	0.0820693	-0.112209
PPIP5K1(T963);	PPIP5K1	p01156;	0.865604	0.583666	0.583666	0.27208	0.0345802	0.0254396	0.192645	0.192645	-0.944314	-0.712545	-0.506264	-0.22967	-0.564882	-0.609276	-0.692297	0.0116191	0.0244555	-0.464926	0.565412	0.134489
BAIAP2(S452);	BAIAP2	p22076;	0.267699	-0.312606	0.118389	-0.0182871	0.695742	0.554488	0.352854	0.324426	-0.493736	-0.239163	-0.887834	-3.43424	0.0132239	0.361624	-0.0930064	-0.187075	0.0244587	0.468079	0.177958	1.28743
IWS1(S289);	IWS1	p15610;p15611;p15613;	-1.74047	-0.903662	-1.67341	-0.193549	-0.251182	0.824327	1.04993	-0.190615	0.468372	0.0829041	-0.204511	-0.180365	0.0338689	0.0615198	0.156444	0.064605	0.0245089	1.48589	0.827594	0.0375095
HTT(S640);HTT(S642);	HTT	p16919;p16920;	0.117486	-0.226534	-0.118319	0.069477	0.300932	0.760026	0.180185	0.495803	-0.0946844	-0.350509	-0.0513858	-0.231895	-0.689448	-0.869922	-0.488712	0.267886	0.0245676	0.473709	0.37625	-0.262931
GFI1(S94);GFI1(S101);	GFI1	p21734;	0.718876	0.203809	0.310725	0.988797	1.44197	1.26655	1.1148	1.18644	-13.4818	-3.21729	-12.2989	-3.23853	-3.58822	-15.2015	-3.10545	-14.0628	0.0246544	0.696889	0.836144	-0.930382
GFI1(S101);	GFI1	p21734;p21735;	0.718876	0.203809	0.310725	0.988797	1.44197	1.26655	1.1148	1.18644	-13.4818	-3.21729	-12.2989	-3.23853	-3.58822	-15.2015	-3.10545	-14.0628	0.0246544	0.696889	0.836144	-0.930382
ZNF280C(S76);	ZNF280C	p19366;	0.576962	0.817096	0.882898	0.433767	0.356462	0.210329	0.210329	0.329744	-0.328509	-0.635619	-0.42987	-0.907102	-0.708511	-1.00573	-1.0826	-1.31159	0.0248195	-0.400965	0.0445107	-0.451832
SEMA6B(T805);	SEMA6B	p25766;p25767;p25768;	0.370435	-0.35343	0.287746	0.159353	1.08593	1.53877	0.576513	0.643682	-0.341934	-0.346521	-1.94678	-2.48088	-1.13137	-1.01267	-1.86952	-1.91322	0.0248992	0.845196	0.752117	-0.202665
GPN1(T328);	GPN1	p08126;	-1.15407	-0.493553	-1.00393	0.213665	0.147238	1.10897	1.60598	0.259807	-0.511328	-0.196571	-1.02931	-0.610012	-0.648831	-0.452911	-0.316449	-0.348042	0.0249702	1.38997	0.480742	0.145247
CHAMP1(S204);	CHAMP1	p11762;p11763;p11764;	0.180862	-0.0537518	0.302503	-0.253158	-0.283924	-0.458008	-0.478256	-0.486287	0.148305	0.11279	0.285376	0.343615	-0.00334467	0.146175	0.0195624	0.0764343	0.0250085	-0.470732	0.0527162	-0.162815
ZNF22(S210);	ZNF22	p23058;	1.11145	1.40216	1.11585	0.647046	0.328158	0.430728	0.591193	0.539663	-4.18511	-2.01673	-0.980543	-1.56645	-1.95629	-2.64476	-2.94892	-2.27822	0.0250536	-0.596692	0.73306	-0.269841
SNX1(S32);	SNX1	p13328;p13329;	-0.93742	-1.10096	-0.949399	-0.778142	-0.197299	-0.669808	-0.659965	-0.581015	2.26211	-0.344434	-0.145931	0.0521987	0.158372	-1.33778	-0.212114	0.273108	0.0250651	0.414458	0.348253	-0.735587
CDK11A(S422);CDK11B(S434);	CDK11A	p22351;	0.72187	0.817127	0.961796	0.669345	0.454766	0.698232	0.471596	0.310475	-1.49169	-1.43483	-0.566074	-0.973498	-1.3339	-1.11709	-1.3339	-1.90915	0.025164	-0.308767	0.310269	-0.306986
PDAP1(S57);PDAP1(S60);	PDAP1	p11336;p20173;p20174;p20175;	-3.12572	-1.63277	-2.08347	-0.496233	-0.272118	0.746862	1.2365	-0.648772	0.189284	0.377469	-0.67311	-0.030673	-0.0691826	0.520557	0.38829	0.460297	0.0252134	2.10017	0.23517	0.359248
PCBP1(T255);	PCBP1	p17028;p17029;p17031;	-0.880194	-1.12084	-0.324477	-0.189942	0.437781	0.401125	-0.0367159	-0.0541075	0.0663776	-0.0952495	-0.627584	0.086718	0.00204769	0.682222	0.153668	0.375962	0.025923	0.815885	0.0929461	0.445909
TLE3(T259);	TLE3	p26016;p26017;	-1.81908	-1.24165	-1.5062	0.120498	0.146703	1.21709	1.4972	-0.258749	-0.619409	-0.137843	-1.17162	-0.492652	-0.411814	0.257734	0.297263	-0.1952	0.0259408	1.76217	0.0774498	0.592378
TMF1(S344);	TMF1	p22428;	-1.53573	-2.02862	-1.51114	-0.564963	-0.564963	0.26985	0.748504	-0.681319	0.184603	0.405202	-0.407276	-0.052078	0.35034	0.722817	0.624515	0.633733	0.0260178	1.35313	0.042446	0.550239
IKZF1(S361);IKZF1(S368);	IKZF1	p20669;	0.427882	-0.406279	-0.315656	0.210291	0.986372	0.89445	0.492012	0.516887	-0.913855	-0.0979769	-0.211881	-1.03516	-1.13237	-1.42748	-0.877744	0.102671	0.0260971	0.743371	0.537333	-0.269013
ZMYM4(T118);	ZMYM4	p18831;p25637;p25638;	-0.638599	-0.739923	-0.590961	0.151931	0.0829128	0.366035	0.790553	0.082287	0.390758	-0.0868558	-0.313106	0.146876	0.16706	-0.316775	-0.198152	-0.175412	0.0261166	0.784835	0.407281	-0.165238
DTX3L(S532);	DTX3L	p04523;p04524;p12734;p12735;	-1.3399	-1.16276	-1.29519	-0.528321	-0.588173	-0.327647	-0.0245718	-0.585472	0.414126	0.466171	0.2954	0.34528	0.626177	0.444015	0.442884	0.556954	0.0262109	0.700075	0.0591903	0.137263
PTK2B(S361);	PTK2B	p13431;	0.301829	0.258612	-0.0196893	-0.313751	-0.509625	-0.877542	-0.977343	-0.175107	0.635175	0.160883	0.418188	0.300191	0.555005	0.23993	-0.41508	-0.997353	0.0265148	-0.691655	0.222944	-0.532984
PHF3(S283);	PHF3	p00934;p00935;	0.539014	0.812886	0.889026	0.443652	-0.0864617	0.0728146	0.207772	0.518614	-0.69426	-0.497454	-0.434448	-0.456491	-0.756984	-0.948485	-0.748993	-1.00808	0.0265695	-0.49296	0.00834718	-0.344971
RANBP3(S96);	RANBP3	p18935;p18937;p18938;	-2.1948	-2.11703	-1.08563	-0.37711	-0.0778218	0.437317	0.93205	-0.563673	0.152534	0.511615	-0.183486	-0.00403352	0.0468243	0.443739	0.456498	0.314395	0.026707	1.62561	0.313732	0.196207
IQGAP2(Y14);	IQGAP2	p26172;p26175;	-1.72663	-0.850311	-0.734266	-0.220544	-0.122599	0.334298	0.807499	0.0305175	0.130421	0.38807	-0.267194	0.282657	0.332268	0.166654	0.03302	-0.188123	0.0267752	1.14537	0.80211	-0.0475334
HMGN1(T81);	HMGN1	p04203;p04204;p04205;p04206;	-0.471349	0.0738523	-0.0923907	0.573199	1.06861	1.1223	1.46718	0.290575	-0.718335	-0.961016	-1.26436	-2.13443	-1.16862	-1.05911	-1.39299	-1.09845	0.0267902	0.96634	0.794371	0.0897435
NIPBL(S269);	NIPBL	p14913;p14914;p14915;	0.556952	-0.210694	0.375255	-0.510681	-0.229245	-1.36528	-1.11515	-1.2922	0.290898	0.396659	0.570625	0.581848	0.306825	-0.094734	-0.225963	0.00620547	0.0270441	-1.05318	0.0179289	-0.461924
PHACTR4(S116);	PHACTR4	p22025;	-1.81039	-1.46129	-1.88352	-0.534158	-0.594279	0.186866	0.622368	-0.720024	0.701439	0.494989	-0.0960906	0.355264	0.200541	0.438405	0.461305	0.391484	0.0270839	1.29607	0.96236	0.00903361
SMARCA2(S1572);	SMARCA2	p00936;p00937;p00939;	-2.08416	-0.950796	-1.5286	-0.465762	-0.394019	0.691137	0.952337	-0.430688	0.202784	0.113021	-0.179177	0.0533693	0.187306	0.367577	0.391619	0.298257	0.0271122	1.46202	0.0396288	0.26369
PRRC2A(S342);PRRC2A(S350);	PRRC2A	p12739;p12740;	-1.53836	-1.33737	-1.86629	-0.221397	-0.188607	0.335659	0.841868	-0.506488	0.0416373	0.583587	-0.272023	0.0526503	0.46288	0.230477	0.471112	0.215855	0.0271773	1.36146	0.272295	0.243618
POLR3E(S161);	POLR3E	p05236;p05237;	-1.75665	-1.12314	-1.78603	0.718575	0.753388	0.917026	1.96124	1.0215	-1.32721	-10.894	-9.03148	-10.7178	-1.45651	1.30132	-10.7068	-0.784889	0.027181	2.1501	0.197406	5.0809
SAMSN1(S90);	SAMSN1	p01164;p01165;p01166;p01168;	-3.0199	-1.36798	-2.38836	-1.6487	-0.244916	-0.635924	-0.832276	-1.30595	1.07857	0.768553	0.40281	0.514272	0.966675	1.02941	0.118585	-0.186363	0.0272208	1.35147	0.56888	-0.208974
PRKAR2A(S99);	PRKAR2A	p18822;	-0.784303	-0.692429	-0.699866	-0.0576511	0.0258723	0.495107	0.820288	-0.192768	0.254691	0.169511	-0.425691	-0.0457574	0.0460188	0.102688	0.250839	-0.270916	0.0272616	0.845687	0.822988	0.043969
PRKAR2A(Y105);	PRKAR2A	p18823;	-0.784303	-0.692429	-0.699866	-0.0576511	0.0258723	0.495107	0.820288	-0.192768	0.254691	0.169511	-0.425691	-0.0457574	0.0460188	0.102688	0.250839	-0.270916	0.0272616	0.845687	0.822988	0.043969
NIPBL(S269);NIPBL(S280);	NIPBL	p14914;	0.514844	-0.333153	0.430086	-0.22791	-0.136614	-1.65119	-1.38718	-1.4791	0.383393	0.434674	0.623306	0.697708	0.39756	-0.220678	-0.325376	-0.294679	0.0272638	-1.25949	0.0246974	-0.645563
CLASRP(S499);CLASRP(S501);	CLASRP	p22143;	1.21477	1.14776	1.22157	0.822146	0.632288	0.759802	0.957429	0.601335	-4.44538	-3.43058	-3.5936	-3.2373	-3.9689	-3.72196	-3.43053	-3.30678	0.0272688	-0.363849	0.828949	0.0696711
CLASRP(S501);	CLASRP	p22143;p22144;	1.21477	1.14776	1.22157	0.822146	0.632288	0.759802	0.957429	0.601335	-4.44538	-3.43058	-3.5936	-3.2373	-3.9689	-3.72196	-3.43053	-3.30678	0.0272688	-0.363849	0.828949	0.0696711
CANX(S583);	CANX	p00416;p00417;	-0.331785	0.39608	0.251225	0.255127	0.617588	0.875056	1.418	0.593906	-1.41645	-0.863601	-1.81657	-1.20872	-0.96889	-1.45036	-0.994141	-0.0948349	0.0272802	0.733476	0.247306	0.449278
RANBP3(S100);	RANBP3	p18934;p18935;p18938;	-2.7113	-2.50336	-1.21051	-0.621574	-0.27762	0.572371	0.90371	-0.745665	0.358471	0.415113	-0.102154	0.0770351	0.11321	0.525267	0.523476	0.321327	0.0272987	1.87489	0.286195	0.183704
RBL1(S643);	RBL1	p03364;	0.477164	0.85354	1.02465	0.622214	1.22794	1.19458	1.01513	1.30029	-12.7166	-13.3962	-11.5337	-13.22	-4.60974	-4.3241	-5.59101	-13.2976	0.0274149	0.440089	0.0710433	5.76101
DOCK4(S1614);	DOCK4	p24230;	-0.687657	-1.04645	-0.797629	-0.285916	-0.0549615	-0.142958	0.82493	-0.0808015	-0.501645	0.292352	0.285626	0.144072	0.652684	0.0833179	0.27208	-0.285916	0.0275324	0.840965	0.660555	0.12544
INCENP(T292);	INCENP	p24880;	1.99645	1.48005	1.70375	0.443055	0.305552	0.668122	0.176269	-0.641834	-9.9951	-10.6747	-8.81224	-10.4986	-9.46759	-11.7148	-10.4876	-10.5762	0.0275451	-1.2788	0.398108	-0.566379
LARP7(S258);LARP7(S261);	LARP7	p21551;	-1.69807	-0.740317	-1.3168	0.0169205	0.0269509	0.819474	1.41339	-0.0694943	-0.0398778	0.38715	-0.619615	-0.474828	-0.242629	-0.18515	-0.110686	-0.0322205	0.0276716	1.48215	0.86051	0.0441215
LARP7(S261);	LARP7	p21551;p21552;	-1.69807	-0.740317	-1.3168	0.0169205	0.0269509	0.819474	1.41339	-0.0694943	-0.0398778	0.38715	-0.619615	-0.474828	-0.242629	-0.18515	-0.110686	-0.0322205	0.0276716	1.48215	0.86051	0.0441215
SNX17(S437);SNX17(S440);	SNX17	p13799;p13800;	0.410274	0.373497	0.36199	-0.184498	-0.46536	-0.171898	-0.214334	-0.247	-0.337908	-0.44248	-0.0965394	0.0433075	-0.199339	-0.0211503	0.260286	0.429695	0.0278108	-0.514963	0.121469	0.325778
PLD1(T632);	PLD1	p20408;p20409;	-1.01789	-1.55824	-1.33235	-0.675662	-0.690983	-0.635585	-0.10431	-0.34361	-0.496734	-0.982745	0.22035	0.242025	0.985965	0.63607	0.955951	1.08748	0.0278319	0.702416	0.0238071	1.17064
CPEB2(S89);CPEB2(S92);	CPEB2	p18601;	-1.97196	-0.844891	-0.749434	-2.71863	-3.37398	-3.26512	-3.19583	-5.81308	-0.382169	0.649217	1.0873	0.837925	1.05723	1.23713	0.7459	0.808259	0.0278673	-2.34078	0.29732	0.414062
CPEB2(S92);	CPEB2	p18601;p18602;p18603;p21299;	-1.97196	-0.844891	-0.749434	-2.71863	-3.37398	-3.26512	-3.19583	-5.81308	-0.382169	0.649217	1.0873	0.837925	1.05723	1.23713	0.7459	0.808259	0.0278673	-2.34078	0.29732	0.414062
FNBP4(S499);	FNBP4	p09072;	-2.24464	-1.6322	-1.75525	0.0322019	-0.134506	0.757095	0.973785	-0.068561	0.328718	0.474882	0.00620672	-0.0173	0.0436067	0.179043	-0.0411961	-0.223979	0.0278736	1.78192	0.213366	-0.208758
CHMP2B(T197);	CHMP2B	p02014;	-1.5832	-1.08882	-1.56877	-0.649968	-0.782419	0.175353	0.517142	-0.449435	0.356345	0.411959	-0.0482301	0.168193	0.593957	0.350032	0.511495	0.522766	0.0279845	1.08785	0.0731284	0.272496
RIC8A(S436);RIC8A(T441);	RIC8A	p07395;	-1.03029	-1.03743	-0.950604	0.269379	0.779605	0.536748	0.652225	-0.114642	-0.347775	-0.122215	-0.669703	-0.293327	-0.105231	0.475348	0.288069	-0.0773607	0.0280189	1.15072	0.0343044	0.503461
EIF4G3(S1156);	EIF4G3	p07069;	-0.823851	-1.59392	-1.56839	-0.158106	0.0478691	-0.327138	0.897928	0.288718	0.288718	0.607149	-0.846691	-0.311167	0.222602	0.176149	-0.113567	0.702008	0.0281236	1.26291	0.434106	0.312296
MYO18A(S2043);MYO18A(Y2035);	MYO18A	p26534;	-1.00152	-0.609199	-0.831591	-0.135902	-0.19813	0.146667	0.401332	-0.162797	0.0019474	0.0695333	-0.0983298	0.237623	0.25224	0.222856	0.289566	0.522045	0.0281849	0.69132	0.0337712	0.268983
C1orf52(S167);	C1orf52	p12962;	-1.4553	-0.757067	-0.804961	0.142346	0.283575	0.784054	0.924681	-0.0900784	0.207162	0.129663	-0.445777	-0.170143	-0.0462463	-0.0900784	-0.127651	-0.158429	0.0284096	1.1943	0.827433	-0.0358273
KIF1B(S1054);	KIF1B	p19677;	-1.85498	-1.5925	-1.49278	-1.26222	-1.2185	-1.27785	-0.816987	-1.02532	0.366459	0.443328	0.470295	0.792223	0.698401	0.646145	0.818695	1.00081	0.0284174	0.465956	0.0689779	0.272936
YBX1(S313);	YBX1	p00044;	-12.9519	-12.2511	-12.3423	-1.97755	-0.230624	1.04898	1.24535	-0.999141	0.864081	0.558991	-0.213701	-0.13991	-0.230624	0.683907	0.0784802	0.459632	0.028514	10.1468	0.955298	-0.0195166
GIT2(K583);GIT2(Y592);	GIT2	p16865;	-2.569	-2.95056	-1.84223	-2.20305	-1.84223	-1.30936	-1.45196	-1.53884	1.00406	0.951909	0.436071	1.02945	0.625549	1.20309	0.384541	0.410536	0.0285676	0.855614	0.434205	-0.199442
CENPC1(S316);	CENPC1	p22507;	0.965662	1.57386	1.1542	0.374832	0.0387254	0.202701	0.234151	-0.106368	-0.841693	-1.2677	-0.91742	-0.801279	-2.001	-2.7807	-1.09167	-1.6287	0.02859	-0.924836	0.0764948	-0.918495
HEXIM1(S233);HEXIM1(S252);	HEXIM1	p19161;	-0.36851	-0.931487	-0.936733	1.026	1.16718	1.28453	1.81981	1.39827	-9.88684	-10.5665	-8.70397	-10.3903	-0.154752	-11.6066	-10.3793	-1.35792	0.0287121	1.72013	0.270925	4.01226
ERBB2IP(T874);	ERBB2IP	p19847;	-2.27575	-4.08311	-2.08005	-9.69074	-11.7566	-11.8023	-11.2877	-11.1901	1.00364	0.454211	0.613567	0.871879	1.40603	1.24796	1.05662	0.726867	0.0289025	-6.97674	0.100472	0.373545
FHOD1(S523);	FHOD1	p05147;	-0.199198	-0.32573	-0.166532	-0.486666	-0.416704	-0.522963	-0.678032	-0.652676	0.151084	0.298761	0.193644	0.384541	0.504345	0.316843	0.342288	0.377174	0.0289101	-0.273062	0.107275	0.128155
FAM134A(R380);FAM134A(S385);	FAM134A	p16070;	-2.62656	-1.07639	-1.67623	-0.58918	-0.33693	0.951388	0.996523	-0.620642	-0.130355	0.208297	-0.488311	0.00391044	0.152225	0.575549	0.445956	0.341375	0.0290934	1.73967	0.0383551	0.480391
FAM134A(S385);	FAM134A	p16070;p16071;	-2.62656	-1.07639	-1.67623	-0.58918	-0.33693	0.951388	0.996523	-0.620642	-0.130355	0.208297	-0.488311	0.00391044	0.152225	0.575549	0.445956	0.341375	0.0290934	1.73967	0.0383551	0.480391
HP1BP3(S70);HP1BP3(S71);	HP1BP3	p11684;p11686;	-12.6436	-11.9427	-12.034	-0.87525	-0.330116	2.7986	2.4702	-0.457094	-11.4988	-0.572339	-10.316	-12.0023	-10.9713	-0.402546	-11.9913	-12.0799	0.0291265	10.4943	0.948395	-0.263903
HDGF(S132);	HDGF	p07507;p07508;p07509;p07510;p07511;p07512;p07513;p07514;p10702;p19143;	-1.77429	-1.2809	-1.14301	-0.410456	-0.454891	0.488356	0.715839	-0.507128	0.175778	0.356428	-0.269736	0.132001	0.186906	0.503806	0.491292	0.39547	0.0291376	1.21271	0.111313	0.295751
SRRM2(S2692);	SRRM2	p20521;p20523;	-1.49753	-0.797136	-0.711202	-0.0629079	-0.1541	0.808194	1.48599	0.173508	-0.26557	-0.067024	-0.504215	-0.212173	-0.535242	-0.232833	-0.0223801	0.0610808	0.0292531	1.34559	0.639609	0.079902
PREX1(S1188);	PREX1	p20729;p20730;	-2.09789	-2.20985	-1.84422	-0.516692	0.158094	-0.224846	-0.380573	-0.577286	-0.0451141	0.330813	-0.23708	0.37164	0.580178	1.03111	0.544731	0.84504	0.0293031	1.41101	0.0150171	0.6452
RANBP3(S108);	RANBP3	p18934;p18935;p18936;p18937;p18938;p18939;p18940;	-0.456745	-1.08333	-0.668894	0.104562	0.486194	0.471886	0.831063	-0.174359	-0.0781486	0.056127	-0.445019	-0.262736	-0.29602	0.15361	0.140256	0.0819988	0.0293673	0.929797	0.232826	0.202405
GTF2I(S214);	GTF2I	p19916;	1.1834	0.732659	1.17858	0.00443015	-0.324319	-0.0286101	-0.238063	-0.416062	-0.0230506	-0.21887	-0.438088	-0.423367	-0.498524	-0.687866	-1.35892	-1.40156	0.0294396	-1.02653	0.0463554	-0.710874
SRRM2(S1455);	SRRM2	p02888;	0.899871	0.864701	1.07733	0.819097	0.537733	0.0201053	-0.192131	0.545479	-0.650757	-0.633163	-0.53188	-1.12912	-1.02794	-1.39957	-12.6633	-1.56486	0.0294685	-0.687453	0.313387	-3.42769
HDGF(S133);	HDGF	p07507;p07508;p07511;p07512;p07513;p10702;p19143;	-1.87453	-1.34496	-1.17258	-0.432762	-0.496783	0.475012	0.719983	-0.518756	0.178878	0.369904	-0.263107	0.152693	0.185276	0.521192	0.510241	0.421945	0.0295034	1.25107	0.111643	0.300071
PRRC2A(S1089);PRRC2A(S1092);	PRRC2A	p19337;	-10.9553	-10.2545	-10.3457	-1.36118	-1.64821	1.24348	1.57515	-0.49349	0.29157	-0.520226	-1.17646	0.560505	-0.121892	0.945795	0.29157	0.405227	0.0295373	8.39839	0.251536	0.591328
SRRM1(T872);	SRRM1	p10589;p10590;p10591;p10592;	-1.68308	-0.87268	-1.23094	0.058712	-0.331458	0.758116	1.05996	0.270601	-0.197462	0.0701285	-0.675764	0.0228888	-0.118144	0.178209	0.169928	0.20907	0.0297806	1.3713	0.175455	0.304818
DACH1(S491);	DACH1	p05308;p05309;p05310;	-1.35109	-0.213721	0.0178711	0.739189	0.721287	1.75499	2.36489	0.916927	-13.1	-13.7796	-11.9171	-13.6034	-12.5724	-14.8197	-13.5924	-13.681	0.0299681	1.64146	0.398108	-0.566379
CLN3(S12);	CLN3	p17671;	-1.33434	0.389747	-0.251281	0.37675	0.537214	2.09267	1.59447	0.993989	-10.5825	-11.2622	-9.39966	-11.086	-10.055	0.50771	-11.075	-11.1636	0.0300521	1.50937	0.422076	2.63611
HIST1H2BL(S39);HIST1H2BM(S39);HIST1H2BN(S39);HIST1H2BH(S39);HIST2H2BF(S39);HIST1H2BC(S39);HIST1H2BD(S39);H2BFS(S39);HIST1H2BK(S39);	HIST1H2BL	p05456;	0.877041	1.14919	0.847008	0.821098	0.353622	0.750471	0.630827	0.660353	-1.51756	-1.11157	-1.65627	-1.86069	-1.75203	-2.24853	-2.64572	-2.18988	0.0301719	-0.324766	0.0326616	-0.672516
TSC22D4(S370);	TSC22D4	p00987;	-1.51389	-0.953452	-2.06481	-9.71462	-11.7805	-11.8261	-11.3116	-11.2139	1.40376	1.23919	0.840097	0.775246	1.11366	0.783513	0.34353	0.298087	0.0302712	-7.97133	0.134507	-0.429877
ZNF318(S136);	ZNF318	p20869;	-0.602774	-0.923034	-0.970506	-0.589478	-0.475019	-0.119257	0.158038	-0.475019	0.342778	0.29339	0.126154	0.189232	0.619618	0.271695	0.494087	0.363437	0.0302834	0.543634	0.0774543	0.199321
TRIM24(S1019);TRIM24(S1025);	TRIM24	p15090;	-1.41387	-0.994694	-0.470233	-0.827067	-0.0559147	1.41931	1.6417	-0.0952633	-0.232324	-0.0473144	-0.879535	-1.04517	-0.458783	-0.320244	-0.142569	-0.212958	0.0304062	1.65392	0.357216	0.267448
FAM117B(T108);	FAM117B	p23757;	0.792072	-0.19989	0.399251	-0.0383013	-0.418725	-0.597226	-0.714464	-0.604281	0.639173	-0.00991948	0.341679	-0.162964	0.174505	-0.19989	-0.276706	-0.162964	0.0306146	-0.821957	0.186524	-0.318256
WAS(S483);WAS(S484);	WAS	p00862;p00863;	-2.62643	-1.78659	-1.56822	-0.805743	-0.64085	0.345417	0.652225	-1.01302	0.175362	0.709634	-0.11708	0.311207	0.286264	0.792186	0.524893	0.424944	0.0306392	1.53269	0.293326	0.237291
CCDC132(S559);	CCDC132	p19098;p19099;p19100;	-0.564364	-0.208998	-0.291689	0.136331	0.241569	0.88751	0.561029	0.0523072	-0.574348	-0.370683	-0.577692	-0.291689	-0.364895	0.055548	0.0854495	0.25008	0.0306416	0.667784	0.0301868	0.460149
LARP7(S254);	LARP7	p21554;	-1.37764	-0.521877	-0.887216	0.538178	0.654131	0.926657	1.43886	0.418826	-0.0336864	-0.0971894	-1.77142	-0.27344	-0.920867	-1.31478	-0.748579	-0.2412	0.0306448	1.42176	0.601515	-0.262423
PSMB8(S39);	PSMB8	p20817;	-1.22449	-1.42507	-1.41299	-1.52872	-1.651	-1.5029	-1.6404	-1.68689	0.896862	0.853793	0.902911	1.00204	0.5719	0.594501	0.341894	0.453255	0.0307599	-0.222481	0.00189012	-0.423515
CHAMP1(S204);CHAMP1(S217);	CHAMP1	p11763;	0.356426	-0.647992	0.636275	-0.135634	-0.826796	-1.40426	-3.08024	-1.33138	0.234501	0.147938	0.597604	0.751472	-0.272207	0.495132	0.265374	0.309341	0.0307902	-1.71294	0.328087	-0.233468
TRPM5(S1073);	TRPM5	p17542;	1.10283	0.733786	1.20327	0.878176	0.592773	0.560206	0.540306	0.618309	-1.44111	-14.3875	-12.525	-1.67232	-1.63866	-1.40723	-1.52808	-1.51692	0.030861	-0.401618	0.181839	5.98377
HDGFRP2(S369);	HDGFRP2	p06791;p07893;p07894;p07896;	-1.55482	-0.567011	-1.21814	0.0691451	0.0329805	0.994334	1.15717	-0.0548079	-0.0103134	0.0411886	-0.644553	-0.405278	-0.303137	0.0561827	0.0341691	0.00963494	0.03091	1.35012	0.324295	0.203952
FCHO2(T523);	FCHO2	p00501;	-2.48	-3.19477	-2.8928	-11.5382	-13.604	-13.6497	-13.1351	-13.0375	0.517199	0.544944	0.773213	0.928731	1.02052	1.2144	1.36986	1.09749	0.0310188	-8.33013	0.00885775	0.484545
PSTPIP1(T321);	PSTPIP1	p23896;	-13.7968	-13.0959	-13.1871	-4.91381	-5.37629	-3.69665	-2.91838	-2.36169	0.807085	0.928764	0.457482	0.772038	1.16323	1.06047	1.15418	1.17222	0.0310393	7.66016	0.0252711	0.396183
CTDP1(S740);	CTDP1	p05117;	-0.442433	-0.516434	-0.522286	0.00280457	-0.0511731	0.182657	0.0974414	0.0743578	0.0469517	-0.174782	0.0230391	0.135112	0.120162	0.0230391	0.326362	0.326362	0.0310549	0.445408	0.10631	0.191401
UIMC1(S653);	UIMC1	p25283;	-0.538036	-0.585176	-0.396173	-0.0284408	0.177234	-0.0168528	0.0834521	0.0173629	0.255768	0.00604755	0.156914	0.0726453	0.426754	0.156914	0.0941785	-0.282197	0.0311152	0.452256	0.885687	-0.0239314
HSP90AA5P(S89);HSP90AA2(S263);HSP90AA1(S263);	HSP90AA5P	p03080;	-1.4278	-0.91188	-2.38038	-0.521615	-0.276662	0.559249	0.641793	-0.469184	-1.07074	-0.543196	-1.34588	-1.22951	-0.742768	-0.14442	-0.854937	2.48261	0.0311579	1.42422	0.213334	1.23245
HSP90AA2(S263);HSP90AA1(S263);	HSP90AA2	p03080;p03081;	-1.4278	-0.91188	-2.38038	-0.521615	-0.276662	0.559249	0.641793	-0.469184	-1.07074	-0.543196	-1.34588	-1.22951	-0.742768	-0.14442	-0.854937	2.48261	0.0311579	1.42422	0.213334	1.23245
HSP90AA1(S263);	HSP90AA1	p03080;p03081;p04333;p04335;	-1.4278	-0.91188	-2.38038	-0.521615	-0.276662	0.559249	0.641793	-0.469184	-1.07074	-0.543196	-1.34588	-1.22951	-0.742768	-0.14442	-0.854937	2.48261	0.0311579	1.42422	0.213334	1.23245
TCEAL3(S30);	TCEAL3	p15060;	-0.852317	-0.491569	-1.03562	0.395611	0.395611	1.22353	1.3048	0.0545739	-0.363381	-0.272829	-0.803954	-0.734319	-0.447562	-0.404858	-0.267354	-0.570281	0.0311587	1.2406	0.451462	0.121107
FKBP5(T443);	FKBP5	p08083;p08084;	-1.48151	-0.274425	-1.24839	0.378025	0.334283	1.23902	1.82374	0.351009	-0.720579	-0.694259	-1.52968	-0.490921	-0.706251	-0.705282	-0.728991	-0.873825	0.0313312	1.59359	0.680346	0.105273
CRTC3(S411);	CRTC3	p16746;	0.11445	-2.1578	-1.88005	-9.22709	-11.293	-11.3386	-10.824	-10.7264	1.36286	0.279261	1.55792	0.732718	1.02928	-0.135777	0.842197	0.358988	0.0316703	-7.75788	0.287021	-0.459518
CDS2(S37);	CDS2	p24132;	-0.942407	-0.335502	-0.823108	-0.362982	0.0240408	0.736183	0.31509	-0.340956	0.207107	0.469518	0.157682	0.065861	0.536491	0.325456	0.254895	-5.04907	0.0317039	0.799589	0.439153	-1.2081
APOBR(S973);	APOBR	p06963;	0.381778	0.0701921	0.285205	0.29626	0.169728	-0.377853	-0.429734	-0.208904	-0.0367231	0.108327	0.057253	0.1817	-0.514126	-0.595567	0.133202	0.0177247	0.031817	-0.47005	0.183117	-0.317331
UBL4A(S90);	UBL4A	p11676;p11677;	0.738427	0.735	0.714267	0.473338	0.945334	1.03932	0.872348	0.767231	-1.65004	-1.72357	-3.1963	-2.29586	-3.19751	-1.65453	-1.69094	-1.13861	0.0318297	0.240801	0.622779	0.296048
GFI1(S101);GFI1(S96);GFI1(S98);	GFI1	p21735;	0.726125	-0.232055	0.339102	0.924064	1.52943	1.21357	1.32049	1.39355	-12.4396	-13.1192	-11.2567	-12.9431	-11.9121	-14.1593	-12.9321	-13.0207	0.0318988	0.924951	0.398108	-0.566379
FIP1L1(T494);	FIP1L1	p02931;p05225;p05226;p05230;	-0.596217	-0.647695	-0.667894	0.134989	0.0728896	0.825391	0.977045	-0.0174362	-0.122814	-0.201108	-0.495903	-0.348977	-0.235073	0.0210316	0.0747189	-0.010955	0.0319177	0.908677	0.0563237	0.254631
RB1(S807);RB1(Y813);	RB1	p09816;	0.433509	0.495348	1.10366	0.063397	1.04972	1.79491	1.15566	1.18723	-13.1578	-13.8375	-11.975	-13.6613	-12.6303	-14.8776	-13.6503	-13.7389	0.0320675	0.772899	0.398108	-0.566379
LARP7(T266);	LARP7	p21553;	-1.63507	-0.707716	-0.820373	0.278674	0.254542	0.679108	1.2528	0.34221	0.22646	-0.143217	-1.18504	-0.166301	-0.559782	-0.0245727	-0.755925	0.240569	0.0320773	1.35329	0.915886	0.0420964
[truncated: 12,492 more rows]
